# Supplementary material for: A cleavage rule for selection of increased-fidelity SpCas9 variants with high efficiency and no detectable off-targets
Source: Nat Commun. 2023 Sep 16;14:5746. doi: 10.1038/s41467-023-41393-5 (PMC10505190; doi:10.1038/s41467-023-41393-5)
Supplement: Supplementary file 4 — Supplementary Data 1 [file 41467_2023_41393_MOESM4_ESM.xlsx]

## Sheet: Target sites
SpCas9 sgRNAs
Spacer sequences were cloned either in pmCherry_sgRNA-ver2 (Addgene #126776), or in pmCherry_gRNA (Addgene: #80457) plasmid.
EGFP target sites and sgRNA coding plasmids
	Prep Name	Name	Spacer length (nt	Spacer Sequence	Target sequence with PAM	References
	8323	EGFP site 1	20	GGGCACGGGCAGCTTGCCGG	GGGCACGGGCAGCTTGCCGGtgg
	1581	EGFP site 2	20	GAGCTGGACGGCGACGTAAA	GAGCTGGACGGCGACGTAAAcgg
	1582	EGFP site 3	20	GGTGGTGCAGATGAACTTCA	GGTGGTGCAGATGAACTTCAggg
	1584	EGFP site 4	20	GGAGCGCACCATCTTCTTCA	GGAGCGCACCATCTTCTTCAagg
	1585	EGFP site 5	20	GTCGCCCTCGAACTTCACCT	GTCGCCCTCGAACTTCACCTcgg
	1586	EGFP site 6	20	GCGCGATCACATGGTCCTGC	GCGCGATCACATGGTCCTGCtgg
	1587	EGFP site 7	20	GTCCATGCCGAGAGTGATCC	GTCCATGCCGAGAGTGATCCcgg
	1588	EGFP site 8	20	GCCGTCGTCCTTGAAGAAGA	GCCGTCGTCCTTGAAGAAGAtgg
	1589	EGFP site 9	20	GAAGTTCGAGGGCGACACCC	GAAGTTCGAGGGCGACACCCtgg
	1590	EGFP site 10	20	GTCTTTGCTCAGGGCGGACT	GTCTTTGCTCAGGGCGGACTggg
	1591	EGFP site 11	20	GGTCTTTGCTCAGGGCGGAC	GGTCTTTGCTCAGGGCGGACtgg
	1592	EGFP site 12	20	GTGCTCAGGTAGTGGTTGTC	GTGCTCAGGTAGTGGTTGTCggg
	1593	EGFP site 13	20	GCTGAAGGGCATCGACTTCA	GCTGAAGGGCATCGACTTCAagg
	13012	EGFP site 14	20	GTACCAGCACTAGCCTCCTG	GTACCAGCACTAGCCTCCTGagg
	13020	EGFP site 15	20	GGCATCGCCCTCGCCCTCGC	GGCATCGCCCTCGCCCTCGCcgg
	13021	EGFP site 16	20	GGCGAGGGCGATGCCACCTA	GGCGAGGGCGATGCCACCTAcgg
	1633	EGFP site 17	20	GCTGAAGCACTGCACGCCGT	GCTGAAGCACTGCACGCCGTagg
	1634	EGFP site 18	20	GTGAACCGCATCGAGCTGAA	GTGAACCGCATCGAGCTGAAggg
	1635	EGFP site 19	20	GTCAGGGTGGTCACGAGGGT	GTCAGGGTGGTCACGAGGGTggg
	1636	EGFP site 20	20	GACGTAGCCTTCGGGCATGG	GACGTAGCCTTCGGGCATGGcgg
	1637	EGFP site 21	20	GGCATCGACTTCAAGGAGGA	GGCATCGACTTCAAGGAGGAcgg
	1638	EGFP site 22	20	GGTGTTCTGCTGGTAGTGGT	GGTGTTCTGCTGGTAGTGGTcgg
	1639	EGFP site 23	20	GTGGTCACGAGGGTGGGCCA	GTGGTCACGAGGGTGGGCCAggg
	1557	EGFP site 24	20	GTCGTGCTGCTTCATGTGGT	GTCGTGCTGCTTCATGTGGTcgg
	8623	EGFP site 25	20	GGTCCGAGAGTCTGTAGCCA	GGTCCGAGAGTCTGTAGCCAtgg
	8624	EGFP site 26	20	GCTGACGGTCAGGAGCCAGG	GCTGACGGTCAGGAGCCAGGagg
	8625	EGFP site 27	20	GGCAGAGCAGGCTGACGGTC	GGCAGAGCAGGCTGACGGTCagg
	8626	EGFP site 28	20	GAGCAGGCAGAGCAGGCTGA	GAGCAGGCAGAGCAGGCTGAcgg
	8627	EGFP site 29	20	GAGGCCAGAGCAGGCAGAGC	GAGGCCAGAGCAGGCAGAGCagg
	8628	EGFP site 30	20	GCTCTGCCTGCTCTGGCCTC	GCTCTGCCTGCTCTGGCCTCagg
	8629	EGFP site 31	20	GGGCGAGGAGCTGTTCACCG	GGGCGAGGAGCTGTTCACCGggg
	8630	EGFP site 32	20	GACCAGGATGGGCACCACCC	GACCAGGATGGGCACCACCCcgg
	8631	EGFP site 33	20	GGTGCCCATCCTGGTCGAGC	GGTGCCCATCCTGGTCGAGCtgg
	8632	EGFP site 34	20	GCCGTCCAGCTCGACCAGGA	GCCGTCCAGCTCGACCAGGAtgg
	8633	EGFP site 35	20	GGCCACAAGTTCAGCGTGTC	GGCCACAAGTTCAGCGTGTCcgg
	8634	EGFP site 36	20	GGTGGTCACGAGGGTGGGCC	GGTGGTCACGAGGGTGGGCCagg
	8635	EGFP site 37	20	GGTCAGGGTGGTCACGAGGG	GGTCAGGGTGGTCACGAGGGtgg
	8636	EGFP site 38	20	GTAGGTCAGGGTGGTCACGA	GTAGGTCAGGGTGGTCACGAggg
	8637	EGFP site 39	20	GCACTGCACGCCGTAGGTCA	GCACTGCACGCCGTAGGTCAggg
	8638	EGFP site 40	20	GCTTCATGTGGTCGGGGTAG	GCTTCATGTGGTCGGGGTAGcgg
	8639	EGFP site 41	20	GCGCTCCTGGACGTAGCCTT	GCGCTCCTGGACGTAGCCTTcgg
	8640	EGFP site 42	20	GGTGAACCGCATCGAGCTGA	GGTGAACCGCATCGAGCTGAagg
	8641	EGFP site 43	20	GAAGGGCATCGACTTCAAGG	GAAGGGCATCGACTTCAAGGagg
	8642	EGFP site 44	20	GATGCCGTTCTTCTGCTTGT	GATGCCGTTCTTCTGCTTGTcgg
	8643	EGFP site 45	20	GCACGGGGCCGTCGCCGATG	GCACGGGGCCGTCGCCGATGggg
	8644	EGFP site 46	20	GGTTGTCGGGCAGCAGCACG	GGTTGTCGGGCAGCAGCACGggg
	8645	EGFP site 47	20	GTGGTTGTCGGGCAGCAGCA	GTGGTTGTCGGGCAGCAGCAcgg
	8646	EGFP site 48	20	GGTGCTCAGGTAGTGGTTGT	GGTGCTCAGGTAGTGGTTGTcgg
	8647	EGFP site 49	20	GTTGGGGTCTTTGCTCAGGG	GTTGGGGTCTTTGCTCAGGGcgg
	8648	EGFP site 50	20	GCCGAGAGTGATCCCGGCGG	GCCGAGAGTGATCCCGGCGGcgg
Endogenous target sites and sgRNA coding plasmids
	Prep Name	Name	Spacer length (nt	Spacer Sequence	Sequence with PAM
	9199	FANCF site 2	20	GCTGCAGAAGGGATTCCATG	GCTGCAGAAGGGATTCCATGagg	from Kleinstiver et al., Nature 2016
	3842	VEGFA site 1	20	GGGTGGGGGGAGTTTGCTCC	GGGTGGGGGGAGTTTGCTCCtgg	from Tsai et al., Nature Biotechnology 2015
	9200	VEGFA site 2	20	GACCCCCTCCACCCCGCCTC	GACCCCCTCCACCCCGCCTCcgg	from Tsai et al., Nature Biotechnology 2015
	16027	VEGFA sgRNA2 OT1 dRNA3	14	GGCTGCTGTTGCAG	GGCTGCTGTTGCAGagg	from Rose et al., Nature Communications 2020
	3843	VEGFA site 3	20	GGTGAGTGAGTGTGTGCGTG	GGTGAGTGAGTGTGTGCGTGtgg	from Tsai et al., Nature Biotechnology 2015
	8960	HEK site 1	20	GGGAAAGACCCAGCATCCGT	GGGAAAGACCCAGCATCCGTggg	from Tsai et al., Nature Biotechnology 2015
	8961	HEK site 2	20	GAACACAAAGCATAGACTGC	GAACACAAAGCATAGACTGCggg	from Tsai et al., Nature Biotechnology 2015
	8962	HEK site 3	20	GGCCCAGACTGAGCACGTGA	GGCCCAGACTGAGCACGTGAtgg	from Tsai et al., Nature Biotechnology 2015
	8822	DNMT1 site 4	20	GGAGTGAGGGAAACGGCCCC	GGAGTGAGGGAAACGGCCCCagg	from Chen et al., Nature 2017
	8963	AR	20	GTTGGAGCATCTGAGTCCAG	GTTGGAGCATCTGAGTCCAGggg	from Vakulskas et al., Nature Medicine 2018
	8964	HPRT38087	21	gAATTATGGGGATTACTAGGA	AATTATGGGGATTACTAGGAagg	from Vakulskas et al., Nature Medicine 2018
	8794	CCR5 site 11	20	GGTACCTATCGATTGTCAGG	GGTACCTATCGATTGTCAGGagg	from Casini et al., Nature Biotechnology 2018
	16013	ERCC2 site 1	21	gTCCCCACGGGCAAACCACTG	TCCCCACGGGCAAACCACTGtgg
	2633	GT-1	20	GTATCAGAGTCAGACTTCAG	GTATCAGAGTCAGACTTCAGtgg
	2634	GT-2	20	GACAGCAGGACAGCAGCTGT	GACAGCAGGACAGCAGCTGTggg
	2635	GT-3	20	GCTGTCAAAGTTACAAAGAT	GCTGTCAAAGTTACAAAGATtgg
	2654	GT-4	20	GGAAAAAGTCCCAAAGGATA	GGAAAAAGTCCCAAAGGATAagg
	2655	GT-5	20	GAAATGGGGTCCTTATCCTT	GAAATGGGGTCCTTATCCTTtgg
	2656	GT-6	20	GTGTGGGGGCTTCAGGGTTG	GTGTGGGGGCTTCAGGGTTGggg
	2657	GT-7	20	GGGGCAGTTCTACATTTCCC	GGGGCAGTTCTACATTTCCCtgg
	2658	GT-8	20	GCAAGGGGCTGCAGAACATG	GCAAGGGGCTGCAGAACATGtgg
	2659	GT-9	20	GAAGGGAGAAAACAGGCAAG	GAAGGGAGAAAACAGGCAAGggg
	2660	GT-10	20	GGAAGGGAGAAAACAGGCAA	GGAAGGGAGAAAACAGGCAAggg
	2661	GT-11	20	GGGAAGGGAGAAAACAGGCA	GGGAAGGGAGAAAACAGGCAagg
	2662	GT-12	20	GTTCCAAGGCTCCTCTGGGA	GTTCCAAGGCTCCTCTGGGAagg
	2636	GT-13	20	GCTGTCAGAGCCGGCTGGAG	GCTGTCAGAGCCGGCTGGAGggg
	2637	GT-14	20	GGCTGGAGGGGAGAAGGCGA	GGCTGGAGGGGAGAAGGCGAagg
	2638	GT-15	20	GAGGGGAGAAGGCGAAGGCA	GAGGGGAGAAGGCGAAGGCAagg
	2639	GT-16	20	GAGAAGGCGAAGGCAAGGCA	GAGAAGGCGAAGGCAAGGCAagg
	2640	GT-17	20	GAAGACCGTGAGGCCAAGAA	GAAGACCGTGAGGCCAAGAAggg
	2641	GT-18	20	GCGGCCCACCATCCCCTTCT	GCGGCCCACCATCCCCTTCTtgg
	2642	GT-19	20	GAGGCCAAGAAGGGGATGGT	GAGGCCAAGAAGGGGATGGTggg
	2643	GT-20	20	GAAGGGGATGGTGGGCCGCA	GAAGGGGATGGTGGGCCGCAggg
	2644	GT-21	20	GCCTAGAATGCCTGTGCTCA	GCCTAGAATGCCTGTGCTCAtgg
	2672	GT-22	20	GTCACATACACTCACAGCCT	GTCACATACACTCACAGCCTggg
	2676	GT-23	20	GGTCACACATAGTTGCATCT	GGTCACACATAGTTGCATCTagg
	2677	GT-24	20	GCAGATTTTGCAGTATCAAG	GCAGATTTTGCAGTATCAAGagg
	2678	GT-25	20	GGAAAAATAAGGACTTGGCA	GGAAAAATAAGGACTTGGCAggg
	2679	GT-26	20	GTATTGAGTATCCTACAAGA	GTATTGAGTATCCTACAAGAagg
	2680	GT-27	20	GCTCTAAGAAACATAAAAGA	GCTCTAAGAAACATAAAAGAtgg
	2681	GT-28	20	GCCACATGGAAAAAGGACTA	GCCACATGGAAAAAGGACTAagg
	2682	GT-29	20	GAATGAGGAGATGAGTCATA	GAATGAGGAGATGAGTCATAtgg
	2683	GT-30	20	GCCTGCCTTGTTCTGTGTCT	GCCTGCCTTGTTCTGTGTCTtgg
	2684	GT-31	20	GAGACCATGCTTCTTGTCCT	GAGACCATGCTTCTTGTCCTcgg
	2685	GT-32	20	GATTACACACACTTAATACT	GATTACACACACTTAATACTggg
	2686	GT-33	20	GCATCAAGACTCCTAGCCTC	GCATCAAGACTCCTAGCCTCagg
	2687	GT-34	20	GATAATGACTCTCAAATATG	GATAATGACTCTCAAATATGggg
	2688	GT-35	20	GGATAATGACTCTCAAATAT	GGATAATGACTCTCAAATATggg
	2689	GT-36	20	GGAAAAAACTCCACATGAAA	GGAAAAAACTCCACATGAAAagg
	2663	GT-37	20	GAAACGCACAGAAAATAAGG	GAAACGCACAGAAAATAAGGagg
	2664	GT-38	20	GGATAGTAATTTCATCCTCC	GGATAGTAATTTCATCCTCCtgg
	2665	GT-39	20	GCTAAATGAGATCTGAGCTT	GCTAAATGAGATCTGAGCTTggg
	2669	GT-40	20	GTATGGTGACTACTAGCCAT	GTATGGTGACTACTAGCCATagg
	2670	GT-41	20	GACTATTCTGTCATATGGAT	GACTATTCTGTCATATGGATggg
	2671	GT-42	20	GACGCCAGGATTCCACCAAA	GACGCCAGGATTCCACCAAAtgg
	2645	GT-43	20	GGGTGACCTCTGTGACTTCG	GGGTGACCTCTGTGACTTCGtgg
	2646	GT-44	20	GGCCTGTCAGTGGCACCCCA	GGCCTGTCAGTGGCACCCCAggg
	2647	GT-45	20	GACCCTGGGGTGCCACTGAC	GACCCTGGGGTGCCACTGACagg
	2648	GT-46	20	GAGAAGAAAGGGCCTGTCAG	GAGAAGAAAGGGCCTGTCAGtgg
	2649	GT-47	20	GGGCAGTGTGGATTCTGCAA	GGGCAGTGTGGATTCTGCAAagg
	2650	GT-48	20	GCTCCCCGACCTGGGCAGTG	GCTCCCCGACCTGGGCAGTGtgg
	2651	GT-49	20	GAATCCACACTGCCCAGGTC	GAATCCACACTGCCCAGGTCggg
	2652	GT-50	20	GCCACCACTGCTCCCCGACC	GCCACCACTGCTCCCCGACCtgg
	2653	GT-51	20	GTGGTGGCCAGCAGCCCTCA	GTGGTGGCCAGCAGCCCTCAggg

## Sheet: Mismatching sgRNAs
Mismatching sgRNAs		B: mix of C, G and T; D: mix of A, G and T; H: mix of A, C and T; V: mix of A, C and G
Same nomenclature as in Kulcsar et al., Genome Biology 2017
On target site Prep Name	On target site	Prep Names	Code of sgRNAs	Mixed mismatched spacers	Spacer length (nt)	Mix of spacer sequences
8323	EGFP site 1	8325,8335-36	1MM1	1-G19H	20	GHGCACGGGCAGCTTGCCGG
		8326,8337-38	1MM2	1-C17D	20	GGGDACGGGCAGCTTGCCGG
		8344-8346	1MM3	1-C15D	20	GGGCADGGGCAGCTTGCCGG
1581	EGFP site 2	8371-8373	2MM1	2-A19B	20	GBGCTGGACGGCGACGTAAA
		8374-8376	2MM2	2-C17D	20	GAGDTGGACGGCGACGTAAA
		8377-8379	2MM3	2-G15H	20	GAGCTHGACGGCGACGTAAA
1582	EGFP site 3	8380-8382	3MM1	3-T18V	20	GGVGGTGCAGATGAACTTCA
		8383-8385	3MM2	3-G16H	20	GGTGHTGCAGATGAACTTCA
		8386-8388	3MM3	3-G14H	20	GGTGGTHCAGATGAACTTCA
1584	EGFP site 4	8389-8391	4MM1	4-A18B	20	GGBGCGCACCATCTTCTTCA
		8392-8394	4MM2	4-C16D	20	GGAGDGCACCATCTTCTTCA
		8395-8397	4MM3	4-C14D	20	GGAGCGDACCATCTTCTTCA
1585	EGFP site 5	8398-99,8430	5MM1	5-T19V	20	GVCGCCCTCGAACTTCACCT
		8440,50,60	5MM2	5-G17H	20	GTCHCCCTCGAACTTCACCT
		8470,80,90	5MM3	5-C15D	20	GTCGCDCTCGAACTTCACCT
1586	EGFP site 6	8500-8502	6MM1	6-C19D	20	GDGCGATCACATGGTCCTGC
		8503-8505	6MM2	6-C17D	20	GCGDGATCACATGGTCCTGC
		8506-8508	6MM3	6-A15B	20	GCGCGBTCACATGGTCCTGC
1587	EGFP site 7	8509-8511	7MM1	7-T19V	20	GVCCATGCCGAGAGTGATCC
		8512-8514	7MM2	7-C17D	20	GTCDATGCCGAGAGTGATCC
		8515-8517	7MM3	7-T15V	20	GTCCAVGCCGAGAGTGATCC
1588	EGFP site 8	8518-8520	8MM1	8-C18D	20	GCDGTCGTCCTTGAAGAAGA
		8521-8523	8MM2	8-T16V	20	GCCGVCGTCCTTGAAGAAGA
		8524-8526	8MM3	8-G14H	20	GCCGTCHTCCTTGAAGAAGA
1589	EGFP site 9	8527-8529	9MM1	9-A18B	20	GABGTTCGAGGGCGACACCC
		8530-8532	9MM2	9-T16V	20	GAAGVTCGAGGGCGACACCC
		8533-8535	9MM3	9-C14D	20	GAAGTTDGAGGGCGACACCC
1590	EGFP site 10	8536-8538	10MM1	10-T19V	20	GVCTTTGCTCAGGGCGGACT
		8539-8541	10MM2	10-T17V	20	GTCVTTGCTCAGGGCGGACT
		8542-8544	10MM3	10-T15V	20	GTCTTVGCTCAGGGCGGACT
1591	EGFP site 11	8545-8547	11MM1	11-T18V	20	GGVCTTTGCTCAGGGCGGAC
		8548-8550	11MM2	11-T16V	20	GGTCVTTGCTCAGGGCGGAC
		8551-8553	11MM3	11-T14V	20	GGTCTTVGCTCAGGGCGGAC
1592	EGFP site 12	8554-8556	12MM1	12-G18H	20	GTHCTCAGGTAGTGGTTGTC
		8557-8559	12MM2	12-T16V	20	GTGCVCAGGTAGTGGTTGTC
		8560-8562	12MM3	12-A14B	20	GTGCTCBGGTAGTGGTTGTC
13020	EGFP site 15	8572-8574	15MM1	15-C18D	20	GGDATCGCCCTCGCCCTCGC
		8575-8577	15MM2	15-T16V	20	GGCAVCGCCCTCGCCCTCGC
		8578-8580	15MM3	15-G14H	20	GGCATCHCCCTCGCCCTCGC
13021	EGFP site 16	8581-8583	16MM1	16-C18D	20	GGDGAGGGCGATGCCACCTA
		8584-8586	16MM2	16-A16B	20	GGCGBGGGCGATGCCACCTA
		8587-8589	16MM3	16-G14H	20	GGCGAGHGCGATGCCACCTA
1557	EGFP site 24	8471-8473	24MM1	24-T19V	20	GVCGTGCTGCTTCATGTGGT
		8474-8476	24MM2	24-G17H	20	GTCHTGCTGCTTCATGTGGT
		8477-8479	24MM3	24-G15H	20	GTCGTHCTGCTTCATGTGGT
8632	EGFP site 34	10320-10322	34MM1	34-C18D	20	GCDGTCCAGCTCGACCAGGA
		10323-10325	34MM2	34-T16V	20	GCCGVCCAGCTCGACCAGGA
		10326-10328	34MM3	34-C14D	20	GCCGTCDAGCTCGACCAGGA
8633	EGFP site 35	10329-10331	35MM1	35-G19H	20	GHCCACAAGTTCAGCGTGTC
		10332-10334	35MM2	35-C17D	20	GGCDACAAGTTCAGCGTGTC
		10335-10337	35MM3	35-C15G	20	GGCCADAAGTTCAGCGTGTC
8641	EGFP site 43	8676-8678	43MM1	43-A18B	20	GABGGGCATCGACTTCAAGG
		8679-8681	43MM2	43-G16H	20	GAGGHGCATCGACTTCAAGG
		8682-8684	43MM3	43-C14D	20	GAGGGGDATCGACTTCAAGG

## Sheet: SpCas9 plasmids
nuclease description	Sub #1	Sub #2	Sub #3	Sub #4	Sub #5	Sub #6	Sub #7	Sub #8	Sub #9	Blackjack (B) mutation	plasmid #	Addgene ID	plasmid #	Addgene ID
dSpCas9	D10A	H840A									1537	#92112			from Kulcsár et al., Nature communications 2020
WT SpCas9											8731	#126753	8965	#207373	from Kulcsár et al., Nature communications 2020
Sniper SpCas9	F539S	M763I	K890N								5243	#126777	8966	#207374	from Kulcsár et al., Nature communications 2020
Blackjack SpCas9										L1004-GG-Δ ESEFVYGDY-K1014	8751	#126760	8967	#207375	from Kulcsár et al., Nature communications 2020
HiFi SpCas9	R691A										8803	#126778	8969	#207376	from Kulcsár et al., Nature communications 2020
B-Sniper SpCas9	F539S	M763I	K890N							L1004-GG-Δ ESEFVYGDY-K1014	8804	#207361	8968	#207377
B-HiFi SpCas9	R691A									L1004-GG-Δ ESEFVYGDY-K1014	8805	#207362	8970	#207378
eSpCas9	K848A	K1003A	R1060A								8749	#126754	8972	#207379	from Kulcsár et al., Nature communications 2020
eSpCas9-plus	K848A		R1060A							L1004-GG-Δ ESEFVYGDY-K1014	8772	#126767	8971	#207380	from Kulcsár et al., Nature communications 2020
SpCas9-HF1-plus	N497A		Q695A	Q926A						L1004-GG-Δ ESEFVYGDY-K1014	8776	#126768	8973	#207381	from Kulcsár et al., Nature communications 2020
SpCas9-HF1	N497A	R661A	Q695A	Q926A							8720	#126755	8975	#207382	from Kulcsár et al., Nature communications 2020
B-eSpCas9	K848A	K1003A	R1060A							L1004-GG-Δ ESEFVYGDY-K1014	8752	#126761	8974	#207383	from Kulcsár et al., Nature communications 2020
HypaSpCas9	N692A	M694A	Q695A	H698A							8801	#126756	8976	#207384	from Kulcsár et al., Nature communications 2020
B-SpCas9-HF1	N497A	R661A	Q695A	Q926A						L1004-GG-Δ ESEFVYGDY-K1014	8719	#126762	8977	#207385	from Kulcsár et al., Nature communications 2020
B-HypaSpCas9	N692A	M694A	Q695A	H698A						L1004-GG-Δ ESEFVYGDY-K1014	8802	#126763	8978	#207386	from Kulcsár et al., Nature communications 2020
HypaR-SpCas9	R661A	N692A	M694A	Q695A	H698A						8734	#126757	8979	#207387
B-HypaR-SpCas9	R661A	N692A	M694A	Q695A	H698A					L1004-GG-Δ ESEFVYGDY-K1014	8754	#126764	8980	#207388
evoSpCas9	M495V	Y515N	K526E	R661Q							8735	#126758	8981	#207389	from Kulcsár et al., Nature communications 2020
B-evoSpCas9	M495V	Y515N	K526E	R661Q						L1004-GG-Δ ESEFVYGDY-K1014	8755	#126765	8982	#207390	from Kulcsár et al., Nature communications 2020
HeFSpCas9	N497A	R661A	Q695A	K848A	Q926A	K1003A	R1060A				8750	#126759	8983	#207391	from Kulcsár et al., Nature communications 2020
B-HeFSpCas9	N497A	R661A	Q695A	K848A	Q926A	K1003A	R1060A			L1004-GG-Δ ESEFVYGDY-K1014	8753	#126766	8984	#207392	from Kulcsár et al., Nature communications 2020
B-evoSpCas9-V495M		Y515N	K526E	R661Q						L1004-GG-Δ ESEFVYGDY-K1014	8990	#207363
B-evoSpCas9-N515Y	M495V		K526E	R661Q						L1004-GG-Δ ESEFVYGDY-K1014	8991	#207364
B-evoSpCas9-E526K	M495V	Y515N		R661Q						L1004-GG-Δ ESEFVYGDY-K1014	8992	#207365
B-evoSpCas9-Q661R	M495V	Y515N	K526E							L1004-GG-Δ ESEFVYGDY-K1014	8993	#207366
B-HeFSpCas9-A661R	N497A		Q695A	K848A	Q926A	K1003A	R1060A			L1004-GG-Δ ESEFVYGDY-K1014	8994	#207367
B-HeFSpCas9-A695Q	N497A	R661A		K848A	Q926A	K1003A	R1060A			L1004-GG-Δ ESEFVYGDY-K1014	8995	#207368
B-HeFSpCas9-A848K	N497A	R661A	Q695A		Q926A	K1003A	R1060A			L1004-GG-Δ ESEFVYGDY-K1014	8996	#207369
B-HeFSpCas9-A926Q	N497A	R661A	Q695A	K848A		K1003A	R1060A			L1004-GG-Δ ESEFVYGDY-K1014	8997	#207370
B-HeFSpCas9-A1003K	N497A	R661A	Q695A	K848A	Q926A		R1060A			L1004-GG-Δ ESEFVYGDY-K1014	8998	#207371
B-HeFSpCas9-A1060R	N497A	R661A	Q695A	K848A	Q926A	K1003A				L1004-GG-Δ ESEFVYGDY-K1014	8999	#207372
xCas9	A262T	R324L	S409I	E480K	E543D	M694I	E1219V				9602
SpCas9-NG	L1111R	D1135V	G1218R	E1219F	A1322R	R1335V	T1337R				9603
xCas9-L324R	A262T		S409I	E480K	E543D	M694I	E1219V				14052
xCas9-I409S	A262T	R324L		E480K	E543D	M694I	E1219V				14053
xCas9-I694M	A262T	R324L	S409I	E480K	E543D		E1219V				14054
xCas9-triple mutant	A262T			E480K	E543D		E1219V				14055
HypaR-SpCas9-L847R-V1015R	R661A	N692A	M694A	Q695A	H698A	L847R	V1015R				14037
xCas9-L847R-V1015R	A262T	R324L	S409I	E480K	E543D	M694I	E1219V	L847R	V1015R		14056
SpCas9-NG-L847R-V1015R	L1111R	D1135V	G1218R	E1219F	A1322R	R1335V	T1337R	L847R	V1015R		14057

## Sheet: PCR primers
PCR primers
List of primers used for cloning of new increased fidelity SpCas9, xCas9 and SpCas9-NG variants
Cas9-cloning_for	GAGGAAAACGAGGACATTCTGGAAGAT
Cas9-cloning_for2	CTGCCTGAAATCACTTTTTTTCAGGTTGGA
Cas9-cloning_rev	GAGGCTGATCAGCGAGCTCTAGGAATT
V495M-rev-Gibson (B-evo)	CGAAGTTGGTCATCCGCTCGATGAAGCTCTGGG
V495M-fwd-Gibson (B-evo)	CATCGAGCGGATGACCAACTTCGATAAGAACCTGCCC
N515Y-rev-Gibson (B-evo)	TGAAGTACTCGTACAGCAGGCTGTGCTTGGG
N515Y-fwd-Gibson (B-evo)	CAGCCTGCTGTACGAGTACTTCACCGTGTATAACGAGCTGA
E526K-rev-Gibson (B-evo)	CGTATTTCACTTTGGTCAGCTCGTTATACACGGTG
E526K-fwd-Gibson (B-evo)	CGAGCTGACCAAAGTGAAATACGTGACCGAGGGAATGAG
A661R-rev-Gibson (B-HeF)	CGGCTCAGCCTGCCCCAGCCGGTGTATC
A661R-fwd-Gibson (B-HeF)	CGGCTGGGGCAGGCTGAGCCGGAAGCTGATCAA
A695Q-rev-Gibson (B-HeF)	CGTGGATCAGCTGCATGAAGTTTCTGTTGGCGAAGCCGT
A695Q-fwd-Gibson (B-HeF)	AAACTTCATGCAGCTGATCCACGACGACAGCCTGA
A848K-rev-Gibson (B-HeF)	GTCGATGGAGTCGTCCTTAAGAAAGCTCTGAGGCACGATATG
A848K-fwd-Gibson (B-HeF)	CATATCGTGCCTCAGAGCTTTCTTAAGGACGACTCCATCGAC
A926Q-rev-Gibson (B-HeF)	GCTTTGTGATCTGCCGGGTTTCCACCAGCTGT
A926Q-fwd-Gibson (B-HeF)	GGAAACCCGGCAGATCACAAAGCACGTGGCACA
xcas9for-BglII	GAACCGGATCTGCTATCTGCAAGA
xcas9rev-EcoRI	GGCTGATCAGCGAGCTCTAGG
xCas9mut_L324R rev	GTGCTCGTCGTACCGCTTGATCATAGAGGCGCTCAG
xCas9mut_L324R for	CTATGATCAAGCGGTACGACGAGCACCACCAG
xCas9mut_I409S rev	CTGGTGGGGGATGCTGCCGTTGTCGAAGGTCC
xCas9mut_I409S for	CTTCGACAACGGCAGCATCCCCCACCAGATCCAC
xCas9mut_I694M rev	CGTGGATCAGCTGCATGAAGTTTCTGTTGGCGAAGCC
xCas9mut_I694M for	CAGAAACTTCATGCAGCTGATCCACGACGACAGC
Cas9 mut_V1015R-rev	CCGCACGTCGTACCGCTTGTAGTCGCCGTACACGAAC
Cas9 mut_V1015R-for	CGGCGACTACAAGCGGTACGACGTGCGGAAGATGATCG
Cas9mut_L847R-rev	GTCGTCCTTCCGAAAGCTCTGAGGCACGATATGG
Cas9mut_L847R-for	CTCAGAGCTTTCGGAAGGACGACTCCATCGACAACAAG
8719for	CGCGTACCTGAACGCCGTCGTGGGAACCGCCCTGATCAAAAAGTACCCTAAGCTGGGTGGCAAGGTGTACGAT
8719rev	GTACATCGTACACCTTGCCACCCAGCTTAGGGTACTTTTTGATCAGGGCGGTTCCCACGACGGCGTTCAGGTA
List of primers used to amplify sequence of interest for NGS
Amplicon name		Name of i5 first-step PCR primers		Name of i7 first-step PCR primers		bp (1st step PCR product)	Tm (°C)	elongation (sec)	prep name/target sites
	Target site (on- or off-target with PAM)	name	sequence	name	sequence					Amplicon sequence
FANCF site 2	GCTGCAGAAGGGATTCCATGagg	i5-FANCF2	TCGTCGGCAGCGTCAGATGTGTATAAGAGACAGGGTGCTGACGTAGGTAGTGC	i7-FANCF2	GTCTCGTGGGCTCGGAGATGTGTATAAGAGACAGACACGGATAAAGACGCTGGG	286	68	15	9199	GGTGCTGACGTAGGTAGTGCTTGAGACCGCCAGAAGCTCGGAAAAGCGATCCAGGTGCTGCAGAAGGGATTCCATGAGGTGCGCGAAGGCCCTACTTCCGCTTTCACCTTGGAGACGGCGACTCTCTGCGTACTGATTGGAACATCCGCGAAATGATACGCCTCTCTGCAATGCTATTGGTCGAAATGCATGTCAATCTCCCAGCGTCTTTATCCGTGT
VEGFA site 1	GGGTGGGGGGAGTTTGCTCCtgg	i5-VEGFA1	TCGTCGGCAGCGTCAGATGTGTATAAGAGACAGCCTCACTCTCGAAGACGCTGC	i7-VEGFA1	GTCTCGTGGGCTCGGAGATGTGTATAAGAGACAGACATTGTCAGAGGGACACACT	324	66	15	3856	CCTCACTCTCGAAGACGCTGCTCGCTCCATTCACCCAGCTTCCCTGTGGTGGCCGAGCGCCCCCTAGTGACTGCCGTCTGCACACCCCGGCTCTGGCTAAAGAGGGAATGGGCTTTGGAAAGGGGGTGGGGGGAGTTTGCTCCTGGACCCCCTATTTCTGACCTCCCAAACAGCTACATATTTGGGACTGGAGTTGCTTCATGTACAGAGAGCCCAGGGCTGGGCACAGGGGCCACAGTGTGTCCCTCTGACAATGT
VEGFA site 2	GACCCCCTCCACCCCGCCTCcgg	i5-VEGFA2	TCGTCGGCAGCGTCAGATGTGTATAAGAGACAGGCTCCTCCGAAGCGAGAAC	i7-VEGFA2	GTCTCGTGGGCTCGGAGATGTGTATAAGAGACAGTGAGTGACCTGCTTTTGGGG	347	69	20 (GC enhancer)	9200	GCTCCTCCGAAGCGAGAACAGCCCAGAAGTTGGACGAAAAGTTTCAGTGCGACGCCGCGAGCCCCGACCCCCTCCACCCCGCCTCCGGGCGCGGGCTCCGGCCCCTGCCCGCGGCTCGCCGCCGCGTCCACTGTCCGCCGCCGGCCGGGGAGGAGGTGGTAGCTGGGGCTGGGGGCGGTGTCTGTCTGTCTGTCCGTCAGCGCGACTGGTCAGCTGCGGGATCCCAAGGGGGAGGGCTCACGCCGCGCTCCGGCGGTCACCCCCAAAAGCAGGTCACTCACT
VEGFA site 3	GGTGAGTGAGTGTGTGCGTGtgg	i5-VEGFA3	TCGTCGGCAGCGTCAGATGTGTATAAGAGACAGGCGTCTTCGAGAGTGAGGAC	i7-VEGFA3	GTCTCGTGGGCTCGGAGATGTGTATAAGAGACAGAGGGAGCAGGAAAGTGAGGT	309	68	20	3843	GCGTCTTCGAGAGTGAGGACGTGTGTGTCTGTGTGGGTGAGTGAGTGTGTGCGTGTGGGGTTGAGGGCGTTGGAGCGGGGAGAAGGCCAGGGGTCACTCCAGGATTCCAATAGATCTGTGTGTCCCTCTCCCCACCCGTCCCTGTCCGGCTCTCCGCCTTCCCCTGCCCCCTTCAATATTCCTAGCAAAGAGGGAACGGCTCTCAGGCCCTGTCCGCACGTAACCTCACTTTCCTGCTCCCTC
HEK site 1	GGGAAAGACCCAGCATCCGTggg	i5-HEKsite1	TCGTCGGCAGCGTCAGATGTGTATAAGAGACAGTCCCCTGTAGTTTCGGCAATAG	i7-HEKsite1	GTCTCGTGGGCTCGGAGATGTGTATAAGAGACAGCTGGAGGGCAAGTGCTGTCT	276	66	15	8960	tcccctgtagtttcggcaatagaggcaagtatgagctgggtctctagaccagcgtcttcccttcctccagcgacccgatttcccacagcttttcagcgacccacggatgctgggtctttcccactttgtgctcctcccctgaaactacacggctctccctcaccacaagggggcgtgccggcgcatggcagacagcacttgccctccag
HEK site 2	GAACACAAAGCATAGACTGCggg	i5-HEKsite2	TCGTCGGCAGCGTCAGATGTGTATAAGAGACAGGTCCAGCCCCATCTGTCAAA	i7-HEKsite2	GTCTCGTGGGCTCGGAGATGTGTATAAGAGACAGAGGACGTCTGCCCAATATGT	301	66	15	8961	GTCCAGCCCCATCTGTCAAACTGTGCGTATGACATCATCAGATATTCTGCACTTGTTTGCAGCTATTCAGGCTGGCCCGCCCCGCAGTCTATGCTTTGTGTTCCAGTTTCCTTTACAGGGCCAGCGGGCTGGAAAATTACCACATGCTGTCACAGTTAGCTCAGCCAGGTCTTGTTATCATTGTTTCCAAGGAATCCATTCATTCCGTTATTTTACATATTGGGCAGACGTCCT
HEK site 3	GGCCCAGACTGAGCACGTGAtgg	i5-HEKsite3	TCGTCGGCAGCGTCAGATGTGTATAAGAGACAGCCCAGCCAAACTTGTCAACC	i7-HEKsite3	GTCTCGTGGGCTCGGAGATGTGTATAAGAGACAGGGGAAACGCCCATGCAATTA	310	66	15	8962	CAGCCCAGCCAAACTTGTCAACCAGTATCCCGGTGCAGGAGCTGCACATACTAGCCCCTGTCTAGGAAAAGCTGTCCTGCGACGCCCTCTGGAGGAAGCAGGGCTTCCTTTCCTCTGCCATCACGTGCTCAGTCTGGGCCCCAAGGATTGACCCAGGCCAGGGCTGGAGAAGCAGAAAAAAAGCATCAAGCCTACAAATGCATGCTTACTTGCAGCAGAAATAGACTAATTGCATGGGCGTTTCCC
DNMT1 site 4	GGAGTGAGGGAAACGGCCCCagg	i5-DNMT1s4	TCGTCGGCAGCGTCAGATGTGTATAAGAGACAGTTCGTGGCCCCATCTTTCTC	i7-DNMT1s4	GTCTCGTGGGCTCGGAGATGTGTATAAGAGACAGAAGGGAACGTTCACGGAGAC	325	68	15	8822	GTTCGTGGCCCCATCTTTCTCAAGGGGCTGCTGTGAGGATTGAGTGAGTTGCACGTGTCAAGTGCTTAGAGCAGGCGTGCTGCACACAGCAGGCCTTTGGTCAGGTTGGCTGCTGGGCTGGCCCTGGGGCCGTTTCCCTCACTCCTGCTCGGTGAATTTGGCTCAGCAGGCACCTGCCTCAGCTGCTCACTTGAGCCTCTGGGTCTAGAACCCTCTGGGGACCGTTTGAGGAGTGTTCAGTCTCCGTGAACGTTCCCTT
HPRT38087	AATTATGGGGATTACTAGGAagg	i5-HPRT38087	TCGTCGGCAGCGTCAGATGTGTATAAGAGACAGCACATGGGTAGTCAGGGTGC	i7-HPRT38087	GTCTCGTGGGCTCGGAGATGTGTATAAGAGACAGCATACAGAGAGACTACAGGGCA	315	66	15	8964	CACATGGGTAGTCAGGGTGCAGGTCTCAGAACTGTCCTTCAGGTTCCAGGTGATCAACCAAGTGCCTTGTCTGTAGTGTCAACTCATTGCTGCCCCTTCCTAGTAATCCCCATAATTTAGCTCTCCATTTCATAGTCTTTCCTTGGGTGTGTTAAAAGTGACCATGGTACACTCAGCACGGATGAAATGAAACAGTGTTTAGAAACGTCAGTCTTCTCTTTTGTAATGCCCTGTAGTCTCTCTGTATG
CCR5 site 11	GGTACCTATCGATTGTCAGGagg	i5-CCR5s11	TCGTCGGCAGCGTCAGATGTGTATAAGAGACAGTTCCTGGGAGAGACGCAAAC	i7-CCR5s11	GTCTCGTGGGCTCGGAGATGTGTATAAGAGACAGTTCTGGGCTCACTATGCTGC	305	68	15	8794	TTCCTGGGAGAGACGCAAACACAGCCACCACCCAAGTGATCACACTTGTCACCACCCCAAAGGTGACCGTCCTGGCTTTTAAAGCAAACACAGCATGGACGACAGCCAGGTACCTATCGATTGTCAGGAGGATGATGAAGAAGATTCCAGAGAAGAAGCCTATAAAATAGAGCCCTGTCAAGAGTTGACACATTGTATTTCCAAAGTCCCACTGGGCGGCAGCATAGTGAGCCCAGAA
AR site	GTTGGAGCATCTGAGTCCAGggg	i5-AR	TCGTCGGCAGCGTCAGATGTGTATAAGAGACAGAGAACCTTTGCATTCGGCCA	i7-AR	GTCTCGTGGGCTCGGAGATGTGTATAAGAGACAGTCCCACTTCCTCCAAGGACA	296	69	15	8963	CAGAGAACCTTTGCATTCGGCCAATGGGGCACAAGGAGTGGGACGCACAGCGGGTGGAACTCCCAAAAGTGGGGCGTACATGCAATCCCCCCGAAGCTGTTCCCCTGGACTCAGATGCTCCAACGCCTCCACACCCAGGCCCATGGACACCGACACTGCCTTACACAACTCCTTGGCGTTGTCAGAAATGGTCGAAGTGCCCCCTAAGTAATTGTCCTTGGAGGAAGTGGGA
ERCC2_exon22	TCCCCACGGGCAAACCACTGtgg	i5-ERCC2	TCGTCGGCAGCGTCAGATGTGTATAAGAGACAGCCCGTTCATTTCCCAGGTGGGG	i7-ERCC2	GTCTCGTGGGCTCGGAGATGTGTATAAGAGACAGCTGGGAGGGTGCCGGGAG	341	72	15	16013	cccgttcatttcccaggtggggtgggttgcagggtggagagtggcccaggctccccgaatgaccttctgtccctggcctgcgcttctgcccacagcggtttgcccgtggggacaagcgggggaagctgccccgctggatccaggagcacctcacagatgccaacctcaacctgaccgtggacgagggtgtccaggtggccaagtacttcctgcggcagatggcacagcccttccaccgggtgaggcctgcgtccccctcccggcaccctcccag
eGFP reg2	more sites tested in amplicon	NGS-eGFP-reg2-for-F	TCGTCGGCAGCGTCAGATGTGTATAAGAGACAGACGTAAACGGCCACAAGTTC	NGS-eGFP-reg2-rev-R	GTCTCGTGGGCTCGGAGATGTGTATAAGAGACAGTCTTGTAGTTGCCGTCGTCC	328	66	15	8323, 13020	acgtaaacggccacaagttcagcgtgtccggcgagggcgagggcgatgccacctacggcaagctgaccctgaagttcatctgcaccaccggcaagctgcccgtgccctggcccaccctcgtgaccaccctgacctacggcgtgcagtgcttcagccgctaccccgaccacatgaagcagcacgacttcttcaagtccgccatgcccgaaggctacgtccaggagcgcaccatcttcttcaaggacgacggcaactacaaga
eGFP reg3	more sites tested in amplicon	NGS_eGFP_reg3-rev-F	TCGTCGGCAGCGTCAGATGTGTATAAGAGACAGTTCTTCTGCTTGTCGGCCAT	NGS_eGFP_reg3-for-R	GTCTCGTGGGCTCGGAGATGTGTATAAGAGACAGCCACATGAAGCAGCACGACT	316	69	20	8641	ttcttctgcttgtcggccatgatatagacgttgtggctgttgtagttgtactccagcttgtgccccaggatgttgccgtcctccttgaagtcgatgcccttcagctcgatgcggttcaccagggtgtcgccctcgaacttcacctcggcgcgggtcttgtagttgccgtcgtccttgaagaagatggtgcgctcctggacgtagccttcgggcatggcggacttgaagaagtcgtgctgcttcatgtgg
eGFP reg4	more sites tested in amplicon	NGS_eGFP_reg4-rev2a-F	TCGTCGGCAGCGTCAGATGTGTATAAGAGACAGTCCATGCCGAGAGTGATCCC	NGS_eGFP_reg4-for2-R	GTCTCGTGGGCTCGGAGATGTGTATAAGAGACAGCCACAACATCGAGGACGG	265	70	15	1590, 591	tccatgccgagagtgatcccggcggcggtcacgaactccagcaggaccatgtgatcgcgcttctcgttggggtctttgctcagggcggactgggtgctcaggtagtggttgtcgggcagcagcacggggccgtcgccgatgggggtgttctgctggtagtggtcggcgagctgcacgctgccgtcctcgatgttgtgg
NGS_beta	more sites tested in amplicon	i5-NGS_beta	TCGTCGGCAGCGTCAGATGTGTATAAGAGACAGACACAGAGGTGTTGTTAACAGGGCAG	i7-NGS_beta	GTCTCGTGGGCTCGGAGATGTGTATAAGAGACAGCTAGAGTACAAATTTGTCAACTCCTGAACAACCC	491	71	20	2633-35	acacagaggtgttgttaacagggcagaacaggaagcagtaggcattaagagcacgtatcagagtcagacttcagtggaaactgttcacatgcaatcaatcagagccccacagctgctgtcctgctgtcaaagttacaaagattggacacgaggtcatggagcttctatgatggtgtctagtagttggttgaacagacttgtgagagtcaaggaacacagaaaaaaatagtcaactggccaacgtaaagagtcagaaatatggaaggatatggaaactgagctctcttaatacaggtaaaattgggagatatattaaaataaataactgggattttataaaagataactgggaaacgatcatttctgggtttgcaaaatcagcaatagtttgggttgttc…
NGS_gamma	more sites tested in amplicon	i5-NGS_gamma	TCGTCGGCAGCGTCAGATGTGTATAAGAGACAGCTTTCTGTGTGTTCCATCCAGCTCTTCTC	i7-NGS_gamma	GTCTCGTGGGCTCGGAGATGTGTATAAGAGACAGCAGTGTCAAGGTCAATGGAACAAGCTA	491	70	20	2636-44	ctttctgtgtgttccatccagctcttctctgggaagagccttggccccagctgtcagagccggctggaggggagaaggcgaaggcaaggcaaggcgaagaccgtgaggccaagaaggggatggtgggccgcagggcacgtgctccatgagcacaggcattctaggctggctgctgcctcctccccaagaatctgggggtgccagagagaaggaatagggacaaagaaagagctgagatgctccagaacactggcttccctggggacaccttgataaaaataaatactggggggttggggtgggagtgactcagactgaatcaccaaaggaaaacgacaaaactctttattaggaagagggagggaagcagatcacaaaggaaacccctctggcagaata…
NGS_zeta	more sites tested in amplicon	i5-NGS_zeta	TCGTCGGCAGCGTCAGATGTGTATAAGAGACAGCCAAGGGGCACATTCATTCATGGG	i7-NGS_zeta	GTCTCGTGGGCTCGGAGATGTGTATAAGAGACAGGGCCTCTCAAACTGCTGGGCATGAG	488	72	20	2645-53	ccaaggggcacattcattcatgggggtcattcctctctgggtgacctctgtgacttcgtggaccctggggtgccactgacaggccctttcttctctttcctttgcagaatccacactgcccaggtcggggagcagtggtggccagcagccctcagggatgaaggagggtgtcaagaggtgagcccgagagcctgcttgctcccggcactgcgctccgcctaaaagcctctttcctcactgggtacccctctccttgcctgaagccctggaggctttgtctcacataattaatctcagttgcattgaaggacaaccctatggtataggtatcactggtcctagtttaaagatgtagaaacaccaaaaggggcataggggaattgattgttaatgttcctc…
NGS_eta	more sites tested in amplicon	i5-NGS_eta	TCGTCGGCAGCGTCAGATGTGTATAAGAGACAGGTCTTCCTGAAGGAGATCTGCTGCC	i7-NGS_eta	GTCTCGTGGGCTCGGAGATGTGTATAAGAGACAGACCTCCTACAACTGTGTGTGAAACAC	491	70	20	2654-62	gtcttcctgaaggagatctgctgccttctgggggtatcgtactcctagcctctgcagaaatggggtccttatcctttgggactttttccttgggaccctctatgtgtgggggcttcagggttggggagcttccagggaaatgtagaactgcccccacatgttctgcagccccttgcctgttttctcccttcccagaggagccttggaactggacctcgcccaaacatagctgccccgtcagcttctgttcatcttttggcagggggattatattcaccaagctgagcaactagcgacctccttcagcacccactgggaaagaaatcattaatgccaaacacaaagaaactccaatttgcagttcctttgcagccattcccagcattgggataatgaatg…
NGS_theta	more sites tested in amplicon	i5-NGS_theta	TCGTCGGCAGCGTCAGATGTGTATAAGAGACAGCTGTTTGTAGCACCTCAGGGGAC	i7-NGS_theta	GTCTCGTGGGCTCGGAGATGTGTATAAGAGACAGTAACAAAAAGTGTTGATGTGACATTTAAC	491	63	20	2663-65	ctgtttgtagcacctcaggggacaacagtgttcagagtgaggaggaaaaagaaaggctgaatcctccttattttctgtgcgtttccatgaagcactctcaactggtgaaaattaggcaacacaatcttttctaaacctgtttactagccaggaggatgaaattactatccattattagattgaactaatcaaaacttacttcctggaactggccccagtctaaatagctaaatgagatctgagcttggggctggaagttgttggttaagttgcctagctgggcaatgtggcagaactataaattattatatctacatgtttcctatggtctttttacactttggggccaggctttcccagtttattttcatctgttcagtagttaacatctaagtgtta…
NGS_xi	more sites tested in amplicon	i5-NGS_xi	TCGTCGGCAGCGTCAGATGTGTATAAGAGACAGCAATAAACAACATTAAAAAAGTAAAGACCATAAG	i7-NGS_xi	GTCTCGTGGGCTCGGAGATGTGTATAAGAGACAGCAACTGGAGTTTATTCCCATGGAAC	491	62	20	2669-71	caataaacaacattaaaaaagtaaagaccataagtaacttgctagtttgtcgataaaaatcaaattctaaattgaagaattaacctatggctagtagtcaccatacttaagagtaaacagaatcaattcatcaagggaagcaaagataacttcacacataatcacaggtcagctatctaggactattctgtcatatggatgggtgacgccaggattccaccaaatggtgaacaaaagaggacagtcacatgtaaggtagacagaagcgagtctgtgacatgaacgaaatctctagcaactgagtacaggaaggattcatgacctgaaacaaagacaccaacaagtgagaacgctggcgacagaagaaaattagtgaaacaaagagatctgaaatgggaa…
NGS_omicron	more sites tested in amplicon	i5-NGS_omicron	TCGTCGGCAGCGTCAGATGTGTATAAGAGACAGGATTCCTGTCTTGGGTTATGAGAACGG	i7-NGS_omicron	GTCTCGTGGGCTCGGAGATGTGTATAAGAGACAGCCAAATGGCCTAACTGCAAGTTCCC	491	70	20	2672-77	gattcctgtcttgggttatgagaacggatgacacatgacacctgcctctgagcagatgagactgacagcagtttactagtcacatacactcacagcctggggaggaggacactgccacgcagggtcacacatagttgcatctaggagcacagcaaaccaccagggcagtgggaggcagattttgcagtatcaagagggtggggtgactcctggatcccaagaaaaagtgatggtcttgcttgagtaattcaagcaggcaaggaaccaagcctgctgctcagcaataagcagggatgggtgcctggtccccatgaaaaggggggtgatttggctaggagatcttattcctgctcctgggaataagatgtcccgtaaggaatcttataggagaataaggag…
NGS_pi	more sites tested in amplicon	i5-NGS_pi	TCGTCGGCAGCGTCAGATGTGTATAAGAGACAGAATTTGACAGGGGTTCATTTTTAAAACACC	i7-NGS_pi	GTCTCGTGGGCTCGGAGATGTGTATAAGAGACAGAATTTTGGACTCAAGAATTGAGCTTAAGAGG	491	67	20	2678-80	aatttgacaggggttcatttttaaaacaccaataaaatttggaaaggagccactaaagaacaataaaattattaaaatgttacataatataaccaatgaaaaacaaacaaagtaaaaagaatatggaaaaataaggacttggcagggatgggaaatgtattgagtatcctacaagaagggctctaagaaacataaaagatggaacaagggtaaagaggcttaaaaatttttaccaaacaggattgctacttcctagaagaggctgaaagattaagcaggtagatcttatcctttacacatctttaagattaggaaaagaaaatctcttttgaatgacttagaatgcagcccttactatgtcaaggaactgaaatctgagaaattcttgaggtacctctt…
NGS_rho	more sites tested in amplicon	i5-NGS_rho	TCGTCGGCAGCGTCAGATGTGTATAAGAGACAGGAAAGACAAATAAGCTGATAAATGATAATG	i7-NGS_rho	GTCTCGTGGGCTCGGAGATGTGTATAAGAGACAGCTCATCTGCTTAAAAACTTTTCAATGGC	491	61	20	2681-83	gaaagacaaataagctgataaatgataatgataaatgctgtaaggatatgtagagcaataaaagaagttatggatatgtgagtataattttagatagtgaagatttctatattaaaatgccacatggaaaaaggactaaggggaatgaggagatgagtcatatggaatgcccaagacacagaacaaggcaggcagagaacgtaacaaggataaagacactgaaatgaaatcatgcttgctatatttcaaaacaacagcaaggacactagtgtgacagagcaggagtgaccaatgggaggttggagattttgtcagagatatagtcaaggctcaggatcgtacagggacttgtaagcctggaaagcactttcaatttcattcagaatgagatgagaagcc…
NGS_sigma	more sites tested in amplicon	i5-NGS_sigma	TCGTCGGCAGCGTCAGATGTGTATAAGAGACAGTCTCTAGGATGGTAAGTACAGCC	i7-NGS_sigma	GTCTCGTGGGCTCGGAGATGTGTATAAGAGACAGGGTAGTCAAAGAGGCTTAATATTTTG	423	62	20	2684-89	tctctaggatggtaagtacagccaatcccactgctgctgaacacctaaggttctataatcttgtccggccgaggacaagaagcatggtctccagaccatttctatcttcccagtattaagtgtgtgtaatctaaggaaccctaattgcatcaagactcctagcctcaggagagttgttaaacacatcaaccttccccatatttgagagtcattatccttgtgccttttcatgtggagttttttcccttgggctttctcatggcttagtcctcatcatttaggtatctgctcatatatcgtctccttaaacacttctcatttgacattatacaaaatattaagcctctttgactacc
FANCF site 2 OT1	GCTGCAGAAGGGATTCCAAGGGG	i5-FANCF2-OT1	TCGTCGGCAGCGTCAGATGTGTATAAGAGACAGCTGACTGACAGAGGTGCCTG	i7-FANCF2-OT1	GTCTCGTGGGCTCGGAGATGTGTATAAGAGACAGCCGCCCTGAAGCAGTGAG	305	69	15		CTGACTGACAGAGGTGCCTGGGTTTCATATGACTGACTTCGTATTCCCCTTGGAATCCCTTCTGCAGCATAGTGGATGAGGTGAGACAGAGGCTGGTAACTCGGTGGAAGAGAGAGGAGGGAGAAAAAACAAGGGAGCCAGAACAGGAGAGAGTGGGAGACAGGGGGACAGAGAGAGAGAGTGGTGGAGAGAGGGCGAGCCAGAGTGAGGGAAAGATGGGCTCACTGCTTCAGGGCGG
FANCF site 2 OT2	GACGCAGAAGGGACTCCATGGGG	i5-FANCF2-OT2	TCGTCGGCAGCGTCAGATGTGTATAAGAGACAGTTTTAGGGAAGGCAATCCAGGG	i7-FANCF2-OT2	GTCTCGTGGGCTCGGAGATGTGTATAAGAGACAGCGGAGAATGCCTCCAAGTGC	267	68	15		TTTTAGGGAAGGCAATCCAGGGCCCTATCTCAGCTTCTGTCCCCTTGGTCTCCAATGCCAGGAGTGAGGACGCAGAAGGGACTCCATGGGGAAGGAGAGATTGGGGAGGCAATTTCTCCTCTCCCCACCCTCTTTCTCACCCCTTGTACATTAAACTGCTCTTTGCCCCCATGCTGGGGGGCACTTGGAGGCATTCTCCG
FANCF site 2 OT3	GCTGCAAAAAGGATTCCAGGGGG	i5-FANCF2-OT3	TCGTCGGCAGCGTCAGATGTGTATAAGAGACAGAGGCGTCACCATCTATGCAG	i7-FANCF2-OT3	GTCTCGTGGGCTCGGAGATGTGTATAAGAGACAGGGGGATAGCTCGTCCCACTA	270	68	15		AGGCGTCACCATCTATGCAGTGGGCACCCACAATGTCTCAGAGAGTAAGGACCTGGAGAAGATAGCATCATATCCTCCTTGGAAGAATTCAGTCCCCCTGGAATCCTTTTTGCAGCTCTCCATAGTAGGAAGCAAGCTTACACACCAGCTCTGCTCTGAGATGGTGGACAGTAAAGTTTCCATTAGTGGGACGAGCTATCCCC
VEGFA site 2 OT1	GACCCCCCCCACCCCGCCCCCGG	i5-VEGFA2-OT1	TCGTCGGCAGCGTCAGATGTGTATAAGAGACAGGCAGTACTCCCTGCTGTCCT	i7-VEGFA2-OT1	GTCTCGTGGGCTCGGAGATGTGTATAAGAGACAGGGTTTCCCAATTTCATCTTCA	248	61	15		GCAGTACTCCCTGCTGTCCTCTCCACATCCTCTCTGCCCTCCTCAACTTGTCCTCTGCAACAGCAGCCGGGGGCGGGGTGGGGGGGGTCTTTTGGAAATGCAAATCTCCTCATGTCACATATTCCTCTGCTCAGAATTAGTCAGTAGATTCTAACTGTTCTGAAGATGAAATTGGGAAACC
VEGFA site 1 OT1	GGATGGAGGGAGTTTGCTCCTGG	i5-Vs1-OT1-rev	TCGTCGGCAGCGTCAGATGTGTATAAGAGACAGCACCTGGCCATCATCCTTCT	i7-Vs1-OT1-fwd	GTCTCGTGGGCTCGGAGATGTGTATAAGAGACAGAGCATCTCCTGCTCCATGTG	405	68	20		CACCTGGCCATCATCCTTCTATTTCTTAGGAGGTTGGGTGTGCACATCTAAGGACGGATTTGTGGGATGGAGGGAGTTTGCTCCTGGGGTGTCAGAATGTCCTGTCTGAGACATTAGCATTCAGTAAGTATCTGTTGAATGAATGCTTACAGTTGACTCAGTGGGTCTGCTGTGTAAATAGGACAGATGACTATATTTCCCAAACCAAAAACCAGGACATGTCCTGACTCATTGCCTGATGTGTAGGATGAAAACAGGGCCAAATACTCGAAACTGGGACTGCTTTTGAAAACCTGGCCGTGGGGTTGGTGGGGTGGTCACATGGAGCAGGAGATGCT
VEGFA site 1 OT2	TAGTGGAGGGAGCTTGCTCCTGG	i5-Vs1-OT2-rev	TCGTCGGCAGCGTCAGATGTGTATAAGAGACAGGGGTTCTGAGGCAGAGATGG	i7-Vs1-OT2-fwd	GTCTCGTGGGCTCGGAGATGTGTATAAGAGACAGAGAACAGGGCAGGAGCATTC	246	69	20		GGGTTCTGAGGCAGAGATGGCAGGGACCACAGTGCTGCAGGAGTTTAGTGGAGGGAGCTTGCTCCTGGCTGGCTGGAGGGCAGCTCAGCTTCCTGGATGGAGGAAGCAGGCCTGTATGGCGGGCTGGGGCTCAGGCAGAACACTCCATGGAGCCCAGGCCTCTGCAAAGGAATGCTCCTGCCCTGTTCT
VEGFA site 1 OT3	GGGTGGGGGGAGTTTGCCCCAGG	i5-Vs1-OT4-fwd	TCGTCGGCAGCGTCAGATGTGTATAAGAGACAGTCTCGTTCTAAGGCTGGGGA	i7-Vs1-OT4-rev	GTCTCGTGGGCTCGGAGATGTGTATAAGAGACAGAGCTGGAAGGGAGAGCTACA	278	69	20		TCTCGTTCTAAGGCTGGGGAATCTGAGGCCCAGCCACGGGGGGCGGTGGGTGGGGGGAGTTTGCCCCAGGCCACACCAGGAGTCTGGGTGGAGAAGCAGGAATGCATGCTCTCAGCCCTACATTCCACAGCTGCCCTGCCTCCAGCACCCCCACCGCACCCCCCTCCCCGGGTCACTACGGACAGGGGAGATGTAGCTCTCCCTTCCAGCT
VEGFA site 3 OT1	GCTGAGTGAGTGTATGCGTGTGG	i5-Vs3-OT1-fwd	TCGTCGGCAGCGTCAGATGTGTATAAGAGACAGTTCTCCTTTGAGGTTCATCCCC	i7-Vs3-OT1-rev	GTCTCGTGGGCTCGGAGATGTGTATAAGAGACAGTCAGGTGTAGGGGTTGGGTT	267	68	20		TTCTCCTTTGAGGTTCATCCCCCCTGCTTCCCGCTAAAGCCACACGCATACACTCACTCAGCGTTAAGTGCGTGCTCCTGCCCACCAGTGTACACAGAGGTCGCCCAGTCTCCACCTCTGTGGCTTGCACATGCTGTCCCCACCACCCGGTGCCCTTCCCTCTTCCAAGCCAGCTCTCCTAACCCAACCCCTACACCTGA
VEGFA site 3 OT2	AGAGAGTGAGTGTGTGCATGAGG	i5-Vs3-OT2-rev	TCGTCGGCAGCGTCAGATGTGTATAAGAGACAGGTTTCACATGGTTGCGGAGG	i7-Vs3-OT2-fwd	GTCTCGTGGGCTCGGAGATGTGTATAAGAGACAGCTCTGTGTCCCCACCCAAAT	354	68	20		GTTTCACATGGTTGCGGAGGCCTCGGGAAACTTACAATCATGGAAGAATGCAAAGGAGAAGCAAGTACCTTCTTTACAAGGCAGCAGGAGAGAGAGTGAGTGTGTGCATGAGGAACTGTCAAACACTTATCAAACCATCAGATCTCATGAGAACACACTCACTATCACAAGAAAAGCATGGGGGAAACCGGCCGTATGATCCAATCAACTCCCACCAGGTCCCACCCTCCACACGTGGGGATTATGAGGATTACAATTTGAGATGAAATTTGGGTGGGGACACAGAG
VEGFA site 3 OT3	AGTGAGTGAGTGTGTGTGTGGGG	i5-Vs3-OT4-fwd	TCGTCGGCAGCGTCAGATGTGTATAAGAGACAGGCAGTGAGGAGGTGGTTCTT	i7-Vs3-OT4-rev	GTCTCGTGGGCTCGGAGATGTGTATAAGAGACAGGAGGGGAAGGGGTGAAGG	207	68	20		GCAGTGAGGAGGTGGTTCTTGCCCGTGTTGTGTGTGTGTGTGAGTGAGAGAGCGAGTGAGTGAGTGAGTGAGTGTGTGTGTGGGGGGGACTCGGCTTGTTGTTGTCGGTGACTTCCCCCTCCCCTTCACCCCTTCCCCTC
HEK site 1 OT1	GGGAAAGTCCCAGCATCCTTTGG	i5-Hs1-OT1-rev	TCGTCGGCAGCGTCAGATGTGTATAAGAGACAGGCCCGGAATCAAGCCTGTG	i7-Hs1-OT1-fwd	GTCTCGTGGGCTCGGAGATGTGTATAAGAGACAGCTGGAACCTGCATGTCAACTC	289	67	20		GCCCGGAATCAAGCCTGTGATACAAAGACTCTAAATCCCAGCTGGCCTTACAAACACATGGAGTAGATGAGGATTGACCAAAGGATGCTGGGACTTTCCCCTGGGCACTATGGCCTGGGTCACTGAGGCTGGCAGGTGTGGAGGGGGCAGGTGAGGTTGAGTCATGCAGGACACTGGGTGTGGTTTCTTGGATCAGCTCCAGAGTTGACATGCAGGTTCCAG
HEK site 1 OT2	GGGAAGGACCCAGCATCCTGGGG	i5-Hs1-OT2-fwd	TCGTCGGCAGCGTCAGATGTGTATAAGAGACAGTGTAGGTATAACTGCACCACACC	i7-Hs1-OT2-rev	GTCTCGTGGGCTCGGAGATGTGTATAAGAGACAGGAAGCCAAGACCTTCGCCA	270	67	20		TGTAGGTATAACTGCACCACACCCAGGTTTAACTTTTGCTGCCGCCTCTTAGCTCTGAGTGTGGGAAGGACCCAGCATCCTGGGGAATGTGTGGTTTCGGGGAGGAAGGAGAAAAATACCTTACATTTGATTTCTCAGAGTTCCCTCCTACCAGCAGCTTTGTATGACCCTCCTAACAGCCCCCTGGCGAAGGTCTTGGCTTC
HEK site 1 OT3	GGGAAAAGCCCAGCATCCCTTGG	i5-Hs1-OT3-rev	TCGTCGGCAGCGTCAGATGTGTATAAGAGACAGAAGCCCACAATAACTCCGGG	i7-Hs1-OT3-fwd	GTCTCGTGGGCTCGGAGATGTGTATAAGAGACAGCTGGGGTGGGAACACACTTT	309	69	20		AAGCCCACAATAACTCCGGGACTCCACTCGGTCTTCCAAGAGGAATGTGGAGCCTGCATGTCTGGGAAAAGCCCAGCATCCCTTGGAACAGGGAAAAAAAAAAAAAAAATCCACGCTCCCATGTGGCCCATAAGATCCTGCCTGCCTTAGCCCCACCTCCTCCTCCAATCTCATCTCACACCAAGTTCCTTGTTCATTAAATTCAAGCTACTTCAAATATACAAAGTGTGTTCCCACCCCAG
HEK site 2 OT1	GAACACAATGCATAGATTGCCGG	i5-Hs2-OT1-rev	TCGTCGGCAGCGTCAGATGTGTATAAGAGACAGACATATTTAATGCTCCCACACCAT	i7-Hs2-OT1-fwd	GTCTCGTGGGCTCGGAGATGTGTATAAGAGACAGTGAAGCCAGAGTTAAGAAGTTGGA	286	65	20		ACATATTTAATGCTCCCACACCATTTTTTAAAAATGGATGAATCTAAACCTATTTACCGGCAATCTATGCATTGTGTTCTGGCTTACTCACTCTCCACACTCTGATTATCTGGACTACAGTACTTATTAATTTACTTGTCTTCTCTGTTTGTTTTTGAACCCATTGTTCTAGTTACAGATCTGTCAGATTGAATCTCCAACTTCTTAACTCTGGCTTCA
HEK site 2 OT2	AAAAACAAAGCGTAGACTGTGGG	i5-Hs2-OT2-fwd	TCGTCGGCAGCGTCAGATGTGTATAAGAGACAGCTGCCTAGCCCAAAGACCTC	i7-Hs2-OT2-rev	GTCTCGTGGGCTCGGAGATGTGTATAAGAGACAGATCCCAGCACTTTGAGAGGC	405	69	20		CTGCCTAGCCCAAAGACCTCGTCTCAGGGGACAGCCCGTTGCTAAGGACCACACCCTAGATTTGGAGGCCCACAGTCTACGCTTTGTTTTTCTATTTTGAGACAGAACCTCACCCTGTCACCCAGATGCAATCATACCTCACTGCAGCCGCAACCTCCCAGGCTCAAGCCACCGTCCCACCTCAGCTTCCTGAGTAGCTGGGACCACAGGCGTGCACCACCATGCCCAGCTAATTTTTTTCTTTTGCAGAGACTGGGGTTTCTCTATGTTGGCCAGGCTGATCTTGAACTCCTGGGCTCAAGTGATCTGCCCGCCTCGGCCTCTCAAAGTGCTGGGAT
HEK site 2 OT3	GTAAACAAAGCATAGACTGAGGG	i5-Hs2-OT3-rev	TCGTCGGCAGCGTCAGATGTGTATAAGAGACAGAGAAGGAATAACAGTGCCCCAA	i7-Hs2-OT3-fwd	GTCTCGTGGGCTCGGAGATGTGTATAAGAGACAGGGCTGCTAGAAGTTTCATTCCAC	283	67	20		AGAAGGAATAACAGTGCCCCAAATTATTCACTACCCCTGTTCCTAAAGCCCACCATCTTTTGTACACTCAGAGTAAACAAAGCATAGACTGAGGGGTACAATCCTACTCTAGTCCCTTTCCTCATGCAACAGCTATGAAATAGCTGGTTAGTACTGACAGCAATTCTTGGCCACAAACAGAACCAGTTCTATAGTGGAATGAAACTTCTAGCAGCC
HEK site 3 OT1	CACCCAGACTGAGCACGTGCTGG	i5-Hs3-OT1-fwd	TCGTCGGCAGCGTCAGATGTGTATAAGAGACAGTCCCCTGTTGACCTGGAGAA	i7-Hs3-OT1-rev	GTCTCGTGGGCTCGGAGATGTGTATAAGAGACAGTGTCACTGATGTCGTCGCTG	305	68	20		TCCCCTGTTGACCTGGAGAAGCATGAACCAGTCAAAAAGTTTAAAGACAAGAGCATTAACTGCACCAGTGGGCAGCTCAGCTCAGACACCAGTAGCGTGGGCACCCAGACTGAGCACGTGCTGGAGCCCAAGAAATGCAGAGACCTGTGCACCTCTGGTCAGGGCAAGTACAGTGACAGGCACACCATGAAGCACTCAGACGATGACTCAGAAATTGTCAGCGACGACATCAGTGACA
HEK site 3 OT2	GACACAGACCGGGCACGTGAGGG	i5-Hs3-OT2-rev	TCGTCGGCAGCGTCAGATGTGTATAAGAGACAGACACTGATGAGTAGCAGATGACA	i7-Hs3-OT2-fwd	GTCTCGTGGGCTCGGAGATGTGTATAAGAGACAGTTCCCACCTATGCCAACGC	315	66	20		ACACTGATGAGTAGCAGATGACACTTGGTGTTGACAGGGAGCAACTTCACAGTCCCAGGCATCAGGACACAGACCGGGCACGTGAGGGAAGCCCAAGGGAGAGGACTGGTGTAATCGAGGCTGACTCCACTTTTAATGTTTGACTGATGATAGGTTTCAAGTCTCACTAAGTCTCCTTCCCCTTCTGCCCACATCTCAGCAAGATGATGAGAAAGCCTGGGCTCTCCCTGCGTTGGCATAGGTGGGAA
HEK site 3 OT3	AGCTCAGACTGAGCAAGTGAGGG	i5-Hs3-OT3-fwd	TCGTCGGCAGCGTCAGATGTGTATAAGAGACAGGGGGCTTCAGTCCAGACATC	i7-Hs3-OT3-rev	GTCTCGTGGGCTCGGAGATGTGTATAAGAGACAGCAGCCGGCGATGAGTAAGAG	296	69	20		GGGGCTTCAGTCCAGACATCAGCCAGGGGCCCCAGCCCCCTGTCCTCCATGGGAGGCTGAGCCCCTCACTTGCTCAGTCTGAGCTCTTTACCGCTCACTATGAACTCCTCTGTTCCTTTTAGTCTTAGCCCTTCTGTTCCCTCTCAGTCCCTGGAAATCTGGGCCAGCCCTCTTCCCAGCACCCGCATCCTCAGGAACCTCCCACATCACTCTTACTCATCGCCGGCTG
AR site OT1	AATGGGGCATCTGAGTCCATGGG	i5-AR-OT1-rev	TCGTCGGCAGCGTCAGATGTGTATAAGAGACAGTGTCTTGACTACGTCTGCCCTC	i7-AR-OT1-fwd	GTCTCGTGGGCTCGGAGATGTGTATAAGAGACAGGCTTAAAGCAGGATCCACGGG	370	70	20		TGTCTTGACTACGTCTGCCCTCACCCTGAGGAAATGGGGCATCTGAGTCCATGGGTAGAGGCTTCTGAGACCACATAACAATTGCAAAGAGAAAAACCAAAGTACTTTCCCTACTCTACTCTCACATGCAAGTCACCCCTTATGACCAAAATGTGTGTGGGTTTTCCCCTCACACTGACCAAGCAATTCTCCAGGACACCAGCTGGGTGTCCTCTAATTTGATCCTCACACTATCTACCTGGAGATAGCAGGTCTTAGAGCTCATACTTGGCTCCCCCAAGGCCCGTGGATCCTGCTTTAAGC
AR site OT2	GATGGAGCAACCGAGTCCAGAGG	i5-AR-OT2-rev	TCGTCGGCAGCGTCAGATGTGTATAAGAGACAGTAGCTGAGCTGAGGCTGAGA	i7-AR-OT2-fwd	GTCTCGTGGGCTCGGAGATGTGTATAAGAGACAGAAACCCTGGGTCCTTTCGTC	316	68	20		TAGCTGAGCTGAGGCTGAGAAGAGCCTGAGTGACAGCAGAATGGGGCAGGAAGGAGGGGGCTCCCCAGCTGGCTGGCCTTGACCACCCTTGCACCCCTCTGGACTCGGTTGCTCCATCTGCAAAATGGAGGGGCCGGAACGCAGGAGGCCCCTGTAGACAGGTCATCCCTCTCTAGCCTGGATTGGCTGAGCCGGCTGCCGGTTAACCTGTGAGGGCTGGGGGTGGGACGAAAGGACCCAGGGTTT
AR site OT3	GTTGGAGAAACTGAGTCCAGAGG	i5-AR-OT3-rev	TCGTCGGCAGCGTCAGATGTGTATAAGAGACAGTTTCACTGTTAAGGGGACCAGG	i7-AR-OT3-fwd	GTCTCGTGGGCTCGGAGATGTGTATAAGAGACAGCTGCTTCCCTCCATCTTCCTAACT	306	68	20		TTTCACTGTTAAGGGGACCAGGAGGGGAGTAAGCCTCTACCATGAGCCAGCATTTAATGCTGTACCTGATGCCACTTTACAGTTGGAGAAACTGAGTCCAGAGGTCAAGTAACTTAGGGTCACACAGTAGTGAGTAGGGACACCAGGATTTGATTCTCAGTGTCTAACTCCAAAGCCCACACTCTTAAGCACTAAACCATGCTGCCCAAGTTACAGTTAGGAAGATGGAGGGAAGCAG
HPRT38087 OT1	ACTTTGGGGGACTACTAGGAAGG	i5-HPRT-OT1-fwd	TCGTCGGCAGCGTCAGATGTGTATAAGAGACAGAGGCTCATAGGCAGAAGGGA	i7-HPRT-OT1-rev	GTCTCGTGGGCTCGGAGATGTGTATAAGAGACAGCCTTGTGGGTTCCTCCCATA	315	68	20		AGGCTCATAGGCAGAAGGGACTTGACTTGTCTCAGATGAGACTTTGGACTGTGGACTTTTGAGTTAATGGTGAAATTAGTTAAGACTTTGGGGGACTACTAGGAAGGCATGGTTGGTTTTGAAATATGAGGACATGAGATTTGGATGGGCCAGGGACAGAATGATATGGTTTGGCTGTGTCTCCACCAAATCTCATCTTGAATTGTATGTCCCAGAATTCTCACATGTTATGGGAGGAACCCACAAGG
HPRT38087 OT2	GATGATGGGGATTTCTAGGATGG	i5-HPRT-OT2-rev	TCGTCGGCAGCGTCAGATGTGTATAAGAGACAGCCTATACCCTTGGGGCAATCTT	i7-HPRT-OT2-fwd	GTCTCGTGGGCTCGGAGATGTGTATAAGAGACAGGCACTTGCAGTGTCAGATCTTC	310	67	20		CCTATACCCTTGGGGCAATCTTTCCAGAGGAAAAGAGTCAACAGGACTCAACTTGGGTCCTATTTTGCAGGATGATGGGGATTTCTAGGATGGAGGCATCATAGGAGGATAAAGCCCTTGCTAGAAGTAGGAGGAAATATCTTGTTGAGAAGATGTTCATAGATGTCAATCTAACTAACAAAGCCATCCCGTATATCAATAGCCACATCCCCACAGAGGGAGAAGATCTGACACTGCAAGTGC
HPRT38087 OT3	GACACTGGGGATTACTAGGAGGG	i5-HPRT-OT4-rev	TCGTCGGCAGCGTCAGATGTGTATAAGAGACAGTCTGGCCATCCAGGTAGTGA	i7-HPRT-OT4-fwd	GTCTCGTGGGCTCGGAGATGTGTATAAGAGACAGATGCAACTGGAGGCCGTTAT	288	68	20		TCTGGCCATCCAGGTAGTGAACACAGTACCTACACAATGGTTAGTTTTTCAACCCTTGCTCTCCTCCCTCCCTCCCCTCCTAGTAATCCCCAGTGTCTATTGTTGCCATCTTCATGTCCGTGAGTACCTAGTGTTTAGCTCCTACGTGTAAGTGAGAACATGTGGTATTTGGTTTTCTGTTCCTGCATTAATTAACTTAGGATAACGGCCTCCAGTTGCAT
CCR5 site 11 OT1	GGTATCTATCGATTGTCAGGAGG	i5-CCR5-OT1-fwd	TCGTCGGCAGCGTCAGATGTGTATAAGAGACAGTGCTGCAAATGAGTGGGTCT	i7-CCR5-OT1-rev	GTCTCGTGGGCTCGGAGATGTGTATAAGAGACAGCAGAAGCAAACACAGCCACC	282	68	20		TGCTGCAAATGAGTGGGTCTTTGGGAATGCAATGTGCAAATTATTCACAGGGCTGTATCACATCGGTTATTTTGGCGGAATCTTCTTCATCATCCTCCTGACAATCGATAGATACCTGGCTATTGTCCATGCTGTGTTTGCTTTAAAAGCCAGGACGGTCACCTTTGGGGTGGTGACAAGTGTGATCACCTGGTTGGTGGCTGTGTTTGCTTCTG
CCR5 site 11 OT2	GAGACATATCAATTGTCAGGAGG	i5-CCR5-OT2-fwd	TCGTCGGCAGCGTCAGATGTGTATAAGAGACAGTCCACCACCTTTTCCTGTTAGT	i7-CCR5-OT2-rev	GTCTCGTGGGCTCGGAGATGTGTATAAGAGACAGCATTGTGAACCAACGTCTTATGG	278	65	20		TCCACCACCTTTTCCTGTTAGTTTGAAAGTAACATACTTCATTTCTATGTCTACTAGCACAATGGAGTAAAATTAATCACTTTAACTTCCTCCTGACAATTGATATGTCTCAGAACACTTTTAATTCAATTTACCCTGCTTCTAATATATGCTATTCTTATATATTTTAAATATCGTTTAACTTGAATCCATAAGACGTTGGTTCACAATG
DNMT1 site 4 OT1	GGAGGGAGGGAAACAGCCCCAGG	i5-DNMTs4-OT1-rev	TCGTCGGCAGCGTCAGATGTGTATAAGAGACAGCCCCAGCTGTCCTGGAAAAA	i7-DNMTs4-OT1-fwd	GTCTCGTGGGCTCGGAGATGTGTATAAGAGACAGCACTCTCAGACACAGCCACC	287	69	20		CCCCAGCTGTCCTGGAAAAAACTCTGGCCCCCCTGCAGTCCTGCCCAAATCTGGGCCACAACCAGCTCTCTGTCTCCTGAGCCTGGGGCTGTTTCCCTCCCTCCTGATGGGGCCCTCATCCCTTCCACAGGTTGGGTGGTTGGGGGAGCTTGTGGGGTTTGAACAGGATTCTCTGTTCCACCTCTAAAGCCAGGAGTTTTGGTGGCTGTGTCTGAGAGTG
DNMT1 site 4 OT2	GAGAGGAGGGAAACAGCCCCTGG	i5-DNMTs4-OT2-rev	TCGTCGGCAGCGTCAGATGTGTATAAGAGACAGGAATGTCTAGTGCAGAAGAGACG	i7-DNMTs4-OT2-fwd	GTCTCGTGGGCTCGGAGATGTGTATAAGAGACAGGGCTGAGTTGGTCAGCCTTAT	274	66	20		AGGAATGTCTAGTGCAGAAGAGACGGCACTGAGAGGAGGGAAACAGCCCCTGGAGGCAAGGAAAGGCTTCCCAGGATGGAGTGGCTGGGACCCTCCAACAGAAACTCCCATGAAAAACCCATACACTTCAAAATGGGAAACCAAAAACTGAGACTAAAAGTAAATCCATCTCAAGATTCAAAGGCAGTATAAGGCTGACCAACTCAGCC
DNMT1 site 4 OT3	GGATTGAGGGAAACTGCCCCGGG	i5-DNMTs4-OT3-rev	TCGTCGGCAGCGTCAGATGTGTATAAGAGACAGGACGCTGTGGGAGCACTTTA	i7-DNMTs4-OT3-fwd	GTCTCGTGGGCTCGGAGATGTGTATAAGAGACAGTAATACCACCCTGCTGGTGC	323	68	20		GCTGTGGGAGCACTTTACATCATCCTATCCAGCCGAGTGGCTTCCCTCCCGCACAGCAGCCAACCTGTCTCTGGTCTCATCCTAAGCCCGGGGCAGTTTCCCTCAATCCTGCCTGCTATCCCTGTTTCCACTTCTAACCTCAGACACAAGCTTCTTCATCTGGTGGTGGTTTTCTTAAAATTACGACCCATACCTCATTATCTGCTGAGGCTGCAACTTGAAAGCTTTGGAGAAAGCACCAGCAGGGTGGTATTA
ERCC2_exon22 OT1	CCCCACGGGTCAAACCACTGGGG	ERCC2t1-OT1-rev-i5	TCGTCGGCAGCGTCAGATGTGTATAAGAGACAGTGCAACCTGTCGTGGATACC	ERCC2t1-OT1-fwd-i7	GTCTCGTGGGCTCGGAGATGTGTATAAGAGACAGATACCCACCACACAGCAAGG	338	68	20		TGCAACCTGTCGTGGATACCTCCATAGAGGATTTGCACAGCCTAAAACACCCTCAACTGGTCCAACCAGCCCCAGTGGTTTGACCCGTGGGGACACTCCTGACAAGGTGACTCTGCTCCCTGGGCACATGGAATTGTCCAAGGGTATTCCCCTAACCTGAGCTGGACCAGAGTCCTTTCCCTGTAGATTTGGAATTGAGAATGATTGAAAACAGTCAGATTCCTATGTGGGGGCTGGATCATTGAAAGCTTCCTTGCTGTGTGGTGGGTAT
List of primers used for cloning bacterial expression plasmids
9214-SpCas9_bact_exp-for	AAAAAAACTAGTGAAAACCTGTATTTCCAGGGAGCAGCCTCGATGGACTATAAGGACCACGACG
9214-SpCas9_bact_exp-rev	AAAAAAGCGGCCGCAACAGATGGCTGGCAACTA
8965 Gibson-fwd	TCTAGAAATAATTTTGTTTAACTTTAAGAAGGAGATATACCATGGACAAGAAGTACAGCATCGGC
8965 Gibson-rev	GGTGGCAGCAGCCTAGGTTATTAGTGATGGTGGTGGTGATGCTTATCCATCTTTTTCTTTTTTGCCTGGCCGG
8966 Gibson-fwd	GATACACCAGACGGAAGAACCGGATCTGCTATCTGCAAGA
8966 Gibson-rev	CTTCTGCAGTTCGCCGGCAGAGGCC
List of primers used to amplify sgRNA sequences for in vitro transcription
Name of primers	Sequence		Template prep name
T7-EGFP site 1	AAAAAATAATACGACTCACTATAGGGCACGGGCAGCTTGCCGG		1582
T7-EGFP site 3	AAAAAATAATACGACTCACTATAGGTGGTGCAGATGAACTTCA		1582
T7-EGFP site 5	AAAAAATAATACGACTCACTATAgtcgccctcgaacttcacct		1585
T7-EGFP site 6	AAAAAATAATACGACTCACTATAGCGCGATCACATGGTCCTGC		1586
T7-EGFP site 9	AAAAAATAATACGACTCACTATAgaagttcgagggcgacaccc		1589
T7-EGFP site 15	AAAAAATAATACGACTCACTATAGGCATCGCCCTCGCCCTCGC		13020
T7-EGFP site 18	AAAAAATAATACGACTCACTATAGTGAACCGCATCGAGCTGAA		1634
T7-EGFP site 19	AAAAAATAATACGACTCACTATAGTCAGGGTGGTCACGAGGGT		1635
T7-EGFP site 23	AAAAAATAATACGACTCACTATAGTGGTCACGAGGGTGGGCCA		1639
T7-EGFP site 26	AAAAAATAATACGACTCACTATAGCTGACGGTCAGGAGCCAGG		8624
T7-EGFP site 27	AAAAAATAATACGACTCACTATAGGCAGAGCAGGCTGACGGTC		8625
T7-EGFP site 28	AAAAAATAATACGACTCACTATAGAGCAGGCAGAGCAGGCTGA		8626
T7-EGFP site 29	AAAAAATAATACGACTCACTATAGAGGCCAGAGCAGGCAGAGC		8627
T7-EGFP site 30	AAAAAATAATACGACTCACTATAGCTCTGCCTGCTCTGGCCTC		8628
T7-EGFP site 32	AAAAAATAATACGACTCACTATAGACCAGGATGGGCACCACCC		8630
T7-EGFP site 33	AAAAAATAATACGACTCACTATAGGTGCCCATCCTGGTCGAGC		8631
T7-EGFP site 35	AAAAAATAATACGACTCACTATAGGCCACAAGTTCAGCGTGTC		8633
T7-EGFP site 40	AAAAAATAATACGACTCACTATAGCTTCATGTGGTCGGGGTAG		8638
T7-EGFP site 42	AAAAAATAATACGACTCACTATAGGTGAACCGCATCGAGCTGA		8640
T7-EGFP site 43	AAAAAATAATACGACTCACTATAGAAGGGCATCGACTTCAAGG		8641
T7-EGFP site 44	AAAAAATAATACGACTCACTATAGGTGCCCATCCTGGTCGAGC		8642
T7-Site34	AAAAAATAATACGACTCACTATAGCCGTCCAGCTCGACCAGGA		8632
T7-Site24	AAAAAATAATACGACTCACTATAGTCGTGCTGCTTCATGTGGT		1557
T7-Site10	AAAAAATAATACGACTCACTATAGTCTTTGCTCAGGGCGGACT		1590
T7-Site36	AAAAAATAATACGACTCACTATAGGTGGTCACGAGGGTGGGCC		8634
T7-Site43-A18G	AAAAAATAATACGACTCACTATAgaGgggcatcgacttcaagg		8676
T7-Site43-A18C	AAAAAATAATACGACTCACTATAgaCgggcatcgacttcaagg		8677
T7-Site43-A18T	AAAAAATAATACGACTCACTATAgaTgggcatcgacttcaagg		8678
T7-Site5-C15G	AAAAAATAATACGACTCACTATAGTCGCgCTCGAACTTCACCT		8470
T7-Site5-C15T	AAAAAATAATACGACTCACTATAGTCGCtCTCGAACTTCACCT		8480
T7-Site5-C15A	AAAAAATAATACGACTCACTATAGTCGCaCTCGAACTTCACCT		8490
T7-Site9-A18G	AAAAAATAATACGACTCACTATAGAgGTTCGAGGGCGACACCC		8527
T7-Site9-A18C	AAAAAATAATACGACTCACTATAGAcGTTCGAGGGCGACACCC		8528
T7-Site9-A18T	AAAAAATAATACGACTCACTATAGAtGTTCGAGGGCGACACCC		8529
T7-Site3-T18G	AAAAAATAATACGACTCACTATAGGgGGTGCAGATGAACTTCA		8380
T7-Site3-T18C	AAAAAATAATACGACTCACTATAGGcGGTGCAGATGAACTTCA		8381
T7-Site3-T18A	AAAAAATAATACGACTCACTATAGGaGGTGCAGATGAACTTCA		8382
T7-Site16-A16G	AAAAAATAATACGACTCACTATAGGCGgGGGCGATGCCACCTA		8584
T7-Site16-A16C	AAAAAATAATACGACTCACTATAGGCGcGGGCGATGCCACCTA		8585
T7-Site16-A16T	AAAAAATAATACGACTCACTATAGGCGtGGGCGATGCCACCTA		8586
T7-Site34-T16G	AAAAAATAATACGACTCACTATAGCCGgCCAGCTCGACCAGGA		10323
T7-Site34-T16C	AAAAAATAATACGACTCACTATAGCCGcCCAGCTCGACCAGGA		10324
T7-Site34-T16A	AAAAAATAATACGACTCACTATAGCCGaCCAGCTCGACCAGGA		10325
T7-Site15-C18G	AAAAAATAATACGACTCACTATAGGgATCGCCCTCGCCCTCGC		8572
T7-Site15-C18T	AAAAAATAATACGACTCACTATAGGtATCGCCCTCGCCCTCGC		8573
T7-Site15-C18A	AAAAAATAATACGACTCACTATAGGaATCGCCCTCGCCCTCGC		8574
T7-Site8-C18G	AAAAAATAATACGACTCACTATAGCgGTCGTCCTTGAAGAAGA		8518
T7-Site8-C18T	AAAAAATAATACGACTCACTATAGCtGTCGTCCTTGAAGAAGA		8519
T7-Site8-C18A	AAAAAATAATACGACTCACTATAGCaGTCGTCCTTGAAGAAGA		8520
T7-Site24-T19G	AAAAAATAATACGACTCACTATAGgCGTGCTGCTTCATGTGGT		8471
T7-Site24-T19C	AAAAAATAATACGACTCACTATAGcCGTGCTGCTTCATGTGGT		8472
T7-Site24-T19A	AAAAAATAATACGACTCACTATAGaCGTGCTGCTTCATGTGGT		8473
T7-Site10-T17G	AAAAAATAATACGACTCACTATAGTCgTTGCTCAGGGCGGACT		8539
T7-Site10-T17C	AAAAAATAATACGACTCACTATAGTCcTTGCTCAGGGCGGACT		8540
T7-Site10-T17A	AAAAAATAATACGACTCACTATAGTCaTTGCTCAGGGCGGACT		8541
T7-Site6-A15G	AAAAAATAATACGACTCACTATAGCGCGgTCACATGGTCCTGC		8506
T7-Site6-A15C	AAAAAATAATACGACTCACTATAGCGCGcTCACATGGTCCTGC		8507
T7-Site6-A15T	AAAAAATAATACGACTCACTATAGCGCGtTCACATGGTCCTGC		8508
T7-Site11-T14G	AAAAAATAATACGACTCACTATAGGTCTTgGCTCAGGGCGGAC		8551
T7-Site11-T14C	AAAAAATAATACGACTCACTATAGGTCTTcGCTCAGGGCGGAC		8552
T7-Site11-T14A	AAAAAATAATACGACTCACTATAGGTCTTaGCTCAGGGCGGAC		8553
T7-Site35-C15G	AAAAAATAATACGACTCACTATAGGCCAgAAGTTCAGCGTGTC		10335
T7-Site35-C15T	AAAAAATAATACGACTCACTATAGGCCAtAAGTTCAGCGTGTC		10336
T7-Site35-C15A	AAAAAATAATACGACTCACTATAGGCCAaAAGTTCAGCGTGTC		10337
T7-FANCFs2	AAAAAATAATACGACTCACTATAGCTGCAGAAGGGATTCCATG		9199
T7-CCR5s11	AAAAAATAATACGACTCACTATAGGTACCTATCGATTGTCAGG		8794
T7-DNMTs4	AAAAAATAATACGACTCACTATAGGAGTGAGGGAAACGGCCCC		8822
T7-HPRT38087	AAAAAATAATACGACTCACTATAgAATTATGGGGATTACTAGGA		8964
T7-VEGFA site 1	AAAAAATAATACGACTCACTATAGGGTGGGGGGAGTTTGCTCC		3842
T7-VEGFA site 2	AAAAAATAATACGACTCACTATAGACCCCCTCCACCCCGCCTC		9200
T7-VEGFAs3	AAAAAATAATACGACTCACTATAGGTGAGTGAGTGTGTGCGTG		8958
T7-reverse primer	AAAAAAGCACCGACTCGGTGCC
Primer used for ssODN repair of ERCC2 exon22 R683W (2047C>T) mutation
ERCC2 90nt + marked	GATCCAGCGGGGCAGCTTCCCCCGCTTGTCCCCACGGGCAAAgCgCTGTGGGCAGAAGCGCAGGCCAGGGACAGAAGGTCATTCGGGGAG
