# Supplementary material for: A cleavage rule for selection of increased-fidelity SpCas9 variants with high efficiency and no detectable off-targets
Source: Nat Commun. 2023 Sep 16;14:5746. doi: 10.1038/s41467-023-41393-5 (PMC10505190; doi:10.1038/s41467-023-41393-5)
Supplement: Supplementary file 5 — Supplementary Data 2 [file 41467_2023_41393_MOESM5_ESM.xlsx]

## Sheet: Fig. 2a, 5d, Sup. Fig. 2, 3a
dsgRNA plasmid # refers to Supplementary Data file 1/ Target sites/Prep name
Cas9 variant	dSpCas9			WT SpCas9			Sniper SpCas9			B-SpCas9			B-Sniper SpCas9			HiFi SpCas9			B-HiFi SpCas9			eSpCas9			eSpCas9-plus			B-eSpCas9			SpCas9-HF1			SpCas9-HF1-plus			HypaSpCas9			B-HypaSpCas9			B-SpCas9-HF1			HypaR-SpCas9			B-HypaR-SpCas9
sgRNA plasmid #	1584			1584			1584			1584			1584			1584			1584			1584			1584			1584			1584			1584			1584			1584			1584			1584			1584
GFP neg cells %	8.65	9.87	9.88	39.67	41.46	41.91	39.24	39.93	41.9	36.73	36.08	35.92	39.43	38.96	37.88	34.81	37.76	37.95	38.56	40.25	36.24	32.95	36.95	31.04	43.37	39.6	39.64	39.67	40.85	42.77	43.27	43.73	41.83		41.03	42.29	37.44	42.93	38.03	37.87	37.59	32	38.04	42.23	36.76	36.79	34.92	35.52	34.07
Cas9 variant	dSpCas9			WT SpCas9			Sniper SpCas9			B-SpCas9			B-Sniper SpCas9			HiFi SpCas9			B-HiFi SpCas9			eSpCas9			eSpCas9-plus			B-eSpCas9			SpCas9-HF1			SpCas9-HF1-plus			HypaSpCas9			B-HypaSpCas9			B-SpCas9-HF1			HypaR-SpCas9			B-HypaR-SpCas9
sgRNA plasmid #	1585			1585			1585			1585			1585			1585			1585			1585			1585			1585			1585			1585			1585			1585			1585			1585			1585
GFP neg cells %	7.79	7.96	7.82	55.42	56.19	51.6	56.29	53.53	48.25	44.24	48.95	47.84	55.4	51.55	45.31	48.42	47.93	52.4	55.33	48	42.35	46.24	49.36	50.28	46.03	47.7	45.58	42.81	54.22	52.5	49.58	48.86	49.94	51.31	53.99	51.86	53.58	49.7	49.46	49.06	51.83	49.75	52.58	50.88	51.86	46.2	47.86	47.21	52.8
Cas9 variant	dSpCas9			WT SpCas9			Sniper SpCas9			B-SpCas9			B-Sniper SpCas9			HiFi SpCas9			B-HiFi SpCas9			eSpCas9			eSpCas9-plus			B-eSpCas9			SpCas9-HF1			SpCas9-HF1-plus			HypaSpCas9			B-HypaSpCas9			B-SpCas9-HF1			HypaR-SpCas9			B-HypaR-SpCas9
sgRNA plasmid #	8323			8323			8323			8323			8323			8323			8323			8323			8323			8323			8323			8323			8323			8323			8323			8323			8323
GFP neg cells %	11.36	12.17	11.95	47.43	47.53	47.09	47.64	53.28	45.09	46	49.07	49	46.14	43.4	40.45	43.15	53.06	50.3	51.32	47.88	39.1	38.56	46.29	49.8	48.04	49.03	45.11	41.23	49.04	49.09	48.64	46.96	41.36	47.53	49.46	51.26	53.46	52.66	50.12	46.99	49.69	43.5	46.13	50.31	52.04	51.56	52.7	48.49	40.78
Cas9 variant	dSpCas9			WT SpCas9			Sniper SpCas9			B-SpCas9			B-Sniper SpCas9			HiFi SpCas9			B-HiFi SpCas9			eSpCas9			eSpCas9-plus			B-eSpCas9			SpCas9-HF1			SpCas9-HF1-plus			HypaSpCas9			B-HypaSpCas9			B-SpCas9-HF1			HypaR-SpCas9			B-HypaR-SpCas9
sgRNA plasmid #	1639			1639			1639			1639			1639			1639			1639			1639			1639			1639			1639			1639			1639			1639			1639			1639			1639
GFP neg cells %	12.48	11.91	11.79	57.09	55.34	55.42	54.56	59.93	58.1	57.94	58.53	55.48	51.21	56.97	58.74	66.64	64.7	64.4	53	59.51	62.72	63.32	62.64	58.58	56.77	60.33	48.44	46.03	61.82	56.59	52.85	57	49.09	56.07	56.41	56.4	49.73	55.59	53.73	44.66	44.18	49.96	47.68	48.64	49.81	43.71	42.94	46.54	36.35
Cas9 variant	dSpCas9			WT SpCas9			Sniper SpCas9			B-SpCas9			B-Sniper SpCas9			HiFi SpCas9			B-HiFi SpCas9			eSpCas9			eSpCas9-plus			B-eSpCas9			SpCas9-HF1			SpCas9-HF1-plus			HypaSpCas9			B-HypaSpCas9			B-SpCas9-HF1			HypaR-SpCas9			B-HypaR-SpCas9
sgRNA plasmid #	1589			1589			1589			1589			1589			1589			1589			1589			1589			1589			1589			1589			1589			1589			1589			1589			1589
GFP neg cells %	10.34	10.71	10.6	46.58	47.91	47.16	44.73	40.51	42.54	38.83	41.33	44.94	42.53	32.38		33.31	46.52	45.77	45.68	32.35	31.72	34.09	42.19	45.4	48.81	43.54	34.14	40.88	43.62	46.04	43.45	39.75	35.85	41.18	41.68	44.03	46.41	48.2	47.72	42.81	43.83	42.21	43.44	43.07	43.19	46.05	45.99	44.13	35.71
Cas9 variant	dSpCas9			WT SpCas9			Sniper SpCas9			B-SpCas9			B-Sniper SpCas9			HiFi SpCas9			B-HiFi SpCas9			eSpCas9			eSpCas9-plus			B-eSpCas9			SpCas9-HF1			SpCas9-HF1-plus			HypaSpCas9			B-HypaSpCas9			B-SpCas9-HF1			HypaR-SpCas9			B-HypaR-SpCas9
sgRNA plasmid #	8635			8635			8635			8635			8635			8635			8635			8635			8635			8635			8635			8635			8635			8635			8635			8635			8635
GFP neg cells %	9.63	9.95	9.71	43.97	40.89	43.98	40.27	40.91	42.5	46.05	42.56	41.43	42.9	41.94	42.33	41.36	45.52	46.82	46.76	53.38	39.11	32.62	32.13	39.37	48.55	49.27	33.41	31.62	25.28	43.16	45.04	40.73	36.16	38.67	41.89	44.42	44.72	43.5	40.95	46.35	45.46	45.57	38.85	45.67	47.18	44.51	39.09	40.62	34.52
Cas9 variant	dSpCas9			WT SpCas9			Sniper SpCas9			B-SpCas9			B-Sniper SpCas9			HiFi SpCas9			B-HiFi SpCas9			eSpCas9			eSpCas9-plus			B-eSpCas9			SpCas9-HF1			SpCas9-HF1-plus			HypaSpCas9			B-HypaSpCas9			B-SpCas9-HF1			HypaR-SpCas9			B-HypaR-SpCas9
sgRNA plasmid #	1582			1582			1582			1582			1582			1582			1582			1582			1582			1582			1582			1582			1582			1582			1582			1582			1582
GFP neg cells %	8.29	8.46	7.87	30.12	28.87	29.93	25.97	22.48	24.06	18.97	22.29	20.26	22.2	22.56	22.94	16.69	17.68	19.22	17.83	20.77	18.65	16.55	21.28	21.47	29.8	32.12	30.75	22.83	24.5	24.75	28.67	30.28	27.37	26.65	27.87	27.18	27.03	30.05	30.36	25.45	25.13	26.01	25.72	25.62	29.82	20.64	20.77	22.05	22.61
[truncated: 831 more columns]

## Sheet: Fig. 2d, 3b, Sup. Fig. 3c
sgRNA plasmid # refers to Supplementary Data file 1/ Target sites/Prep name
Cas9 variant	dSpCas9			WT SpCas9			eSpCas9			SpCas9-HF1			HeFSpCas9			HypaR-SpCas9			evoSpCas9			B-WT SpCas9			B-eSpCas9			B-SpCas9-HF1			B-HeFSpCas9			B-HypaR-SpCas9			B-evoSpCas9			WT SpCas9			eSpCas9			SpCas9-HF1			HeFSpCas9
sgRNA plasmid #	8323			8323			8323			8323			8323			8323			8323			8323			8323			8323			8323			8323			8323			8323MM1			8323MM1			8323MM1			8323MM1
GFP neg cells %	4.13	7.41	7.44	80.03	83.75	86.08	83.01	81.92	82.52	81.28	82.36	80.87	34.43	32.99	31.71	73.1	79.51	79.38	75.53	74.38	72.46	81.68	80.34	81.65	85	81.93	83.71	81.56	85.78	85.26	18.79	19.18	13.05		69.25	74.67	40.74	40.88	43.58	82.22	82.75	83.84	73.7	75.18	72.47	33.33	29.62	35.85	9.52
Cas9 variant	dSpCas9			WT SpCas9			eSpCas9			SpCas9-HF1			HeFSpCas9			HypaR-SpCas9			evoSpCas9			B-WT SpCas9			B-eSpCas9			B-SpCas9-HF1			B-HeFSpCas9			B-HypaR-SpCas9			B-evoSpCas9			WT SpCas9			eSpCas9			SpCas9-HF1			HeFSpCas9
sgRNA plasmid #	8641			8641			8641			8641			8641			8641			8641			8641			8641			8641			8641			8641			8641			8641MM1			8641MM1			8641MM1			8641MM1
GFP neg cells %	9.13	9.02	9.68	89.47	88.2	85.92	86.35	82.35	88.39	87.45	86.42	85.15	82.21	72.75	70.55	93.02	90.34	90.48	77.92		71.56	72.99	85.69	87.57	90.67	76.77	72.17	76.76	90.73	89.93	77.39	85.05	77.13	66.77	80.76	83.83	84.31	82.04	83.38	93.2	87.51	89.27	86.26	71.82	85.45	85.95	81.64	83.99	11.06
Cas9 variant	dSpCas9			WT SpCas9			eSpCas9			SpCas9-HF1			HeFSpCas9			HypaR-SpCas9			evoSpCas9			B-WT SpCas9			B-eSpCas9			B-SpCas9-HF1			B-HeFSpCas9			B-HypaR-SpCas9			B-evoSpCas9			WT SpCas9			eSpCas9			SpCas9-HF1			HypaR-SpCas9
sgRNA plasmid #	13020			13020			13020			13020			13020			13020			13020			13020			13020			13020			13020			13020			13020			13020MM1			13020MM1			13020MM1			13020MM1
GFP neg cells %	4.99	5.93	5.58	78.85	77.99	79.72	71.14	75.88	78.78	75.07	75.24	71.72	5.45	7.22	6.78	48.87	41.68	33.39	15.09	16.34	26.93	81.03	74.52	70.58	68.58	75.68	78.25	82.1	81.92	76.21	4.57	4.58	4.74	11.17	12.35	8.71	5.59	7.7	6.48	86.25	85.02	83.69	4.24	4.29	4.44	4.91	4.92	4.99	3.83
Cas9 variant	dSpCas9			WT SpCas9			eSpCas9			SpCas9-HF1			HeFSpCas9			HypaR-SpCas9			evoSpCas9			B-WT SpCas9			B-eSpCas9			B-SpCas9-HF1			B-HeFSpCas9			B-HypaR-SpCas9			B-evoSpCas9			WT SpCas9			eSpCas9			SpCas9-HF1			HypaR-SpCas9
sgRNA plasmid #	1592			1592			1592			1592			1592			1592			1592			1592			1592			1592			1592			1592			1592			1592MM1			1592MM1			1592MM1			1592MM1
GFP neg cells %	9.36	9.58	10.82	79.31	89.71	89.31	83.6	79.16	75.09	69.72	72.53	73.08	12.05	11.44	10.24	20.09	11.28	11.69	11.52	14.68	16.06	81.61	81.43	80.41	74.22	76	68.94	68.66	74.17	69.43	11.91	11.34	9.16	13.83	12.15	11.56	10.43	10.7	8.51	78.19	83	81.31	13.75	12.46	12.11	13.42	14.71	14.3	11.44
Cas9 variant	dSpCas9			WT SpCas9			eSpCas9-plus			SpCas9-HF1-plus			WT SpCas9			eSpCas9-plus			SpCas9-HF1-plus			WT SpCas9			eSpCas9-plus			SpCas9-HF1-plus			WT SpCas9			eSpCas9-plus			SpCas9-HF1-plus			dSpCas9			WT SpCas9			eSpCas9-plus			SpCas9-HF1-plus
sgRNA plasmid #	8323			8323			8323			8323			8323MM1			8323MM1			8323MM1			8323MM2			8323MM2			8323MM2			8323MM3			8323MM3			8323MM3			1582			1582			1582			1582
GFP neg cells %		5.99	6.99	81.31	81.39	83.92	84.28	83.62	84.62	82.54	85.09	79.59	77.65	85.58	82.35	83.32	81.7	80.15	77.55	79.91	81.23	80.38	78.42	78.05	71.58	67.32	69.25	47.76	50.1	53.23	75.48	74.73	77.73	75.78	69.73	68.65	68.14	73.05	74.68	3.41	4.04	4.55	53.25	56.35	55	36.99	38.33	42.12	59.54
Cas9 variant	dSpCas9			WT SpCas9			eSpCas9-plus			SpCas9-HF1-plus			WT SpCas9			eSpCas9-plus			SpCas9-HF1-plus			WT SpCas9			eSpCas9-plus			SpCas9-HF1-plus			WT SpCas9			eSpCas9-plus			SpCas9-HF1-plus			dSpCas9			WT SpCas9			eSpCas9-plus			SpCas9-HF1-plus
sgRNA plasmid #	13021			13021			13021			13021			13021MM1			13021MM1			13021MM1			13021MM2			13021MM2			13021MM2			13021MM3			13021MM3			13021MM3			1587			1587			1587			1587
GFP neg cells %	4.37	6.63	4.43	67.79	67.2	67.64	65.46	62.46	63.01	66.7	70.4	69.3	67.29	65.14	66.43	13.71	13.85	10.93	11.01	11.83	12.16	71.19	72.11	68.11	51.49	50.17	51.94	31.27	34.22	35.36	67.69	68	68.06	8.01	8.59	6.79	5.43	6.53	6.74	12.89	10.5	8.03	53.98	53	53.41	50.89	52.21	53.26	51.59
Cas9 variant	dSpCas9			WT SpCas9			WT SpCas9			WT SpCas9			WT SpCas9			Sniper SpCas9			Sniper SpCas9			Sniper SpCas9			Sniper SpCas9			B-SpCas9			B-SpCas9			B-SpCas9			B-SpCas9			B-Sniper SpCas9			B-Sniper SpCas9			B-Sniper SpCas9			B-Sniper SpCas9
sgRNA plasmid #	8632			8632			8632MM1			8632MM2			8632MM3			8632			8632MM1			8632MM2			8632MM3			8632			8632MM1			8632MM2			8632MM3			8632			8632MM1			8632MM2			8632MM3
GFP neg cells %	6.03	7	7.35	92.31	90.05	86.54	81.44	85.29	87.76	89.78	87.78	85.11	82.02	87.32	86.66	85.46	83.07	89	24.28	31.83	29.4	43.85	42.69	49.62	59.53	60.51	46.02	73.19	67.06	76.53	33.48	42.04	31.65	40.09	39.26	44.63	28.48	35.49	34.99	76.97	76.03	81.84	21.24	23.65	27.6	22.29	19.15	24.51	28.87
Cas9 variant	dSpCas9			WT SpCas9			eSpCas9-plus			eSpCas9-plus			eSpCas9-plus			eSpCas9-plus			SpCas9-HF1-plus			SpCas9-HF1-plus			SpCas9-HF1-plus			SpCas9-HF1-plus			dSpCas9			WT SpCas9			eSpCas9-plus			eSpCas9-plus			eSpCas9-plus			eSpCas9-plus			SpCas9-HF1-plus
sgRNA plasmid #	8641			8641			8641			8641MM1			8641MM2			8641MM3			8641			8641MM1			8641MM2			8641MM3			1585			1585			1585			1585MM1			1585MM2			1585MM3			1585
GFP neg cells %	5.94	5.88	7.14	85.61	84.66	79.03	83.85	86.72	85.43	85.61	85.07	84.32	84.5	83.7	82.04	78.45	81.81	82.76	88.23	87.86	87.74	85.26	85.35	84.65	85.49	82.67	83.34	80.82	84.85	84.18	5.18	8.82	7.56	78.92	84.42	86.46	81.34	80.45	81.28	86.66	87.75	86.73	85.04	84.65	84.48	88.75	88.18	86.38
Cas9 variant	dCas9			WT Cas9			Sniper			B-Sniper			HiFi			B-HiFi			WT Cas9			Sniper			B-Sniper			HiFi			B-HiFi			WT Cas9			Sniper			B-Sniper			HiFi			B-HiFi			WT Cas9
sgRNA plasmid #	8323			8323			8323			8323			8323			8323			8323MM1			8323MM1			8323MM1			8323MM1			8323MM1			8323MM2			8323MM2			8323MM2			8323MM2			8323MM2			8323MM3
GFP neg cells %	5.32	5.81	3.84	67.19	68.37	71.03	67.84	66.38	66.77		67.37	64.66	61.64	64	66.13	57.27	64.44	62.9	71.54	68.47	72.83	72.96	68.86	66.81	65.59	60.8	64.36	67.85	64.13	56.38	49.51	55.82	58.45	69.15	66.24	70.65	63.71	63.34	61.37	54.55	53.35	56.08	54.42	55.9	55.25	32.32	33.27	33.17	61.42
Cas9 variant	dCas9			WT Cas9			Sniper			B-Sniper			HiFi			WT Cas9			Sniper			B-Sniper			HiFi			WT Cas9			Sniper			B-Sniper			HiFi			WT Cas9			Sniper			B-Sniper			HiFi
sgRNA plasmid #	1582			1582			1582			1582			1582			1582MM1			1582MM1			1582MM1			1582MM1			1582MM2			1582MM2			1582MM2			1582MM2			1582MM3			1582MM3			1582MM3			1582MM3
GFP neg cells %	3.28	3.53	2.87	40.34	48.83	45.8	46.06	46.55	45.69	47.15	44.52	42.84	57.42	56.02	68.3	50.77	30.98	33.23	34.07	41.93	33.97	45.83	44.88	37.8	57.44	53.29	39.14	27.66	24.84	33.55	31.19	28.98	29.08	34.29	41.65	33.38	38.16	34.87	32.37	13.77	12.79	15.65	8.23	8.55	11.23	28.96	15.3	18.21	16.8
Cas9 variant	dSpCas9			WT SpCas9			B-evoSpCas9			B-HeFSpCas9			HeFSpCas9			B-evoSpCas9			B-HeFSpCas9			HeFSpCas9			B-evoSpCas9			B-HeFSpCas9			HeFSpCas9			B-evoSpCas9			B-HeFSpCas9			HeFSpCas9			dSpCas9			WT SpCas9			B-HypaR661ASpCas9
sgRNA plasmid #	1584			1584			1584			1584			1584			1584MM1			1584MM1			1584MM1			1584MM2			1584MM2			1584MM2			1584MM3			1584MM3			1584MM3			1582			1582			1582
GFP neg cells %	7.95	8.21	5.44	57.94	58.46	54.37	34.02	36.76	31.11	46.95	41.33	36.47	43.17	46.93	40.59	10.71	11.74	9.42	12.19	11.41	11.05	10.85	10.78	9.42	9.68	11.36	8.38	14.32	12.91	10.18	9.22	10.69	10.88	10.46	11.66	8.31	9.6	12.6	12.59	12.72	11.39	9.48	6.01	6.03	3.59	52	51.33	49.67	43.32
[truncated: 601 more columns]

## Sheet: Fig. 5a
sgRNA and Cas9 plasmid # refers to Supplementary Data file 1/ Target sites/Prep name
Cas9 variant	dSpCas9			WT SpCas9			xCas9			xCas9-L324R			xCas9-I409S			xCas9-I694M			xCas9-triple mutant			dSpCas9			WT SpCas9			xCas9			xCas9-L324R			xCas9-I409S			xCas9-I694M			xCas9-triple mutant			dSpCas9			WT SpCas9			xCas9
sgRNA plasmid #	8643			8643			8643			8643			8643			8643			8643			1638			1638			1638			1638			1638			1638			1638			1636			1636			1636
GFP neg cells %	5.176	5.992	6.383	75.503	73.376	72.977	19.872	20.427	18.473	11.601	12.956	9.21	31.393	29.909	25.258	24.068	27.717	16.025	17.368	13.657	8.528	4.543	5.866	6.324	77.946	75.434	71.107	75.558	75.937	75.745	66.484	63.235	63.278	70.89	71.124	69.335	67.54	70.467	68.919	68.263	66.937	61.202	5.964	6.296	4.631	73.899	74.941	71.819	42.04
[truncated: 180 more columns]

## Sheet: Fig. 5b-c
sgRNA plasmid # refers to Supplementary Data file 1/ Target sites/Prep name
Cas9 variant	dSpCas9			WT SpCas9			HypaR-SpCas9			HypaR-SpCas9-L847R-V1015R			xCas9			SpCas9-NG			xCas9-L847R-V1015R			SpCas9-NG-L847R-V1015R			dSpCas9			WT SpCas9			HypaR-SpCas9			HypaR-SpCas9-L847R-V1015R			xCas9			SpCas9-NG			xCas9-L847R-V1015R			SpCas9-NG-L847R-V1015R			dSpCas9
sgRNA plasmid #	8643			8643			8643			8643			8643			8643			8643			8643			1638			1638			1638			1638			1638			1638			1638			1638			1636
GFP neg cells %	4.024	4.745	6.186	74.477	78.183	74.346	64.641	73.548	74.616	72.125	68.906	70.627	22.072	22.254	26.199	47.086	43.381	42.88	10.163	10.417	8.376	44.126	32.722	50.786	3.401	3.087	3.79	78.447	78.244	76.608	68.349	72.696	73.041	77.719	74.033	73.699	71.622	72.111	73.05	15.388	13.72	14.068	56.28	56.371	62.694	7.761	9.075	8.4	4.313
[truncated: 311 more columns]

## Sheet: Fig. 5f
sgRNA and Cas9 plasmid # refers to Supplementary Data file 1/ Target sites/Prep name
Cas9 variant	dSpCas9			WT SpCas9			evoSpCas9			8990			8991			8992			8993			8994			8995			8996			8997			8998			8999			WT SpCas9			evoSpCas9			8990			8991
sgRNA plasmid #	8624			8624			8624			8624			8624			8624			8624			8624			8624			8624			8624			8624			8624			8641			8641			8641			8641
GFP neg cells %	8.48	7.7	7.68	35.4	32.05	32.55	39.83	37.15	36.3	35.06	39.58	46.74	36.31	35.34	33.17	31.37	40.45	43.6	35.74	33.41	33.36	41.59	46.27	48.32	45.12	47.85	44.81	43.59	49.54	50.56	37.41	36.47	36.78	38.98	41.75	43.68	36.09	37.49	37.81	33.52	35.48	31.2	32.63	29.94	29.36	34.16	28.13	27.15	24.95
Cas9 variant	WT SpCas9			evoSpCas9			8990			8991			8992			8993			8994			8995			8996			8997			8998			8999			WT SpCas9			evoSpCas9			8990			8991			8992
sgRNA plasmid #	1639			1639			1639			1639			1639			1639			1639			1639			1639			1639			1639			1639			8635			8635			8635			8635			8635
GFP neg cells %	44.32	43.87	43.92	30.18	31.75	29.3	34.26	31.19	23.99	29.86	32.67	35.49	50.85	44.64		23.86	26.83	34.12	11.71	10.69	10.37	13.97	20.12	26	30.68	28.18	17.47	11.29	15.09	18.59	9.76	9.22	8.11	7.46	7.06	9.38		29.45	25.61	21.42	23.05	22.29	26.82	26.68	29.28	31.08	25.19	23.82	26.86
[truncated: 318 more columns]

## Sheet: Sup. Fig. 7c-g
sgRNA plasmid # refers to Supplementary Data file 1/ Target sites/Prep name
Cas9 variant	dSpCas9			WT SpCas9			evoSpCas9			dSpCas9			WT SpCas9			evoSpCas9			dSpCas9			WT SpCas9			evoSpCas9			dSpCas9			WT SpCas9			evoSpCas9			dSpCas9			WT SpCas9			evoSpCas9			dSpCas9			WT SpCas9
sgRNA plasmid #	8624			8624			8624			8624 75%			8624 75%			8624 75%			8624 50%			8624 50%			8624 50%			8624 25%			8624 25%			8624 25%			8624 10%			8624 10%			8624 10%			1585			1585
GFP neg cells %	7.077	6.172	10.909	45.03	44.98	47.476		40.731	48.725	10.898	10.835	12.176	44.383	41.594	47.339	48.333	47.752	50.67	10.085	11.325	11.095	49.145	52.886	52.305	51.527	44.845	49.399	12.456	9.622	12.291	50.092	40.874	50.087	39.962	40.291	38.708	7.391	7.698	10.69	40.366	43.722	47.01	23.21	33.103	36.149	8.062	8.225	7.306	58.102
Cas9 variant	dSpCas9			WT SpCas9			B-HypaSpCas9			HypaR-SpCas9			B-evoSpCas9			WT SpCas9			B-HypaSpCas9			HypaR-SpCas9			B-evoSpCas9			WT SpCas9			B-HypaSpCas9			HypaR-SpCas9			B-evoSpCas9			WT SpCas9			B-HypaSpCas9			HypaR-SpCas9			B-evoSpCas9
sgRNA plasmid #	1585			1585			1585			1585			1585			1585 75%			1585 75%			1585 75%			1585 75%			1585 50%			1585 50%			1585 50%			1585 50%			1585 25%			1585 25%			1585 25%			1585 25%
GFP neg cells %	15.166	13.891	13.77	45.901	62.686	53.356	58.629	60.314	49.373	64.475	60.672	52.446	59.088	55.514	46.818	65.827	67.309	61.783	63.008	63.529	57.993	53.358	48.338	45.12	53.698	48.924	49.853	57.608	56.909	61.988	54.288	54.146	59.347	54.262	57.562	60.658	53.81	50.573	55.449	61.904	67.698	61.937	58.332	55.976	49.68	63.039	59.081	48.756	54.705
[truncated: 298 more columns]

## Sheet: Sup. Fig. 8a-d
EGFP disruption values with RNPs
Cas9 variant	dead			WT			B-WT			e-plus			HF1			B-HF1			B-Hypa			B-HypaR			evo			B-evo			B-HeF			WT			B-WT			e-plus			HF1			B-HF1			B-Hypa
sgRNA plasmid #	Site 43			Site 43			Site 43			Site 43			Site 43			Site 43			Site 43			Site 43			Site 43			Site 43			Site 43			Site43-A18G			Site43-A18G			Site43-A18G			Site43-A18G			Site43-A18G			Site43-A18G
GFP neg cells %	11.51	16.76	16.52	75.9	77.58	77.68	74.22	72.47	76.36	61.53	65.41	67.02	72.56	73.11	75.3	80.41	80.48	79.95	56.94	60.35	63.38	60.75	63.95	64.12	76.73	77.41	77.92	71.47	67	66.09	52.97	43.81	42.99	78.22	76.51	75.93	67.93	68.55	69.02	60.1	57.09	54.24	52.86	47.72	42.78	65.31	61.87	61.23	31.44
EGFP disruption values with plasmids
Cas9 variant	dead			WT			B-WT			e-plus			HF1			B-HF1			B-Hypa			B-HypaR			evo			B-evo			B-HeF			WT			B-WT			e-plus			HF1			B-HF1			B-Hypa
sgRNA plasmid #	Site 43			Site 43			Site 43			Site 43			Site 43			Site 43			Site 43			Site 43			Site 43			Site 43			Site 43			Site43-A18G			Site43-A18G			Site43-A18G			Site43-A18G			Site43-A18G			Site43-A18G
GFP neg cells %	12.431	11.184	5.942	55.294	56.516	58.427	45.26	51.24	50.57	56.15	61.41	58.7	56.68	58.98	56.82	39.27	57.66	54.22	55.8	56.83	55.32	51.79	54.22	54.15	48.599	48.206	44.347	50.662	50.577	49.708	53.52	54.3	36.6	58.34	59.75	51.97	50.19	51.24	47.54	63.82	63.31	56.26	59.56	60.27	55.84	45.51	49.36	44.81	33.34
[truncated: 1,286 more columns]
