# Supplementary material for: A cleavage rule for selection of increased-fidelity SpCas9 variants with high efficiency and no detectable off-targets
Source: Nat Commun. 2023 Sep 16;14:5746. doi: 10.1038/s41467-023-41393-5 (PMC10505190; doi:10.1038/s41467-023-41393-5)
Supplement: Supplementary file 6 — Supplementary Data 3 [file 41467_2023_41393_MOESM6_ESM.xlsx]

## Sheet: Fig. 2a, Sup. Fig. 2, 3a
EGFP disruption-on-target data
Dead control subtracted
Target site	Construct name	WT SpCas9		Sniper SpCas9		B-SpCas9		HiFi SpCas9		B-Sniper SpCas9		B-HiFi SpCas9		eSpCas9		eSpCas9-plus		SpCas9-HF1-plus		SpCas9-HF1		B-eSpCas9		HypaSpCas9		B-SpCas9-HF1		B-HypaSpCas9		HypaR-SpCas9		B-HypaR-SpCas9		evoSpCas9		B-evoSpCas9		HeFSpCas9		B-HeFSpCas9
		Mean	SD	Mean	SD	Mean	SD	Mean	SD	Mean	SD	Mean	SD	Mean	SD	Mean	SD	Mean	SD	Mean	SD	Mean	SD	Mean	SD	Mean	SD	Mean	SD	Mean	SD	Mean	SD	Mean	SD	Mean	SD	Mean	SD	Mean	SD
1	8323	0.354396	0.00230651	0.367596	0.0419103	0.36113	0.0175261	0.369263	0.0511449	0.314196	0.0284565	0.341896	0.0630146	0.32973	0.0575052	0.35483	0.0203844	0.375063	0.0186538	0.33743	0.0381184	0.34543	0.0452361	0.401696	0.017439	0.37583	0.0303846	0.348163	0.0310339	0.390063	0.0217748	0.31513	0.0242661	0.307196	0.0151595	0.173563	0.00640651	0.172863	0.0231422	0.0802963	0.00646297
2	1581	0.347167	0.0225788	0.318067	0.0276504	0.275367	0.00876147	0.266267	0.00743124	0.283567	0.0186862	0.282033	0.0231219	0.255933	0.0158342	0.315633	0.0205615	0.3002	0.0270115	0.271	0.0207889	0.237633	0.0323835	0.298467	0.0164807	0.273	0.00875043	0.25235	0.022981	0.1677	0.021931	0.0292333	0.00943098	0.157033	0.0108214	-0.0138667	0.0075527	-0.0239667	0.00478992	-0.0185667	0.0044411
3	1582	0.227692	0.00673573	0.172992	0.017476	0.136358	0.0167369	0.109925	0.0127492	0.156958	0.00370045	0.122125	0.0151715	0.128958	0.0278733	0.240192	0.0116632	0.203625	0.00611746	0.219025	0.0145775	0.171558	0.0104386	0.222758	0.0183963	0.201825	0.0239653	0.186592	0.00445421	0.142825	0.00779252	0.162258	0.0047543	0.171858	0.00215019	-0.000941667	0.00326241	0.022325	0.00800521	0.024025	0.000351188
4	1584	0.321231	0.0118492	0.314664	0.0138037	0.273531	0.00428991	0.279498	0.017606	0.298664	0.00794754	0.294598	0.0201323	0.247564	0.0301596	0.319798	0.0216516	0.327698	0.00890955	0.340531	0.00991228	0.322064	0.0156465	0.305764	0.0301381	0.301198	0.028611	0.269298	0.0331118	0.268531	0.00954795	0.259531	0.0241473	0.200998	0.023933	0.0800978	0.0145434	0.201698	0.00579828	0.148131	0.0296557
5	1585	0.457438	0.024581	0.440304	0.0408529	0.383504	0.0246226	0.409238	0.0245158	0.420938	0.0509196	0.399004	0.0650809	0.399671	0.0211748	0.377771	0.0111698	0.437271	0.014155	0.408004	0.00549909	0.411838	0.0615146	0.422538	0.0231252	0.431138	0.00853307	0.415538	0.0144195	0.384304	0.00836481	0.419538	0.0193345	0.181404	0.00616117	0.404138	0.032131	0.0533711	0.00221435	0.403471	0.0176978
6	1586	0.374338	0.0449529	0.405838	0.0298867	0.353304	0.0238822	0.340638	0.0104806	0.372071	0.0406827	0.258271	0.0165506	0.330538	0.0202609	0.286038	0.0386011	0.217304	0.0110531	0.234254	0.0224153	0.170304	0.0107949	0.125638	0.00197569	0.0311044	0.00330454	0.0385711	0.00431316	0.00403778	0.00468757	0.000537778	0.00387341	0.00507111	0.00147422	0.00510444	0.00701498	0.00120444	0.00697782	-0.000595556	0.00715472
7	1587	0.255563	0.0264198	0.275763	0.0227476	0.231796	0.0102367	0.248563	0.0143158	0.239963	0.0243067	0.251763	0.010405	0.198363	0.0138193	0.256763	0.0160126	0.23263	0.00825126	0.181696	0.0109494	0.19463	0.0320063	0.026963	0.0068413	0.143963	0.0244181	-0.021837	0.00335012	-0.0243037	0.0137066	-0.029837	0.00775908	-0.023337	0.00442418	-0.0263037	0.0007	-0.020837	0.0038553	-0.0301037	0.00275136
8	1588	0.22043	0.00579339	0.230296	0.0152699	0.216063	0.00721757	0.207963	0.0186173	0.203296	0.00730821	0.185996	0.0124165	0.166963	0.003188	0.218196	0.00952943	0.19003	0.034644	0.17443	0.0142019	0.16983	0.0155104	0.168363	0.031984	0.17563	0.0149072	0.115596	0.0137394	-0.000103704	0.0123891	0.00742963	0.00340196	-0.0279704	0.00719884	-0.0133037	0.00450444	-0.0305037	0.00417971	-0.015837	0.00733576
9	1589	0.369167	0.00666808	0.322933	0.0211051	0.314	0.0307176	0.315667	0.0741977	0.27155	0.0717713	0.262833	0.0788424	0.3026	0.0582852	0.318633	0.0743126	0.319967	0.0152179	0.293833	0.0380044	0.332133	0.0258165	0.371433	0.00926517	0.329333	0.00188768	0.3265	0.00819024	0.3509	0.010916	0.2688	0.0127526	0.3263	0.0163166	0.2919	0.00473181	0.000966667	0.00542248	-0.0025	0.0027074
10	1590	0.342904	0.0321314	0.350938	0.0206362	0.293838	0.0229585	0.286838	0.0203267	0.280304	0.0106775	0.245538	0.00222336	0.270238	0.0215945	0.221071	0.0218873	0.292104	0.00268514	0.302771	0.0124565	0.113271	0.0208989	0.174604	0.0309204	0.247538	0.0146097	0.0146711	0.0077681	0.00807111	0.00699238	0.00207111	0.0022942	0.00613778	0.00195533	-9.55556e-05	0.00528488	-0.00372889	0.00225906	-0.00526222	0.000776745
11	1591	0.253838	0.00427122	0.254838	0.0159594	0.232971	0.0214533	0.186471	0.0407732	0.208071	0.00237136	0.102304	0.00845399	0.0715044	0.0147652	0.000104444	0.00687895	0.0611711	0.0162359	0.134904	0.0113318	-0.00259556	0.0068352	0.0187378	0.0113068	0.000204444	0.0105128	0.00230444	0.00150997	-0.0133622	0.00412836	-0.0125289	0.00445009	-0.00699556	0.00356791	-0.00779556	0.0032	-0.00566222	0.00162583	-0.00482889	0.00893159
12	1592	0.445567	0.0467367	0.4347	0.0129965	0.3648	0.0580842	0.3863	0.0156978	0.3806	0.0129642	0.410767	0.0118972	0.3306	0.0129325	0.451	0.031898	0.3721	0.0128557	0.391867	0.0137588	0.316633	0.00925113	0.0895333	0.0114936	0.2969	0.0150851	0.1069	0.00147309	-0.0222333	0.00192959	-0.0239667	0.00463177	-0.0162	0.0062522	-0.032	0.00348712	-0.0356333	0.00548574	-0.0360333	0.00705006
13	1593	0.1569	0.0173179	0.132433	0.0307936	0.194033	0.0172946	0.106233	0.0057657	0.169567	0.0124042	0.1273	0.0173543	0.0832667	0.0242916	0.190167	0.03188	0.237233	0.0550144	0.183067	0.0458465	0.157567	0.0282592	0.0707	0.0179544	0.125	0.031836	0.1004	0.0225874	0.0549667	0.0138962	0.0401333	0.0133365	-0.0114	0.00907138	-0.0161667	0.0047585	-0.0135	0.00387427	-0.0107333	0.00282194
14	13012	0.507704	0.0233502	0.470304	0.0498645	0.442138	0.0453454	0.449471	0.0570528	0.424971	0.0407541	0.437171	0.0518614	0.446171	0.0292883	0.440204	0.0200905	0.471438	0.0247201	0.437838	0.0270389	0.450204	0.00601082	0.312504	0.00681689	0.377904	0.0333231	0.0503711	0.00384361	0.00573778	0.003139	-0.00736222	0.00388887	-0.00829556	0.0018735	-0.00442889	0.00705998	-0.00702889	0.00868581	-0.00449556	0.00798999
15	13020	0.325098	0.0083	0.362164	0.0171465	0.310431	0.0167408	0.288098	0.0276022	0.304998	0.00338674	0.306431	0.0322215	0.290998	0.0086267	0.298298	0.0428697	0.235231	0.0070529	0.293264	0.0113103	0.303598	0.0131275	0.204164	0.0140749	0.255598	0.00434856	0.171898	0.0277106	0.0658978	0.0137971	0.0269311	0.012077	0.0345644	0.0119438	-0.00156889	0.00915114	-0.00420222	0.00470319	-0.00466889	0.00187705
16	13021	0.320964	0.0404656	0.344998	0.0194494	0.318364	0.0116629	0.323831	0.0119918	0.321131	0.0455978	0.290698	0.0290615	0.270364	0.00922189	0.325998	0.0307942	0.336264	0.0384054	0.334398	0.0399614	0.359531	0.0235572	0.321064	0.0374412	0.301864	0.0333571	0.281031	0.0348628	0.305164	0.022477	0.196631	0.0213191	0.255331	0.0264167	0.0241311	0.0137784	0.0110644	0.00246644	-0.00443556	0.00789261
17	1633	0.20533	0.00984344	0.21563	0.0102666	0.203596	0.00317962	0.176796	0.0468721	0.214263	0.00492172	0.218663	0.00414045	0.145696	0.0335188	0.20753	0.0553332	0.179096	0.019314	0.244846	0.00558614	0.160463	0.0403146	0.17883	0.0548121	0.154796	0.0519489	0.163496	0.0192634	0.163863	0.00698164	0.125596	0.00368646	0.0123296	0.00409919	-0.0325704	0.00332916	-0.0347704	0.00302379	-0.0288037	0.00105357
18	1634	0.4314	0.00805233	0.424467	0.0203844	0.4381	0.0355861	0.385967	0.0408296	0.396667	0.00956574	0.4125	0.0255478	0.305367	0.00704438	0.385233	0.00993999	0.305367	0.0354325	0.220367	0.0264078	0.2637	0.0138568	0.298167	0.0309112	0.0608333	0.0122186	0.275667	0.0238039	0.1025	0.0148919	0.0262333	0.00633588	-0.00396667	0.00690242	-0.014	0.000608276	-0.00953333	0.000907377	-0.0162333	0.00433859
19	1635	0.339363	0.0417742	0.344946	0.0331633	0.29713	0.0394107	0.344496	0.0176777	0.252163	0.0548084	0.315646	0.0344361	0.236896	0.0309713	0.252596	0.0125865	0.0349963	0.0140524	0.0126296	0.0061403	0.182896	0.0241831	-0.000303704	0.0108393	-0.016637	0.00228108	0.0188296	0.0077106	-0.017737	0.00190875	-0.0173037	0.00742226	-0.0137704	0.00546016	-0.0160037	0.00902164	-0.017637	0.00251661	-0.0077037	0.00461303
20	1636	0.414304	0.00752861	0.410004	0.00636632	0.392904	0.0274512	0.388671	0.0102456	0.391304	0.0457394	0.394738	0.0181511	0.322171	0.00969347	0.328604	0.0136832	0.376538	0.0187164	0.332004	0.0133372	0.358038	0.00433167	0.288204	0.0190686	0.373071	0.0157357	0.257471	0.0141047	0.0611378	0.0102963	0.0594378	0.00686027	0.162504	0.0247685	-0.00472889	0.00338575	-0.0146622	0.00244199	-0.0180622	0.000635085
21	1637	0.295963	0.0164123	0.32373	0.0495795	0.280846	0.0307591	0.302363	0.0375028	0.247863	0.0341521	0.31383	0.03838	0.28323	0.00513258	0.308696	0.0191502	0.21213	0.0156947	0.195996	0.0216693	0.24213	0.0157497	0.258263	0.0196561	0.0259296	0.00808847	0.110096	0.0180751	-0.00667037	0.00688065	-0.00643704	0.00682959	-0.0060037	0.00445758	-0.0103704	0.00181751	-0.0180704	0.00697878	-0.0105704	0.00245832
22	1638	0.580838	0.00291433	0.578304	0.0039598	0.587171	0.0132613	0.566338	0.0289448	0.581771	0.027656	0.496438	0.0741286	0.538838	0.0754115	0.428271	0.00669054	0.480404	0.0130503	0.435938	0.0132666	0.442304	0.0104652	0.446838	0.0288954	0.425471	0.0174947	0.414604	0.012152	0.403038	0.0489785	0.172471	0.0158774	0.111171	0.0118711	-0.00336222	0.0015885	-0.00679556	0.0027074	-0.000662222	0.00579511
23	1639	0.45	0.00988079	0.4658	0.0273	0.463667	0.0161772	0.542967	0.0121595	0.4469	0.0393725	0.4746	0.0495248	0.505633	0.0256299	0.4423	0.0610238	0.453433	0.00193477	0.4203	0.039566	0.438633	0.0804353	0.420667	0.0299442	0.3776	0.0106672	0.353167	0.0320751	0.334467	0.0189569	0.282367	0.0281038	0.2556	0.0154204	0.1247	0.0247267	0.0368333	0.00424421	0.0356	0.00995038
24	1557	0.433667	0.0195308	0.305067	0.0149721	0.404133	0.00812055	0.315367	0.0114256	0.3552	0.00147986	0.4114	0.0233161	0.3234	0.0056205	0.489367	0.0276919	0.417667	0.0274504	0.313533	0.0159105	0.329633	0.01735	0.1425	0.0310633	0.3821	0.0374301	0.2247	0.012766	-0.00663333	0.00450148	-0.0148	0.00825045	-0.0045	0.0123414	-0.0166667	0.00275923	-0.0244	0.00378021	-0.0222333	0.00282902
25	8623	0.400933	0.00566245	0.3324	0.0271608	0.310367	0.0419097	0.3298	0.0357796	0.3359	0.0253923	0.3623	0.00240416	0.32055	0.0542351	0.3898	0.0155319	0.2923	0.0267505	0.29445	0.0122329	0.304733	0.0554175	0.3215	0.0144375	0.160867	0.00841566	0.207167	0.0136236	0.1955	0.0043715	0.0004	0.00494874	0.0792333	0.0230609	-0.0213333	0.00492172	-0.0316667	0.00510523	-0.0249667	0.0133275
26	8624	0.378271	0.0203367	0.424538	0.0127986	0.360338	0.0218404	0.396104	0.0118579	0.384938	0.00745408	0.440704	0.0100683	0.375204	0.0100683	0.391104	0.007	0.413104	0.00704911	0.440604	0.00845044	0.397871	0.0351802	0.415338	0.010514	0.389338	0.0121558	0.378738	0.00495715	0.394571	0.0243644	0.378538	0.00699738	0.276404	0.0514895	0.177804	0.0520016	0.349304	0.0684479	0.295271	0.0497842
27	8625	0.436633	0.00979047	0.412333	0.0243773	0.441467	0.0114723	0.450267	0.00669801	0.419267	0.0126057	0.434233	0.0437873	0.414633	0.0263652	0.437233	0.0241084	0.3474	0.0437165	0.226467	0.03646	0.406433	0.0477478	0.3497	0.033208	0.0697333	0.009942	0.331767	0.0362012	0.0403667	0.00985918	-0.00503333	0.00395264	0.1419	0.00703136	-0.0171	0.00137477	-0.0152667	0.00579339	-0.0156333	0.00276104
28	8626	0.263631	0.0150736	0.343164	0.0343666	0.266131	0.0169341	0.331698	0.0101474	0.352331	0.00902238	0.404231	0.014405	0.326698	0.00947154	0.424931	0.0191147	0.357898	0.0352092	0.434931	0.0150054	0.436198	0.010916	0.381531	0.0288718	0.402298	0.0114643	0.383664	0.0150071	0.311898	0.0128371	0.286298	0.0398858	0.353431	0.0112962	0.243498	0.0123527	0.0219644	0.00232451	0.0103311	0.00676782
29	8627	0.355831	0.0113707	0.417231	0.0156017	0.371498	0.0197654	0.438731	0.00730365	0.397131	0.0127931	0.445931	0.0106308	0.441198	0.00877097	0.474431	0.0147758	0.482698	0.0135967	0.488798	0.00527352	0.497931	0.0202194	0.326398	0.026212	0.401931	0.00366106	0.356148	0.0101116	0.364398	0.0120208	0.360064	0.0127033	0.357031	0.0406505	0.258798	0.00875386	0.0182311	0.0067092	0.0128311	0.00803762
30	8628	0.292267	0.0139091	0.263	0.00385746	0.188567	0.0144687	0.180333	0.0596829	0.234733	0.0265925	0.199133	0.079295	0.1541	0.0541288	0.296467	0.0248085	0.244233	0.0217054	0.2401	0.120826	0.196467	0.0726913	0.284133	0.025611	0.247	0.0825814	0.202933	0.0120592	0.229	0.0204245	0.045	0.00456399	-0.0065	0.00340441	-0.0174667	0.00369504	0.0318333	0.0136324	-0.00846667	0.00368556
31	8629	0.450398	0.0253379	0.440031	0.0484896	0.439398	0.013788	0.415598	0.0188221	0.441764	0.047478	0.423464	0.04565	0.408764	0.0485356	0.464098	0.0253923	0.470531	0.0252076	0.453031	0.0320603	0.488231	0.03021	0.471464	0.0529738	0.387731	0.0492872	0.446664	0.0314061	0.424698	0.0102196	0.413398	0.0280086	0.228348	0.000212132	0.0278311	0.00893159	0.0136644	0.00299555	0.0105311	0.00795131
32	8630	0.347433	0.0382053	0.424433	0.0252963	0.322533	0.0667954	0.410433	0.0173483	0.390767	0.052709	0.4508	0.0216959	0.371767	0.01612	0.441833	0.0289576	0.3865	0.0314511	0.4235	0.0214105	0.403833	0.0187014	0.376733	0.0186039	0.417867	0.0199505	0.415167	0.026704	0.409767	0.0536456	0.457833	0.0140863	0.450333	0.05615	0.481	0.0497542	0.103933	0.0175808	0.0694667	0.0140051
33	8631	0.245248	0.00304056	0.255431	0.0198084	0.224398	0.0286131	0.168548	0.0232638	0.254964	0.0108556	0.230231	0.0270859	0.190431	0.0296893	0.248764	0.0129388	0.228064	0.0371594	0.257431	0.0174053	0.247931	0.043963	0.219131	0.0105652	0.265631	0.00371663	0.208464	0.0407844	0.176831	0.0332801	0.229031	0.0173854	0.0303644	0.0100062	0.0149311	0.0081224	-0.0184356	0.00613705	0.149131	0.00607975
34	8632	0.482498	0.0122	0.476398	0.0482855	0.478564	0.00933024	0.460031	0.01279	0.450531	0.022781	0.466198	0.0244902	0.425298	0.00954096	0.465464	0.0328695	0.465831	0.00722311	0.424431	0.0546569	0.498731	0.00399541	0.413931	0.0367262	0.400664	0.0281756	0.389331	0.0265651	0.349198	0.0118051	0.303464	0.0165425	0.0110644	0.00161658	0.00243111	0.00682373	0.00276444	0.00145717	0.00859778	0.00497293
35	8633	0.266471	0.0118934	0.215471	0.0348893	0.223604	0.038283	0.0978044	0.0545718	0.241254	0.0238295	0.0289378	0.0342126	0.00370444	0.00989949	0.0222044	0.0112601	-0.0191622	0.00210317	-0.0182289	0.00496622	-0.00926222	0.00225019	-0.0233289	0.00250267	-0.0185956	0.00443058	-0.0203956	0.0036756	-0.0168956	0.0007	-0.0240622	0.00401539	-0.0201622	0.00166533	-0.0205289	0.00596853	-0.0141956	0.00574195	-0.0235456	0.00219203
36	8634	0.167971	0.0367954	0.186938	0.0556162	0.121271	0.0530504	0.153738	0.060671	0.168404	0.0152424	0.115338	0.0632931	0.109204	0.0119528	0.0436711	0.0138037	0.00613778	0.0135005	-0.00422889	0.00645006	0.0285711	0.00440946	0.0264378	0.021504	-0.00772889	0.00212211	-0.0130289	0.00498932	-0.0237956	0.00190788	-0.0234956	0.00452548	-0.0217956	0.00272213	-0.0232622	0.0074144	-0.0259622	0.00548574	-0.0262956	0.00345977
37	8635	0.337767	0.0178113	0.320567	0.0114823	0.341767	0.0240837	0.353967	0.0285211	0.3322	0.00482804	0.372467	0.0714119	0.255367	0.0404599	0.345733	0.0895617	0.3249	0.0288189	0.314733	0.0444063	0.241833	0.0906515	0.338867	0.019237	0.3473	0.0443812	0.366233	0.00485215	0.322367	0.0279432	0.265467	0.02257	0.255567	0.012246	0.0737333	0.0111267	-0.00473333	0.00147422	-0.005	0.00155242
38	8636	0.473733	0.037754	0.411633	0.0131371	0.422267	0.0267193	0.360633	0.0607978	0.422767	0.0357556	0.4637	0.0123843	0.3482	0.0547057	0.4635	0.0561274	0.3609	0.0298878	0.267233	0.0787005	0.3551	0.0623635	0.205633	0.0822935	0.268267	0.0480219	0.301233	0.0272144	0.0433	0.0120403	0.0438	0.00983819	0.0812	0.0121803	0.0214333	0.00281839	-0.00806667	0.00141539	-0.00396667	0.00486861
39	8637	0.44925	0.078701	0.3702	0.050659	0.43445	0.00784889	0.39	0.0279362	0.41295	0.0617304	0.462733	0.0553312	0.357667	0.0327695	0.4872	0.0213951	0.352333	0.0180004	0.3497	0.0233649	0.2857	0.0467856	0.251	0.0129341	0.186	0.0152591	0.162367	0.0149591	0.0552333	0.00887149	0.001	0.00365103	0.00246667	0.0112055	-0.0123	0.00472864	-0.00973333	0.00296873	-0.0107667	0.00270062
40	8638	0.394431	0.0383278	0.384598	0.0419543	0.400864	0.0181015	0.415898	0.0125012	0.396331	0.0309492	0.437998	0.025817	0.342464	0.0401027	0.407331	0.0228143	0.337431	0.0193195	0.325198	0.0406174	0.351031	0.0349923	0.279464	0.0195219	0.206264	0.0113606	0.133098	0.0124451	0.0214311	0.00660101	-0.00516889	0.00291433	-0.0141689	0.00285365	-0.0136022	0.00285832	-0.0125022	0.00521153	-0.0106356	0.00557704
41	8639	-0.0123333	0.00313422	-0.0334333	0.00342685	-0.0269333	0.00685298	-0.0107333	0.0119274	-0.0424	0.00410366	-0.0148667	0.0068661	-0.0295667	0.00461122	-0.0241	0.0047634	-0.0146667	0.00436157	-0.0484333	0.00300888	-0.0276667	0.00906661	-0.0487333	0.00362261	-0.0511333	0.00230723	-0.0477333	0.00517816	-0.056	0.00396611	-0.0477333	0.00355012	-0.0515	0.0036756	-0.0445333	0.00160416	-0.0554667	0.00282902	-0.0566667	0.00313741
42	8640	0.246831	0.0286235	0.180031	0.0322742	0.328498	0.0111723	0.135664	0.0501383	0.272231	0.0363299	0.227098	0.0364202	0.181598	0.0210178	0.321731	0.0456527	0.330931	0.0388073	0.308498	0.0179469	0.327831	0.0382317	0.123698	0.0119147	0.326498	0.0435904	0.169664	0.0173903	0.0803978	0.0302642	0.0796644	0.0187969	-0.00570222	0.0132861	-0.0136022	0.00651997	-0.0149022	0.0138838	-0.0131022	0.000916515
43	8641	0.306663	0.0340031	0.292363	0.0145761	0.281863	0.00666658	0.284146	0.0395273	0.255496	0.0403513	0.25913	0.056799	0.25703	0.0392022	0.306996	0.0164049	0.295896	0.0364741	0.25803	0.0633953	0.298796	0.0298399	0.24383	0.0405607	0.291263	0.0224549	0.248396	0.0425961	0.26943	0.0538681	0.269796	0.00443058	0.26733	0.0137246	0.248496	0.00975346	0.252696	0.00248797	0.212096	0.0126297
44	8642	0.125031	0.0238003	0.0790311	0.0519641	0.182848	0.0118087	0.0995311	0.0102773	0.157131	0.011511	0.112064	0.015393	0.100598	0.0140801	0.154198	0.015491	0.185131	0.00773585	0.152531	0.0188256	0.162564	0.0118682	0.116831	0.0171413	0.165931	0.0184636	0.0972311	0.019466	0.0178978	0.0131286	0.0116311	0.0198759	-0.0136356	0.00751022	-0.0158022	0.00495681	-0.0206022	0.00518845	-0.0144689	0.00830803
45	8643	0.331533	0.0348371	0.31415	0.0163342	0.2301	0.0665583	0.26225	0.0549422	0.31395	0.0157685	0.315733	0.0485152	0.2817	0.00970773	0.3865	0.00590169	0.251567	0.0292842	0.314033	0.0550551	0.272	0.0333828	0.3401	0.0577665	0.366433	0.0656054	0.2576	0.0305756	0.2974	0.0336448	0.158333	0.0729442	0.1812	0.0557501	0.0143	0.00342199	0.00786667	0.00560119	0.000966667	0.00990774
46	8644	0.417498	0.0375771	0.368148	0.0282136	0.408131	0.0511514	0.416764	0.0257778	0.447564	0.0131474	0.431931	0.00962306	0.324531	0.016736	0.403264	0.0139285	0.365098	0.0601803	0.380064	0.0100808	0.396631	0.012436	0.378098	0.0275991	0.301564	0.0532365	0.309998	0.00452548	0.148931	0.014126	0.0651644	0.00807857	0.0297644	0.00233524	-0.0152689	0.00958662	-0.0127022	0.00153948	-0.0174689	0.00141539
47	8645	0.246696	0.032482	0.264096	0.00808517	0.17863	0.0167956	0.25293	0.0437831	0.198763	0.0249171	0.21523	0.0363007	0.22203	0.0094384	0.18843	0.00960226	0.15953	0.0081347	0.24493	0.0362925	0.181263	0.00172143	0.244463	0.0127814	0.170663	0.0160179	0.12173	0.00923165	0.082463	0.011739	0.0492963	0.00639062	-0.00833704	0.00817333	-0.0259704	0.00200333	-0.0328537	0.00304056	-0.033737	0.00361156
48	8646	0.318531	0.0043501	0.336564	0.00369639	0.319231	0.0100719	0.266731	0.0100605	0.310931	0.0178119	0.301764	0.00185831	0.238798	0.0129341	0.258364	0.028117	0.265998	0.0236958	0.263731	0.0223126	0.302464	0.00963397	0.288531	0.00587055	0.224931	0.0161544	0.217098	0.0396216	0.110964	0.00558957	0.0650311	0.00948385	-0.00253556	0.0012897	-0.0186356	0.00384231	-0.0100689	0.00291947	-0.0153022	0.00122882
49	8647	0.351898	0.0196822	0.361531	0.00743326	0.366964	0.0110636	0.325931	0.00657597	0.336398	0.00672681	0.335564	0.0168435	0.306931	0.011767	0.319564	0.0119442	0.294648	0.0424971	0.324198	0.0137808	0.321364	0.0060136	0.331431	0.0056003	0.354464	0.00743931	0.280498	0.0142937	0.241598	0.0104819	0.147064	0.00516946	0.0137978	0.00919239	-0.00686889	0.00417413	-0.00590222	0.00156205	-0.00240222	0.00637887
50	8648	0.13153	0.00767094	0.083163	0.0207943	0.060863	0.0057977	0.0759296	0.0118627	-0.00233704	0.00796576	0.0290296	0.00329292	-0.00733704	0.00530503	-0.0064037	0.00546717	-0.00663704	0.00665307	-0.0217704	0.00670249	-0.00657037	0.00624286	0.0481963	0.00226053	-0.027337	0.00266896	0.014463	0.0111935	-0.00857037	0.00711501	-0.026237	0.00661614	-0.0325704	0.000896289	-0.037137	0.00762255	-0.0357704	0.00441852	-0.0357704	0.00441852

## Sheet: Fig2d, 3b, Sup. Fig. 3c
EGFP disruption-mismatch screen
Dead control subtracted	WT SpCas9		Sniper SpCas9		B-SpCas9		HiFi SpCas9		B-Sniper SpCas9		B-HiFi SpCas9		eSpCas9		eSpCas9-plus		SpCas9-HF1-plus		SpCas9-HF1		B-eSpCas9		HypaSpCas9		B-SpCas9-HF1		B-HypaSpCas9		HypaR-SpCas9		B-HypaR-SpCas9		evoSpCas9		B-evoSpCas9		HeFSpCas9		B-HeFSpCas9
Target site/Name of sgRNAs	Mean	SD	Mean	SD	Mean	SD	Mean	SD	Mean	SD	Mean	SD	Mean	SD	Mean	SD	Mean	SD	Mean	SD	Mean	SD	Mean	SD	Mean	SD	Mean	SD	Mean	SD	Mean	SD	Mean	SD	Mean	SD	Mean	SD	Mean	SD
43	0.790747	0.0179879	0.837482	0.0263181	0.732947	0.0793096	0.847038	0.0203608	0.753848	0.0322779	0.749512	0.0294802	0.76908	0.0307255	0.813775	0.0143744	0.840687	0.00255408	0.775513	0.0115209	0.710813	0.0963172	0.826946	0.0200351	0.77018	0.0784485	0.682467	0.022606	0.824913	0.0150851	0.683313	0.0909385	0.659513	0.044972	0.744547	0.0114115	0.663813	0.0619526	0.71068	0.0449944
43MM1	0.812047	0.0291315	0.881046	0.0130416	0.74718	0.0416392	0.842341	0.0156308	0.806847	0.0278814	0.717832	0.0166656	0.72388	0.0811323	0.810338	0.00647843	0.811231	0.00380832	0.750713	0.0215794	0.75068	0.0263629	0.77975	0.0484585	0.711113	0.0183682	0.700408	0.0250971	0.51688	0.0543949	0.580613	0.0843717	0.486313	0.0220756	0.0758467	0.0183745	0.0129467	0.00899129	0.00618	0.00944475
43MM2	0.767547	0.0862956	0.876871	0.0142629	0.712147	0.0231122	0.793437	0.010951	0.777336	0.0384092	0.657726	0.0387007	0.740813	0.0506963	0.793977	0.012548	0.798308	0.0147331	0.738063	0.0109602	0.651413	0.0140524	0.741788	0.0305662	0.636213	0.0293619	0.344834	0.0276429	0.13768	0.0094511	0.0270133	0.00804674	0.0607467	0.0127108	0.03568	0.0214649	0.0437467	0.0170975	0.00614667	0.00446132
43MM3	0.777413	0.0326032	0.847721	0.00930537	0.723113	0.0236755	0.798777	0.0265099	0.724136	0.0128693	0.62412	0.0526646	0.72688	0.019948	0.769162	0.0226452	0.792637	0.0215945	0.68008	0.0272555	0.724947	0.0237572	0.798325	0.00929534	0.734347	0.0149507	0.313535	0.219891	0.452213	0.0574506	0.13328	0.0253894	0.27038	0.0347543	0.03968	0.0104987	0.0697467	0.0248599	0.0281133	0.0205254
4	0.531167	0.00693974	0.552763	0.0277955	0.509713	0.0417352	0.727142	0.0333085	0.682177	0.0155522	0.49802	0.0113767	0.513447	0.00680221	0.475511	0.00919239	0.516991	0.0399312	0.505347	0.0290005	0.588413	0.0287286	0.573224	0.036472	0.627747	0.00756241	0.399276	0.0662876	0.511997	0.0204354	0.45368	0.0463664	0.522215	0.0286606	0.287197	0.0282543	0.389205	0.0318825	0.368166	0.0524459
4MM1	0.449247	0.0121569	0.118948	0.0171004	0.32788	0.0627141	0.260766	0.015441	0.385417	0.00518684	0.422055	0.0119266	0.479113	0.0403963	0.371006	0.0474702	0.467394	0.0345778	0.0972133	0.0207213	0.311397	0.025668	0.348167	0.0631205	0.04108	0.0224758	0.137979	0.029094	-0.0180867	0.00245832	-0.0202533	0.00714633	-0.0001471	0.00931898	0.0391888	0.0116243	0.0362844	0.00806164	0.0490354	0.00582752
4MM2	0.292613	0.0923496	0.426174	0.0419558	0.299147	0.0122462	0.538698	0.0427753	0.621651	0.0390213	0.313899	0.0225567	0.32978	0.0258369	0.224723	0.0114328	0.216606	0.0528674	0.143113	0.0377288	0.11778	0.00258908	0.186735	0.045371	0.00411333	0.00436157	0.0401067	0.0188794	0.00561333	0.00419563	-0.00705333	0.00636475	-0.00064596	0.00771384	0.030511	0.0149403	0.0353635	0.00908534	0.0588112	0.0210478
4MM3	0.275113	0.0340331	0.129857	0.0086153	0.279047	0.0216583	0.237286	0.0150263	0.316363	0.020481	0.317849	0.072228	0.318513	0.0368796	0.338353	0.0490283	0.454266	0.0299882	0.318547	0.0401239	0.19028	0.0523632	0.392022	0.0500817	0.185613	0.00584323	0.0962157	0.0223375	0.0486133	0.00513258	-0.00372	0.00549303	-0.00269683	0.01185	0.0340884	0.016973	0.045281	0.0162863	0.0495313	0.0172917
1	0.791513	0.030515	0.768297	0.00755932	0.77088	0.00765136	0.730074	0.0224598	0.756088	0.0191626	0.700391	0.0377442	0.78348	0.00545924	0.81219	0.00508462	0.793616	0.0275242	0.77368	0.00769697	0.794113	0.015415	0.827631	0.0458428	0.800647	0.0230104	0.778537	0.0375828	0.731947	0.0366386	0.678247	0.0383252	0.69988	0.0155101	0.37598	0.0160079	0.28908	0.0136078	0.128713	0.0343212
1MM1	0.788013	0.00825974	0.799971	0.0313143	0.783713	0.0157738	0.715937	0.0585181	0.725845	0.0248766	0.614035	0.045945	0.69648	0.0135692	0.786432	0.0158513	0.763722	0.0186433	0.28798	0.0313388	0.724313	0.0278762	0.779994	0.020044	0.28508	0.058886	0.739539	0.00266896	0.387247	0.0213951	0.40438	0.0366497	0.0270467	0.00762102	0.0542467	0.0193657	0.0587133	0.00433167	0.03568	0.0135079
1MM2	0.759647	0.0252737	0.716186	0.0125787	0.747413	0.0147127	0.621456	0.00741822	0.614865	0.0136832	0.344481	0.00522015	0.752113	0.010055	0.656692	0.0213313	0.456721	0.0274449	0.21408	0.0147314	0.494613	0.0257962	0.664763	0.089223	0.02138	0.0141514	0.0923034	0.0260916	0.0587467	0.01464	0.00131333	0.00344287	0.04038	0.00085049	0.00858	0.00768722	0.0534467	0.0115295	0.00761333	0.00692122
1MM3	0.72208	0.0355046	0.634888	0.0258261	0.65588	0.0333732	0.617228	0.0622653	0.548119	0.0215744	0.432826	0.0414794	0.721547	0.0290873	0.677755	0.0384287	0.683748	0.0340433	0.612513	0.0127186	0.67908	0.0180866	0.764408	0.0417352	0.526347	0.0483794	0.54584	0.0219502	0.43558	0.0745024	0.07348	0.0023029	0.0811467	0.0101946	0.0483467	0.0106226	0.0276467	0.00167033	0.0204133	0.00175024
5	0.78648	0.0255924	0.831808	0.00423202	0.720713	0.00763697	0.837474	0.0240492	0.817267	0.0279086	0.779517	0.0247011	0.554013	0.0423108	0.763523	0.00497427	0.822177	0.00643467	0.775347	0.0288168	0.769047	0.0084788	0.829069	0.0134693	0.787313	0.00565184	0.742521	0.038	0.687347	0.0253679	0.687847	0.0174365	0.19918	0.0342319	0.635747	0.0221847	0.0575133	0.0144074	0.76048	0.0248766
5MM1	0.61148	0.0476133	0.719205	0.0096692	0.658413	0.016759	0.756648	0.014992	0.720741	0.0393519	0.531647	0.0163127	0.441947	0.0277739	0.825162	0.00610109	0.827703	0.0187383	0.364813	0.037298	0.61028	0.0132911	0.798472	0.0214502	0.58348	0.0492123	0.680299	0.0505348	0.48518	0.00900907	0.41918	0.0466714	0.00264667	0.00323574	0.0118467	0.0090813			0.01028	0.00825005
5MM2	0.65578	0.0510516	0.740367	0.0183502	0.72858	0.0155069	0.752894	0.00972128	0.762656	0.0148018	0.621654	0.066414	0.302613	0.0414161	0.801386	0.00287112	0.841842	0.00981903	0.27638	0.0343089	0.63108	0.0394318	0.145902	0.035006	0.737013	0.0311656	0.682561	0.0539089	0.00334667	0.0117145	0.145113	0.01815	0.00338	0.00454569	0.02148	0.0143117			0.00671333	0.00161967
5MM3	0.722547	0.0466391	0.785046	0.00808847	0.696247	0.0219502	0.826586	0.00885042	0.803785	0.0121887	0.724257	0.0387603	0.567213	0.019944	0.832564	0.0123705	0.829732	0.0181004	0.541013	0.050204	0.674313	0.0336993	0.689311	0.0268559	0.662613	0.041235	0.655733	0.04992	0.01108	0.00605007	0.29238	0.0307573	0.000513333	0.00527857	0.17148	0.00465761			0.04788	0.0205369
9	0.788347	0.0181222	0.816372	0.0379099	0.70328	0.0262493	0.887574	0.0420032	0.831129	0.0424625	0.572682	0.0654975	0.70998	0.0342214	0.774816	0.0170731	0.759775	0.0143674	0.757047	0.00915442	0.718313	0.0255977	0.78987	0.0308997	0.727313	0.0461602	0.690655	0.0114159	0.709547	0.0286037	0.701823	0.0143643	0.639447	0.0599572	0.527947	0.056609	0.07588	0.0203643	0.0213847	0.02188
9MM1	0.767947	0.0200001	0.735361	0.0231781	0.713013	0.0207463	0.838442	0.0430502	0.778582	0.00833447	0.417579	0.00464579	0.70408	0.0210676	0.760417	0.0249866	0.260669	0.0660757	0.105747	0.0118787	0.551247	0.0315197	0.564307	0.0734973	0.05878	0.0227159	0.396481	0.0474313	0.0577467	0.0127814	0.0102903	0.0054111	0.0295467	0.0112367	0.05268	0.0395975
9MM2	0.76928	0.0357784	0.722224	0.0198903	0.624113	0.0220154	0.703614	0.0579271	0.699147	0.024892	0.154709	0.0243237	0.446147	0.0642424	0.258137	0.0405545	0.0453571	0.0205081	0.0519133	0.026726	0.0359467	0.00768462	8.19117e-05	0.0104711	0.0201133	0.00710211	0.00752038	0.0202737	0.0271467	0.010961	-0.0152154	0.00735391	0.0214467	0.0166674	0.0312633	0.0109602
9MM3	0.692813	0.0472148	0.592388	0.0365632	0.397713	0.00408412	0.6815	0.0328518	0.626544	0.0142853	0.216934	0.0513623	0.55998	0.085419	0.471521	0.0195056	0.0868925	0.0176381	0.0841467	0.0256251	0.23978	0.00820813	0.0420207	0.0142135	0.0264133	0.0166466	0.0198116	0.0225372	-0.00772	0.0446263	-0.00426102	0.0176704	0.0331467	0.0367454	0.0197467	0.00982768
3	0.645847	0.0504037	0.663821	0.00431393	0.497447	0.0378921	0.898302	0.0672226	0.643364	0.0217238	0.55485	0.00790021	0.571613	0.0325087	0.434084	0.0266072	0.578761	0.091261	0.58058	0.0266603	0.56858	0.0288452	0.682467	0.0445491	0.61428	0.0361282	0.475003	0.0474026	0.57948	0.04935	0.533038	0.010951	0.43308	0.0451842	0.04428	0.00339755	0.12678	0.0246427	0.0166133	0.00911501
3MM1	0.571113	0.029647	0.510902	0.0456711	0.47168	0.0292739	0.726274	0.0959457	0.610977	0.0438767	0.404816	0.00302875	0.41538	0.0739704	0.330268	0.0131183	0.252989	0.0352911	0.206313	0.020696	0.0510133	0.00756461	0.49235	0.0198653	0.00338	0.00844768	0.079128	0.0156449	0.0260467	0.0117758	-0.0218671	0.00881438	0	0
3MM2	0.452313	0.0420419	0.399059	0.0124808	0.23708	0.0167243	0.486234	0.0290397	0.507393	0.0453488	0.379825	0.0409489	0.28138	0.0187127	0.23898	0.0354353	0.329459	0.0537752	0.201213	0.0149286	0.0260133	0.0226606	0.449852	0.0779102	-0.0169867	0.00301054	0.0753048	0.0110641	-0.00345333	0.00255147	-0.0163952	0.00453689	-0.01492	0.00706918
3MM3	0.29318	0.0111276	0.0684981	0.0164746	0.123113	0.0101155	0.229191	0.0306966	0.254506	0.0719521	0.169989	0.00473533	0.12228	0.0225249	0.0268573	0.00717101	0.0210648	0.0103055	0.0558133	0.0106514	0.0144133	0.00482321	0.166303	0.0427027	0.00578	0.00915278	0.0282889	0.00415251	-0.02712	0.00180093	-0.00965311	0.00417892	-0.00552	0.00754343
16	0.75298	0.00635793	0.719058	0.023356	0.58788	0.0195832	0.56063	0.0268468	0.566178	0.0371964	0.705651	0.0273015	0.68428	0.0205098	0.704696	0.0159713	0.768538	0.019	0.67618	0.0152861	0.715513	0.0544262	0.749412	0.0261978	0.607747	0.0321708	0.518121	0.0178614	0.65648	0.0142581	0.309313	0.0304472	0.499813	0.0511827	0.0448467	0.0263079	0.0125133	0.0141446	0.00618	0.0246699
16MM1	0.721647	0.0120869	0.63583	0.0226089	0.450613	0.00580259	0.558486	0.010583	0.438813	0.0205589	0.571092	0.0819715	0.225513	0.0366986	0.0755972	0.0164694	0.0611945	0.00592143	0.0645133	0.0141421	0.00334667	0.00652253	0.233305	0.0202557	0.00598	0.00973773	0.024444	0.00198578	0.00124667	0.0110641	0.00634667	0.0138742	-0.0159533	0.00548574
16MM2	0.715113	0.0114293	0.509263	0.0128493	0.534847	0.019237	0.476939	0.0386355	0.385934	0.0742473	0.669951	0.0265	0.56568	0.0485013	0.55064	0.00919946	0.332948	0.0211069	0.287813	0.0218062	0.34178	0.0348087	0.552021	0.0411603	0.08018	0.0532463	0.112634	0.0257891	0.06838	0.0464767	0.0335467	0.0161769	0.0285467	0.0135149
16MM3	0.66338	0.0115626	0.453021	0.0100858	0.388247	0.0236992	0.364832	0.0101298	0.262184	0.0132742	0.123767	0.0145211	0.06898	0.0087306	0.0132816	0.00918767	-0.00607336	0.00703586	0.0146133	0.00222711	0.04658	0.0307867	0.00339772	0.00530283	0.0713467	0.0506099	0.00449008	0.00147986	0.0311467	0.016953	0.00608	0.00854069	0.0141467	0.00426185
2	0.707513	0.0241402	0.652807	0.027897	0.53448	0.0286429	0.61775	0.0358056	0.571833	0.0526274	0.600652	0.0321099	0.65758	0.0372115	0.639483	0.0153727	0.645368	0.0133245	0.609113	0.0571528	0.556747	0.0439365	0.638459	0.0391027	0.50928	0.10504	0.411517	0.0570675	0.306013	0.0463304	0.00554667	0.00296873	0.440454	0.00757254	-0.0157533	0.00270617	-0.0207867	0.00988079	-0.0341533	0.00805067
2MM1	0.681647	0.00674191	0.500609	0.00865814	0.582213	0.0305121	0.380083	0.00935111	0.452621	0.00346987	0.51559	0.00607399	0.284947	0.01194	0.47773	0.0174024	0.0408289	0.0157102	-0.00568667	0.0112281	0.0530133	0.0227502	0.546387	0.0618789	-0.00822	0.00623084	0.296313	0.0441608	0.07738	0.0268748			-0.00502753	0.00370405
2MM2	0.691013	0.0871819	0.559962	0.0237711	0.545013	0.0148563	0.378668	0.05152	0.451787	0.0714885	0.05315	0.0243222	0.0305467	0.0123087	0.0441245	0.0111921	0.0327245	0.0175244	0.00328	0.0131089	-0.0152867	0.00634586	-0.0162989	0.00366106	-0.01622	0.00716543	-0.0136313	0.00640104	-0.0259867	0.00649692			-0.00521105	0.00620833
2MM3	0.509847	0.0468061	0.357705	0.023539	0.27388	0.0365694	0.132161	0.00291605	0.24021	0.016461	0.00891391	0.00618574	-0.00265333	0.0104083	0.0260324	0.012294	0.0152377	0.0109125	-0.00128667	0.0142965	-0.00588667	0.0131046	-0.00627615	0.00330454	0.000846667	0.0100421	-0.00444689	0.00338083	-0.0182533	0.00369369			-0.0217274	0.00537153
34	0.849092	0.0290748	0.811192	0.0298353	0.675358	0.0480301	0.821758	0.0254152	0.735558	0.0311867	0.814058	0.012573	0.791158	0.0215669	0.843325	0.0140657	0.809258	0.0120017	0.789525	0.0142697	0.746692	0.0148018	0.785958	0.0252167	0.698558	0.0383605	0.627958	0.0399745	0.747058	0.0343501	0.327025	0.0459292	0.003025	0.00647328	-0.0108417	0.00580259	-0.0146417	0.00402161	-0.009075	0.00165227
34MM1	0.801058	0.0318501	0.237792	0.0385404	0.309992	0.0554639	-0.0173417	0.00052915	0.194392	0.0321092	-0.0247083	0.00484286	-0.020775	0.00238607	0.00915833	0.0145805	-0.028975	0.00200333	-0.0322083	0.00126623	-0.0334417	0.000953939	-0.00774167	0.000173205	-0.0242083	0.000251661	-0.00960833	0.0240467	-0.006375	0.00748487	-0.031975	0.00213854
34MM2	0.828325	0.02343	0.406625	0.0371177	0.366025	0.0289072	0.047025	0.0184164	0.172592	0.0269313	-0.0196417	0.00147309	-0.0136083	0.00330807	-0.0115083	0.00160104	-0.0302083	0.00193477	-0.0323083	0.000757188	-0.030575	0.00355293	-0.0175083	0.00937248	-0.024575	0.00195533	-0.027875	0.00274287	-0.0128417	0.00461303	-0.0322417	0.00287924
34MM3	0.806092	0.0288834	0.506292	0.0809774	0.282625	0.0391089	0.244625	0.00456545	0.301058	0.0577489	0.00709167	0.0115846	0.003225	0.00432936	0.00335833	0.00527162	-0.0186417	0.00401123	-0.0154083	0.014814	-0.0271417	0.00410122	-0.00484167	0.000264575	-0.0111083	0.00813286	-0.0107083	0.00515008	0.00225833	0.00626418	-0.0251083	0.00621638
15	0.71595	0.00865005	0.717165	0.0443018	0.681183	0.0527741	0.566393	0.0209204	0.5765	0.0422448	0.632104	0.0236996	0.680083	0.0385675	0.615343	0.0155281	0.674297	0.0289835	0.667517	0.0198502	0.669117	0.0500872	0.677379	0.0446951	0.728183	0.0334984	0.504317	0.0368432	0.34055	0.0774651	0.03485	0.0185713	0.12195	0.0650508	-0.00668333	0.0105929	-0.00775	0.00921539	-0.0262833	0.000953939
15MM1	0.777283	0.0128033	0.870432	0.0197689	0.629683	0.0215152	0.519377	0.0273668	0.706611	0.0239358	0.313661	0.0325833	-0.02935	0.00104083	0.119818	0.0132455	0.0350262	0.0123087	-0.0231833	0.00043589	-0.03505	0.0037899	-0.0115591	0.00476235	-0.0346167	0.000757188	0.00153163	0.00929677	0.03485	0.0185713
15MM2	0.59365	0.0661772	0.271309	0.0206419	0.350283	0.0278561	0.0511317	0.0118879	0.159237	0.00890112	-0.014567	0.00270247	-0.02525	0.00453578	0.0234031	0.0167628	0.00857891	0.0113518	-0.00171667	0.0143855	-0.02775	0.00215484	0.000713464	0.0198068	-0.0224833	0.0034176	-0.000572232	0.0093984	-0.0356167	0.00660177
15MM3	0.497783	0.00988956	0.418179	0.0228102	0.280683	0.025879	0.302717	0.050591	0.268303	0.0087306	0.31207	0.00860078	-0.0134167	0.00446132	0.117798	0.0164379	0.117265	0.0260732	-0.000483333	0.0139129	-0.0126333	0.0119501	-0.00275402	0.0151846	0.00121667	0.0061441	0.0053108	0.0165784	-0.02095	0.00138684
8	0.769576	0.0207105	0.760266	0.012836	0.71561	0.0287514	0.85698	0.0502239	0.832312	0.0160886	0.596473	0.00504678	0.73361	0.00200333	0.62397	0.00767876	0.685021	0.031803	0.620376	0.0307664	0.548043	0.117969	0.779234	0.0327726	0.573243	0.0454168	0.431313	0.101062	0.0668095	0.00531068	0.0569762	0.0157306	0.0145429	0.00838809	0.00364286	0.00700214	0.0206095	0.00414287	0.00797619	0.00210079
8MM1	0.491543	0.0824146	0.00134868	0.00600083	0.574476	0.0248255	-0.0174024	0.0148563	0.161711	0.0079689	-0.0302692	0.00248462	0.0324095	0.00514036	0.00135717	0.0165028	0.0103805	0.0163441	0.0406762	0.00601775	0.0264762	0.00136504	-0.0330653	0.00552449	0.0264429	0.0110689	-0.0311337	0.00305123
8MM2	0.474776	0.0189669	0.029497	0.0037581	0.392476	0.0508982	-0.00095713	0.0274716	0.181898	0.00625646	-0.0144702	0.00893103	0.0124095	0.0100803	0.00399816	0.0199018	0.00179734	0.0113318	0.0287762	0.00591805	0.0206762	0.00899463	-0.00916231	0.00588982	0.00740952	0.0078526	-0.00377005	0.00337095
8MM3	0.150776	0.0236189	-0.000565577	0.000986577	0.163476	0.0131717	0.0304541	0.0103436	0.226535	0.0234923	0.0158915	0.0245875	0.00910952	0.00288848	-0.0219275	0.00205508	-0.00559742	0.0139438	0.0196762	0.00828573	0.00820952	0.00590028	-0.0184982	0.00877971	0.0105095	0.00221209	-0.00610401	0.00595343
24	0.585843	0.0396923	0.505305	0.0203554	0.638276	0.0579459	0.450434	0.0125407	0.478699	0.00500899	0.418781	0.0114479	0.67371	0.0247334	0.535372	0.0144756	0.608757	0.039257	0.632643	0.0469395	0.559593	0.00869741	0.349791	0.0293193	0.522493	0.0187383	0.191067	0.0351583	0.0426095	0.0145885	0.0691762	0.0189801	0.0676762	0.0189505	0.0630095	0.0128508	0.0553762	0.0228369	0.0663762	0.00863269
24MM1	0.733076	0.0613531	0.455317	0.0292662	0.662576	0.0187554	0.233736	0.0312628	0.348392	0.0505403	-0.0147087	0.00586884	0.0453095	0.0109089	-0.000605306	0.0206574	-0.00247739	0.0203628	0.0634762	0.00994451	-0.0159238	0.0111294	0.117505	0.0165295	-0.0144238	0.0025482	0.120586	0.0352852
24MM2	0.66081	0.0173966	0.219525	0.0316242	0.497243	0.0302425	0.00098077	0.00578129	0.187536	0.0437873	-0.00826168	0.0233204	-0.0112905	0.00508462	-0.00655852	0.0072519	-0.0191389	0.0006245	0.00307619	0.00676042	9.52381e-06	0.012331	0.000430283	0.00389915	-0.00149048	0.00565184	0.0161011	0.00788226
24MM3	0.50461	0.0309387	0.100143	0.01205	0.0933762	0.0152487	0.00586375	0.00150111	0.0488402	0.00863153	-0.00401249	0.0222891	0.000409524	0.00652559	-0.0137473	0.00751066	-0.00536039	0.0153324	0.0118429	0.00657951	-0.0316905	0.00183394	0.00404371	0.00975107	-0.0316238	0.00411015	0.0081516	0.00667258
12	0.7619	0.0589237	0.839097	0.0239856	0.7123	0.00647148	0.879768	0.0251448	0.833748	0.0269446	0.646014	0.0199039	0.693633	0.0425634	0.608838	0.0183665	0.589193	0.0244859	0.618567	0.0180223	0.631333	0.0367175	0.353797	0.0472593	0.608333	0.0298386	0.257541	0.0392752	0.0443333	0.0497233	0.0259333	0.0117781	0.0416667	0.0232743	-0.0004	0.0119411	0.0132333	0.00920887	0.00883333	0.0145142
12MM1	0.709133	0.0244017	0.482072	0.0369514	0.418933	0.0310217	0.00877021	0.0144084	0.329172	0.0170189	-0.00547237	0.0219639	0.0285333	0.00863732	-0.0146391	0.0114843	-0.0253944	0.00346987	0.0422333	0.00659116	0.0278667	0.0217259	-0.0166524	0.00457056	0.0204333	0.01175	0.00761674	0.00727942
12MM2	0.697267	0.0268623	0.577051	0.077315	0.363267	0.00265016	0.240892	0.0432958	0.345026	0.00602771	-0.00573404	0.0153644	0.0107333	0.00332916	-0.015261	0.0121763	-0.0175658	0.0140401	0.0214	0.0221305	0.0191	0.012435	-0.00886095	0.00265769	0.0156667	0.00515202	0.00448523	0.00460326
12MM3	0.689467	0.0318604	0.646538	0.0124712	0.557967	0.0297809	0.595507	0.0375924	0.751781	0.0383509	0.213805	0.0138856	0.0991	0.00679485	0.0110419	0.0241502	0.219087	0.0151302	0.0832667	0.00246847	0.0358667	0.013912	-0.0125889	0.0104006	0.0456	0.0144762	0.00493259	0.00104403
10	0.825783	0.0276844	0.75866	0.0494901	0.629617	0.0219119	0.893965	0.0502239	0.782597	0.0119718	0.698067	0.0110821	0.596283	0.0474131	0.7604	0.0332411	0.743539	0.0291109	0.587917	0.0139825	0.403421	0.0038553	0.658247	0.0383474	0.591088	0.0361848	0.0289476	0.00935753	0.0431833	0.00615332	0.0348667	0.00388909	0.04285	0.0186065	0.0359167	0.0192143	0.04785	0.0196088	0.0349833	0.00486861
10MM1	0.581983	0.0150607	0.222483	0.010378	0.36855	0.0287284	0.172091	0.0148563	0.169319	0.0580993	0.0328474	0.0130615	0.0157167	0.0117013	0.039163	0.0239237	0.00711469	0.00435928	0.0428833	0.0257826	0.0373975	0.0210644	0.00944439	0.0101737	0.0443443	0.0145211
10MM2	0.747317	0.0300232	0.512543	0.0584199	0.467217	0.0274394	0.401579	0.0274716	0.400974	0.0808054	0.0142301	0.00572742	0.04105	0.0172917	0.0129495	0.00882213	0.0174971	0.0066335	0.08095	0.0261527	0.0082212	0.00304138	-0.028483	0.00440038	0.0159321	0.016857
10MM3	0.668783	0.0245704	0.378096	0.0302665	0.34215	0.0180506	0.128551	0.0103436	0.0538193	0.00431548	0.00776966	0.0057709	0.02075	0.00765593	0.0177116	0.0155464	0.0108043	0.00275923	0.0455833	0.0267474	0.00453943	0.0131424	-0.0234074	0.00609289	0.00631085	0.0037581
6	0.709243	0.0170473	0.658405	0.0285519	0.51471	0.0203296	0.616735	0.0033546	0.564503	0.0130516	0.335661	0.0260315	0.668517	0.0337032	0.390883	0.0645568	0.499415	0.016029	0.380643	0.0531131	0.244074	0.0202179	0.252487	0.0459003	-0.00852381	0.000981495	0.0271985	0.0155107	-0.0207571	0.00530189	-0.0374238	0.00083865	-0.0219905	0.00296704	-0.0374571	0.00113137	-0.0182905	0.00715565	-0.0147238	0.00452143
6MM1	0.684276	0.0409161	0.637154	0.0396042	0.367943	0.0549935	0.116862	0.0229446	0.13374	0.00535755	-0.013148	0.0122132	0.122755	0.022814	0.000140087	0.0124508	0.090882	0.0038	-0.0259905	0.00119304	-0.00550436	0.00535195	-7.4471e-05	0.0070614
6MM2	0.437176	0.0316742	0.0296448	0.00505074	0.0603095	0.0218523	-0.00779062	0.016664	0.0210926	0.00998649	-0.0103499	0.00160935	0.0790958	0.0243144	0.00547986	0.0163016	0.0553574	0.0088459	-0.0214571	0.00401497	-0.00560673	0.00118462	-0.00360495	0.00568008
6MM3	0.481776	0.0155178	0.342016	0.0662055	0.252376	0.0504585	0.344601	0.0475927	0.265781	0.0412065	0.0412446	0.0206545	0.415307	0.0345158	0.0969483	0.0327199	0.130501	0.0140646	-0.00832381	0.00496622	0.010909	0.0118753	0.0117085	0.0076742
7	0.51265	0.010651	0.442766	0.0381637	0.469783	0.00935646	0.401047	0.0173581	0.460598	0.00814616	0.462573	0.029	0.465217	0.0218259	0.497916	0.0118756	0.47938	0.0134878	0.329717	0.00266646	0.381317	0.0105133	0.00922163	0.00933024	0.278817	0.0284021	0.00970167	0.00919293	0.00441667	0.0062426	0.00818333	0.00376475	0.00831667	0.01348	0.00561667	0.0223336	0.00301667	0.00655057	0.00928333	0.010951
7MM1	0.489083	0.0068792	0.18895	0.0252293	0.34735	0.0394723	0.00101845	0.00685371	0.0270444	0.00558614	0.00614457	0.00732598	0.03175	0.0122659	0.00127354	0.00190788	0.0224788	0.0193898	0.05425	0.0160026	0.0190833	0.0140799			0.0280167	0.00838033
7MM2	0.403067	0.0092631	-0.0153693	0.00528299	0.21995	0.0309633	-0.00492559	0.0106251	0.0171285	0.00585064	0.00896138	0.00538609	-0.00471667	0.00132791	0.0155688	0.0165995	0.021967	0.0213132	0.0421167	0.0152473	0.00905	0.0105078			0.01215	0.0047585
7MM3	0.491883	0.0132066	0.135343	0.0305458	0.370017	0.0591512	-0.00575886	0.00854069	0.0439599	0.0138935	0.006388	0.0170001	0.0145167	0.00762365	-0.00772043	0.00327414	0.00683078	0.00979047	0.0501833	0.0133762	-0.000216667	0.0102919			0.0220833	0.0120022
11	0.675443	0.0448271	0.62406	0.0376928	0.539343	0.0410478	0.545435	0.00926769	0.398788	0.0109531	0.107004	0.00369639	0.426889	0.047159	0.0647564	0.00401539	0.427882	0.0046669	0.419276	0.0620884	-0.0162238	0.00215948	0.153748	0.0142534	-0.00939048	0.0123034	0.0160387	0.006146	-0.0249238	0.00522909	-0.0507238	0.00501232	-0.0229571	0.00576888	-0.0107238	0.0104978	-0.0158238	0.00461447	-0.0130905	0.00442757
1MM1	0.56131	0.0557955	0.111659	0.0221207	0.0188095	0.00374477	-0.0151159	0.00525959	0.0135928	0.00441852	-0.0180471	0.00629391	0.0365342	0.00795676			0.0419262	0.00638357	-0.00575714	0.00602246
1MM2	0.51061	0.0867139	0.00742861	0.0213657	0.0324762	0.00739211	-0.0137365	0.00173494	0.00867868	0.00842279	-0.0026151	0.00407308	0.0116078	0.00637913			0.0169053	0.00840972	-0.00242381	0.00317228
1MM3	0.608876	0.0369002	0.0752344	0.00926013	0.0488429	0.0169266	-0.00412381	0.00205508	0.0261797	0.00673226	0.00936838	0.00799771	0.0311894	0.00279702			0.0206419	0.00350856	0.0166095	0.0113931
35	0.810925	0.026626	0.720225	0.0398685	0.670292	0.0122451	0.308766	0.0573268	0.592258	0.0146809	0.240225	0.00951017	0.132358	0.0104456	0.393692	0.0340039	-0.0133417	0.00141067	-0.021875	0.00205508	0.0371917	0.0103055	-0.0172417	0.00530189	-0.0115417	0.00386825	-0.0192083	0.00272213	-0.0279083	0.00585947	-0.032375	0.00342977	-0.0212417	0.00531131	-0.0286083	0.00106927	-0.0276083	0.00608797	-0.0301417	0.00454313
35MM1	0.631725	0.0107584	-0.0163083	0.00550848	0.143725	0.014342	0.369098	0.0276135	0.001225	0.00253837
35MM2	0.190492	0.0263697	-0.015575	0.00190351	-0.007975	0.00292632	-0.0522489	0.0063264	-0.0130083	0.00623084
35MM3	0.720158	0.0359817	0.0193583	0.0105513	0.198892	0.0108187	0.0114148	0.0152762	0.0317583	0.00236432

## Sheet: Fig. 5a
Target site	Construct name	dead SpCas9		WT SpCas9		xCas9		xCas9-L324R		xCas9-I409S		xCas9-I694M		xCas9-triple mutant
		Mean	SD	Mean	SD	Mean	SD	Mean	SD	Mean	SD	Mean	SD	Mean	SD
6	1586	0.03641	0.00202072	0.612133	0.0174053	0.0458433	0.0111911	0.0321267	0.00282918	0.0378933	0.0042495	0.0433533	0.00471696	0.0329467	0.00221218
8	1588	0.04697	0.00648022	0.628997	0.0126341	0.363057	0.0159578	0.19958	0.0135426	0.36223	0.0220759	0.378663	0.0307812	0.155397	0.00773575
15	13020	0.05258	0.009885	0.64144	0.0102206	0.352507	0.0386664	0.20409	0.0213405	0.29984	0.0371443	0.263867	0.0568994	0.103303	0.0120238
20	1636	0.0563033	0.00881224	0.73553	0.015895	0.437403	0.0425258	0.538063	0.0243854	0.38739	0.0375411	0.44285	0.00548715	0.446653	0.0404675
22	1638	0.0557767	0.00924847	0.74829	0.0305965	0.757467	0.00189505	0.643323	0.0186352	0.704497	0.00972394	0.689753	0.0146431	0.654673	0.00937624
39	8637	0.0457133	0.00384266	0.64074	0.00460227	0.45293	0.0359637	0.313393	0.0510653	0.381797	0.0202679	0.40089	0.0433993	0.275563	0.033948
42	8640	0.0460533	0.0018199	0.76143	0.0172953	0.155635	0.000742462	0.07694	0.0122559	0.161207	0.0275851	0.15127	0.0207118	0.0546833	0.011428
46	8644	0.06556	0.00383485	0.93383	0.00690053	0.786123	0.041945	0.687783	0.0752644	0.828327	0.013865	0.75975	0.0674991	0.667687	0.0139775
45	8643	0.0585033	0.00615844	0.73952	0.0135794	0.195907	0.0100692	0.112557	0.0189673	0.288533	0.0320084	0.226033	0.0598203	0.131843	0.0443891
47	8645	0.0659367	0.00582584	0.913823	0.00940181	0.495157	0.0210958	0.349103	0.0306766	0.447057	0.0272249	0.459917	0.037037	0.258573	0.0281044
48	8646	0.03714	0.00423712	0.715053	0.0220363	0.253277	0.0177395	0.30884	0.038198	0.264083	0.0383954	0.37691	0.0294722	0.206787	0.0195844

## Sheet: Fig. 5b-c
Target site	Construct name	dead SpCas9		WT SpCas9		HypaR-SpCas9		HypaR-SpCas9-L847R-V1015R		xCas9		SpCas9-NG		xCas9-L847R-V1015R		SpCas9-NG-L847R-V1015R
		Mean	SD	Mean	SD	Mean	SD	Mean	SD	Mean	SD	Mean	SD	Mean	SD	Mean	SD
6	1586	0.0419	0.00574689	0.591743	0.0617728	0.0363933	0.00489245	0.37564	0.0453043	0.0321067	0.00303581	0.07205	0.0110316	0.03749	0.00268894	0.05995	0.0100808
8	1588	0.0441767	0.00585496	0.672303	0.0152486	0.159017	0.0243145	0.532327	0.0181035	0.280787	0.0211764	0.31398	0.00551841	0.0897467	0.0164201	0.288197	0.0317973
11	1591	0.04655	0.00314199	0.625433	0.00894809	0.03801	0.00830549	0.25918	0.022652	0.0400933	0.00849021	0.212723	0.0539224	0.05299	0.0192387	0.133327	0.0249181
15	13020	0.0325733	0.00333242	0.618197	0.0260406	0.353243	0.0364465	0.55958	0.0155347	0.22355	0.0162586	0.21205	0.0367529	0.0867133	0.0192229	0.28067	0.0266156
19	1631	0.0411167	0.00802955	0.717537	0.0313242	0.0539667	0.0134573	0.208883	0.0275764	0.552043	0.0322843	0.32716	0.0626639	0.32756	0.0183279	0.187937	0.0522647
20	1636	0.0598033	0.015098	0.76984	0.00537663	0.310387	0.0346943	0.716983	0.0127916	0.43329	0.0631199	0.50402	0.0178218	0.189757	0.0125724	0.411733	0.041045
22	1638	0.03426	0.00352166	0.777663	0.0100827	0.71362	0.0261503	0.751503	0.00236174	0.72261	0.00725721	0.14392	0.00879936	0.584483	0.0367714	0.08412	0.00477297
33	8631	0.0531367	0.0135775	0.72779	0.0155656	0.603543	0.0378598	0.558067	0.0488757	0.133107	0.0158887	0.345493	0.0191621	0.0548767	0.00241341	0.318133	0.00537221
34	8632	0.0792867	0.00853643	0.72675	0.0107558	0.597463	0.0804308	0.68977	0.0247154	0.53079	0.0364682	0.62068	0.0116053	0.26487	0.0405667	0.527057	0.0369092
39	8637	0.0499667	0.00504016	0.738867	0.0243749	0.179117	0.022715	0.652027	0.0309537	0.398167	0.0258428	0.253503	0.0215492	0.156787	0.00912233	0.219743	0.0432912
42	8640	0.0343667	0.00753069	0.458953	0.0303556	0.27291	0.026015	0.405673	0.102844	0.05703	0.00235688	0.134493	0.0137711	0.04469	0.00332152	0.245147	0.0330104
45	8643	0.04985	0.011008	0.756687	0.0217846	0.70935	0.0547686	0.705527	0.0161079	0.235083	0.0233196	0.44449	0.0229741	0.09652	0.0111232	0.425447	0.0913523
46	8644	0.0511333	0.00455259	0.715367	0.0560633	0.475993	0.0226273	0.60513	0.0655245	0.627503	0.0441322	0.213807	0.0639403	0.406077	0.00860549	0.23593	0.0110068
47	8645	0.0596833	0.0314373	0.722663	0.0383386	0.596633	0.0529851	0.62792	0.0601736	0.397367	0.0517461	0.480237	0.0555008	0.124383	0.0199914	0.264937	0.0511893
48	8646	0.0435633	0.00850107	0.68635	0.0162122	0.58098	0.0461741	0.636913	0.0184695	0.27595	0.046997	0.421803	0.0342473	0.0825	0.0257498	0.270803	0.0309394

## Sheet: Fig. 5d
Dead control subtracted
Target site	Construct name	WT SpCas9		xCas9		NG Cas9
		Mean	SD	Mean	SD	Mean	SD
1	8323	0.649997	0.0210453	0.441537	0.0456396	0.37863	0.0180991
2	1581	0.57021	0.0499129	0.45894	0.031018	0.17516	0.0180703
3	1582	0.46219	0.0350341	0.465257	0.124989	0.03371	0.0562207
4	1584	0.511307	0.012353	0.144563	0.0204354	0.108627	0.0259493
5	1585	0.657457	0.0121461	0.632797	0.0127537	0.173677	0.0265649
6	1586	0.413663	0.00675507	-0.00213333	0.062284	-0.0389467	0.0317806
7	1587	0.315713	0.0130951	0.29507	0.0516012	0.00596	0.0223648
8	1588	0.487153	0.0103254	0.145257	0.0207833	0.185227	0.0299007
9	1589	0.59418	0.00368516	0.3787	0.0774607	0.25351	0.0189258
10	1590	0.55667	0.00714548	0.146993	0.0741405	0.142883	0.0268705
11	1591	0.44636	0.0265482	0.0961	0.033949	0.20279	0.0158492
12	1592	0.57978	0.0107502	0.49598	0.0202515	0.0434433	0.0149056
13	1593	0.27716	0.019427	0.0471133	0.0358306	-0.00344333	0.0301329
15	13020	0.497273	0.00660573	0.173633	0.0270448	0.0966967	0.0274934
16	13021	0.545173	0.0347049	0.588213	0.0069449	0.11307	0.0274212
17	1633	0.603807	0.0135987	0.463183	0.0306343	0.345153	0.0188644
18	1634	0.528237	0.00835426	0.481083	0.00822645	0.0467	0.015391
19	1635	0.519217	0.017753	0.38229	0.0279291	0.0943433	0.0122781
20	1636	0.564237	0.0171153	0.283697	0.0809477	0.26381	0.0777826
21	1637	0.59264	0.0248305	0.56945	0.00602099	0.163283	0.00786937
22	1638	0.594947	0.00633175	0.53889	0.0260073	-0.01125	0.0156977
23	1639	0.53358	0.00353425	0.470273	0.0366218	0.100837	0.0297155
24	1557	0.4739	0.0112682	0.000626667	0.00815677	0.00635	0.00919224
31	8629	0.586013	0.0141178	0.437663	0.035462	0.262797	0.0265804
32	8630	0.437513	0.0311156	0.355027	0.0357162	0.0504833	0.0183239
33	8631	0.43503	0.0114942	0.00218	0.00747719	0.0478833	0.00697684
34	8632	0.50446	0.00870043	0.24038	0.0380494	0.289273	0.0147984
35	8633	0.464997	0.0120242	0.253273	0.0597062	-0.04003	0.0258117
36	8634	0.303313	0.00697895	-0.04346	0.0152956	0.0836	0.0201573
37	8635	0.39501	0.0493615	0.15872	0.0622493	0.23059	0.0278372
38	8636	0.284027	0.0238956	0.1371	0.0468196	0.07764	0.0200065
39	8637	0.518047	0.016582	0.15914	0.0349438	0.02629	0.00640655
40	8638	0.467203	0.0219626	0.278237	0.0597517	0.0367667	0.0357761
41	8639	0.0228467	0.00584642	-0.03124	0.0189558	-0.0604067	0.0201014
42	8640	0.183667	0.0152692	0.05727	0.0213821	0.00981333	0.00676983
43	8641	0.510103	0.00832051	0.360027	0.0272713	0.259483	0.0359856
44	8642	0.186763	0.0324476	0.0286567	0.0682101	-0.00873667	0.0424119
45	8643	0.45382	0.0137461	-0.00477667	0.00484038	0.0976167	0.00510741
46	8644	0.50426	0.0128131	0.383803	0.0198362	0.0418233	0.0136635
47	8645	0.446617	0.0124437	0.06537	0.00333754	0.08938	0.00801309
48	8646	0.411617	0.014455	0.00084	0.00432431	0.0694933	0.00700241
49	8647	0.467593	0.0154122	0.334767	0.0322718	0.123173	0.0219134
50	8648	0.153933	0.0219919	-0.0509367	0.0104467	-0.0670133	0.0149837

## Sheet: Fig. 5f
Dead control subtracted
Target site	Construct name	WT SpCas9		evoSpCas9		B-evoSpCas9-V495M		B-evoSpCas9-N515Y		B-evoSpCas9-E526K		B-evoSpCas9-Q661R		B-HeFSpCas9-A661R		B-HeFSpCas9-A695Q		B-HeFSpCas9-A848K		B-HeFSpCas9-A926Q		B-HeFSpCas9-A1003K		B-HeFSpCas9-A1060R
		Mean	SD	Mean	SD	Mean	SD	Mean	SD	Mean	SD	Mean	SD	Mean	SD	Mean	SD	Mean	SD	Mean	SD	Mean	SD	Mean	SD
1	8323	0.181925	0.0254348	0.243125	0.0117886	0.192858	0.0217141	0.165792	0.00882629	0.219625	0.0199095	0.191292	0.0172082	0.250725	0.00872296	0.259558	0.0340667	0.267825	0.0378551	0.219792	0.0628772	0.189158	0.0951237	0.184825	0.0760789
2	1581	0.17317	0.0592502	0.0433864	0.0222739	0.0504697	0.0263411	0.0206364	0.0093504	0.113803	0.0486	0.0282864	0.00912168	-0.00189697	0.00508363	0.0166364	0.0102533	0.00310303	0.00568008	-0.00889697	0.00247857	-0.00939697	0.00338575	-0.0170303	0.00338575
3	1582	0.25017	0.0585154	0.121403	0.0581416	0.176336	0.0868644	0.11427	0.0234039	0.19617	0.0355655	0.053403	0.00966454	0.00803636	0.00515073	0.183536	0.0497109	0.153803	0.0438614	0.131636	0.042338	0.0096697	0.0152874	0.0013697	0.0109418
4	1584	0.159092	0.0853005	0.0857583	0.0297809	0.116125	0.0145558	0.0603583	0.0266476	0.075325	0.0192829	0.0135917	0.0183691	0.124125	0.0121836	0.169292	0.0102686	0.132258	0.0110591	0.107692	0.0184131	0.0984917	0.0284714	0.0831583	0.0292428
5	1585	0.206458	0.0251425	0.058025	0.00809877	0.217525	0.0112468	0.0951583	0.00298385	0.106192	0.0184722	0.062625	0.00740203	0.105292	0.0138515	0.108325	0.0139667	0.114725	0.033526	0.099425	0.0166694	0.0904917	0.00505206	0.119625	0.0219643
9	1589	0.198092	0.0284937	0.154025	0.027008	0.176258	0.0535949	0.084625	0.0232233	0.188758	0.0585014	0.0922583	0.0173656	0.0411583	0.016343	0.188492	0.071063	0.211692	0.0310775	0.224558	0.0102841	0.0367583	0.011662	0.0310583	0.00592818
16	13021	0.200936	0.0428718	0.091203	0.0310516	0.0831697	0.0484124	0.0756864	0.0259508	0.16217	0.0477097	0.071703	0.0258527	-0.0048303	0.000986577	0.13347	0.023089	0.0705364	0.0103116	0.00803636	0.00892356	-0.00229697	0.00276827	-0.0095303	0.00337095
17	1633	0.193536	0.0299847	0.011903	0.00218251	0.0204697	0.0096033	-0.00446364	0.00353412	0.211086	0.00275772	-0.00506364	0.0079019	-0.0138636	0.00442267	0.052503	0.00757914	-0.0104303	0.00486861	-0.0176636	0.00113578	-0.0142636	0.0074505	-0.013697	0.00555908
22	1638	0.21167	0.00846778	0.0442364	0.0018	0.0078697	0.00210079	-0.0019303	0.00587055	0.176203	0.0101933	-0.0092303	0.00511599	-0.0184303	0.00499633	0.00080303	0.00312143	0.00050303	0.00106927	-0.0136636	0.0056107	-0.0160303	0.00201329	-0.0145636	0.00484974
23	1639	0.373303	0.00246644	0.237036	0.0124109	0.23107	0.0527159	0.25967	0.02815	0.410386	0.0439113	0.215636	0.052794	0.0421697	0.00699809	0.133236	0.060155	0.18737	0.0701734	0.0828364	0.0365103	0.0232364	0.00841249	0.012603	0.0124022
26	8624	0.268158	0.0180716	0.312425	0.0184236	0.339425	0.0588952	0.284225	0.0160776	0.319558	0.0635009	0.276525	0.0135989	0.388758	0.0344958	0.394092	0.0167285	0.413792	0.0376439	0.303692	0.00478992	0.349525	0.0236248	0.306125	0.00914768
31	8629	0.379403	0.0106039	0.17037	0.0164931	0.0773697	0.0208433	0.115136	0.0187286	0.332803	0.0995081	0.209803	0.0497769	0.0203364	0.00160935	0.20597	0.00710375	0.0947697	0.00348473	0.068403	0.00393107	0.0117364	0.00723326	-0.00229697	0.00255799
32	8630	0.126658	0.0506021	0.176892	0.045511	0.179425	0.0728336	0.151058	0.0573031	0.199358	0.103481	0.124092	0.0318914	0.0695583	0.0406798	0.208292	0.0709965	0.254325	0.0059397	0.213458	0.037324	0.125058	0.00381881	0.0576917	0.0112117
34	8632	0.279603	0.0261558	-0.0062303	0.00542617	0.0170697	0.00986526	-0.00309697	0.00293995	0.18157	0.0320633	-0.00836364	0.00387427	-0.00606364	0.00185203	0.0063697	0.00620511	0.00020303	0.00200083	-0.014697	0.00127017	-0.0095303	0.00180093	-0.0131636	0.00403361
37	8635	0.208236	0.0271529	0.15547	0.00815618	0.20887	0.0146237	0.199903	0.0385739	0.222103	0.0238425	0.151503	0.0612683	0.0208364	0.00727942	0.185336	0.0534938	0.19667	0.0577516	0.0755364	0.0238661	0.0105697	0.00632166	0.00410303	0.00877629
43	8641	0.268825	0.0214252	0.241258	0.0174477	0.232958	0.0379608	0.199358	0.027612	0.222525	0.0455448	0.151625	0.0443557	0.191525	0.0472622	0.193958	0.0732364	0.212058	0.0557603	0.213025	0.0641538	0.229025	0.0262406	0.233058	0.0566357
45	8643	0.259636	0.0157788	0.107536	0.0218575	0.092603	0.00489524	0.0734697	0.00875233	0.176703	0.0155513	0.0691364	0.0228532	0.00843636	0.00619919	0.14327	0.0327115	0.161636	0.0227229	0.0044697	0.00416333	0.0067697	0.00807857	-0.000463636	0.0067

## Sheet: Sup. Fig. 7
Dead control subtracted	Mean	Percent SpCas9 expressing plasmid						Dead control subtracted	Mean	Percent SpCas9 expressing plasmid						Dead control subtracted	Mean	Percent SpCas9 expressing plasmid						Dead control subtracted	Mean	Percent SpCas9 expressing plasmid						Dead control subtracted	Mean	Percent SpCas9 expressing plasmid
Construct name	SpCas9 variant	1	0.75	0.5	0.25	0.1		Construct name	SpCas9 variant	1	0.75	0.5	0.25	0.1		Construct name	SpCas9 variant	1	0.75	0.5	0.25	0.1		Construct name	SpCas9 variant	1	0.75	0.5	0.25	0.1		Construct name	SpCas9 variant	1	0.75	0.5	0.25	0.1
8323	WT	0.397287	0.38985	0.390547	0.411827	0.413177		8323	WT	0.397287	0.38985	0.390547	0.411827	0.413177		8323	WT	0.397287	0.38985	0.390547	0.411827	0.413177		8630	WT	0.369653	0.346953	0.3755	0.31381	0.297807		8624	WT	0.37776	0.36386	0.433927	0.38965	0.356467
	B-Hypa	0.388377	0.393477	0.40693	0.377517	0.335907			HypaR	0.432577	0.43947	0.438267	0.368993	0.430617			evo	0.383103	0.369723	0.387213	0.398903	0.33054			B-evo	0.342553	0.348703	0.2923	0.268237	0.190527			B-HeF	0.366753	0.408657	0.405377	0.31601	0.22768
8641	WT	0.399593	0.467897	0.40487	0.285037	0.330007		8641	WT	0.399593	0.467897	0.40487	0.285037	0.330007		8630	WT	0.38909	0.36639	0.394937	0.333247	0.317243		1585	WT	0.397053	0.506973	0.445593	0.495707	0.40909		8641	WT	0.365843	0.335913	0.444837	0.409833	0.275783
	B-Hypa	0.368083	0.379193	0.357733	0.346323	0.252567			HypaR	0.385397	0.41065	0.330207	0.262993	0.304353			evo	0.44257	0.421153	0.442157	0.453703	0.286953			B-evo	0.39531	0.365493	0.390017	0.375423	0.25893			B-HeF	0.35754	0.317345	0.375343	0.367073	0.217033
1585	WT	0.397053	0.506973	0.445593	0.495707	0.40909		1585	WT	0.397053	0.506973	0.445593	0.495707	0.40909		13012	WT	0.450067	0.462933	0.447023	0.36488	0.40837		13012	WT	0.450067	0.462933	0.447023	0.36488	0.40837		13012	WT	0.450067	0.462933	0.447023	0.36488	0.40837
	B-Hypa	0.418297	0.472343	0.416513	0.40387	0.332663			HypaR	0.44922	0.34663	0.432183	0.42683	0.407297			evo	0.00944333	0	0	0	0			B-evo	0	0	0	0	0			B-HeF	0.00329	0	0	0	0
13012	WT	0.450067	0.462933	0.447023	0.36488	0.40837		13012	WT	0.450067	0.462933	0.447023	0.36488	0.40837		1586	WT	0.415067	0.402293	0.420607	0.407277	0.295613		1586	WT	0.415067	0.402293	0.420607	0.407277	0.295613		1586	WT	0.415067	0.402293	0.420607	0.407277	0.295613
	B-Hypa	0.08901	0.113057	0.0667233	0.04477	0.0280567			HypaR	0.12988	0.12558	0.102163	0.06845	0.04197			evo	0.01023	0	0	0				B-evo	0.00290333	0	0	0				B-HeF	0.00376333	0.00112667	0	0.000203333
1586	WT	0.415067	0.402293	0.420607	0.407277	0.295613		1586	WT	0.415067	0.402293	0.420607	0.407277	0.295613
	B-Hypa	0.05464	0.0420633	0.0279267	0.0132333	0.00495			HypaR	0.02445	0.01617	0.0109633	0.00492667	0.0081
	SD								SD								SD								SD								SD
	WT	0.0195189	0.0239705	0.0266216	0.0375093	0.0263899			WT	0.0195189	0.0239705	0.0266216	0.0375093	0.0263899			WT	0.0195189	0.0239705	0.0266216	0.0375093	0.0263899			WT	0.0895826	0.0119305	0.0842875	0.0478732	0.0117685			WT	0.0142685	0.028729	0.0201322	0.0532057	0.0332206
	B-Hypa	0.0303772	0.0274416	0.0317661	0.0324527	0.0146679			HypaR	0.027469	0.00890036	0.0179943	0.116917	0.0225555			evo	0.0163994	0.0167384	0.0199313	0.00868521	0.0183865			evo	0.122419	0.0669165	0.0245326	0.00633282	0.0571275			B-HeF	0.0536781	0.0849377	0.00698936	0.0309765	0.055538
	WT	0.0895826	0.0119305	0.0842875	0.0478732	0.0117685			WT	0.0895826	0.0119305	0.0842875	0.0478732	0.0117685			WT	0.0704674	0.059661	0.0142988	0.0404141	0.0124534			WT	0.0840994	0.0286027	0.0275285	0.0333568	0.0814214			WT	0.031563	0.086931	0.0275466	0.00307607	0.113585
	B-Hypa	0.0829612	0.025599	0.0420521	0.0612565	0.02869			HypaR	0.100121	0.0623279	0.0369995	0.0545391	0.0543949			evo	0.0213794	0.065287	0.0318789	0.00755115	0.0683314			B-evo	0.0631066	0.0253108	0.0248126	0.0408283	0.0191153			B-HeF	0.0128461	0.00989242	0.0623542	0.033453	0.012035
	WT	0.0840994	0.0286027	0.0275285	0.0333568	0.0814214			WT	0.0840994	0.0286027	0.0275285	0.0333568	0.0814214			WT	0.0160032	0.0147753	0.0085789	0.0840264	0.032521			WT	0.0160032	0.0147753	0.0085789	0.0840264	0.032521			WT	0.0160032	0.0147753	0.0085789	0.0840264	0.032521
	B-Hypa	0.0589093	0.0305693	0.0296266	0.0447302	0.0453017			HypaR	0.0614853	0.0415172	0.0319854	0.0737423	0.0157491			evo	0.00623695	0.00578586	0.0045978	0.00241123	0.00264296			B-evo	0.00813523	0.00385691	0.014733	0.00471087	0.00264772			B-HeF	0.00379929	0.00168021	0.00208567	0.00547977	0.003555
	WT	0.0160032	0.0147753	0.0085789	0.0840264	0.032521			WT	0.0160032	0.0147753	0.0085789	0.0840264	0.032521			WT	0.0262603	0.0302317	0.0140324	0.0267232	0.0308049			WT	0.0262603	0.0302317	0.0140324	0.0267232	0.0308049			WT	0.0262603	0.0302317	0.0140324	0.0267232	0.0308049
	B-Hypa	0.0305858	0.02474	0.0186438	0.00846352	0.00552729			HypaR	0.0151016	0.0216193	0.0106947	0.00681829	0.0108469			evo	0.00376214	0.00324429	0.00169142	0.00297043				B-evo	0.0075592	0.00305307	0.00766735	0.00219955				B-HeF	0.00660437	0.00292887	0.00595183	0.00517774
	WT	0.0262603	0.0302317	0.0140324	0.0267232	0.0308049			WT	0.0262603	0.0302317	0.0140324	0.0267232	0.0308049
	B-Hypa	0.00432206	0.0075607	0.0058318	0.00597021	0.00313363			HypaR	0.00466519	0.00257374	0.00388528	0.00360401	0.000870651

## Sheet: Sup. Fig. 8a-d
EGFP disruption-on-target and mismatch screen RNP data																								EGFP disruption-on-target and mismatch screen plasmid data
Dead control subtracted																								Dead control subtracted
Target /sgRNA	Mean values (%)												SD (%)												Mean values (%)												SD (%)
	WT SpCas9	B-SpCas9	eSpCas9-plus	SpCas9-HF1	B-SpCas9-HF1	B-HypaSpCas9	B-HypaR-SpCas9	evoSpCas9	B-evoSpCas9	B-HeFSpCas9			WT SpCas9	B-SpCas9	eSpCas9-plus	SpCas9-HF1	B-SpCas9-HF1	B-HypaSpCas9	B-HypaR-SpCas9	evoSpCas9	B-evoSpCas9	B-HeFSpCas9			WT SpCas9	B-SpCas9	eSpCas9-plus	SpCas9-HF1	B-SpCas9-HF1	B-HypaSpCas9	B-HypaR-SpCas9	evoSpCas9	B-evoSpCas9	B-HeFSpCas9			WT SpCas9	B-SpCas9	eSpCas9-plus	SpCas9-HF1	B-SpCas9-HF1	B-HypaSpCas9	B-HypaR-SpCas9	evoSpCas9	B-evoSpCas9	B-HeFSpCas9
43	62.1233	59.42	49.7233	58.7267	65.35	45.2933	48.01	62.4233	53.2567	31.66			1.00007	1.94826	2.82213	1.44949	0.287924	3.22187	1.8985	0.59702	2.87962	5.54043		43	0.48381	0.406586	0.503886	0.491286	0.420186	0.476186	0.45022	0.38686	0.41951	0.397753			0.0157908	0.0327631	0.0263041	0.0128939	0.0977691	0.00771514	0.013832	0.0234967	0.00527968	0.100015
43-A18G	61.9567	53.57	42.2133	32.8567	47.8733	19.8333	15.6833	36.77	2.39	0.19			1.19056	0.546717	2.93036	5.04033	2.1943	2.95619	4.84413	1.08894	4.25233	6.01999		43-A18G	0.48322	0.41292	0.527653	0.50192	0.381953	0.34622	0.278753	0.376153	0.129286	0.076553			0.0414515	0.0190679	0.0422525	0.0237933	0.0245	0.0851179	0.0277955	0.0284153	0.0298068	0.0324649
43-A18C	54.77	46.25	25.7567	30.9533	52.9767	18.8433	20.6233	0	0	0			0.843267	2.11171	1.75685	4.03666	2.86371	3.49031	3.94773	3.32656	3.23036	4.51328		43-A18C	0.506053	0.473786	0.537986	0.530686	0.516253	0.477886	0.400553	0.119786	0.0698863	0.0939196			0.120855	0.0236306	0.01525	0.0288743	0.0159806	0.0715716	0.0507861	0.0151533	0.00882175	0.0164269
43-A18T	52.5463	43.31	36.87	42.2733	57.0767	32.8067	37.3733	9.04333	0	0			11.3084	3.42124	2.94063	5.14428	2.42743	4.62457	5.59202	5.07599	1.19718	2.2324		43-A18T	0.489203	0.316986	0.459986	0.438153	0.39512	0.34002	0.33942	0.207086	0.051353	0.0465863			0.0137886	0.0127033	0.0189368	0.0152325	0.0243701	0.0804995	0.0198417	0.0271002	0.0218639	0.0126112
5	63.8233	52.24	45.13	55.1433	59.6533	24.23	33.2767	14.8	45.0733	36.5967			2.62786	2.91649	2.28803	2.88153	1.50789	7.85154	3.7752	3.67645	2.09132	2.33858		5	0.438353	0.330586	0.437386	0.432253	0.385086	0.393586	0.36512	0.10412	0.39902	0.45022			0.030832	0.0546959	0.0729673	0.0369014	0.110648	0.0296311	0.0101913	0.0369076	0.0173903	0.020288
5-C15G	51.3033	27.05	22.8	2.03	55.48	4.03333	3.48333	1.40333	2.01667	3.03333			2.50863	2.1571	3.17047	1.48354	1.17043	4.28623	4.98079	3.00377	4.38847	4.35711		5-C15G	0.360253	0.299186	0.472853	0.067153	0.368953	0.0810196	0.0505196	0.0513196	0.0454863	0.072253			0.0822263	0.0801852	0.00861568	0.0288005	0.0296324	0.0391114	0.0134359	0.0128333	0.00727622	0.00355387
5-C15T	58.4867	49.31	45.1533	52.52	64.1633	30.02	21.2733	5.2	10.36	4.14667			0.872028	1.27354	3.19112	4.39359	1.90316	0.982293	6.20311	2.78232	0.6063	1.15084		5-C15T	0.47062	0.353453	0.514186	0.503686	0.52142	0.462353	0.403186	0.0261196	0.305053	0.17532			0.036464	0.021131	0.0146159	0.00259679	0.0113271	0.0118924	0.0254508	0.0507693	0.0286603	0.042801
5-C15A	58.5367	48.1033	7.96	3.58667	36.9267	1.10667	0.833333	0	0	0			2.63898	2.10291	7.7877	3.46359	1.86859	7.26912	3.05097	1.01041	0.650333	2.7195		5-C15A	0.542686	0.44822	0.422353	0.0726863	0.182186	0.0540863	0.0421196	0	0	0			0.0116294	0.0166091	0.0460795	0.0128333	0.0025697	0.0203878	0.0107723	0.0100719	0.0117001	0.0165611
9	51.36	43.89	30.59	47.35	58.79	16.81	14.2133	41.9367	22.02	7.69667			1.15966	1.82434	4.52548	5.09117	2.99813	1.77694	6.05658	1.49216	1.45007	4.3729		9	0.399553	0.234986	0.36602	0.356986	0.32742	0.29852	0.21762	0.332886	0.246853	0.0609863			0.0453765	0.0217215	0.0425411	0.026422	0.0248085	0.0100182	0.0595618	0.0199335	0.0744875	0.0183424
9-A18G	45.09	21.6333	17.74	12.23	17.08	15.5067	8.36	7.76667	5.77333				11.598	10.6745	11.9305	13.3141	14.4565	18.4631	6.91803	7.40628	6.68763			9-A18G	0.45502	0.338853	0.400286	0.076353	0.0736196	0.0957863	0.030553	0.0404863	0.0075863				0.012248	0.0215369	0.011443	0.00942709	0.02196	0.0279659	0.015949	0.0264305	0.0368011
9-A18C	39.88	38.3567	18.93	7.88667	10.0467	11.83	5.2	7.63333	5.30667				12.028	2.63944	1.12654	3.67165	3.78086	4.53983	3.29692	4.92589	2.38081			9-A18C	0.445753	0.31472	0.387486	0.062353	0.056853	0.223653	0.0581863	0.018253	0.00501963				0.0134242	0.0180351	0.0228583	0.00997146	0.0105257	0.0222897	0.0226385	0.00776724	0.0185004
9-A18T	49.9467	25.7267	13.985	5.13667	3.585	5.02667	0.86	0	0				1.63494	1.7509	0.982878	5.01982	6.13062	4.81948	3.37933	2.08819	0.997514			9-A18T	0.421886	0.275486	0.387853	0.15612	0.0477196	0.17292	0.0448196	0	0				0.0235373	0.00733848	0.0449413	0.0217086	0.0185759	0.0142019	0.0204209	0.0205307	0.00320052
3	48.1133	49.4667	41.16	50.31	63.4733	32.2867	46.71	44.5333	3.74667	6.77333			15.1564	4.95213	2.31569	3.25027	1.93758	2.5243	2.51017	3.4327	2.82968	4.82094		3	0.457086	0.242953	0.35342	0.39682	0.40992	0.247186	0.212086	0.278453	0.00235296	0			0.038163	0.00711056	0.030515	0.0989764	0.0140119	0.0335733	0.0277392	0.0147956	0.0194594	0.0156564
3-T18G	55.14	51.5433	4.58333	10.5033	3.17333	0.976667	2.28	4.96667					0.728446	1.44791	4.42444	3.8523	0.751155	1.93466	2.07885	0.979234				3-T18G	0.36482	0.12742	0.101853	0.182686	0.0261196	0.0546196	0.015953	0.0136196					0.0124617	0.0176001	0.0211915	0.0131386	0.00623886	0.00267644	0.00494267	0.00869042
3-T18C	49.85	44.0167	15.3167	17.7633	8.45	1.35167	0	2.09667					1.03452	4.74711	3.77255	1.79645	1.15855	4.88611	2.259	2.29678				3-T18C	0.422653	0.18422	0.247253	0.249306	0.035263	0.0562196	0.054853	0.0161796					0.0458838	0.0123314	0.0208806	0.0722885	0.0412936	0.0165171	0.00304467	0.042325
3-T18A	50.9333	41.9933	8.59333	17.9333	12.6167	0	0	1.64333					1.41083	4.84687	1.87362	2.39675	0.73736	0.0141421	0.611746	1.32387				3-T18A	0.34176	0.19452	0.18812	0.28972	0.0930196	0.0355863	0.0446196	0.055853					0.104121	0.00796074	0.0184012	0.0328722	0.0178094	0.0402544	0.0210716	0.00643739
16	49.482	33.036	25.612	38.8167	45.0343	10.815	11.0483	18.794	4.12833	3.80333			0.896017	0.880951	3.04164	1.38383	1.01905	4.66129	3.78089	1.10704	3.06547	2.99553		16	0.370886	0.200053	0.38962	0.314886	0.16958	0.24752	0.0843196	0.227053	0.0146263	0.0123863			0.0188617	0.015679	0.0163638	0.0796729	0.0715582	0.0304392	0.0242286	0.0318075	0.0344763	0.0325503
16-A16G	44.3133	21.7593	5.03267	5.05267	9.27933	0	0	0					1.5226	2.53624	2.96122	4.74779	2.41689	0.409512	0.376873	1.59603				16-A16G	0.417886	0.159186	0.294386	0.16082	0.069353	0.122353	0.021553	0.00121963					0.0279504	0.0958961	0.00728583	0.00875005	0.0194198	0.034655	0.0399291	0.0166632
16-A16C	42.167	15.9437	1.75367	2.317	2.54367	0	0	0					2.66991	2.04407	1.86022	1.93236	3.05425	1.2616	2.36526	2.96001				16-A16C	0.424053	0.323353	0.221186	0.18512	0.0192196	0	0	0					0.121697	0.0184578	0.00393107	0.0337873	0.0476634	0.0332464	0.0398542	0.0230259
16-A16T	44.2237	22.8403	3.66033	3.977	6.75367	0	0	0					3.07786	4.52066	0.168226	1.40008	2.76428	0.207926	1.04173	1.36621				16-A16T	0.39162	0.12199	0.272886	0.240486	0.0150863	0.012323	0.023253	0.0141196					0.0155095	0.0560525	0.0769557	0.0136324	0.0437887	0.0327505	0.0151199	0.0248655
34	35.03	19.67	12.7367	9.82333	11.22	0	0	0.413333	0	0.36			1.82781	5.21495	0.42194	2.76957	1.28265	2.20964	1.01791	2.74864	2.36417	2.64864		34	0.421167	0.316483	0.458117	0.46585	0.37975	0.351117	0.100317	-0.00261667	-0.01115	0.00175			0.0953887	0.0914337	0.0548289	0.0165404	0.0304484	0.0393984	0.0146277	0.00621477	0.0074628	0.0058731
34-T16G	27.11	2.78	0	0.59	0.00666667	0.673333	2.19						1.19453	1.49923	1.26132	0.771168	0.76742	2.23142	2.50573					34-T16G	0.57315	0.0802167	-0.00258333	0.00365	-0.000283333	0.00181667	-0.00785						0.0377111	0.0117796	0.00052915	0.00427707	0.00425793	0.00338674	0.00269506
34-T16C	37.6067	21.8867	0	0	0	0.116667	1.66						3.41061	0.175594	0.49085	2.59987	1.54228	2.06246	2.02067					34-T16C	0.595817	0.424117	-0.000416667	0.00241667	0.00175	0.00605	-0.00581667						0.0795155	0.00622254	0.0049034	0.00475079	0.0020108	0.00737857	0.0112882
34-T16A	24.99	0	0	0	0	0	0						1.38827	0.453909	0.421545	1.9972	0.232594	3.03825	2.12754					34-T16A	0.618717	0.0926833	-0.00195	0.00571667	-0.0104167	-0.00208333	-0.00421667						0.0252406	0.00991077	0.00263122	0.00738173	0.00236291	0.00340735	0.00652406
15	26.71	17.73	10.77	15.7533	16.61	3.65	1.59	0	2.50667	4.36333			2.44354	2.72666	2.06727	1.76228	0.321403	2.11821	3.3094	1.95413	0.702163	2.6842		15	0.428217	0.276767	0.365783	0.433983	0.433583	0.259583	0.0117833	0.08185	-0.0108167	-0.00588333			0.0470933	0.01393	0.0539839	0.0298651	0.00691544	0.0296044	0.00665307	0.00932166	0.00115036	0.0063
15-C18G	32.8733	19.1233	0	0	0	0							1.36504	2.6401	1.76438	2.82512	1.33658	3.63811						15-C18G	0.578083	0.291483	-0.00638333	-0.00285	-0.00681667	-0.00568333							0.0469545	0.0464567	0.0023388	0.00628835	0.00488501	0.00295973
15-C18T	28.0967	28.55	4.65333	2.87	1.20667	2.31333							0.234379	2.46684	3.08884	0.781729	1.1698	0.562968						15-C18T	0.557283	0.39745	0.234083	0.0208167	-0.00341667	0.00358333							0.0937009	0.0800289	0.0620408	0.00936963	0.00667108	0.00848783
15-C18A	26.2867	12.03	1.92333	3.47667	1.33667	1.48667							1.22132	4.18807	0.161658	2.84411	2.28494	4.62539						15-C18A	0.590117	0.396483	-0.00548333	-0.00208333	-0.00808333	-0.0121833							0.0544873	0.0570766	0.00407308	0.00304138	0.00301993	0.00715262
35	47.2367	24.5733	1.69667	4.17	3.34333	7.21833	4.82333	8.71667	7.46667	2.67			1.64795	3.6673	2.22839	6.96501	4.97462	6.13062	4.40214	6.86003	5.59615	2.06713		35	0.368553	0.249153	0.16162	0	0	0							0.027337	0.013015	0.0063264	0.00844334	0.00882742	0.00212211
35-C15G	25.49	0.153333											0.990269	2.76718										35-C15G	0.0912863	0											0.0298626	0.0146544
35-C15T	37.0533	8.23667											2.2119	4.12452										35-C15T	0	0											0.00273008	0.00323316
35-C15A	0	0.796667											1.67255	3.26574										35-C15A	0.0515196	0.091753											0.0223393	0.00569298
17	67.6167	64.3633	49.5467	57.5967	69.09	28.3167	15.4267	16.11	0.313333	9.54333			3.83787	4.87062	6.65508	4.32678	2.98719	4.15006	5.39083	3.39052	6.05288	7.5454		17	data from Fig. 2a
38	54.8733	46.2233	24.71	-2.62333	33.53	-2.82	-3.32667	8.185	-1.35	-1.33333			1.59507	2.1858	3.35689	0.459384	1.93629	2.89641	5.58632	7.37512	5.46967	7.22331		38	data from Fig. 2a
19	54.9433	37.9267	10.3	2.76333	6.80667	7.02667	5.63	3.38667	0	0			1.21129	3.37968	6.29617	5.58055	5.75297	9.06908	8.28219	6.65459	1.10528	0.974286		19	data from Fig. 2a
Omitted due to low on-target cleavage with WT RNP or plasmid:
8	17.7567	12.9267	10.6933	7.57	27.73	5.58667	3.25667	0	0.593333	3.58667			2.5901	1.47514	0.804632	2.7629	4.38405	2.51003	1.71197	0.898387	0.406243	1.4327		8	0.385896	0.27342	0.413786	0.32382	0.104786	0.0730863	0	0	0	0			0.0482832	0.102863	0.00436845	0.00566598	0.0232758	0.0178942	0.0222192	0.0181092	0.0246408	0.015242
8-C18G	3.35667	2.21333	3.52333	3.51	1.05	0.306667							0.82002	1.71748	2.28036	1.82978	2.04421	0.165025						8-C18G	0.143853	0	0	0	0	0							0.00824379	0.00466512	0.00445234	0.00601858	0.00940018	0.009942
8-C18T	20.59	11.585	0.54	0.79	0.3	0.105							5.70779	2.52437	3.43654	3.46482	3.01227	2.49609						8-C18T	0.107353	0.00281963	0	0	0	0							0.0431465	0.0173052	0.0111122	0.00561902	0.0255768	0.0162802
8-C18A	4.06333	2.49333	3.08333	4.11667	2.63333	3.90667							1.68803	1.0961	1.11074	2.64182	2.61772	2.38735						8-C18A	0.0817863	0	0	0	0	0							0.0121873	0.0203456	0.0119232	0.0131306	0.0140076	0.0125835
24	20.25	5.88333	0	2.14667	23.0333	4.22667	2.57667	2.59667	0.16	0			4.04249	0.735051	0.386911	0.282194	1.55155	3.78505	1.61593	3.69055	0.615819	1.10889		24	0.374386	0.224686	0.32802	0.243186	0.246986	0.029853	0	0	0	0.0046863			0.00331512	0.00700857	0.0174738	0.0329032	0.0115941	0.0260697	0.0185427	0.00867929	0.00766312	0.00463717
8-T19G	3.93	2.54333	0	2.46333	1.06	2.30667							0.325013	1.40275	1.94979	1.7905	1.08896	1.82061						8-T19G	0.32552	0.125853	0	0	0	0							0.0205062	0.0216585	0.0333788	0.00917297	0.0114909	0.0203434
8-T19C	16.4	3.57	3.85667	3.51	2.31333	6.89							1.85533	1.60936	0.495614	0.60781	0.638514	1.57599						8-T19C	0.33752	0.200153	0.00681963	0.0378863	0.015153	0							0.00770779	0.0171541	0.00613922	0.0185014	0.00185023	0.0163494
8-T19A	10.8667	5.84	3.50333	2.07	0.153333	4.08667							0.52653	0.100664	1.28748	1.30791	1.73179	2.905						8-T19A	0.293453	0.162486	0	0.00331963	0	0.0747863							0.0210802	0.01265	0.0137153	0.00736637	0.0801363	0.0526008
10	23.5967	6.34333	0.563333	8.04	13.1267	0	0	0	0.603333	0.946667			0.39879	0.625486	1.6798	2.28147	3.41195	0.735006	1.1914	0.277909	1.16899	0.985613		10	0.32842	0.132253	0.24922	0.307886	0.16322	0.0050863	0	0	0	0			0.0116629	0.0135057	0.0103079	0.00438216	0.00851724	0.0174963	0.0161964	0.0163344	0.010949	0.0161215
10-T17G	10.18	0	0	0	0								2.22331	1.59009	0.735323	0.532572	1.13588							10-T17G	0.258086	0	0	0	0								0.0410247	0.00899389	0.028969	0.00215716	0.0169343
10-T17C	11.74	1.92667	0	0.57	0								1.05773	1.55555	2.83253	2.56907	2.50943							10-T17C	0.521286	0.218386	0	0.215386	0								0.010992	0.00862612	0.011238	0.00923977	0.0203814
10-T17A	20.83	2.02333	0	0	0								4.87203	0.801644	1.35596	0.347755	1.16047							10-T17A	0.288953	0.118886	0.00375296	0	0								0.00468935	0.0254576	0.0333512	0.0179581	0.0187329
6	18.2133	8.63	3.47667	4.19667	5.31667	1.36667	1.24	0.873333	0	1.20333			2.73551	1.77485	1.14037	2.09956	1.81302	3.52023	1.09914	0.613705	0.70812	0.653937		6	0.254853	0.110953	0.16362	0.12872	0	0.00041963	0	0	0	0			0.00540031	0.0157124	0.00531131	0.00444672	0.017874	0.0379287	0.0181019	0.0115049	0.00616955	0.00690604
6-A15G	22.9033	9.19667	4.61333	3.74667									2.64436	2.19721	1.16663	0.413078								6-A15G	0.283453	0.101153	0.119553	0.0186196									0.0140834	0.00846109	0.020776	0.00602771
6-A15C	7.91	5.82667	0	1.90667									1.01725	2.86119	1.21643	2.05147								6-A15C	0.11682	0	0	0									0.00463069	0.00170098	0.016659	0.0336371
6-A15T	7.05667	3.25	4.82333	5.64									3.61388	2.45502	2.99644	3.85957								6-A15T	0.19622	0	0	0									0.00362951	0.0111577	0.0278698	0.0107058
11	25.89	7.37333	3.33667	7.42333	5.64	0	6.34667	4.35167	0	1.99333			6.3533	2.33217	4.56723	5.85328	4.69357	2.90703	1.48492	3.51432	2.74864	1.07263		11	0.185186	0.0975863	0.0121863	0.204686	0	0							0.0427603	0.0145775	0.0237632	0.0064291	0.00361156	0.034468
11-T14G	10.4633	2.58667	2.36167	5.38667									3.5643	3.12541	2.18496	2.12132
11-T14C	8.85333	2.53	0	0									1.38857	6.78773	4.30457	1.8899
11-T14A	2.50333	0	0	1.13667									3.30769	3.21888	3.79355	4.31751
36	5.91333	5.18	6.36333	5.23333	0.08	0	0	2.45	3.07	5.71			3.99451	5.0952	4.32529	5.69692	1.83849	0.995707	1.2695	2.89666	5.87256	6.46922
50	0.0666667	0	0	0	0	0	1.28333	0	0	0			5.03003	4.59601	4.52555	1.39335	4.31895	2.77388	3.85962	3.49295	2.95594	0.866737
