# Supplementary material for: A cleavage rule for selection of increased-fidelity SpCas9 variants with high efficiency and no detectable off-targets
Source: Nat Commun. 2023 Sep 16;14:5746. doi: 10.1038/s41467-023-41393-5 (PMC10505190; doi:10.1038/s41467-023-41393-5)
Supplement: Supplementary file 7 — Supplementary Data 4 [file 41467_2023_41393_MOESM7_ESM.xlsx]

## Sheet: Fig. 2a, Sup. Fig. 3a
EGFP target site	WT	Sniper	Blackjack	HiFi	B-Sniper	B-HiFi	e	e-plus	HF1-plus	HF1	B-e	Hypa	B-HF1	B-Hypa	HypaR	B-HypaR	evo	B-evo	HeF	B-HeF
26	1	1.12	0.95	1.05	1.02	1.17	0.99	1.03	1.09	1.16	1.05	1.1	1.03	1	1.04	1	0.73	0.47	0.92	0.78			Figure 2a
43	1	0.95	0.92	0.93	0.83	0.84	0.84	1	0.96	0.84	0.97	0.8	0.95	0.81	0.88	0.88	0.87	0.81	0.82	0.69			TN	238
4	1	0.98	0.85	0.87	0.93	0.92	0.77	1	1.02	1.06	1	0.95	0.94	0.84	0.84	0.81	0.63	0.25	0.63	0.46			TP	680	(without WT)
1	1	1.04	1.02	1.04	0.89	0.96	0.93	1	1.06	0.95	0.97	1.13	1.06	0.98	1.1	0.89	0.87	0.49	0.49	0.23			FN	7
32	1	1.22	0.93	1.18	1.12	1.3	1.07	1.27	1.11	1.22	1.16	1.08	1.2	1.19	1.18	1.32	1.3	1.38	0.3	0.2			FP	6
5	1	0.96	0.84	0.89	0.92	0.87	0.87	0.83	0.96	0.89	0.9	0.92	0.94	0.91	0.84	0.92	0.4	0.88	0.12	0.88
9	1	0.87	0.85	0.86	0.74	0.71	0.82	0.86	0.87	0.8	0.9	1.01	0.89	0.88	0.95	0.73	0.88	0.79	0	0			Sensitivity	0.989811
29	1	1.17	1.04	1.23	1.12	1.25	1.24	1.33	1.36	1.37	1.4	0.92	1.13	1	1.02	1.01	1	0.73	0.05	0.04			Specificity	0.97541
28	1	1.3	1.01	1.26	1.34	1.53	1.24	1.61	1.36	1.65	1.65	1.45	1.53	1.46	1.18	1.09	1.34	0.92	0.08	0.04			G-mean	0.982584
37	1	0.95	1.01	1.05	0.98	1.1	0.76	1.02	0.96	0.93	0.72	1	1.03	1.08	0.95	0.79	0.76	0.22	0	0			MCC	0.963951
23	1	1.04	1.03	1.21	0.99	1.05	1.12	0.98	1.01	0.93	0.97	0.93	0.84	0.78	0.74	0.63	0.57	0.28	0.08	0.08
3	1	0.74	0.57	0.45	0.67	0.51	0.54	1.06	0.89	0.96	0.74	0.98	0.88	0.81	0.6	0.69	0.74	0	0.04	0.05			Sup. Fig. 3a
31	1	0.98	0.98	0.92	0.98	0.94	0.91	1.03	1.04	1.01	1.08	1.05	0.86	0.99	0.94	0.92	0.51	0.06	0.03	0.02			TN	104
16	1	1.07	0.99	1.01	1	0.91	0.84	1.02	1.05	1.04	1.12	1	0.94	0.88	0.95	0.61	0.8	0.08	0.03	0			TP	234	(without WT)
45	1	0.95	0.69	0.79	0.95	0.95	0.85	1.17	0.76	0.95	0.82	1.03	1.11	0.78	0.9	0.48	0.55	0.04	0.02	0			FN	4
2	1	0.92	0.79	0.77	0.82	0.81	0.74	0.91	0.86	0.78	0.68	0.86	0.79	0.73	0.48	0.08	0.45	0	0	0			FP	1
22	1	1	1.01	0.98	1	0.85	0.93	0.74	0.83	0.75	0.76	0.77	0.73	0.71	0.69	0.3	0.19	0	0	0
33	1	1.04	0.91	0.69	1.04	0.94	0.78	1.01	0.93	1.05	1.01	0.89	1.08	0.85	0.72	0.93	0.12	0.06	0	0.61			Sensitivity	0.983193
17	1	1.05	0.99	0.86	1.04	1.06	0.71	1.01	0.87	1.19	0.78	0.87	0.75	0.8	0.8	0.61	0.06	0	0	0			Specificity	0.990476
34	1	0.99	0.99	0.95	0.93	0.97	0.88	0.96	0.97	0.88	1.03	0.86	0.83	0.81	0.72	0.63	0.02	0.01	0.01	0.02			G-mean	0.986828
49	1	1.03	1.04	0.93	0.96	0.95	0.87	0.91	0.84	0.92	0.91	0.94	1.01	0.8	0.69	0.42	0.04	0	0	0			MCC	0.96616
42	1	0.73	1.33	0.55	1.1	0.92	0.74	1.3	1.34	1.25	1.33	0.5	1.32	0.69	0.33	0.32	0	0	0	0
48	1	1.06	1	0.84	0.98	0.95	0.75	0.81	0.84	0.83	0.95	0.91	0.71	0.68	0.35	0.2	0	0	0	0
13	1	0.84	1.24	0.68	1.08	0.81	0.53	1.21	1.51	1.17	1	0.45	0.8	0.64	0.35	0.26	0	0	0	0
47	1	1.07	0.72	1.03	0.81	0.87	0.9	0.76	0.65	0.99	0.73	0.99	0.69	0.49	0.33	0.2	0	0	0	0
30	1	0.9	0.65	0.62	0.8	0.68	0.53	1.01	0.84	0.82	0.67	0.97	0.85	0.69	0.78	0.15	0	0	0.11	0
46	1	0.88	0.98	1	1.07	1.03	0.78	0.97	0.87	0.91	0.95	0.91	0.72	0.74	0.36	0.16	0.07	0	0	0
25	1	0.83	0.77	0.82	0.84	0.9	0.8	0.97	0.73	0.73	0.76	0.8	0.4	0.52	0.49	0	0.2	0	0	0
18	1	0.98	1.02	0.89	0.92	0.96	0.71	0.89	0.71	0.51	0.61	0.69	0.14	0.64	0.24	0.06	0	0	0	0
15	1	1.11	0.95	0.89	0.94	0.94	0.9	0.92	0.72	0.9	0.93	0.63	0.79	0.53	0.2	0.08	0.11	0	0	0
20	1	0.99	0.95	0.94	0.94	0.95	0.78	0.79	0.91	0.8	0.86	0.7	0.9	0.62	0.15	0.14	0.39	0	0	0
44	1	0.63	1.46	0.8	1.26	0.9	0.8	1.23	1.48	1.22	1.3	0.93	1.33	0.78	0.14	0.09	0	0	0	0
40	1	0.98	1.02	1.05	1	1.11	0.87	1.03	0.86	0.82	0.89	0.71	0.52	0.34	0.05	0	0	0	0	0
8	1	1.04	0.98	0.94	0.92	0.84	0.76	0.99	0.86	0.79	0.77	0.76	0.8	0.52	0	0.03	0	0	0	0
24	1	0.7	0.93	0.73	0.82	0.95	0.75	1.13	0.96	0.72	0.76	0.33	0.88	0.52	0	0	0	0	0	0
38	1	0.87	0.89	0.76	0.89	0.98	0.74	0.98	0.76	0.56	0.75	0.43	0.57	0.64	0.09	0.09	0.17	0.05	0	0
39	1	0.82	0.97	0.87	0.92	1.03	0.8	1.08	0.78	0.78	0.64	0.56	0.41	0.36	0.12	0	0.01	0	0	0
27	1	0.94	1.01	1.03	0.96	0.99	0.95	1	0.8	0.52	0.93	0.8	0.16	0.76	0.09	0	0.32	0	0	0
21	1	1.09	0.95	1.02	0.84	1.06	0.96	1.04	0.72	0.66	0.82	0.87	0.09	0.37	0	0	0	0	0	0
12	1	0.98	0.82	0.87	0.85	0.92	0.74	1.01	0.84	0.88	0.71	0.2	0.67	0.24	0	0	0	0	0	0
14	1	0.93	0.87	0.89	0.84	0.86	0.88	0.87	0.93	0.86	0.89	0.62	0.74	0.1	0.01	0	0	0	0	0
10	1	1.02	0.86	0.84	0.82	0.72	0.79	0.64	0.85	0.88	0.33	0.51	0.72	0.04	0.02	0.01	0.02	0	0	0
6	1	1.08	0.94	0.91	0.99	0.69	0.88	0.76	0.58	0.63	0.45	0.34	0.08	0.1	0.01	0	0.01	0.01	0	0
7	1	1.08	0.91	0.97	0.94	0.99	0.78	1	0.91	0.71	0.76	0.11	0.56	0	0	0	0	0	0	0
11	1	1	0.92	0.73	0.82	0.4	0.28	0	0.24	0.53	0	0.07	0	0.01	0	0	0	0	0	0
19	1	1.02	0.88	1.02	0.74	0.93	0.7	0.74	0.1	0.04	0.54	0	0	0.06	0	0	0	0	0	0
36	1	1.11	0.72	0.92	1	0.69	0.65	0.26	0.04	0	0.17	0.16	0	0	0	0	0	0	0	0
35	1	0.81	0.84	0.37	0.91	0.11	0.01	0.08	0	0	0	0	0	0	0	0	0	0	0	0
50	1	0.63	0.46	0.58	0	0.22	0	0	0	0	0	0.37	0	0.11	0	0	0	0	0	0

## Sheet: Fig 2c, Sup. Fig. 3b
Sniper		Blackjack		HiFi		B-Sniper		B-HiFi		e		e-plus		HF1-plus		HF1		B-e		Hypa		B-HF1		B-Hypa		HypaR		B-HypaR		evo		B-evo		HeF		B-HeF
FPR	TPR	FPR	TPR	FPR	TPR	FPR	TPR	FPR	TPR	FPR	TPR	FPR	TPR	FPR	TPR	FPR	TPR	FPR	TPR	FPR	TPR	FPR	TPR	FPR	TPR	FPR	TPR	FPR	TPR	FPR	TPR	FPR	TPR	FPR	TPR	FPR	TPR
0	0	0	0	0	0	0	0	0	0	0	0	0	0	0	0	0	0	0	0	0	0	0	0	0	0	0	0	0	0	0	0	0	0	0	0	0	0
0	0.02	0	0.02	0	0.02	0	0.021	0	0.021	0	0.021	0	0.022	0	0.022	0	0.022	0	0.022	0	0.023	0	0.025	0	0.025	0	0.033	0	0.043	0	0.053	0	0.091	0	0.2	0	0.142857
0	0.041	0	0.041	0	0.041	0	0.042	0	0.042	0	0.043	0	0.043	0	0.044	0	0.044	0	0.044	0	0.045	0	0.05	0	0.05	0	0.067	0	0.087	0	0.105	0	0.182	0	0.4	0	0.285714
0	0.061	0	0.061	0	0.061	0	0.063	0	0.063	0	0.064	0	0.065	0	0.067	0	0.067	0	0.067	0	0.068	0	0.075	0	0.075	0	0.1	0	0.13	0	0.158	0	0.273	0	0.6	0	0.428571
0	0.082	0	0.082	0	0.082	0	0.083	0	0.083	0	0.085	0	0.087	0	0.089	0	0.089	0	0.089	0	0.091	0	0.1	0	0.1	0	0.133	0	0.174	0	0.211	0	0.364	0	0.8	0	0.571429
0	0.102	0	0.102	0	0.102	0	0.104	0	0.104	0	0.106	0	0.109	0	0.111	0	0.111	0	0.111	0	0.114	0	0.125	0	0.125	0	0.167	0	0.217	0	0.263	0	0.455	0	1	0	0.714286
0	0.122	0	0.122	0	0.122	0	0.125	0	0.125	0	0.128	0	0.13	0	0.133	0	0.133	0	0.133	0	0.136	0	0.15	0	0.15	0	0.2	0	0.261	0	0.316	0	0.545	0.023	1	0	0.857143
0	0.143	0	0.143	0	0.143	0	0.146	0	0.146	0	0.149	0	0.152	0	0.156	0	0.156	0	0.156	0	0.159	0	0.175	0	0.175	0	0.233	0	0.304	0	0.368	0	0.636	0.045	1	0.0238095	0.857143
0	0.163	0	0.163	0	0.163	0	0.167	0	0.167	0	0.17	0	0.174	0	0.178	0	0.178	0	0.178	0	0.182	0	0.2	0	0.2	0	0.267	0	0.348	0	0.421	0	0.727	0.068	1	0.047619	0.857143
0	0.184	0	0.184	0	0.184	0	0.188	0	0.188	0	0.191	0	0.196	0	0.2	0	0.2	0	0.2	0	0.205	0	0.225	0	0.225	0	0.3	0	0.391	0	0.474	0	0.818	0.091	1	0.0714286	0.857143
0	0.204	0	0.204	0	0.204	0	0.208	0	0.208	0	0.213	0	0.217	0	0.222	0	0.222	0	0.222	0	0.227	0	0.25	0	0.25	0	0.333	0	0.435	0	0.526	0	0.909	0.114	1	0.0952381	0.857143
0	0.224	0	0.224	0	0.224	0	0.229	0	0.229	0	0.234	0	0.239	0	0.244	0	0.244	0	0.244	0	0.25	0	0.275	0	0.275	0	0.367	0	0.478	0	0.579	0	1	0.136	1	0.119048	0.857143
0	0.245	0	0.245	0	0.245	0	0.25	0	0.25	0	0.255	0	0.261	0	0.267	0	0.267	0	0.267	0	0.273	0	0.3	0	0.3	0	0.4	0	0.522	0	0.632	0.026	1	0.159	1	0.142857	0.857143
0	0.265	0	0.265	0	0.265	0	0.271	0	0.271	0	0.277	0	0.283	0	0.289	0	0.289	0	0.289	0	0.295	0	0.325	0	0.325	0	0.433	0	0.565	0	0.684	0.053	1	0.182	1	0.166667	0.857143
0	0.286	0	0.286	0	0.286	0	0.292	0	0.292	0	0.298	0	0.304	0	0.311	0	0.311	0	0.311	0	0.318	0	0.35	0	0.35	0	0.467	0	0.609	0	0.737	0.079	1	0.205	1	0.190476	0.857143
0	0.306	0	0.306	0	0.306	0	0.313	0	0.313	0	0.319	0	0.326	0	0.333	0	0.333	0	0.333	0	0.341	0	0.375	0	0.375	0	0.5	0	0.652	0	0.789	0.105	1	0.227	1	0.214286	0.857143
0	0.327	0	0.327	0	0.327	0	0.333	0	0.333	0	0.34	0	0.348	0	0.356	0	0.356	0	0.356	0	0.364	0	0.4	0	0.4	0	0.533	0.038	0.652	0	0.842	0.132	1	0.25	1	0.238095	0.857143
0	0.347	0	0.347	0	0.347	0	0.354	0	0.354	0	0.362	0	0.37	0	0.378	0	0.378	0	0.378	0	0.386	0	0.425	0	0.425	0	0.567	0.038	0.696	0.033	0.842	0.158	1	0.273	1	0.238095	1
0	0.367	0	0.367	0	0.367	0	0.375	0	0.375	0	0.383	0	0.391	0	0.4	0	0.4	0	0.4	0	0.409	0	0.45	0	0.45	0	0.6	0.038	0.739	0.067	0.842	0.184	1	0.295	1	0.261905	1
0	0.388	0	0.388	0	0.388	0	0.396	0	0.396	0	0.404	0	0.413	0	0.422	0	0.422	0	0.422	0	0.432	0	0.475	0	0.475	0	0.633	0.038	0.783	0.1	0.842	0.211	1	0.318	1	0.285714	1
0	0.408	0	0.408	0	0.408	0	0.417	0	0.417	0	0.426	0	0.435	0	0.444	0	0.444	0	0.444	0	0.455	0	0.5	0	0.5	0	0.667	0.038	0.826	0.133	0.842	0.237	1	0.341	1	0.309524	1
0	0.429	0	0.429	0	0.429	0	0.438	0	0.438	0	0.447	0	0.457	0	0.467	0	0.467	0	0.467	0	0.477	0	0.525	0	0.525	0	0.7	0.038	0.87	0.167	0.842	0.263	1	0.364	1	0.333333	1
0	0.449	0	0.449	0	0.449	0	0.458	0	0.458	0	0.468	0	0.478	0	0.489	0	0.489	0	0.489	0	0.5	0	0.55	0	0.55	0	0.733	0.038	0.913	0.2	0.842	0.289	1	0.386	1	0.357143	1
0	0.469	0	0.469	0	0.469	0	0.479	0	0.479	0	0.489	0	0.5	0	0.511	0	0.511	0	0.511	0	0.523	0	0.575	0	0.575	0	0.767	0.038	0.957	0.233	0.842	0.316	1	0.409	1	0.380952	1
0	0.49	0	0.49	0	0.49	0	0.5	0	0.5	0	0.511	0	0.522	0	0.533	0	0.533	0	0.533	0	0.545	0	0.6	0	0.6	0	0.8	0.038	1	0.267	0.842	0.342	1	0.432	1	0.404762	1
0	0.51	0	0.51	0	0.51	0	0.521	0	0.521	0	0.532	0	0.543	0	0.556	0	0.556	0	0.556	0	0.568	0	0.625	0	0.625	0	0.833	0.077	1	0.3	0.842	0.368	1	0.455	1	0.428571	1
0	0.531	0	0.531	0	0.531	0	0.542	0	0.542	0	0.553	0	0.565	0	0.578	0	0.578	0	0.578	0	0.591	0	0.65	0	0.65	0	0.867	0.115	1	0.333	0.842	0.395	1	0.477	1	0.452381	1
0	0.551	0	0.551	0	0.551	0	0.563	0	0.563	0	0.574	0	0.587	0	0.6	0	0.6	0	0.6	0	0.614	0	0.675	0	0.675	0	0.9	0.154	1	0.367	0.842	0.421	1	0.5	1	0.47619	1
0	0.571	0	0.571	0	0.571	0	0.583	0	0.583	0	0.596	0	0.609	0	0.622	0	0.622	0	0.622	0	0.636	0	0.7	0	0.7	0	0.933	0.192	1	0.367	0.895	0.447	1	0.523	1	0.5	1
0	0.592	0	0.592	0	0.592	0	0.604	0	0.604	0	0.617	0	0.63	0	0.644	0	0.644	0	0.644	0	0.659	0.111	0.7	0	0.725	0	0.967	0.231	1	0.4	0.895	0.474	1	0.545	1	0.52381	1
0	0.612	0	0.612	0	0.612	0	0.625	0	0.625	0	0.638	0	0.652	0	0.667	0	0.667	0	0.667	0	0.682	0.111	0.725	0	0.75	0	1	0.269	1	0.433	0.895	0.5	1	0.568	1	0.547619	1
0	0.633	0	0.633	0	0.633	0	0.646	0	0.646	0	0.66	0	0.674	0	0.689	0	0.689	0	0.689	0	0.705	0.111	0.75	0	0.775	0.053	1	0.308	1	0.433	0.947	0.526	1	0.591	1	0.571429	1
0	0.653	0	0.653	0	0.653	0	0.667	0	0.667	0	0.681	0	0.696	0	0.711	0	0.711	0	0.711	0	0.727	0.111	0.775	0	0.8	0.105	1	0.346	1	0.467	0.947	0.553	1	0.614	1	0.595238	1
0	0.673	0	0.673	0	0.673	0	0.688	0	0.688	0	0.702	0	0.717	0	0.733	0	0.733	0	0.733	0	0.75	0.111	0.8	0	0.825	0.158	1	0.385	1	0.5	0.947	0.579	1	0.636	1	0.619048	1
0	0.694	0	0.694	0	0.694	0	0.708	0	0.708	0	0.723	0	0.739	0	0.756	0	0.756	0	0.756	0	0.773	0.111	0.825	0	0.85	0.211	1	0.423	1	0.533	0.947	0.605	1	0.659	1	0.642857	1
0	0.714	0	0.714	0	0.714	0	0.729	0	0.729	0	0.745	0	0.761	0	0.778	0	0.778	0	0.778	0	0.795	0.111	0.85	0	0.875	0.263	1	0.462	1	0.567	0.947	0.632	1	0.682	1	0.666667	1
0	0.735	0	0.735	0	0.735	0	0.75	0	0.75	0	0.766	0	0.783	0	0.8	0	0.8	0	0.8	0	0.818	0.111	0.875	0	0.9	0.316	1	0.5	1	0.6	0.947	0.658	1	0.705	1	0.690476	1
0	0.755	0	0.755	0	0.755	0	0.771	0	0.771	0	0.787	0	0.804	0	0.822	0	0.822	0	0.822	0	0.841	0.111	0.9	0	0.925	0.368	1	0.538	1	0.633	0.947	0.684	1	0.727	1	0.714286	1
0	0.776	0	0.776	0	0.776	0	0.792	0	0.792	0	0.809	0	0.826	0	0.844	0	0.844	0	0.844	0	0.864	0.222	0.9	0	0.95	0.421	1	0.577	1	0.633	1	0.711	1	0.75	1	0.738095	1
0	0.796	0	0.796	0	0.796	0	0.813	0	0.813	0	0.83	0	0.848	0	0.867	0	0.867	0	0.867	0	0.886	0.333	0.9	0	0.975	0.474	1	0.615	1	0.667	1	0.737	1	0.773	1	0.761905	1
0	0.816	0	0.816	0	0.816	0	0.833	0	0.833	0	0.851	0	0.87	0	0.889	0	0.889	0	0.889	0	0.909	0.333	0.925	0	1	0.526	1	0.654	1	0.7	1	0.763	1	0.795	1	0.785714	1
0	0.837	0	0.837	0	0.837	0	0.854	0	0.854	0	0.872	0	0.891	0	0.911	0	0.911	0	0.911	0	0.932	0.333	0.95	0.111	1	0.579	1	0.692	1	0.733	1	0.789	1	0.818	1	0.809524	1
0	0.857	0	0.857	0	0.857	0	0.875	0	0.875	0	0.894	0	0.913	0	0.933	0	0.933	0	0.933	0	0.955	0.333	0.975	0.222	1	0.632	1	0.731	1	0.767	1	0.816	1	0.841	1	0.833333	1
0	0.878	0	0.878	0	0.878	0	0.896	0	0.896	0	0.915	0	0.935	0	0.956	0	0.956	0	0.956	0	0.977	0.444	0.975	0.333	1	0.684	1	0.769	1	0.8	1	0.842	1	0.864	1	0.857143	1
0	0.898	0	0.898	0	0.898	0	0.917	0	0.917	0	0.936	0	0.957	0	0.978	0	0.978	0	0.978	0.2	0.977	0.444	1	0.444	1	0.737	1	0.808	1	0.833	1	0.868	1	0.886	1	0.880952	1
0	0.918	0	0.918	0	0.918	0	0.938	0	0.938	0	0.957	0.333	0.957	0	1	0	1	0.25	0.978	0.4	0.977	0.556	1	0.556	1	0.789	1	0.846	1	0.867	1	0.895	1	0.909	1	0.904762	1
0	0.939	0	0.939	0	0.939	0	0.958	0	0.958	0	0.979	0.333	0.978	0.25	1	0.25	1	0.25	1	0.6	0.977	0.667	1	0.667	1	0.842	1	0.885	1	0.9	1	0.921	1	0.932	1	0.928571	1
0	0.959	0	0.959	0	0.959	0	0.979	0	0.979	0	1	0.333	1	0.5	1	0.5	1	0.5	1	0.8	0.977	0.778	1	0.778	1	0.895	1	0.923	1	0.933	1	0.947	1	0.955	1	0.952381	1
0	0.98	0	0.98	0	0.98	0	1	1	0.979	0.5	1	0.667	1	0.75	1	0.75	1	0.75	1	1	0.977	0.889	1	0.889	1	0.947	1	0.962	1	0.967	1	0.974	1	0.977	1	0.97619	1
0	1	0	1	0	1	1	1	1	1	1	1	1	1	1	1	1	1	1	1	1	1	1	1	1	1	1	1	1	1	1	1	1	1	1	1	1	1
AUC:						1		0.979		1		0.985681		1		1		0.9945		0.977		0.941725		1		1		0.986776		0.924484		1		1		0.965986

## Sheet: Fig. 2d, Sup. Fig. 2c
EGFP target site	WT SpCas9	Sniper SpCas9	B-WT SpCas9	HiFi SpCas9	B-Sniper SpCas9	B-HiFi SpCas9	eSpCas9	eSpCas9-plus	SpCas9-HF1-plus	SpCas9-HF1	B-eSpCas9	HypaSpCas9	B-SpCas9-HF1	B-HypaSpCas9	HypaR-SpCas9	B-HypaR-SpCas9	evoSpCas9	B-evoSpCas9	HeFSpCas9	B-HeFSpCas9
43	1	1.0591	0.926905	1.07119	0.953337	0.947853	0.9726	1.02912	1.06316	0.980736	0.898914	1.04578	0.973991	0.863067	1.04321	0.864137	0.834039	0.941574	0.839477	0.898745
43MM1	1.02694	1.05202	1.01942	0.994454	1.07031	0.957734	0.941228	0.995776	0.964963	0.968021	1.05609	0.942927	0.923308	1.02629	0.626587	0.849703	0.737382	0.10187	0.0195035	0.0086959
43MM2	0.970661	1.04703	0.971621	0.936719	1.03116	0.87754	0.963246	0.975672	0.949591	0.951709	0.916434	0.897022	0.826058	0.505276	0.166902	0.0395329	0.0921083	0.0479218	0.0659021	0.00864899
43MM3	0.983138	1.01223	0.986584	0.943023	0.960587	0.832702	0.945129	0.945178	0.942845	0.876942	1.01988	0.96539	0.953474	0.459414	0.548195	0.19505	0.409969	0.0532942	0.10507	0.0395584
4	1	1.04066	0.959611	1.36895	1.2843	0.937597	0.966639	0.89522	0.973312	0.95139	1.10778	1.07918	1.18183	0.751697	0.96391	0.85412	0.983147	0.54069	0.732736	0.693127
4MM1	0.845773	0.215187	0.643264	0.358617	0.564981	0.847465	0.933132	0.780227	0.904067	0.19237	0.529214	0.607384	0.0654404	0.345572	0	0	0	0.136453	0.093227	0.133188
4MM2	0.550888	0.770988	0.586892	0.740842	0.911275	0.630294	0.642287	0.472592	0.418975	0.283198	0.200165	0.325763	0.00655254	0.100449	0.0109636	0	0	0.106237	0.0908608	0.159741
4MM3	0.517942	0.234923	0.547458	0.326327	0.463755	0.638224	0.620344	0.711558	0.878673	0.630353	0.323378	0.683889	0.295682	0.240975	0.0949485	0	0	0.118694	0.116342	0.134535
1	1	0.970669	0.973932	0.922377	0.955244	0.884875	0.989851	1.02612	1.00266	0.977469	1.00328	1.04563	1.01154	0.983605	0.924743	0.856899	0.88423	0.475014	0.365224	0.162617
1MM1	0.995578	1.04123	1.01665	0.980636	0.960001	0.876704	0.888957	0.968285	0.962332	0.372221	0.912103	0.942441	0.356062	0.949909	0.529064	0.596214	0.0386447	0.144281	0.203104	0.277205
1MM2	0.95974	0.932173	0.969559	0.851224	0.813218	0.491841	0.959965	0.808545	0.575493	0.276704	0.62285	0.803212	0.0267034	0.11856	0.0802609	0.00193637	0.0576956	0.0228204	0.184885	0.0591495
1MM3	0.912278	0.826358	0.85082	0.845432	0.72494	0.617978	0.920951	0.834478	0.86156	0.791688	0.855142	0.92361	0.657402	0.701109	0.595098	0.108338	0.115944	0.128588	0.0956367	0.158595
5	1	1.05763	0.916378	1.06484	1.03915	0.991147	0.704421	0.970811	1.04539	0.985844	0.977834	1.05415	1.00106	0.944106	0.873953	0.874589	0.253255	0.808344		0.966941
5MM1	0.77749	0.864629	0.913558	0.903489	0.881891	0.682021	0.797718	1.08073	1.00672	0.470516	0.793554	0.963095	0.741103	0.916203	0.705874	0.609409	0.0132878	0.0186343		0.0135178
5MM2	0.833816	0.89007	1.01092	0.899006	0.933177	0.797487	0.54622	1.04959	1.02392	0.35646	0.8206	0.175983	0.936112	0.919248	0.00486896	0.210968	0.0169696	0.033787		0.00882776
5MM3	0.91871	0.943783	0.966052	0.986999	0.983503	0.929109	1.02383	1.09042	1.00919	0.69777	0.876817	0.831428	0.841613	0.883117	0.01612	0.425066	0.00257723	0.26973		0.0629602
9	1	1.03555	0.892095	1.12587	1.05427	0.726434	0.900594	0.982837	0.963757	0.960297	0.911164	1.00193	0.922581	0.87608	0.900044	0.890247	0.811124	0.669688
9MM1	0.974123	0.900767	1.01384	0.944645	0.936776	0.729163	0.99169	0.981416	0.343087	0.139683	0.767418	0.714431	0.080818	0.574066	0.0813853	0.0146623	0.0462066	0.0997828
9MM2	0.975814	0.884675	0.887432	0.792738	0.841201	0.270148	0.628393	0.333158	0.0596981	0.0685735	0.0500432	0.000103703	0.0276543	0.0108888	0.0382592	0	0.0335394	0.0592168
9MM3	0.878818	0.725634	0.565512	0.767823	0.753846	0.378804	0.788726	0.608558	0.114366	0.111151	0.33381	0.0531995	0.0363163	0.0286852	0	0	0.0518365	0.0374028
3	1	1.02783	0.770224	1.39089	0.996155	0.859105	0.88506	0.672116	0.896128	0.898944	0.880364	1.0567	0.951124	0.735474	0.897241	0.825333	0.670562
3MM1	0.884286	0.769637	0.948202	0.808497	0.94966	0.729595	0.72668	0.760839	0.437122	0.355357	0.0897206	0.721426	0.00550238	0.166584	0.0449483	0	0
3MM2	0.700342	0.601155	0.476594	0.541281	0.788657	0.684554	0.492256	0.550538	0.569249	0.346573	0.0457514	0.659156	0	0.158535	0	0	0
3MM3	0.453947	0.103188	0.247491	0.255138	0.395587	0.306369	0.213921	0.0618714	0.0363964	0.0961338	0.0253497	0.24368	0.00940939	0.0595552	0	0	0
16	1	0.95495	0.780738	0.744548	0.751917	0.937145	0.908763	0.935876	1.02066	0.898005	0.950242	0.995261	0.807122	0.688094	0.871843	0.410786	0.66378
16MM1	0.958388	0.884253	0.766506	0.996176	0.775045	0.809312	0.329563	0.107276	0.0796245	0.0954085	0.00467729	0.311317	0.00983963	0.0471781	0.00189902	0.0205186	0
16MM2	0.949711	0.708237	0.909789	0.85072	0.681647	0.949408	0.826679	0.781387	0.433223	0.425646	0.477671	0.736606	0.13193	0.21739	0.104162	0.108455	0.0571147
16MM3	0.881006	0.63002	0.660418	0.650755	0.463077	0.175394	0.100807	0.0188473	0	0.0216116	0.0651001	0.00453385	0.117395	0.00866609	0.047445	0.0196564	0.0283039
2	1	0.922678	0.755435	0.873129	0.80823	0.848962	0.929424	0.903846	0.912164	0.860921	0.786906	0.902399	0.719817	0.581639	0.43252	0	0.622538
2MM1	0.96344	0.766856	1.08931	0.615269	0.791526	0.858384	0.433326	0.747057	0.0632646	0	0.0952198	0.85579	0	0.720049	0.252865		0
2MM2	0.976679	0.857777	1.01971	0.61298	0.790068	0.0884873	0.0464532	0.0690003	0.0507067	0.00538488	0	0	0	0	0		0
2MM3	0.720618	0.547949	0.512423	0.213939	0.42007	0.0148404	0	0.0407085	0.0236108	0	0	0	0.00166248	0	0		0
34	1	0.955364	0.795389	0.967809	0.866288	0.95874	0.93177	0.993208	0.953087	0.929847	0.879401	0.925646	0.822713	0.739565	0.879832	0.385147
34MM1	0.94343	0.293139	0.459003	0	0.264278	0	0	0.0108598	0	0	0	0	0	0	0	0
34MM2	0.975542	0.501269	0.541972	0.0572249	0.23464	0	0	0	0	0	0	0	0	0	0	0
34MM3	0.949358	0.624133	0.418482	0.297685	0.409292	0.0087115	0.0040763	0.00398225	0	0	0	0	0	0	0.00302297	0
15	1	1.0017	0.95144	0.791107	0.805224	0.882888	0.949903	0.859478	0.941822	0.932351	0.934586	0.946126	1.01709	0.704402	0.475662
15MM1	1.08567	1.21371	0.924396	0.91699	1.22569	0.496217	0	0.194717	0.0519448	0	0	0	0	0.00303705	0.102334
15MM2	0.829178	0.378308	0.514228	0.0902759	0.276214	0	0	0.0380326	0.0127227	0	0	0.00105327	0	0	0
15MM3	0.695277	0.5831	0.412053	0.534465	0.465399	0.493701	0	0.191435	0.173906	0	0	0	0.00167082	0.0105307	0
8	1	0.987902	0.929875	1.11357	1.08152	0.775067	0.953264	0.810797	0.890127	0.806127	0.712136	1.01255	0.744881	0.560455
8MM1	0.638719	0.00177396	0.802779	0	0.194292	0	0.0441782	0.00217506	0.0151536	0.065567	0.0483104	0	0.0461285	0
8MM2	0.616932	0.0387983	0.54845	0	0.218546	0	0.0169157	0.00640762	0.00262377	0.0463851	0.0377273	0	0.0129256	0
8MM3	0.195921	0	0.228443	0.0355366	0.272176	0.0266425	0.0124174	0	0	0.0317165	0.0149797	0	0.0183335	0
24	1	0.862526	1.0895	0.768865	0.817112	0.714836	1.14998	0.913848	1.03911	1.07988	0.955193	0.597073	0.891865	0.32614
24MM1	1.25132	0.901074	1.03807	0.518913	0.72779	0	0.0672538	0	0	0.100335	0	0.335929	0	0.63112
24MM2	1.12796	0.434441	0.77904	0.00217739	0.391761	0	0	0	0	0.00486244	1.70192e-05	0.00123011	0	0.0842696
24MM3	0.861339	0.198183	0.146294	0.013018	0.102027	0	0.000607864	0	0	0.0187197	0	0.0115603	0	0.0426636
12	1	1.10132	0.9349	1.1547	1.0943	0.847899	0.910399	0.799105	0.773321	0.811874	0.82863	0.464362	0.798442	0.338025
12MM1	0.930743	0.574513	0.588142	0.00996878	0.39481	0	0.041136	0	0	0.0682761	0.0441394	0	0.033589	0.0295749
12MM2	0.915168	0.687705	0.509991	0.273813	0.413825	0	0.0154741	0	0	0.0345961	0.0302534	0	0.0257534	0.0174156
12MM3	0.904931	0.770516	0.783331	0.676891	0.901688	0.33096	0.142871	0.0181359	0.371843	0.134612	0.056811	0	0.0749589	0.0191527
10	1	0.918716	0.762448	1.08257	0.947702	0.84534	0.722082	0.920822	0.900404	0.71195	0.488532	0.797119	0.71579
10MM1	0.704765	0.293258	0.585356	0.192503	0.216355	0.0470548	0.0263577	0.0515032	0.00956869	0.0729412	0.0927009	0.0143478	0.0750215
10MM2	0.904979	0.67559	0.742065	0.449211	0.512363	0.020385	0.0688431	0.0170298	0.0235322	0.13769	0.0203787	0	0.0269538
10MM3	0.809877	0.498373	0.543426	0.143799	0.0687701	0.0111302	0.0347989	0.0232926	0.0145309	0.0775337	0.0112523	0	0.0106767
6	1	0.928321	0.725717	0.869567	0.795924	0.473266	0.942578	0.551128	0.704153	0.536689	0.344133	0.355995
6MM1	0.964798	0.967724	0.714855	0.189485	0.236916	0	0.183622	0.000358385	0.181977	0	0	0
6MM2	0.616398	0.0450251	0.117172	0	0.0373648	0	0.118315	0.0140192	0.110844	0	0	0
6MM3	0.679282	0.519462	0.490327	0.558751	0.470822	0.122876	0.621236	0.248024	0.261308	0	0.0446954	0.0463727
7	1	0.863681	0.916382	0.782301	0.898465	0.902318	0.907474	0.971259	0.935101	0.643161	0.743815		0.543873
7MM1	0.95403	0.426749	0.739383	0.00253948	0.0587159	0.0132834	0.0682478	0.00255773	0.0468915	0.164535	0.0500459		0.100484
7MM2	0.786241	0	0.468195	0	0.0371874	0.0193729	0	0.031268	0.0458237	0.127736	0.0237336		0.043577
7MM3	0.959492	0.305675	0.787633	0	0.095441	0.0138097	0.0312041	0	0.0142492	0.152201	0		0.0792038
11	1	0.923928	0.798503	0.807522	0.59041	0.15842	0.632014		0.633484	0.620743
1MM1	0.831024	0.178923	0.0348749	0	0.0340852	0	0.0855824		0.0979854	0
1MM2	0.755963	0.0119037	0.0602144	0	0.0217626	0	0.0271917		0.0395092	0
1MM3	0.901447	0.120556	0.0905599	0	0.0656482	0.087552	0.0730622		0.0482419	0.0396148
35	1	0.888152	0.826577	0.380758	0.730349
35MM1	0.779018	0	0.214422	1.19539	0.00206835
35MM2	0.234907	0	0	0	0
35MM3	0.88807	0.0268782	0.296724	0.036969	0.0536224

## Sheet: Fig. 5d
EGFP target site	WT	Sniper	Blackjack	HiFi	B-Sniper	B-HiFi	e	e-plus	HF1-plus	HF1	B-e	Hypa	B-HF1	B-Hypa	xCas9	HypaR	B-HypaR	NG	evo	B-evo	HeF	B-HeF
43	1	0.95	0.92	0.93	0.83	0.84	0.84	1	0.96	0.84	0.97	0.8	0.95	0.81	0.71	0.88	0.88	0.51	0.87	0.81	0.82	0.69
4	1	0.98	0.85	0.87	0.93	0.92	0.77	1	1.02	1.06	1	0.95	0.94	0.84	0.28	0.84	0.81	0.21	0.63	0.25	0.63	0.46
1	1	1.04	1.02	1.04	0.89	0.96	0.93	1	1.06	0.95	0.97	1.13	1.06	0.98	0.68	1.1	0.89	0.58	0.87	0.49	0.49	0.23
32	1	1.22	0.93	1.18	1.12	1.3	1.07	1.27	1.11	1.22	1.16	1.08	1.2	1.19	0.81	1.18	1.32	0.12	1.3	1.38	0.3	0.2
5	1	0.96	0.84	0.89	0.92	0.87	0.87	0.83	0.96	0.89	0.9	0.92	0.94	0.91	0.96	0.84	0.92	0.26	0.4	0.88	0.12	0.88
9	1	0.87	0.85	0.86	0.74	0.71	0.82	0.86	0.87	0.8	0.9	1.01	0.89	0.88	0.64	0.95	0.73	0.43	0.88	0.79	0	0
37	1	0.95	1.01	1.05	0.98	1.1	0.76	1.02	0.96	0.93	0.72	1	1.03	1.08	0.4	0.95	0.79	0.58	0.76	0.22	0	0
23	1	1.04	1.03	1.21	0.99	1.05	1.12	0.98	1.01	0.93	0.97	0.93	0.84	0.78	0.88	0.74	0.63	0.19	0.57	0.28	0.08	0.08
3	1	0.74	0.57	0.45	0.67	0.51	0.54	1.06	0.89	0.96	0.74	0.98	0.88	0.81	1.01	0.6	0.69	0.07	0.74	0	0.04	0.05
31	1	0.98	0.98	0.92	0.98	0.94	0.91	1.03	1.04	1.01	1.08	1.05	0.86	0.99	0.75	0.94	0.92	0.45	0.51	0.06	0.03	0.02
16	1	1.07	0.99	1.01	1	0.91	0.84	1.02	1.05	1.04	1.12	1	0.94	0.88	1.08	0.95	0.61	0.21	0.8	0.08	0.03	0
45	1	0.95	0.69	0.79	0.95	0.95	0.85	1.17	0.76	0.95	0.82	1.03	1.11	0.78	0	0.9	0.48	0.22	0.55	0.04	0.02	0
2	1	0.92	0.79	0.77	0.82	0.81	0.74	0.91	0.86	0.78	0.68	0.86	0.79	0.73	0.8	0.48	0.08	0.31	0.45	0	0	0
17	1	1.05	0.99	0.86	1.04	1.06	0.71	1.01	0.87	1.19	0.78	0.87	0.75	0.8	0.77	0.8	0.61	0.57	0.06	0	0	0
34	1	0.99	0.99	0.95	0.93	0.97	0.88	0.96	0.97	0.88	1.03	0.86	0.83	0.81	0.48	0.72	0.63	0.57	0.02	0.01	0.01	0.02
49	1	1.03	1.04	0.93	0.96	0.95	0.87	0.91	0.84	0.92	0.91	0.94	1.01	0.8	0.72	0.69	0.42	0.26	0.04	0	0	0
47	1	1.07	0.72	1.03	0.81	0.87	0.9	0.76	0.65	0.99	0.73	0.99	0.69	0.49	0.15	0.33	0.2	0.2	0	0	0	0
48	1	1.06	1	0.84	0.98	0.95	0.75	0.81	0.84	0.83	0.95	0.91	0.71	0.68	0	0.35	0.2	0.17	0	0	0	0
22	1	1	1.01	0.98	1	0.85	0.93	0.74	0.83	0.75	0.76	0.77	0.73	0.71	0.91	0.69	0.3	0	0.19	0	0	0
33	1	1.04	0.91	0.69	1.04	0.94	0.78	1.01	0.93	1.05	1.01	0.89	1.08	0.85	0.01	0.72	0.93	0.11	0.12	0.06	0	0.61
42	1	0.73	1.33	0.55	1.1	0.92	0.74	1.3	1.34	1.25	1.33	0.5	1.32	0.69	0.31	0.33	0.32	0.05	0	0	0	0
13	1	0.84	1.24	0.68	1.08	0.81	0.53	1.21	1.51	1.17	1	0.45	0.8	0.64	0.17	0.35	0.26	0	0	0	0	0
46	1	0.88	0.98	1	1.07	1.03	0.78	0.97	0.87	0.91	0.95	0.91	0.72	0.74	0.76	0.36	0.16	0.08	0.07	0	0	0
18	1	0.98	1.02	0.89	0.92	0.96	0.71	0.89	0.71	0.51	0.61	0.69	0.14	0.64	0.91	0.24	0.06	0.09	0	0	0	0
15	1	1.11	0.95	0.89	0.94	0.94	0.9	0.92	0.72	0.9	0.93	0.63	0.79	0.53	0.35	0.2	0.08	0.19	0.11	0	0	0
20	1	0.99	0.95	0.94	0.94	0.95	0.78	0.79	0.91	0.8	0.86	0.7	0.9	0.62	0.5	0.15	0.14	0.47	0.39	0	0	0
40	1	0.98	1.02	1.05	1	1.11	0.87	1.03	0.86	0.82	0.89	0.71	0.52	0.34	0.6	0.05	0	0.08	0	0	0	0
8	1	1.04	0.98	0.94	0.92	0.84	0.76	0.99	0.86	0.79	0.77	0.76	0.8	0.52	0.3	0	0.03	0.38	0	0	0	0
38	1	0.87	0.89	0.76	0.89	0.98	0.74	0.98	0.76	0.56	0.75	0.43	0.57	0.64	0.48	0.09	0.09	0.27	0.17	0.05	0	0
39	1	0.82	0.97	0.87	0.92	1.03	0.8	1.08	0.78	0.78	0.64	0.56	0.41	0.36	0.31	0.12	0	0.05	0.01	0	0	0
21	1	1.09	0.95	1.02	0.84	1.06	0.96	1.04	0.72	0.66	0.82	0.87	0.09	0.37	0.96	0	0	0.28	0	0	0	0
12	1	0.98	0.82	0.87	0.85	0.92	0.74	1.01	0.84	0.88	0.71	0.2	0.67	0.24	0.86	0	0	0.07	0	0	0	0
44	1	0.63	1.46	0.8	1.26	0.9	0.8	1.23	1.48	1.22	1.3	0.93	1.33	0.78	0.15	0.14	0.09	0	0	0	0	0
24	1	0.7	0.93	0.73	0.82	0.95	0.75	1.13	0.96	0.72	0.76	0.33	0.88	0.52	0	0	0	0.01	0	0	0	0
10	1	1.02	0.86	0.84	0.82	0.72	0.79	0.64	0.85	0.88	0.33	0.51	0.72	0.04	0.26	0.02	0.01	0.26	0.02	0	0	0
6	1	1.08	0.94	0.91	0.99	0.69	0.88	0.76	0.58	0.63	0.45	0.34	0.08	0.1	0	0.01	0	0	0.01	0.01	0	0
7	1	1.08	0.91	0.97	0.94	0.99	0.78	1	0.91	0.71	0.76	0.11	0.56	0	0.93	0	0	0.02	0	0	0	0
11	1	1	0.92	0.73	0.82	0.4	0.28	0	0.24	0.53	0	0.07	0	0.01	0.22	0	0	0.45	0	0	0	0
19	1	1.02	0.88	1.02	0.74	0.93	0.7	0.74	0.1	0.04	0.54	0	0	0.06	0.74	0	0	0.18	0	0	0	0
36	1	1.11	0.72	0.92	1	0.69	0.65	0.26	0.04	0	0.17	0.16	0	0	0	0	0	0.28	0	0	0	0
35	1	0.81	0.84	0.37	0.91	0.11	0.01	0.08	0	0	0	0	0	0	0.54	0	0	0	0	0	0	0
50	1	0.63	0.46	0.58	0	0.22	0	0	0	0	0	0.37	0	0.11	0	0	0	0	0	0	0	0

## Sheet: Fig. 5e
	B-Sniper		B-HiFi		e		e-plus		HF1-plus		HF1		B-e		Hypa		B-HF1		B-Hypa		HypaR		B-HypaR		evo		B-evo		HeF		B-HeF		x		NG
	FPR	TPR	FPR	TPR	FPR	TPR	FPR	TPR	FPR	TPR	FPR	TPR	FPR	TPR	FPR	TPR	FPR	TPR	FPR	TPR	FPR	TPR	FPR	TPR	FPR	TPR	FPR	TPR	FPR	TPR	FPR	TPR	FPR	TPR	FPR	TPR
	0	0	0	0	0	0	0	0	0	0	0	0	0	0	0	0	0	0	0	0	0	0	0	0	0	0	0	0	0	0	0	0	0	0	0	0
	0	0.024	0	0.024	0	0.025	0	0.026	0	0.026	0	0.026	0	0.026	0	0.028	0	0.029	0	0.029	0	0.042	0	0.053	0	0.071	0	0.125	0	0.25	0	0.166667	0	0.031	0	0.05
	0	0.049	0	0.049	0	0.05	0	0.051	0	0.053	0	0.053	0	0.053	0	0.056	0	0.059	0	0.059	0	0.083	0	0.105	0	0.143	0	0.25	0	0.5	0	0.333333	0	0.063	0	0.1
	0	0.073	0	0.073	0	0.075	0	0.077	0	0.079	0	0.079	0	0.079	0	0.083	0	0.088	0	0.088	0	0.125	0	0.158	0	0.214	0	0.375	0	0.75	0	0.5	0	0.094	0	0.15
	0	0.098	0	0.098	0	0.1	0	0.103	0	0.105	0	0.105	0	0.105	0	0.111	0	0.118	0	0.118	0	0.167	0	0.211	0	0.286	0	0.5	0	1	0	0.666667	0	0.125	0.045	0.15
	0	0.122	0	0.122	0	0.125	0	0.128	0	0.132	0	0.132	0	0.132	0	0.139	0	0.147	0	0.147	0	0.208	0	0.263	0	0.357	0	0.625	0.026	1	0	0.833333	0	0.156	0.045	0.2
	0	0.146	0	0.146	0	0.15	0	0.154	0	0.158	0	0.158	0	0.158	0	0.167	0	0.176	0	0.176	0	0.25	0	0.316	0	0.429	0	0.75	0.053	1	0.0277778	0.833333	0	0.188	0.045	0.25
	0	0.171	0	0.171	0	0.175	0	0.179	0	0.184	0	0.184	0	0.184	0	0.194	0	0.206	0	0.206	0	0.292	0	0.368	0	0.5	0	0.875	0.079	1	0.0555556	0.833333	0	0.219	0.045	0.3
	0	0.195	0	0.195	0	0.2	0	0.205	0	0.211	0	0.211	0	0.211	0	0.222	0	0.235	0	0.235	0	0.333	0	0.421	0	0.571	0	1	0.105	1	0.0833333	0.833333	0	0.25	0.091	0.3
	0	0.22	0	0.22	0	0.225	0	0.231	0	0.237	0	0.237	0	0.237	0	0.25	0	0.265	0	0.265	0	0.375	0	0.474	0	0.643	0.029	1	0.132	1	0.111111	0.833333	0	0.281	0.136	0.3
	0	0.244	0	0.244	0	0.25	0	0.256	0	0.263	0	0.263	0	0.263	0	0.278	0	0.294	0	0.294	0	0.417	0	0.526	0	0.714	0.059	1	0.158	1	0.138889	0.833333	0	0.313	0.136	0.35
	0	0.268	0	0.268	0	0.275	0	0.282	0	0.289	0	0.289	0	0.289	0	0.306	0	0.324	0	0.324	0	0.458	0	0.579	0	0.786	0.088	1	0.184	1	0.166667	0.833333	0	0.344	0.136	0.4
	0	0.293	0	0.293	0	0.3	0	0.308	0	0.316	0	0.316	0	0.316	0	0.333	0	0.353	0	0.353	0	0.5	0	0.632	0	0.857	0.118	1	0.211	1	0.194444	0.833333	0.1	0.344	0.136	0.45
	0	0.317	0	0.317	0	0.325	0	0.333	0	0.342	0	0.342	0	0.342	0	0.361	0	0.382	0	0.382	0	0.542	0.043	0.632	0	0.929	0.147	1	0.237	1	0.222222	0.833333	0.1	0.375	0.136	0.5
	0	0.341	0	0.341	0	0.35	0	0.359	0	0.368	0	0.368	0	0.368	0	0.389	0	0.412	0	0.412	0	0.583	0.043	0.684	0.036	0.929	0.176	1	0.263	1	0.25	0.833333	0.1	0.406	0.136	0.55
	0	0.366	0	0.366	0	0.375	0	0.385	0	0.395	0	0.395	0	0.395	0	0.417	0	0.441	0	0.441	0	0.625	0.043	0.737	0.071	0.929	0.206	1	0.289	1	0.25	1	0.1	0.438	0.136	0.6
	0	0.39	0	0.39	0	0.4	0	0.41	0	0.421	0	0.421	0	0.421	0	0.444	0	0.471	0	0.471	0	0.667	0.043	0.789	0.107	0.929	0.235	1	0.316	1	0.277778	1	0.1	0.469	0.136	0.65
	0	0.415	0	0.415	0	0.425	0	0.436	0	0.447	0	0.447	0	0.447	0	0.472	0	0.5	0	0.5	0	0.708	0.087	0.789	0.143	0.929	0.265	1	0.342	1	0.305556	1	0.2	0.469	0.182	0.65
	0	0.439	0	0.439	0	0.45	0	0.462	0	0.474	0	0.474	0	0.474	0	0.5	0	0.529	0	0.529	0	0.75	0.13	0.789	0.179	0.929	0.294	1	0.368	1	0.333333	1	0.3	0.469	0.227	0.65
	0	0.463	0	0.463	0	0.475	0	0.487	0	0.5	0	0.5	0	0.5	0	0.528	0	0.559	0	0.559	0	0.792	0.13	0.842	0.214	0.929	0.324	1	0.395	1	0.361111	1	0.3	0.5	0.273	0.65
	0	0.488	0	0.488	0	0.5	0	0.513	0	0.526	0	0.526	0	0.526	0	0.556	0	0.588	0	0.588	0	0.833	0.13	0.895	0.25	0.929	0.353	1	0.421	1	0.388889	1	0.4	0.5	0.318	0.65
	0	0.512	0	0.512	0	0.525	0	0.538	0	0.553	0	0.553	0	0.553	0	0.583	0	0.618	0	0.618	0	0.875	0.13	0.947	0.286	0.929	0.382	1	0.447	1	0.416667	1	0.4	0.531	0.364	0.65
	0	0.537	0	0.537	0	0.55	0	0.564	0	0.579	0	0.579	0	0.579	0	0.611	0	0.647	0	0.647	0	0.917	0.13	1	0.321	0.929	0.412	1	0.474	1	0.444444	1	0.5	0.531	0.409	0.65
	0	0.561	0	0.561	0	0.575	0	0.59	0	0.605	0	0.605	0	0.605	0	0.639	0	0.676	0	0.676	0	0.958	0.174	1	0.357	0.929	0.441	1	0.5	1	0.472222	1	0.5	0.563	0.455	0.65
	0	0.585	0	0.585	0	0.6	0	0.615	0	0.632	0	0.632	0	0.632	0	0.667	0.125	0.676	0	0.706	0	1	0.217	1	0.393	0.929	0.471	1	0.526	1	0.5	1	0.5	0.594	0.5	0.65
	0	0.61	0	0.61	0	0.625	0	0.641	0	0.658	0	0.658	0	0.658	0	0.694	0.125	0.706	0	0.735	0.056	1	0.261	1	0.429	0.929	0.5	1	0.553	1	0.527778	1	0.5	0.625	0.545	0.65
	0	0.634	0	0.634	0	0.65	0	0.667	0	0.684	0	0.684	0	0.684	0	0.722	0.125	0.735	0	0.765	0.111	1	0.304	1	0.429	1	0.529	1	0.579	1	0.555556	1	0.5	0.656	0.545	0.7
	0	0.659	0	0.659	0	0.675	0	0.692	0	0.711	0	0.711	0	0.711	0	0.75	0.125	0.765	0	0.794	0.167	1	0.348	1	0.464	1	0.559	1	0.605	1	0.583333	1	0.5	0.688	0.591	0.7
	0	0.683	0	0.683	0	0.7	0	0.718	0	0.737	0	0.737	0	0.737	0	0.778	0.125	0.794	0	0.824	0.222	1	0.391	1	0.5	1	0.588	1	0.632	1	0.611111	1	0.5	0.719	0.591	0.75
	0	0.707	0	0.707	0	0.725	0	0.744	0	0.763	0	0.763	0	0.763	0	0.806	0.125	0.824	0	0.853	0.278	1	0.435	1	0.536	1	0.618	1	0.658	1	0.638889	1	0.5	0.75	0.591	0.8
	0	0.732	0	0.732	0	0.75	0	0.769	0	0.789	0	0.789	0	0.789	0	0.833	0.125	0.853	0	0.882	0.333	1	0.478	1	0.571	1	0.647	1	0.684	1	0.666667	1	0.5	0.781	0.636	0.8
	0	0.756	0	0.756	0	0.775	0	0.795	0	0.816	0	0.816	0	0.816	0	0.861	0.25	0.853	0	0.912	0.389	1	0.522	1	0.607	1	0.676	1	0.711	1	0.694444	1	0.5	0.813	0.636	0.85
	0	0.78	0	0.78	0	0.8	0	0.821	0	0.842	0	0.842	0	0.842	0.167	0.861	0.25	0.882	0	0.941	0.444	1	0.565	1	0.643	1	0.706	1	0.737	1	0.722222	1	0.5	0.844	0.682	0.85
	0	0.805	0	0.805	0	0.825	0	0.846	0	0.868	0	0.868	0	0.868	0.167	0.889	0.25	0.912	0	0.971	0.5	1	0.609	1	0.679	1	0.735	1	0.763	1	0.75	1	0.6	0.844	0.727	0.85
	0	0.829	0	0.829	0	0.85	0	0.872	0	0.895	0	0.895	0	0.895	0.167	0.917	0.25	0.941	0	1	0.556	1	0.652	1	0.714	1	0.765	1	0.789	1	0.777778	1	0.7	0.844	0.773	0.85
	0	0.854	0	0.854	0	0.875	0	0.897	0	0.921	0	0.921	0	0.921	0.167	0.944	0.25	0.971	0.125	1	0.611	1	0.696	1	0.75	1	0.794	1	0.816	1	0.805556	1	0.7	0.875	0.773	0.9
	0	0.878	0	0.878	0	0.9	0	0.923	0	0.947	0	0.947	0	0.947	0.167	0.972	0.375	0.971	0.25	1	0.667	1	0.739	1	0.786	1	0.824	1	0.842	1	0.833333	1	0.8	0.875	0.818	0.9
	0	0.902	0	0.902	0	0.925	0	0.949	0	0.974	0	0.974	0	0.974	0.333	0.972	0.375	1	0.375	1	0.722	1	0.783	1	0.821	1	0.853	1	0.868	1	0.861111	1	0.8	0.906	0.864	0.9
	0	0.927	0	0.927	0	0.95	0.333	0.949	0	1	0	1	0.25	0.974	0.5	0.972	0.5	1	0.5	1	0.778	1	0.826	1	0.857	1	0.882	1	0.895	1	0.888889	1	0.8	0.938	0.864	0.95
	0	0.951	0	0.951	0	0.975	0.333	0.974	0.25	1	0.25	1	0.25	1	0.667	0.972	0.625	1	0.625	1	0.833	1	0.87	1	0.893	1	0.912	1	0.921	1	0.916667	1	0.8	0.969	0.909	0.95
	0	0.976	0	0.976	0	1	0.333	1	0.5	1	0.5	1	0.5	1	0.833	0.972	0.75	1	0.75	1	0.889	1	0.913	1	0.929	1	0.941	1	0.947	1	0.944444	1	0.9	0.969	0.909	1
	0	1	1	0.976	0.5	1	0.667	1	0.75	1	0.75	1	0.75	1	1	0.972	0.875	1	0.875	1	0.944	1	0.957	1	0.964	1	0.971	1	0.974	1	0.972222	1	0.9	1	0.955	1
	1	1	1	1	1	1	1	1	1	1	1	1	1	1	1	1	1	1	1	1	1	1	1	1	1	1	1	1	1	1	1	1	1	1	1	1
AUC:	1		0.976		1		0.983017		1		1		0.9935		0.953463		0.9375		1		1		0.965819		0.969541		1		1		0.9136		0.6845		0.7002

## Sheet: Fig. 5f
	EGFP target site	WT SpCas9	B-evoSpCas9-E526K	evoSpCas9	B-HeFSpCas9-A695Q	B-evoSpCas9-V495M	B-HeFSpCas9-A848K	B-evoSpCas9-N515Y	B-evoSpCas9-Q661R	B-HeFSpCas9-A926Q	B-evoSpCas9	B-HeFSpCas9-A661R	B-HeFSpCas9-A1003K	B-HeFSpCas9-A1060R	HeFSpCas9	B-HeFSpCas9
	26	1	1.19168	1.16508	1.46962	1.26576	1.54309	1.05991	1.0312	1.13251	0.470045	1.44973	1.30343	1.14158	0.923424	0.780581
	43	1	0.827769	0.897455	0.721504	0.86658	0.788834	0.741591	0.564029	0.79243	0.810324	0.712452	0.851948	0.866952	0.82402	0.691627		TN	90
	4	1	0.473469	0.53905	1.06411	0.729925	0.831334	0.379393	0.0854329	0.676916	0.249346	0.780211	0.619088	0.522707	0.62789	0.461136		TP	144	(without WT)
	1	1	1.20723	1.3364	1.42673	1.0601	1.47217	0.911319	1.05149	1.20814	0.489743	1.37818	1.03976	1.01594	0.487767	0.226572		FN	1
	32	1	1.57399	1.39661	1.64452	1.41661	2.00796	1.19264	0.979736	1.68531	1.38444	0.549181	0.987368	0.45549	0.299146	0.199942		FP	3
	5	1	0.514349	0.281049	0.524682	1.0536	0.555681	0.460908	0.30333	0.481574	0.883481	0.50999	0.438305	0.579415	0.116674	0.882024
	9	1	0.952884	0.777544	0.951538	0.889782	1.06866	0.427201	0.465736	1.13361	0.7907	0.207774	0.185562	0.156788	0.00261851	0		Sensitivity	0.993103
	37	1	1.06659	0.746602	0.890029	1.00304	0.944454	0.959981	0.727553	0.362743	0.218297	0.100061	0.0507582	0.0197037	0	0		Specificity	0.967742
	23	1	1.09934	0.63497	0.356912	0.618987	0.501924	0.6956	0.577644	0.221901	0.277111	0.112964	0.0622453	0.0337609	0.0818519	0.0791111		G-mean	0.980341
	3	1	0.784147	0.485283	0.733647	0.704867	0.614795	0.456769	0.213467	0.526188	0	0.0321236	0.0386526	0.00547507	0.0418351	0.0497667		MCC	0.964716
	31	1	0.877175	0.449047	0.542878	0.203925	0.249786	0.303467	0.552982	0.180291	0.0617923	0.053601	0.0309338	0	0.0303386	0.0233818
	16	1	0.80707	0.45389	0.664239	0.413911	0.351038	0.376668	0.356844	0.0399946	0.0751831	0	0	0	0.0344725	0
	45	1	0.680579	0.414181	0.551809	0.356664	0.622549	0.282972	0.266282	0.0172152	0.0431329	0.032493	0.0260738	0	0.0237281	0.00291575
	2	1	0.657176	0.250542	0.0960697	0.291446	0.017919	0.119168	0.163345	0	0	0	0	0	0	0
	22	1	0.832443	0.208988	0.00379379	0.0371791	0.00237649	0	0	0	0	0	0	0	0	0
	17	1	1.09068	0.0615028	0.271283	0.105767	0	0	0	0	0	0	0	0	0	0
	34	1	0.649384	0	0.0227812	0.0610498	0.000726138	0	0	0	0.0050386	0	0	0	0.00572944	0.0178193

## Sheet: Sup. Fig. 4a
EGFP target site	WT SpCas9	Sniper SpCas9	B-WT SpCas9	HiFi SpCas9	B-Sniper SpCas9	B-HiFi SpCas9	eSpCas9	eSpCas9-plus	SpCas9-HF1-plus	SpCas9-HF1	B-eSpCas9	HypaSpCas9	B-SpCas9-HF1	B-HypaSpCas9	HypaR-SpCas9	B-HypaR-SpCas9	evoSpCas9	B-evoSpCas9	HeFSpCas9	B-HeFSpCas9
43	1	1.0591	0.926905	1.07119	0.953337	0.947853	0.9726	1.02912	1.06316	0.980736	0.898914	1.04578	0.973991	0.863067	1.04321	0.864137	0.834039	0.941574	0.839477	0.898745
43MM1	1.02694	1.05202	1.01942	0.994454	1.07031	0.957734	0.941228	0.995776	0.964963	0.968021	1.05609	0.942927	0.923308	1.02629	0.626587	0.849703	0.737382	0.10187	0.0195035	0.0086959
43MM2	0.970661	1.04703	0.971621	0.936719	1.03116	0.87754	0.963246	0.975672	0.949591	0.951709	0.916434	0.897022	0.826058	0.505276	0.166902	0.0395329	0.0921083	0.0479218	0.0659021	0.00864899
43MM3	0.983138	1.01223	0.986584	0.943023	0.960587	0.832702	0.945129	0.945178	0.942845	0.876942	1.01988	0.96539	0.953474	0.459414	0.548195	0.19505	0.409969	0.0532942	0.10507	0.0395584
15	1	1.0017	0.95144	0.791107	0.805224	0.882888	0.949903	0.859478	0.941822	0.932351	0.934586	0.946126	1.01709	0.704402	0.475662
15MM1	1.08567	1.21371	0.924396	0.91699	1.22569	0.496217	0	0.194717	0.0519448	0	0	0	0	0.00303705	0.102334
15MM2	0.829178	0.378308	0.514228	0.0902759	0.276214	0	0	0.0380326	0.0127227	0	0	0.00105327	0	0	0
15MM3	0.695277	0.5831	0.412053	0.534465	0.465399	0.493701	0	0.191435	0.173906	0	0	0	0.00167082	0.0105307	0
10	1	0.918716	0.762448	1.08257	0.947702	0.84534	0.722082	0.920822	0.900404	0.71195	0.488532	0.797119	0.71579
10MM1	0.704765	0.293258	0.585356	0.192503	0.216355	0.0470548	0.0263577	0.0515032	0.00956869	0.0729412	0.0927009	0.0143478	0.0750215
10MM2	0.904979	0.67559	0.742065	0.449211	0.512363	0.020385	0.0688431	0.0170298	0.0235322	0.13769	0.0203787	0	0.0269538
10MM3	0.809877	0.498373	0.543426	0.143799	0.0687701	0.0111302	0.0347989	0.0232926	0.0145309	0.0775337	0.0112523	0	0.0106767
11	1	0.923928	0.798503	0.807522	0.59041	0.15842	0.632014	0	0.633484	0.620743
11MM1	0.831024	0.178923	0.0348749	0	0.0340852	0	0.0855824		0.0979854	0
11MM2	0.755963	0.0119037	0.0602144	0	0.0217626	0	0.0271917		0.0395092	0
11MM3	0.901447	0.120556	0.0905599	0	0.0656482	0.087552	0.0730622		0.0482419	0.0396148

## Sheet: Sup. Fig. 8a-b
a, RNP
	EGFP target site	WT	B-WT	e-plus	HF1	B-HF1	B-Hypa	B-HypaR	evo	B-evo	B-HeF		TN	38
	43	1	0.956484	0.800397	0.945324	1.05194	0.729087	0.772818	1.00483	0.857273	0.509631		TP	60
	5	1	0.818509	0.707108	0.864	0.934663	0.379642	0.521387	0.23189	0.70622	0.573406		FN	0
	9	1	0.854556	0.5956	0.921924	1.14467	0.327298	0.276739	0.816524	0.428738	0.149857		FP	1
	3	1	1.02813	0.85548	1.04566	1.31925	0.671054	0.970833	0.925592	0.0778717	0.140779
	16	1	0.667637	0.517602	0.78446	0.910115	0.218564	0.22328	0.379815	0.083431	0.076863		Sensitivity	1
	17	1	0.951886	0.732758	0.851812	1.02179	0.418782	0.228149	0.238255	0.00463397	0.141139		Specificity	0.974359
	34	1	0.561519	0.363593	0.280426	0.320297	0	0	0.0117994	0	0.0102769		G-mean	0.987096
	15	1	0.663796	0.40322	0.589792	0.621864	0.136653	0.0595283	0	0.0938475	0.16336		MCC	0.978972
	38	1	0.842364	0.45031	0	0.611044	0	0	0.149162	0	0
	19	1	0.690287	0.187466	0.0502942	0.123885	0.127889	0.102469	0.0616393	0	0
	35	1	0.520217	0.0359184	0.0882789	0.0707784	0.152812	0.10211	0.184532	0.158069	0.0565239
b, Plasmid
	EGFP target site	WT	B-WT	e-plus	HF1	B-HF1	B-Hypa	B-HypaR	evo	B-evo	B-HeF		TN	34
	43	1	0.919129	1.00109	0.841411	0.949782	0.809998	0.879781	0.871738	0.810324	0.691627		TP	65
	5	1	0.838375	0.825842	0.891934	0.942506	0.908403	0.917147	0.396566	0.883481	0.882024		FN	0
	9	1	0.850564	0.863115	0.795937	0.892099	0.884424	0.728126	0.883883	0.7907	0		FP	0
	3	1	0.573872	1.05832	0.959565	0.879316	0.808243	0.694712	0.739502	0	0.0497667
	16	1	0.991899	1.01568	1.04185	0.940492	0.875583	0.612626	0.795512	0.0751831	0		Sensitivity	1
	17	1	0.991558	1.01071	1.1	0.753892	0.796263	0.611681	0.060048	0	0		Specificity	1
	34	1	0.991848	0.964698	0.879654	0.830396	0.806908	0.628945	0.0229316	0.0050386	0.0178193		G-mean	1
	15	1	0.954885	0.917563	0.902081	0.786218	0.528757	0.08284	0.10632	0	0		MCC	1
	38	1	0.891359	0.978399	0.564101	0.566282	0.635871	0.0924571	0.171404	0.0452435	0
	19	1	0.875551	0.744325	0.0372157	0	0.0554852	0	0	0	0
	35	1	0.839132	0.0833278	0	0	0	0	0	0	0

## Sheet: Sup. Fig. 8c-d
a, RNP													b, Plasmid
	EGFP target site	WT	B-WT	e-plus	HF1	B-HF1	B-Hypa	B-HypaR	evo	B-evo	B-HeF			WT	B-WT	e-plus	HF1	B-HF1	B-Hypa	B-HypaR	evo	B-evo	B-HeF
	43	1	0.840385	1.0415	1.01545	0.868495	0.984243	0.930572	0.799611	0.867096	0.822127			1	0.956484	0.800397	0.945324	1.05194	0.729087	0.772818	1.00483	0.857273	0.509631
	Site43-A18G	0.998781	1.01558	1.04717	1.02164	0.909009	0.727068	0.619149	0.972324	0.308184	0.192464			0.997317	0.901548	0.848964	0.559485	0.732568	0.437886	0.326668	0.589043	0.044877	0.00600126
	Site43-A18C	1.04598	1.16528	1.06767	1.0802	1.22863	1.00357	0.889683	0.309638	0.16659	0.236126			0.881633	0.778357	0.518	0.527075	0.810661	0.416029	0.429563	0	0	0
	Site43-A18T	1.01115	0.779629	0.912877	0.891849	0.940344	0.714047	0.753898	0.535301	0.122412	0.117124			0.845839	0.728879	0.741503	0.719832	0.8734	0.724316	0.778449	0.144871	0	0
	5	1	0.754155	0.997795	0.986084	0.878485	0.897875	0.832935	0.237525	0.91027	1.02707			1	0.818509	0.707108	0.864	0.934663	0.379642	0.521387	0.23189	0.70622	0.573406
	Site5-C15G	0.821833	0.905017	1.08109	0.155356	0.958105	0.20585	0.138365	0.492891	0.113995	0.160484			0.803833	0.517802	0.505207	0.0368132	0.93004	0.16646	0.104678	0.0948198	0.0447419	0.0828855
	Site5-C15T	1.07361	1.06917	1.17559	1.16526	1.35403	1.17472	1.10426	0.250862	0.764506	0.389409			0.916384	0.943913	1.00052	0.952427	1.0756	1.23896	0.639287	0.351351	0.229848	0.113307
	Site5-C15A	1.23801	1.35583	0.965629	0.168157	0.473105	0.137419	0.115358	0	0	0			0.917167	0.920814	0.176379	0.0650426	0.619021	0.0456734	0.0250426	0	0	0
	9	1	0.588123	0.916073	0.893464	0.819465	0.747134	0.544658	0.833147	0.617823	0.152636			1	0.854556	0.5956	0.921924	1.14467	0.327298	0.276739	0.816524	0.0654382	0.149857
	Site9-A18G	1.13882	1.44201	1.09362	0.213882	0.224848	0.320871	0.140396	0.121622	0.030732				0.877921	0.492899	0.579928	0.258289	0.290526	0.922467	0.58818	0.1852
	Site9-A18C	1.11563	1.33931	1.05865	0.174665	0.173639	0.749207	0.267376	0.0548324	0.0203345				0.77648	0.873927	0.61883	0.166561	0.170891	0.703748	0.365854	0.182021
	Site9-A18T	1.0559	1.17235	1.05965	0.437327	0.145745	0.579257	0.205954	0	0				0.972482	0.586162	0.457176	0.108483	0.0609798	0.299028	0.0605066	0
	3	1	0.531525	0.773201	0.86815	0.89681	0.540787	0.463996	0.609191	0.00514774	0			1	1.02813	0.85548	1.04566	1.31925	0.671054	0.970833	0.925592	0.0778717	0.140779
	Site3-T18G	0.798142	0.524462	0.288193	0.460376	0.0637189	0.220965	0.0752192	0.0489118					1.14604	1.04198	0.111354	0.208772	0.0499947	0.0302498	0.0488118	0.111527
	Site3-T18C	0.924668	0.758252	0.699602	0.628261	0.0860241	0.227438	0.258635	0.0581054					1.0361	0.889825	0.372125	0.353078	0.133127	0.0418645	0	0.0470808
	Site3-T18A	0.747692	0.800647	0.532284	0.730104	0.226922	0.143965	0.210384	0.200583					1.05861	0.848922	0.208779	0.356457	0.198771	0	0	0.0369012
	16	1	0.539392	1.05051	0.84901	0.457228	0.667373	0.227346	0.61219	0.0394361	0.0333965			1	0.667637	0.517602	0.78446	0.910115	0.218564	0.22328	0.379815	0.083431	0.076863
	Site16-A16G	1.12672	0.795721	0.755574	0.510723	0.40897	0.494316	0.25561	0.00537156					0.895545	0.658655	0.196496	0.130167	0.20605	0	0	0
	Site16-A16C	1.14335	1.61634	0.567698	0.587894	0.113337	0	0	0					0.852168	0.482615	0.0684705	0.0596909	0.0564828	0	0	0
	Site16-A16T	1.0559	0.609787	0.700392	0.763724	0.0889629	0.0497858	0.275772	0.0621865					0.893732	0.691377	0.142915	0.102456	0.149967	0	0	0
	34	1	0.731776	1.09467	1.11449	0.893881	0.820515	0.177905	0	0	0			1	0.561519	0.363593	0.280426	0.320297	0	0	0.0117994	0	0.0102769
	Site34-T16G	1.38942	0.172736	0	0	0	0	0						0.773908	0.141332	0	0.0600611	0.000594177
	Site34-T16C	1.4475	1.37687	0	0	0	0	0						1.07356	1.11269	0	0	0
	Site34-T16A	1.50617	0.216387	0	0	0	0	0						0.713389	0	0	0	0
	15	1	0.618834	0.842869	1.01451	1.01351	0.575587	0	0.128272	0	0			1	0.663796	0.40322	0.589792	0.621864	0.136653	0.0595283	0	0.0938475	0.16336
	Site15-C18G	1.37718	1.05985	0	0	0	0							1.23075	1.07859	0	0	0
	Site15-C18T	1.32483	1.49082	0.606748	0	0	0							1.05192	1.61027	0.432064	0.182184	0.072647
	Site15-C18A	1.40747	1.48688	0	0	0	0							0.984151	0.678511	0.178582	0.220694	0.0804736
	35	1	0.67603	0.438525	0	0	0	0	0	0	0			1	0.520217	0.0359184	0.0882789	0.0707784	0.152812	0.10211	0.184532	0.158069	0.0565239
	35-C15G	0.247688	0	0										0.539623	0.00623983
	35-C15T	0	0	0										0	0.03242
	35-C15A	0.139789	0.36826	0										0.784419	0.335187
