# Supplementary material for: A cleavage rule for selection of increased-fidelity SpCas9 variants with high efficiency and no detectable off-targets
Source: Nat Commun. 2023 Sep 16;14:5746. doi: 10.1038/s41467-023-41393-5 (PMC10505190; doi:10.1038/s41467-023-41393-5)
Supplement: Supplementary file 8 — Supplementary Data 5 [file 41467_2023_41393_MOESM8_ESM.xlsx]

## Sheet: Fig. 3a-processed
Target site	Construct name	not treated		dSpCas9 (not targeted)		WT SpCas9		SpCas9-HF1-plus		HypaR-SpCas9		evoSpCas9				Nomralized to WT	WT SpCas9	SpCas9-HF1-plus	HypaR-SpCas9	evoSpCas9
		Mean	SD	Mean	SD	Mean	SD	Mean	SD	Mean	SD	Mean	SD
FANCF site 2	9199	0.00376667	0.00120968	0.00663333	0.00280238	0.836933	0.0231001	0.859067	0.0197799	0.846267	0.0191808	0.872367	0.0130864			FANCFs2	1	1.02645	1.01115	1.04234
GT-1	2633	0.000433333	0.00011547	0.00123333	0.00110604	0.683567	0.0665515	0.664567	0.0292235	0.290333	0.0393004	0.0293	0.00308058			GT-1	1	0.972205	0.424733	0.0428634
GT-2	2634	0.000433333	0.00011547	0.0007	0.000173205	0.515367	0.0297552	0.402067	0.00858856	0.0737667	0.00963812	0.0717667	0.00140119			GT-2	1	0.780157	0.143134	0.139254
GT-3	2635	0.00103333	0.000378594	0.000833333	0.000493288	0.725467	0.0301798	0.00216667	0.000152753	0.003	0.000173205	0.000866667	0.00011547			GT-3	1	0.00298658	0.00413527	0.00119463
GT-4	2654	0.0011	0.000264575	0.00193333	0.00061101	0.451733	0.050001	0.1883	0.026415	0.0116667	0.00085049	0.0039	0.000754983			GT-4	1	0.416839	0.0258264	0.00863341
GT-5	2655	0.0011	0.000264575	0.0019	0.000655744	0.381567	0.0057977	0.282967	0.0125033	0.1611	0.0128981	0.327467	0.0264063			GT-5	1	0.741592	0.422207	0.858216
GT-6	2656	0.00163333	0.000404145	0.00196667	0.00100664	0.368333	0.032015	0.368433	0.0244259	0.278533	0.0307611	0.0974667	0.0513091			GT-6	1	1.00027	0.756199	0.264615
GT-7	2657	0.00103333	0.00051316	0.00143333	0.00085049	0.592667	0.0295903	0.452233	0.0175569	0.422567	0.0180888	0.129033	0.00510327			GT-7	1	0.763048	0.712992	0.217717
GT-8	2658	0.00166667	0.00090185	0.00226667	0.000702377	0.5328	0.0286445	0.535767	0.0593596	0.2561	0.00576888	0.158867	0.0131093			GT-8	1	1.00557	0.480668	0.298173
GT-9	2659	0.00356667	0.00116762	0.00286667	0.000832666	0.712333	0.0103355	0.713667	0.0109738	0.725633	0.080671	0.690267	0.0273873			GT-9	1	1.00187	1.01867	0.969022
GT-10	2660	0.00356667	0.00116762	0.00293333	0.000873689	0.7114	0.0285837	0.195567	0.0197095	0.1781	0.109478	0.0508	0.0173208			GT-10	1	0.274904	0.250351	0.0714085
GT-11	2661	0.00336667	0.00115036	0.00296667	0.000832666	0.5687	0.0750014	0.399933	0.0251011	0.5327	0.0217028	0.105667	0.0439548			GT-11	1	0.703241	0.936698	0.185804
GT-12	2662	0.00156667	0.00046188	0.0021	0.000655744	0.440267	0.0123265	0.472533	0.0289179	0.317767	0.0199039	0.0383	0.0026			GT-12	1	1.07329	0.72176	0.0869927
GT-13	2636	0.00173333	0.000814453	0.0021	0.00158745	0.562967	0.0250714	0.430833	0.0327294	0.149733	0.00388373	0.0150667	0.0022301			GT-13	1	0.765291	0.265972	0.026763
GT-14	2637	0.00206667	0.00136504	0.00226667	0.00225019	0.456433	0.0218111	0.538167	0.0072473	0.3277	0.00563205	0.471967	0.0104357			GT-14	1	1.17907	0.717958	1.03403
GT-15	2638	0.00206667	0.00116762	0.0021	0.00170587	0.621733	0.0673902	0.457167	0.0567006	0.483167	0.0278249	0.5807	0.0131526			GT-15	1	0.73531	0.777128	0.934002
GT-16	2639	0.00146667	0.00080829	0.0017	0.00087178	0.626933	0.0398041	0.348633	0.0251574	0.245567	0.0131838	0.0973333	0.000208167			GT-16	1	0.556093	0.391695	0.155253
GT-17	2640	0.0016	0.00115326	0.0028	0.000984886	0.6427	0.0203951	0.376467	0.0159293	0.0820667	0.00762649	0.0442333	0.00659874			GT-17	1	0.585758	0.12769	0.0688242
GT-18	2641	0.0016	0.00135277	0.00243333	0.00133167	0.404167	0.0165446	0.289367	0.0427334	0.179367	0.0212731	0.0203667	0.00208407			GT-18	1	0.715959	0.443794	0.0503918
GT-19	2642	0.0023	0.00205183	0.0032	0.00166433	0.639967	0.00784368	0.362233	0.0081347	0.0365667	0.00605833	0.0650333	0.00541972			GT-19	1	0.566019	0.0571384	0.10162
GT-20	2643	0.00283333	0.00237136	0.00473333	0.00259294	0.466833	0.0277504	0.488267	0.0219858	0.468	0.00480833	0.489667	0.0156858			GT-20	1	1.04591	1.0025	1.04891
GT-21	2644	0.00133333	0.00106927	0.00243333	0.00115036	0.305367	0.0333986	0.0455333	0.0368038	0.00566667	0.000723418	0.00306667	0.00102144			GT-21	1	0.14911	0.0185569	0.0100426
GT-22	2672	0.00146667	0.000321455	0.00193333	0.000152753	0.380633	0.0190624	0.425167	0.0210239	0.15	0.0162336	0.0108667	0.00225019			GT-22	1	1.117	0.39408	0.0285489
GT-23	2676	0.0015	0.0005	0.00213333	0.000665833	0.5018	0.0652101	0.563133	0.0104543	0.337867	0.0320522	0.488133	0.0851649			GT-23	1	1.12223	0.673309	0.972765
GT-24	2677	0.00113333	0.000208167	0.00136667	0.000404145	0.4221	0.0702842	0.3021	0.025728	0.08805	0.0159099	0.00223333	0.00125831			GT-24	1	0.715707	0.2086	0.00529101
GT-25	2678	0.0006	0.000264575	0.0007	0.000264575	0.599133	0.0818865	0.0012	0.000264575	0.000766667	0.000208167	0.000966667	0.000251661			GT-25	1	0.00200289	0.00127963	0.00161344
GT-26	2679	0.00593333	0.00236714	0.00216667	0.000472582	0.577433	0.0432261	0.579833	0.0246013	0.651067	0.0597583	0.487933	0.0214826			GT-26	1	1.00416	1.12752	0.845004
GT-27	2680	0.000866667	0.000251661	0.0007	0.0003	0.5683	0.135765	0.3279	0.0221378	0.3192	0.0803362	0.0999	0.0346579			GT-27	1	0.576984	0.561675	0.175787
GT-28	2681	0.0006	0.0001	0.000566667	0.000351188	0.502667	0.0980383	0.603933	0.01739	0.1606	0.0660151	0.00593333	0.00125033			GT-28	1	1.20146	0.319496	0.0118037
GT-29	2682	0.00113333	0.000152753	0.00166667	0.000802081	0.4891	0.105161	0.506567	0.0206246	0.344033	0.0420821	0.364833	0.0282029			GT-29	1	1.03571	0.703401	0.745928
GT-30	2683	0.000666667	5.7735e-05	0.0011	0.0008	0.354367	0.00900019	0.0676667	0.00709389	0.00296667	0.00135769	0.000333333	0.000251661			GT-30	1	0.190951	0.00837174	0.000940645
GT-31	2684	0.0014	0.000848528	0.000533333	0.000493288	0.469367	0.0712127	0.5214	0.0394605	0.377633	0.0648077	0.134533	0.0179929			GT-31	1	1.11086	0.804559	0.286627
GT-32	2685	0.001	0.000989949	0.0003	0.000264575	0.478667	0.11191	0.6752	0.0558855	0.385167	0.0417361	0.494967	0.00922894			GT-32	1	1.41058	0.804666	1.03405
GT-33	2686	0.0002	0.000282843	0.0002	0	0.4462	0.0495325	0.396967	0.0328947	0.135367	0.00912487	0.00745	0.00190919			GT-33	1	0.889661	0.303377	0.0166965
GT-34	2687	0.0004	0.000141421	0.000166667	0.00011547	0.4634	0.007502	0.454433	0.0311989	0.227	0.0614944	0.18375	0.00714178			GT-34	1	0.98065	0.489858	0.396526
GT-35	2688	0.0004	0.000141421	0.000166667	0.00011547	0.359767	0.103	0.274967	0.0131074	0.0485	0.0171974	0.0464667	0.00593408			GT-35	1	0.764292	0.13481	0.129158
GT-36	2689	0.0003	0.000141421	0.0001	0.0001	0.364267	0.0433268	0.000166667	0.000152753	0.000233333	0.000152753	0.000233333	0.000152753			GT-36	1	0.00045754	0.000640556	0.000640556
GT-37	2663	0.000533333	0.00023094	0.0029	0.00121655	0.4922	0.18959	0.4494	0.15026	0.428	0.0876816	0.461567	0.0647095			GT-37	1	0.913043	0.869565	0.937762
GT-38	2664	0.000266667	0.000152753	0.00133333	0.000208167	0.4847	0.0681285	0.608033	0.077078	0.419767	0.0407767	0.0672667	0.0303159			GT-38	1	1.25445	0.866034	0.13878
GT-39	2665	0.000433333	5.7735e-05	0.00183333	0.000568624	0.534033	0.0344082	0.4971	0.0345961	0.607533	0.0439286	0.0847333	0.0121261			GT-39	1	0.930841	1.13763	0.158667
GT-40	2669	0.000333333	0.000152753	0.00103333	0.000251661	0.722033	0.0518939	0.584667	0.0338515	0.517533	0.111537	0.2625	0.0356038			GT-40	1	0.80975	0.716772	0.363557
GT-41	2670	0.0002	0.000173205	0.0002	0.0001	0.678767	0.116819	0.001	0.0002	0.0004	0.000173205	0.00483333	0.00302875			GT-41	1	0.00147326	0.000589304	0.00712076
GT-42	2671	0.000466667	0.000351188	0.0006	0.0001	0.598467	0.0567107	0.689033	0.0360856	0.3997	0.040571	0.433233	0.0243395			GT-42	1	1.15133	0.667873	0.723906
GT-43	2645	0.000266667	0.000208167	0.000533333	0.000251661	0.297833	0.0232616	0.0922667	0.00871799	0.00763333	0.00120554	0.00193333	0.00111505			GT-43	1	0.309793	0.0256295	0.00649133
GT-44	2646	0.0005	0.0002	0.000766667	0.00011547	0.792867	0.00669353	0.4295	0.0141312	0.179333	0.00324705	0.0678333	0.00616144			GT-44	1	0.541705	0.226183	0.0855545
GT-45	2647	0.000433333	0.000208167	0.000633333	0.000251661	0.4816	0.0932748	0.0194667	0.00225019	0.000733333	0.00011547	0.0017	0.0007			GT-45	1	0.0404208	0.0015227	0.0035299
GT-46	2648	0.000466667	0.000152753	0.000633333	0.000251661	0.800533	0.0407848	0.0161	0.0036428	0.02455	0.000777817	0.0149333	0.00453468			GT-46	1	0.0201116	0.0306671	0.0186542
GT-47	2649	0.00193333	0.0012741	0.000866667	0.000208167	0.754333	0.00769697	0.68985	0.0200111	0.685233	0.00878085	0.621567	0.0135552			GT-47	1	0.914516	0.908396	0.823995
GT-48	2650	0.0012	0.000519615	0.000833333	0.000305505	0.5408	0.00367696	0.499333	0.0279817	0.6312	0.02786	0.194733	0.0123872			GT-48	1	0.923323	1.16716	0.360084
GT-49	2651	0.00136667	0.000665833	0.001	0.0005	0.737333	0.0184381	0.636567	0.0331482	0.0212333	0.00380701	0.0990667	0.000814453			GT-49	1	0.863336	0.0287975	0.134358
GT-50	2652	0.0015	0.000781025	0.00126667	0.000503322	0.550833	0.0481984	0.5111	0.0435221	0.462267	0.0244361	0.428033	0.0310213			GT-50	1	0.927867	0.839213	0.777065
GT-51	2653	0.0011	0.000793725	0.000766667	0.000152753	0.652067	0.0197548	0.598133	0.011471	0.358467	0.0229426	0.502533	0.0119976			GT-51	1	0.917289	0.549739	0.770678

## Sheet: Fig 6b, 7, Sup. Fig. 10
Amplicon	SpCas9 variant	replicate	indel (%)	Guideseq dsODN integration	Indel average (%)	Normalized to WT
HEK site 1 ON	dead SpCas9	1	0		6.66667e-05	-
		2	0.0001
		3	0.0001
HEK site 1 ON	WT SpCas9	1	0.6512		0.656733	1
		2	0.6823
		3	0.6367
HEK site 1 ON	eSpCas9-plus	1	0.6032		0.663533	1.01035
		2	0.6702
		3	0.7172
HEK site 1 ON	B-SpCas9-HF1	1	0.6111		0.6226	0.948026
		2	0.668
		3	0.5887
HEK site 1 ON	B-HypaR-SpCas9	1	0.49		0.4777	0.727388
		2	0.5219
		3	0.4212
HEK site 1 ON	WT SpCas9	1	0.6823		0.5882	1
		2	0.6029
		3	0.4794
HEK site 1 ON	B-WT SpCas9	1	0.6555		0.5629	0.956987
		2	0.5726
		3	0.4606
HEK site 1 ON	SpCas9-HF1	1	0.6135		0.596	1.01326
		2	0.6548
		3	0.5197
HEK site 1 ON	B-HypaR-SpCas9	1	0.4686		0.467267	0.794401
		2	0.4955
		3	0.4377
HEK site 1 ON	evoSpCas9	1	0.4098		0.377467	0.641732
		2	0.3495
		3	0.3731
HEK site 1 ON	B-evoSpCas9	1	0.0298		0.0355667	0.060467
		2	0.0362
		3	0.0407
HEK site 1 ON	HeFSpCas9	1	0.0958		0.1291	0.219483
		2	0.1166
		3	0.1749
HEK site 1 ON	B-HeFSpCas9	1	0.003		0.0039	0.0066304
		2	0.0038
		3	0.0049
HEK site 1 ON	untreated	1	0.0001		0.000166667	-
		2	0.0002
		3	0.0002
HEK site 1 OT1	dead SpCas9	1	0		3.33333e-05
		2	0.0001
		3	0
HEK site 1 OT1	eSpCas9-plus	1	0.0001		0.0001
		2	0.0001
		3	0.0001
HEK site 1 OT1	B-SpCas9-HF1	1	0.0001		0.0001
		2	0.0001
		3	0.0001
HEK site 1 OT1	WT SpCas9	1	0.4397		0.3569
		2	0.3504
		3	0.2806
HEK site 1 OT1	B-WT SpCas9	1	0.2726		0.190233
		2	0.1783
		3	0.1198
HEK site 1 OT1	SpCas9-HF1	1	0.0003		0.000233333
		2	0.0004
		3	0
HEK site 1 OT1	B-HypaR-SpCas9	1	0		3.33333e-05
		2	0
		3	0.0001
HEK site 1 OT1	evoSpCas9	1	0		0.0001
		2	0.0003
		3	0
HEK site 1 OT1	HeFSpCas9	1	0.0002		6.66667e-05
		2	0
		3	0
HEK site 1 OT1	untreated	1	0.0001		6.66667e-05
		2	0
		3	0.0001
HEK site 1 OT1	non-targeted 1	1	0.0001		0.000133333
		2	0.0001
		3	0.0002
HEK site 1 OT1	non-targeted 2	1	0		0.0001
		2	0.0001
		3	0.0002
HEK site 1 OT2	dead SpCas9	1	0.0005		0.000533333
		2	0.0006
		3	0.0005
HEK site 1 OT2	eSpCas9-plus	1	0.0002		0.0006
		2	0.0009
		3	0.0007
HEK site 1 OT2	B-SpCas9-HF1	1	0.0006		0.000533333
		2	0.0003
		3	0.0007
HEK site 1 OT2	WT SpCas9	1	0.2898		0.2276
		2	0.2429
		3	0.1501
HEK site 1 OT2	B-WT SpCas9	1	0.1501		0.0997667
		2	0.0949
		3	0.0543
HEK site 1 OT2	SpCas9-HF1	1	0.0002		0.000666667
		2	0.0011
		3	0.0007
HEK site 1 OT2	B-HypaR-SpCas9	1	0.0006		0.0007
		2	0.0004
		3	0.0011
HEK site 1 OT2	evoSpCas9	1	0.0005		0.000433333
		2	0.0002
		3	0.0006
HEK site 1 OT2	HeFSpCas9	1	0.0004		0.0004
		2	0.0003
		3	0.0005
HEK site 1 OT2	untreated	1	0.0007		0.000633333
		2	0.0006
		3	0.0006
HEK site 1 OT2	non-targeted 1	1	0.0005		0.000366667
		2	0.0002
		3	0.0004
HEK site 1 OT2	non-targeted 2	1	0.0006		0.0004
		2	0.0003
		3	0.0003
HEK site 1 OT3	dead SpCas9	1	0.0003		0.000166667
		2	0.0001
		3	0.0001
HEK site 1 OT3	eSpCas9-plus	1	0.0002		0.0001
		2	0
		3	0.0001
HEK site 1 OT3	B-SpCas9-HF1	1	0.0002		0.000166667
		2	0.0002
		3	0.0001
HEK site 1 OT3	WT SpCas9	1	0.1469		0.1032
		2	0.0956
		3	0.0671
HEK site 1 OT3	B-WT SpCas9	1	0.0038		0.00236667
		2	0.0021
		3	0.0012
HEK site 1 OT3	SpCas9-HF1	1	0		0
		2	0
		3
HEK site 1 OT3	B-HypaR-SpCas9	1	0.0001		0.0001
		2	0
		3	0.0002
HEK site 1 OT3	evoSpCas9	1	0.0001		0.000133333
		2	0.0002
		3	0.0001
HEK site 1 OT3	HeFSpCas9	1	0.0001		0.000133333
		2	0.0001
		3	0.0002
HEK site 1 OT3	untreated	1	0.0003		0.000233333
		2	0.0002
		3	0.0002
HEK site 1 OT3	non-targeted 1	1	0.0001		0.000133333
		2	0.0001
		3	0.0002
HEK site 1 OT3	non-targeted 2	1	0.0001		0.000133333
		2	0.0002
		3	0.0001
HEK site 1	WT SpCas9	1	0.3993	0.824944	0.399433	1
		2	0.4054	0.849778
		3	0.3936	0.838923
HEK site 1	B-HypaR-SpCas9	1	0.6157	0.388014	0.634167	0.85
		2	0.6353	0.407681
		3	0.6515	0.423484
HEK site 1	evoSpCas9	1	0.4547	0.406862	0.453133	0.607353
		2	0.4557	0.418258
		3	0.449	0.385969
HEK site 2 ON	dead SpCas9	1	0.0007		0.0011	-
		2	0.0022
		3	0.0004
HEK site 2 ON	WT SpCas9	1	0.6909		0.682867	1
		2	0.7191
		3	0.6386
HEK site 2 ON	eSpCas9-plus	1	0.6154		0.632833	0.92673
		2	0.6992
		3	0.5839
HEK site 2 ON	B-SpCas9-HF1	1	0.5489		0.540233	0.791126
		2	0.5552
		3	0.5166
HEK site 2 ON	B-HypaR-SpCas9	1	0.0433		0.0403333	0.0590647
		2	0.035
		3	0.0427
HEK site 2 ON	B-WT SpCas9	1	0.4961		0.604867	0.885776
		2	0.6251
		3	0.6934
HEK site 2 ON	SpCas9-HF1	1	0.5981		0.638267	0.934687
		2	0.6682
		3	0.6485
HEK site 2 ON	untreated	1	0.0003		0.0004	-
		2
		3	0.0005
HEK site 2 ON	WT SpCas9	1	0.704		0.6834	1
		2	0.7259
		3	0.6203
HEK site 2 ON	B-SpCas9-HF1	1	0.3743		0.456633	0.668179
		2	0.55
		3	0.4456
HEK site 2 ON	B-HypaSpCas9	1	0.2084		0.287733	0.421032
		2	0.3029
		3	0.3519
HEK site 2 ON	HypaR SpCas9	1			0.4409	0.645157
		2	0.4994
		3	0.3824
HEK site 2 ON	untreated	1	0		0.0001	-
		2	0.0001
		3	0.0002
HEK site 2	WT SpCas9	1	0.597	0.372864	0.602467	1
		2	0.6137	0.379501
		3	0.5967	0.377241
HEK site 2	B-SpCas9-HF1	1	0.5539	0.239574	0.510933	0.848069
		2	0.5078	0.2692
		3	0.4711	0.223095
HEK site 2	HypaR SpCas9	1	0.3935	0.243964	0.355033	0.5893
		2	0.3582	0.225851
		3	0.3134	0.220485
HEK site 2 OT1	dead SpCas9	1	0.0002		0.000133333
		2	0.0001
		3	0.0001
HEK site 2 OT1	eSpCas9-plus	1	0.0002		0.0002
		2	0.0003
		3	0.0001
HEK site 2 OT1	B-WT SpCas9	1	0.001		0.00166667
		2	0.002
		3	0.002
HEK site 2 OT1	SpCas9-HF1	1	0.0003		0.0002
		2	0.0002
		3	0.0001
HEK site 2 OT1	WT SpCas9	1	0.0203		0.0282333
		2	0.0367
		3	0.0277
HEK site 2 OT1	B-SpCas9-HF1	1	0.0001		0.000166667
		2	0.0003
		3	0.0001
HEK site 2 OT1	B-HypaSpCas9	1	0.0004		0.000333333
		2	0.0005
		3	0.0001
HEK site 2 OT1	HypaR SpCas9	1	0.0001		0.0002
		2	0.0003
		3	0.0002
HEK site 2 OT1	untreated	1	0.0002		0.0002
		2	0.0001
		3	0.0003
HEK site 2 OT1	non-targeted 1	1	0.0001		0.0001
		2	0.0001
		3
HEK site 2 OT1	non-targeted 2	1	0.0001		0.000133333
		2	0.0001
		3	0.0002
HEK site 2 OT2	dead SpCas9	1	0		0.000133333
		2	0.0001
		3	0.0003
HEK site 2 OT2	eSpCas9-plus	1	0		0.000233333
		2	0.0006
		3	0.0001
HEK site 2 OT2	B-WT SpCas9	1	0.0003		0.000333333
		2	0.0004
		3	0.0003
HEK site 2 OT2	SpCas9-HF1	1	0.0001		0.0002
		2	0.0002
		3	0.0003
HEK site 2 OT2	WT SpCas9	1	0.0003		0.000133333
		2	0.0001
		3	0
HEK site 2 OT2	B-SpCas9-HF1	1	0		0.0003
		2	0.0004
		3	0.0005
HEK site 2 OT2	B-HypaSpCas9	1	0		6.66667e-05
		2	0.0002
		3	0
HEK site 2 OT2	HypaR SpCas9	1	0.0001		0.0001
		2	0.0002
		3	0
HEK site 2 OT2	untreated	1	0.0002		6.66667e-05
		2	0
		3	0
HEK site 2 OT2	non-targeted 1	1	0		6.66667e-05
		2	0.0002
		3	0
HEK site 2 OT2	non-targeted 2	1	0		0.000133333
		2	0.0002
		3	0.0002
HEK site 2 OT3	dead SpCas9	1	0		0.000133333
		2	0.0001
		3	0.0003
HEK site 2 OT3	eSpCas9-plus	1	0.0001		6.66667e-05
		2	0.0001
		3	0
HEK site 2 OT3	B-WT SpCas9	1	0.0001		0.000166667
		2	0.0002
		3	0.0002
HEK site 2 OT3	SpCas9-HF1	1	0.0003		0.000233333
		2	0.0001
		3	0.0003
HEK site 2 OT3	WT SpCas9	1	0.0002		0.0002
		2	0.0002
		3	0.0002
HEK site 2 OT3	B-SpCas9-HF1	1	0		0.000133333
		2	0.0003
		3	0.0001
HEK site 2 OT3	B-HypaSpCas9	1	0.0002		0.000166667
		2	0
		3	0.0003
HEK site 2 OT3	HypaR SpCas9	1	0		3.33333e-05
		2	0.0001
		3	0
HEK site 2 OT3	untreated	1	0		3.33333e-05
		2	0
		3	0.0001
HEK site 2 OT3	non-targeted 1	1	0		0.000166667
		2	0.0003
		3	0.0002
HEK site 2 OT3	non-targeted 2	1	0		3.33333e-05
		2	0.0001
		3	0
HEK site 3 ON	dead SpCas9	1	0.0001		0.0001	-
		2	0
		3	0.0002
HEK site 3 ON	WT SpCas9	1	0.7532		0.7313	1
		2	0.7191
		3	0.7216
HEK site 3 ON	eSpCas9-plus	1	0.667		0.659067	0.901226
		2	0.6873
		3	0.6229
HEK site 3 ON	B-SpCas9-HF1	1	0.708		0.660533	0.903232
		2	0.6841
		3	0.5895
HEK site 3 ON	B-HypaR-SpCas9	1	0.3884		0.315433	0.431332
		2	0.3132
		3	0.2447
HEK site 3 ON	WT SpCas9	1	0.8037		0.701333	1
		2	0.7176
		3	0.5827
HEK site 3 ON	B-WT SpCas9	1	0.7704		0.639067	0.911217
		2	0.642
		3	0.5048
HEK site 3 ON	SpCas9-HF1	1	0.7507		0.646333	0.921578
		2	0.6518
		3	0.5365
HEK site 3 ON	B-SpCas9-HF1	1	0.6222		0.584833	0.833888
		2	0.6443
		3	0.488
HEK site 3 ON	B-HypaSpCas9	1	0.4912		0.4558	0.649905
		2	0.4866
		3	0.3896
HEK site 3 ON	HypaR-SpCas9	1	0.4538		0.479933	0.684316
		2	0.4705
		3	0.5155
HEK site 3 ON	untreated	1	0		0	-
		2	0
		3	0
HEK site 3 ON	WT SpCas9	1	0.7385	0.583615	0.732733	1
		2	0.7275	0.587904
		3	0.7322	0.576755
HEK site 3 ON	B-HypaSpCas9	1	0.4712	0.280136	0.480133	0.673
		2	0.489	0.30184
		3	0.4802	0.306539
HEK site 3 ON	HypaR-SpCas9	1	0.639	0.385133	0.579	1.20642
		2	0.5393	0.343408
		3	0.5587	0.351709
HEK site 3 OT1	dead SpCas9	1	0.0001		0.0001
		2	0
		3	0.0002
HEK site 3 OT1	eSpCas9-plus	1	0.0001		0.000266667
		2	0.0002
		3	0.0005
HEK site 3 OT1	B-HypaR-SpCas9	1	0.0002		6.66667e-05
		2	0
		3	0
HEK site 3 OT1	WT SpCas9	1	0.2379		0.205367
		2	0.2038
		3	0.1744
HEK site 3 OT1	B-WT SpCas9	1	0.2412		0.186167
		2	0.1906
		3	0.1267
HEK site 3 OT1	SpCas9-HF1	1	0.0001		0.000233333
		2	0.0003
		3	0.0003
HEK site 3 OT1	B-SpCas9-HF1	1	0.0005		0.0004
		2	0.0003
		3	0.0004
HEK site 3 OT1	B-HypaSpCas9	1	0.0014		0.000966667
		2	0.0007
		3	0.0008
HEK site 3 OT1	HypaR-SpCas9	1	0.0003		0.000266667
		2	0.0003
		3	0.0002
HEK site 3 OT1	untreated	1	0		3.33333e-05
		2	0.0001
		3	0
HEK site 3 OT1	non-targeted 1	1	0.0001		0.0001
		2	0.0001
		3	0.0001
HEK site 3 OT1	non-targeted 2	1	0.0001		0.000166667
		2	0.0004
		3	0
HEK site 3 OT2	dead SpCas9	1	0		6.66667e-05
		2	0.0002
		3	0
HEK site 3 OT2	eSpCas9-plus	1	0.0002		0.000133333
		2	0
		3	0.0002
HEK site 3 OT2	B-HypaR-SpCas9	1	0.0001		6.66667e-05
		2	0.0001
		3	0
HEK site 3 OT2	WT SpCas9	1	0.2235		0.183033
		2	0.1953
		3	0.1303
HEK site 3 OT2	B-WT SpCas9	1	0.0017		0.00183333
		2	0.002
		3	0.0018
HEK site 3 OT2	SpCas9-HF1	1	0		6.66667e-05
		2	0
		3	0.0002
HEK site 3 OT2	B-SpCas9-HF1	1	0.0003		0.000166667
		2	0.0001
		3	0.0001
HEK site 3 OT2	B-HypaSpCas9	1	0.0002		0.000133333
		2	0.0002
		3	0
HEK site 3 OT2	HypaR-SpCas9	1	0.0002		0.0002
		2	0.0001
		3	0.0003
HEK site 3 OT2	untreated	1	0.0001		0.000133333
		2	0.0001
		3	0.0002
HEK site 3 OT2	non-targeted 1	1	0.0003		0.000266667
		2	0.0002
		3	0.0003
HEK site 3 OT2	non-targeted 2	1	0.0004		0.000233333
		2	0.0002
		3	0.0001
HEK site 3 OT3	dead SpCas9	1	0		0.000133333
		2	0.0003
		3	0.0001
HEK site 3 OT3	eSpCas9-plus	1	0.0003		0.0002
		2	0.0002
		3	0.0001
HEK site 3 OT3	B-HypaR-SpCas9	1	0		0.000133333
		2	0.0003
		3	0.0001
HEK site 3 OT3	WT SpCas9	1	0.1025		0.0819667
		2	0.0818
		3	0.0616
HEK site 3 OT3	B-WT SpCas9	1	0.0138		0.0095
		2	0.008
		3	0.0067
HEK site 3 OT3	SpCas9-HF1	1	0.0003		0.000233333
		2	0.0004
		3	0
HEK site 3 OT3	B-SpCas9-HF1	1	0.0003		0.0001
		2	0
		3	0
HEK site 3 OT3	B-HypaSpCas9	1	0.0002		6.66667e-05
		2	0
		3	0
HEK site 3 OT3	HypaR-SpCas9	1	0.0001		0.000166667
		2	0.0002
		3	0.0002
HEK site 3 OT3	untreated	1	0.0002		0.0001
		2	0
		3	0.0001
HEK site 3 OT3	non-targeted 1	1	0.0001		0.0001
		2	0.0001
		3	0.0001
HEK site 3 OT3	non-targeted 2	1	0		0.0001
		2	0.0001
		3	0.0002
DNMT1 site 4 ON	WT SpCas9	1	0.4093	0.0608356	0.393167
		2	0.3818	0.05055
		3	0.3884	0.0563852
DNMT1 site 4 ON	evoSpCas9	1	0.4228	0.351466	0.433433	0.65322
		2	0.4353	0.296347
		3	0.4422	0.28313
DNMT1 site 4 ON	B-evoSpCas9	1	0.3223	0.318957	0.334	0.503366
		2	0.338	0.295562
		3	0.3417	0.288557
DNMT1 site 4 ON	dead SpCas9	1	0.0012		0.0012	-
		2	0.0017
		3	0.0007
DNMT1 site 4 ON	WT SpCas9	1	0.5829		0.646133	1
		2	0.7164
		3	0.6391
DNMT1 site 4 ON	eSpCas9-plus	1	0.517		0.569167	0.880881
		2	0.6176
		3	0.5729
DNMT1 site 4 ON	B-SpCas9-HF1	1	0.5374		0.5252	0.812835
		2	0.5781
		3	0.4601
DNMT1 site 4 ON	B-HypaR-SpCas9	1	0.3777		0.3807	0.589197
		2	0.3864
		3	0.378
DNMT1 site 4 ON	WT SpCas9	1	0.6061		0.635933	1
		2	0.6922
		3	0.6095
DNMT1 site 4 ON	B-WT SpCas9	1	0.5432		0.457767	0.719834
		2	0.447
		3	0.3831
DNMT1 site 4 ON	SpCas9-HF1	1	0.6211		0.5244	0.824615
		2	0.5068
		3	0.4453
DNMT1 site 4 ON	B-HypaR-SpCas9	1	0.3534		0.367667	0.578153
		2	0.3889
		3	0.3607
DNMT1 site 4 ON	evoSpCas9	1	0.4109		0.4587	0.721302
		2	0.4621
		3	0.5031
DNMT1 site 4 ON	B-evoSpCas9	1	0.4135		0.3838	0.603522
		2	0.4073
		3	0.3306
DNMT1 site 4 ON	HeFSpCas9	1	0.0122		0.0134333	0.0211238
		2	0.0149
		3	0.0132
DNMT1 site 4 ON	B-HeFSpCas9	1	0.0317		0.0366	0.0575532
		2	0.0385
		3	0.0396
DNMT1 site 4 ON	untreated	1	0.0002		0.0002	-
		2	0.0002
		3	0.0002
DNMT1 site 4 OT1	dead SpCas9	1	0.0005		0.0004
		2	0.0001
		3	0.0006
DNMT1 site 4 OT1	eSpCas9-plus	1	0.3227		0.356633
		2	0.385
		3	0.3622
DNMT1 site 4 OT1	B-SpCas9-HF1	1	0.0049		0.0034
		2	0.0039
		3	0.0014
DNMT1 site 4 OT1	B-WT SpCas9	1	0.4906		0.4007
		2	0.3779
		3	0.3336
DNMT1 site 4 OT1	SpCas9-HF1	1	0.0404		0.0283333
		2	0.0311
		3	0.0135
DNMT1 site 4 OT1	WT SpCas9	1	0.5249		0.538333
		2	0.5783
		3	0.5118
DNMT1 site 4 OT1	B-HypaR-SpCas9	1	0.0006		0.00126667
		2	0.0025
		3	0.0007
DNMT1 site 4 OT1	evoSpCas9	1	0.0006		0.000833333
		2	0.0004
		3	0.0015
DNMT1 site 4 OT1	B-evoSpCas9	1	0.0003		0.000433333
		2	0.0007
		3	0.0003
DNMT1 site 4 OT1	untreated	1	0.0003		0.0003
		2	0.0002
		3	0.0004
DNMT1 site 4 OT1	non-targeted 1	1	0.0005		0.000466667
		2	0.0004
		3	0.0005
DNMT1 site 4 OT1	non-targeted 2	1	0.0003		0.0003
		2	0.0002
		3	0.0004
DNMT1 site 4 OT2	dead SpCas9	1	0.0006		0.0005
		2	0.0003
		3	0.0006
DNMT1 site 4 OT2	eSpCas9-plus	1	0.0006		0.0006
		2	0.0005
		3	0.0007
DNMT1 site 4 OT2	B-SpCas9-HF1	1	0.0003		0.000266667
		2	0.0001
		3	0.0004
DNMT1 site 4 OT2	B-WT SpCas9	1	0.015		0.0107667
		2	0.01
		3	0.0073
DNMT1 site 4 OT2	SpCas9-HF1	1	0.0002		0.000133333
		2	0
		3	0.0002
DNMT1 site 4 OT2	WT SpCas9	1	0.2666		0.2796
		2	0.3141
		3	0.2581
DNMT1 site 4 OT2	B-HypaR-SpCas9	1	0		0.000233333
		2	0.0005
		3	0.0002
DNMT1 site 4 OT2	evoSpCas9	1	0.001		0.0012
		2	0.0003
		3	0.0023
DNMT1 site 4 OT2	B-evoSpCas9	1	0		0.000266667
		2	0.0005
		3	0.0003
DNMT1 site 4 OT2	untreated	1	0.0002		0.0001
		2	0
		3	0.0001
DNMT1 site 4 OT2	non-targeted 1	1	0		0
		2	0
		3	0
DNMT1 site 4 OT2	non-targeted 2	1	0.0002		0.000133333
		2	0.0002
		3	0
DNMT1 site 4 OT3	dead SpCas9	1	0.0003		0.0002
		2	0.0002
		3	0.0001
DNMT1 site 4 OT3	eSpCas9-plus	1	0.0001		0.000233333
		2	0
		3	0.0006
DNMT1 site 4 OT3	B-SpCas9-HF1	1	0		0.000233333
		2	0.0004
		3	0.0003
DNMT1 site 4 OT3	B-WT SpCas9	1	0.2463		0.183933
		2	0.1695
		3	0.136
DNMT1 site 4 OT3	SpCas9-HF1	1	0.0006		0.000533333
		2	0.0005
		3	0.0005
DNMT1 site 4 OT3	WT SpCas9	1	0.0538		0.0582
		2	0.0667
		3	0.0541
DNMT1 site 4 OT3	B-HypaR-SpCas9	1	0.0009		0.000466667
		2	0.0002
		3	0.0003
DNMT1 site 4 OT3	evoSpCas9	1	0.0008		0.000366667
		2	0.0001
		3	0.0002
DNMT1 site 4 OT3	B-evoSpCas9	1	0.0001		0.000233333
		2	0.0003
		3	0.0003
DNMT1 site 4 OT3	untreated	1	0.0001		0.0003
		2	0.0005
		3	0.0003
DNMT1 site 4 OT3	non-targeted 1	1	0.0006		0.000333333
		2	0.0002
		3	0.0002
DNMT1 site 4 OT3	non-targeted 2	1	0		0.000133333
		2	0.0002
		3	0.0002
AR ON	WT SpCas9	1	0.6457	0.549636	0.648067
		2	0.6545	0.561803
		3	0.644	0.556211
AR ON	B-HypaR-SpCas9	1	0.3997	0.713285	0.3693	0.61298
		2	0.3516	0.641354
		3	0.3566	0.775939
AR ON	dead SpCas9	1			0.00045	-
		2	0.0005
		3	0.0004
AR ON	WT SpCas9	1	0.6162		0.603167	1
		2	0.5915
		3	0.6018
AR ON	eSpCas9-plus	1	0.5401		0.5093	0.844377
		2	0.4996
		3	0.4882
AR ON	B-SpCas9-HF1	1	0.5271		0.5752	0.953634
		2	0.5732
		3	0.6253
AR ON	B-HypaR-SpCas9	1	0.37		0.368333	0.610666
		2	0.3065
		3	0.4285
AR ON	WT SpCas9	1	0.5011		0.533367	1
		2	0.5361
		3	0.5629
AR ON	B-WT SpCas9	1	0.419		0.464767	0.871383
		2	0.5235
		3	0.4518
AR ON	HiFi SpCas9	1	0.46		0.551433	1.03387
		2	0.5649
		3	0.6294
AR ON	SpCas9-HF1	1	0.5366		0.5588	1.04768
		2	0.6306
		3	0.5092
AR ON	B-HypaR-SpCas9	1	0.2847		0.298833	0.560277
		2	0.3481
		3	0.2637
AR ON	evoSpCas9	1	0.1833		0.209233	0.392288
		2	0.2043
		3	0.2401
AR ON	B-evoSpCas9	1	0.0035		0.00443333	0.00831198
		2	0.0059
		3	0.0039
AR ON	HeFSpCas9	1	0.06		0.0554333	0.103931
		2	0.0517
		3	0.0546
AR ON	B-HeFSpCas9	1	0.0054		0.00446667	0.00837448
		2	0.0027
		3	0.0053
AR ON	untreated	1	0.0032		0.00283333	-
		2	0.002
		3	0.0033
AR OT1	dead SpCas9	1	0.0002		0.0001
		2	0
		3	0.0001
AR OT1	eSpCas9-plus	1	0.0005		0.000333333
		2	0.0002
		3	0.0003
AR OT1	B-SpCas9-HF1	1	0.0001		6.66667e-05
		2	0
		3	0.0001
AR OT1	WT SpCas9	1	0.2429		0.2526
		2	0.2487
		3	0.2662
AR OT1	B-WT SpCas9	1	0.1819		0.209967
		2	0.2441
		3	0.2039
AR OT1	HiFi SpCas9	1	0.0002		0.000433333
		2	0.0005
		3	0.0006
AR OT1	SpCas9-HF1	1	0		3.33333e-05
		2	0.0001
		3	0
AR OT1	B-HypaR-SpCas9	1	0.0001		0.000166667
		2	0.0002
		3	0.0002
AR OT1	evoSpCas9	1	0.0001		0.0001
		2	0.0001
		3	0.0001
AR OT1	untreated	1	0.0001		3.33333e-05
		2	0
		3	0
AR OT1	non-targeted 1	1	0		3.33333e-05
		2	0
		3	0.0001
AR OT1	non-targeted 2	1	0		0
		2	0
		3	0
AR OT2	dead SpCas9	1	0.0002		0.000166667
		2	0.0001
		3	0.0002
AR OT2	eSpCas9-plus	1	0.001		0.0007
		2	0.0006
		3	0.0005
AR OT2	B-SpCas9-HF1	1	0.0001		6.66667e-05
		2	0
		3	0.0001
AR OT2	WT SpCas9	1	0.1948		0.206867
		2	0.1933
		3	0.2325
AR OT2	B-WT SpCas9	1	0.1084		0.119967
		2	0.1473
		3	0.1042
AR OT2	HiFi SpCas9	1	0.0026		0.00423333
		2	0.004
		3	0.0061
AR OT2	SpCas9-HF1	1	0.0002		0.000133333
		2	0.0002
		3	0
AR OT2	B-HypaR-SpCas9	1	0.0001		0.000133333
		2	0.0001
		3	0.0002
AR OT2	evoSpCas9	1	0.0002		0.0002
		2	0.0002
		3	0.0002
AR OT2	untreated	1	0.0002		0.0001
		2	0
		3	0.0001
AR OT2	non-targeted 1	1	0.0001		6.66667e-05
		2	0.0001
		3	0
AR OT2	non-targeted 2	1	0.0001		0.0001
		2	0.0002
		3	0
AR OT3	dead SpCas9	1			0.00065
		2	0.0005
		3	0.0008
AR OT3	eSpCas9-plus	1	0.0004		0.0004
		2	0.0004
		3	0.0004
AR OT3	B-SpCas9-HF1	1	0.0006		0.000533333
		2	0.0003
		3	0.0007
AR OT3	WT SpCas9	1	0.1198		0.1244
		2	0.1204
		3	0.133
AR OT3	B-WT SpCas9	1	0.0059		0.00606667
		2	0.0071
		3	0.0052
AR OT3	HiFi SpCas9	1	0.0004		0.0004
		2	0.0005
		3	0.0003
AR OT3	SpCas9-HF1	1	0.0001		0.0003
		2	0.0003
		3	0.0005
AR OT3	B-HypaR-SpCas9	1	0.0002		0.000266667
		2	0.0003
		3	0.0003
AR OT3	evoSpCas9	1	0.0005		0.000533333
		2	0.0008
		3	0.0003
AR OT3	untreated	1	0.0002		0.000266667
		2	0.0004
		3	0.0002
AR OT3	non-targeted 1	1	0.0002		0.0004
		2	0.0007
		3	0.0003
AR OT3	non-targeted 2	1	0.0006		0.000466667
		2	0.0004
		3	0.0004
HPRT38087 ON	WT SpCas9	1	0.3001	0.932023	0.297867
		2	0.3035	0.945305
		3	0.29	0.945862
HPRT38087 ON	B-SpCas9-HF1	1			0.27
		2	0.2796	0.381259
		3	0.2604	0.384025
HPRT38087 ON	B-HypaSpCas9	1	0.2515	0.560239	0.225233
		2	0.2018	0.511397
		3	0.2224	0.504946
HPRT38087 ON	dead SpCas9	1	0.0001		0.0001	-
		2	0.0001
		3	0.0001
HPRT38087 ON	WT SpCas9	1	0.5808		0.658467	1
		2	0.6737
		3	0.7209
HPRT38087 ON	B-SpCas9-HF1	1	0.3578		0.429467	0.652222
		2	0.4516
		3	0.479
HPRT38087 ON	B-HypaR-SpCas9	1	0.031		0.0306	0.0464716
		2	0.0306
		3	0.0302
HPRT38087 ON	B-WT SpCas9	1	0.419		0.400967	0.60894
		2	0.44
		3	0.3439
HPRT38087 ON	HiFi SpCas9	1	0.5522		0.439867	0.668017
		2	0.4293
		3	0.3381
HPRT38087 ON	eSpCas9-plus	1	0.4677		0.415133	0.630455
		2	0.426
		3	0.3517
HPRT38087 ON	SpCas9-HF1-plus	1	0.4611		0.423833	0.643667
		2	0.4814
		3	0.329
HPRT38087 ON	untreated	1	0.0001		6.66667e-05	-
		2	0.0001
		3	0
HPRT38087 ON	WT SpCas9	1	0.3986		0.4581	1
		2	0.4881
		3	0.4876
HPRT38087 ON	B-SpCas9-HF1	1	0.3247		0.320133	0.698828
		2	0.3054
		3	0.3303
HPRT38087 ON	B-HypaSpCas9	1	0.2411		0.2429	0.530234
		2	0.2133
		3	0.2743
HPRT38087 OT1	dead SpCas9	1	0.012		0.0130333
		2	0.0151
		3	0.012
HPRT38087 OT1	B-WT SpCas9	1	0.0165		0.0193333
		2	0.0234
		3	0.0181
HPRT38087 OT1	HiFi SpCas9	1	0.0206		0.0230333
		2	0.0228
		3	0.0257
HPRT38087 OT1	eSpCas9-plus	1	0.0214		0.0189667
		2	0.0161
		3	0.0194
HPRT38087 OT1	SpCas9-HF1-plus	1	0.0213		0.0210667
		2	0.0224
		3	0.0195
HPRT38087 OT1	untreated	1	0.0085		0.00823333
		2	0.0072
		3	0.009
HPRT38087 OT1	non-targeted 1	1	0.0076		0.00853333
		2	0.0125
		3	0.0055
HPRT38087 OT1	non-targeted 2	1	0.0103		0.0096
		2	0.0076
		3	0.0109
HPRT38087 OT1	WT SpCas9	1	0.0232		0.0319
		2	0.0302
		3	0.0423
HPRT38087 OT1	B-SpCas9-HF1	1	0.0215		0.0196
		2	0.0179
		3	0.0194
HPRT38087 OT1	B-HypaSpCas9	1	0.0131		0.0116
		2	0.0101
		3
HPRT38087 OT2	dead SpCas9	1	0.0001		0.000166667
		2	0.0001
		3	0.0003
HPRT38087 OT2	B-WT SpCas9	1	0.0389		0.0413333
		2	0.052
		3	0.0331
HPRT38087 OT2	HiFi SpCas9	1	0.0002		0.000233333
		2	0.0002
		3	0.0003
HPRT38087 OT2	eSpCas9-plus	1	0.0001		0.000166667
		2	0.0002
		3	0.0002
HPRT38087 OT2	SpCas9-HF1-plus	1	0.0001		0.0001
		2	0
		3	0.0002
HPRT38087 OT2	untreated	1	0		0.000133333
		2	0.0001
		3	0.0003
HPRT38087 OT2	non-targeted 1	1	0.0001		0.000133333
		2	0.0001
		3	0.0002
HPRT38087 OT2	non-targeted 2	1	0.0001		0.000166667
		2	0.0002
		3	0.0002
HPRT38087 OT2	WT SpCas9	1	0.0008		0.000933333
		2	0.001
		3	0.001
HPRT38087 OT2	B-SpCas9-HF1	1	0.0002		0.000166667
		2	0.0001
		3	0.0002
HPRT38087 OT2	B-HypaSpCas9	1	0		3.33333e-05
		2	0
		3	0.0001
HPRT38087 OT3	dead SpCas9	1	0.0011		0.00116667
		2	0.0016
		3	0.0008
HPRT38087 OT3	B-WT SpCas9	1	0.0031		0.00423333
		2	0.0056
		3	0.004
HPRT38087 OT3	HiFi SpCas9	1	0.0028		0.00443333
		2	0.0048
		3	0.0057
HPRT38087 OT3	eSpCas9-plus	1	0.0043		0.00316667
		2	0.0025
		3	0.0027
HPRT38087 OT3	SpCas9-HF1-plus	1	0.007		0.0045
		2	0.0048
		3	0.0017
HPRT38087 OT3	untreated	1	0.0004		0.00035
		2	0.0003
		3
HPRT38087 OT3	non-targeted 1	1	0.0006		0.000566667
		2	0.0008
		3	0.0003
HPRT38087 OT3	non-targeted 2	1	0.0005		0.0006
		2	0.0005
		3	0.0008
HPRT38087 OT3	WT SpCas9	1	0.0022		0.0023
		2	0.0033
		3	0.0014
HPRT38087 OT3	B-SpCas9-HF1	1	0.0013		0.00136667
		2	0.0009
		3	0.0019
HPRT38087 OT3	B-HypaSpCas9	1	0.0006		0.000566667
		2	0.0002
		3	0.0009
CCR5 site 11 ON	WT SpCas9	1	0.4847	0.768104	0.503467
		2	0.517	0.778337
		3	0.5087	0.789267
CCR5 site 11 ON	HeFSpCas9	1	0.5648	0.773548	0.557967
		2	0.5467	0.767331
		3	0.5624	0.778094
CCR5 site 11 ON	B-HeFSpCas9	1	0.3285	0.798782	0.3344
		2	0.3374	0.807054
		3	0.3373	0.792173
CCR5 site 11 ON	dead SpCas9	1	0.0001		0.0003	-
		2	0.0006
		3	0.0002
CCR5 site 11 ON	WT SpCas9	1	0.4716		0.4243	1
		2	0.4465
		3	0.3548
CCR5 site 11 ON	eSpCas9-plus	1	0.5718		0.4895	1.15366
		2	0.4597
		3	0.437
CCR5 site 11 ON	B-SpCas9-HF1	1	0.6804		0.615767	1.45125
		2	0.6707
		3	0.4962
CCR5 site 11 ON	B-HypaR-SpCas9	1	0.4675		0.371167	0.874774
		2	0.3802
		3	0.2658
CCR5 site 11 ON	WT SpCas9	1	0.2527		0.287833	1
		2	0.3186
		3	0.2922
CCR5 site 11 ON	B-WT SpCas9	1	0.2098		0.2589	0.899479
		2	0.2412
		3	0.3257
CCR5 site 11 ON	SpCas9-HF1	1	0.322		0.4055	1.4088
		2	0.3962
		3	0.4983
CCR5 site 11 ON	B-HypaR-SpCas9	1	0.1936		0.244167	0.848292
		2	0.2496
		3	0.2893
CCR5 site 11 ON	evoSpCas9	1	0.2156		0.2974	1.03324
		2	0.3
		3	0.3766
CCR5 site 11 ON	B-evoSpCas9	1	0.157		0.185033	0.642849
		2	0.2031
		3	0.195
CCR5 site 11 ON	HeFSpCas9	1	0.3221		0.313633	1.08964
		2	0.3125
		3	0.3063
CCR5 site 11 ON	B-HeFSpCas9	1	0.2543		0.250567	0.870527
		2	0.2701
		3	0.2273
CCR5 site 11 ON	untreated	1	0		6.66667e-05	-
		2	0.0001
		3	0.0001
CCR5 site 11 OT1	dead SpCas9	1	0		0.000133333
		2	0
		3	0.0004
CCR5 site 11 OT1	eSpCas9-plus	1	0.3512		0.289233
		2	0.2737
		3	0.2428
CCR5 site 11 OT1	B-SpCas9-HF1	1	0.0529		0.0446333
		2	0.051
		3	0.03
CCR5 site 11 OT1	WT SpCas9	1	0.2678		0.303167
		2	0.3239
		3	0.3178
CCR5 site 11 OT1	B-WT SpCas9	1	0.1896		0.2466
		2	0.2329
		3	0.3173
CCR5 site 11 OT1	SpCas9-HF1	1	0.1264		0.1746
		2	0.1665
		3	0.2309
CCR5 site 11 OT1	B-HypaR-SpCas9	1	0.0019		0.00246667
		2	0.003
		3	0.0025
CCR5 site 11 OT1	evoSpCas9	1	0.0014		0.0019
		2	0.0021
		3	0.0022
CCR5 site 11 OT1	B-evoSpCas9	1	0.0017		0.00133333
		2	0.0013
		3	0.001
CCR5 site 11 OT1	HeFSpCas9	1	0.0028		0.00226667
		2	0.0019
		3	0.0021
CCR5 site 11 OT1	B-HeFSpCas9	1	0.0013		0.001
		2	0.0011
		3	0.0006
CCR5 site 11 OT1	untreated	1	0.0002		0.0002
		2	0.0001
		3	0.0003
CCR5 site 11 OT1	non-targeted 1	1	0.0002		0.0001
		2	0
		3	0.0001
CCR5 site 11 OT1	non-targeted 2	1	0.0003		0.000166667
		2	0.0002
		3	0
CCR5 site 11 OT2	dead SpCas9	1	0.0001		0.000133333
		2	0.0001
		3	0.0002
CCR5 site 11 OT2	eSpCas9-plus	1	0.0003		0.0002
		2	0.0002
		3	0.0001
CCR5 site 11 OT2	B-SpCas9-HF1	1	0.0001		0.000133333
		2	0.0002
		3	0.0001
CCR5 site 11 OT2	WT SpCas9	1	0.0017		0.00133333
		2	0.001
		3	0.0013
CCR5 site 11 OT2	B-WT SpCas9	1	0.0014		0.00213333
		2	0.0016
		3	0.0034
CCR5 site 11 OT2	SpCas9-HF1	1	0.0002		0.000233333
		2	0.0002
		3	0.0003
CCR5 site 11 OT2	B-HypaR-SpCas9	1	0.0001		0.000133333
		2	0.0002
		3	0.0001
CCR5 site 11 OT2	evoSpCas9	1	0.0005		0.000266667
		2	0.0001
		3	0.0002
CCR5 site 11 OT2	B-evoSpCas9	1	0.0001		0.0001
		2	0.0001
		3	0.0001
CCR5 site 11 OT2	HeFSpCas9	1	0.0002		0.0002
		2	0.0001
		3	0.0003
CCR5 site 11 OT2	B-HeFSpCas9	1	0.0001		0.0001
		2	0.0002
		3	0
CCR5 site 11 OT2	untreated	1	0.0002		0.000166667
		2	0.0002
		3	0.0001
CCR5 site 11 OT2	non-targeted 1	1	0		6.66667e-05
		2	0.0001
		3	0.0001
CCR5 site 11 OT2	non-targeted 2	1	0.0002		0.000166667
		2	0.0002
		3	0.0001
FANCF site 2 ON	WT SpCas9	1	0.5137	0.1054	0.507633	1
		2	0.5076	0.1115
		3	0.5016	0.0954
FANCF site 2 ON	evoSpCas9	1	0.5639	0.207129	0.499133	0.983256
		2	0.5472	0.202303
		3	0.3863	0.177582
FANCF site 2 ON	B-evo SpCas9	1	0.3809	0.0798	0.376867	0.742399
		2	0.3793	0.0702
		3	0.3704	0.0686
FANCF site 2 ON	B-evo SpCas9 RNP	1	0.3488	0.0696	0.357767	0.704774
		2	0.3586	0.0683
		3	0.3659	0.0804
FANCF site 2 ON	dead SpCas9	1	0.0006		0.000466667	-
		2	0.0004
		3	0.0004
FANCF site 2 ON	WT SpCas9	1	0.7852		0.795433	1
		2	0.8257
		3	0.7754
FANCF site 2 ON	eSpCas9-plus	1	0.7532		0.756633	0.951222
		2	0.8038
		3	0.7129
FANCF site 2 ON	B-SpCas9-HF1	1	0.7386		0.7456	0.937351
		2	0.7902
		3	0.708
FANCF site 2 ON	B-HypaR-SpCas9	1	0.6303		0.618533	0.777605
		2	0.6653
		3	0.56
FANCF site 2 ON	WT SpCas9	1	0.7495		0.726067	1
		2	0.7359
		3	0.6928
FANCF site 2 ON	B-WT SpCas9	1	0.6176		0.672133	0.925718
		2	0.7089
		3	0.6899
FANCF site 2 ON	SpCas9-HF1	1	0.6816		0.735067	1.0124
		2	0.7664
		3	0.7572
FANCF site 2 ON	B-HypaR-SpCas9	1	0.5242		0.565267	0.778533
		2	0.608
		3	0.5636
FANCF site 2 ON	evoSpCas9	1	0.6172		0.673533	0.927647
		2	0.7044
		3	0.699
FANCF site 2 ON	B-evoSpCas9	1	0.5655		0.651933	0.897897
		2	0.6808
		3	0.7095
FANCF site 2 ON	HeFSpCas9	1	0.1896		0.2305	0.317464
		2	0.2385
		3	0.2634
FANCF site 2 ON	B-HeFSpCas9	1	0.02		0.0197667	0.0272243
		2	0.0196
		3	0.0197
FANCF site 2 ON	untreated	1	0.0001		0.000133333	-
		2	0.0001
		3	0.0002
FANCF site 2 OT1	dead SpCas9	1	0.0004		0.000366667
		2	0.0004
		3	0.0003
FANCF site 2 OT1	eSpCas9-plus	1	0.4814		0.4726
		2	0.5302
		3	0.4062
FANCF site 2 OT1	B-SpCas9-HF1	1	0.4163		0.4138
		2	0.4913
		3	0.3338
FANCF site 2 OT1	WT SpCas9	1	0.628		0.601733
		2	0.6021
		3	0.5751
FANCF site 2 OT1	B-WT SpCas9	1	0.4117		0.4791
		2	0.5066
		3	0.519
FANCF site 2 OT1	SpCas9-HF1	1	0.5008		0.5628
		2	0.6156
		3	0.572
FANCF site 2 OT1	B-HypaR-SpCas9	1	0.2301		0.251067
		2	0.2979
		3	0.2252
FANCF site 2 OT1	evoSpCas9	1	0.2089		0.2363
		2	0.2712
		3	0.2288
FANCF site 2 OT1	B-evoSpCas9	1	0.0316		0.0400667
		2	0.0475
		3	0.0411
FANCF site 2 OT1	B-evoSpCas9 RNP	1	0.0002	0	0.000233333
		2	0.0002	0
		3	0.0003	0
FANCF site 2 OT1	untreated	1	0.0004		0.000166667
		2	0.0001
		3	0
FANCF site 2 OT1	non-targeted 1	1	0.0003		0.000266667
		2	0.0003
		3	0.0002
FANCF site 2 OT1	non-targeted 2	1	0.0006		0.0004
		2	0.0003
		3	0.0003
FANCF site 2 OT2	dead SpCas9	1	0.0004		0.000366667
		2	0.0002
		3	0.0005
FANCF site 2 OT2	eSpCas9-plus	1	0.0034		0.0031
		2	0.0033
		3	0.0026
FANCF site 2 OT2	B-SpCas9-HF1	1	0.0004		0.000333333
		2	0.0004
		3	0.0002
FANCF site 2 OT2	WT SpCas9	1	0.4076		0.3821
		2	0.3811
		3	0.3576
FANCF site 2 OT2	B-WT SpCas9	1	0.3502		0.413633
		2	0.4528
		3	0.4379
FANCF site 2 OT2	SpCas9-HF1	1	0.0001		0.000133333
		2	0.0002
		3	0.0001
FANCF site 2 OT2	B-HypaR-SpCas9	1	0.0004		0.000466667
		2	0.0006
		3	0.0004
FANCF site 2 OT2	evoSpCas9	1	0.0002		0.0002
		2	0.0003
		3	0.0001
FANCF site 2 OT2	B-evoSpCas9	1	0.0003		0.000266667
		2	0.0001
		3	0.0004
FANCF site 2 OT2	B-evoSpCas9 RNP	1	0.0002	0	0.000133333
		2	0.0001	0
		3	0.0001	0
FANCF site 2 OT2	untreated	1	0.0005		0.0004
		2	0.0004
		3	0.0003
FANCF site 2 OT2	non-targeted 1	1	0.0005		0.000366667
		2	0.0003
		3	0.0003
FANCF site 2 OT2	non-targeted 2	1	0.0005		0.000266667
		2	0
		3	0.0003
FANCF site 2 OT3	dead SpCas9	1	0.0004		0.000266667
		2	0.0002
		3	0.0002
FANCF site 2 OT3	eSpCas9-plus	1	0.0002		0.000166667
		2	0.0001
		3	0.0002
FANCF site 2 OT3	B-SpCas9-HF1	1	0.0005		0.0004
		2	0.0003
		3	0.0004
FANCF site 2 OT3	WT SpCas9	1	0.216		0.2107
		2	0.2196
		3	0.1965
FANCF site 2 OT3	B-WT SpCas9	1	0.0326		0.0479667
		2	0.0568
		3	0.0545
FANCF site 2 OT3	SpCas9-HF1	1	0.0002		0.000166667
		2	0.0002
		3	0.0001
FANCF site 2 OT3	B-HypaR-SpCas9	1	0.0001		0.000233333
		2	0.0003
		3	0.0003
FANCF site 2 OT3	evoSpCas9	1	0.0004		0.000266667
		2	0.0002
		3	0.0002
FANCF site 2 OT3	B-evoSpCas9	1	0.0003		0.0002
		2	0.0001
		3	0.0002
FANCF site 2 OT3	B-evoSpCas9 RNP	1	0.0002	0	0.0003
		2	0.0004	0
		3	0.0003	0
FANCF site 2 OT3	untreated	1	0.0006		0.000266667
		2	0.0002
		3	0
FANCF site 2 OT3	non-targeted 1	1	0.0005		0.000366667
		2	0.0002
		3	0.0004
FANCF site 2 OT3	non-targeted 2	1	0.0001		0.000233333
		2	0.0002
		3	0.0004
VEGFA site 1 ON	WT SpCas9	1	0.3962		0.384233
		2	0.4452
		3	0.3113
VEGFA site 1 ON	B-HypaR SpCas9	1	0.1708		0.169233
		2	0.1841
		3	0.1528
VEGFA site 1 ON	evoSpCas9	1	0.319		0.2964
		2	0.2929
		3	0.2773
VEGFA site 1 ON	B-HypaR SpCas9 RNP	1	0.1866		0.1918
		2	0.1926
		3	0.1962
VEGFA site 1 ON	evoSpCas9 RNP	1	0.3472		0.367933
		2	0.4495
		3	0.3071
VEGFA site 1 ON	dead SpCas9	1	0.0186		0.0139333	-
		2	0.0119
		3	0.0113
VEGFA site 1 ON	WT SpCas9	1	0.249		0.2897	1
		2	0.2875
		3	0.3326
VEGFA site 1 ON	eSpCas9-plus	1	0.2096		0.218867	0.755494
		2	0.2266
		3	0.2204
VEGFA site 1 ON	B-SpCas9-HF1	1	0.3151		0.290333	1.00219
		2	0.2964
		3	0.2595
VEGFA site 1 ON	B-HypaR-SpCas9	1	0.1711		0.156467	0.540099
		2	0.1535
		3	0.1448
VEGFA site 1 ON	WT SpCas9	1	0.3596		0.3268	1
		2	0.3646
		3	0.2562
VEGFA site 1 ON	B-WT SpCas9	1	0.2188		0.2464	0.753978
		2	0.2411
		3	0.2793
VEGFA site 1 ON	SpCas9-HF1	1	0.4028		0.361867	1.1073
		2	0.3799
		3	0.3029
VEGFA site 1 ON	B-HypaR-SpCas9	1	0.1751		0.2056	0.629131
		2	0.2409
		3	0.2008
VEGFA site 1 ON	evoSpCas9	1	0.2344		0.272967	0.835271
		2	0.2478
		3	0.3367
VEGFA site 1 ON	B-evoSpCas9	1	0.1413		0.1462	0.447368
		2	0.1107
		3	0.1866
VEGFA site 1 ON	HeFSpCas9	1	0.1073		0.0971333	0.297226
		2	0.0888
		3	0.0953
VEGFA site 1 ON	B-HeFSpCas9	1	0.046		0.0472	0.144431
		2	0.0425
		3	0.0531
VEGFA site 1 ON	B-HypaR-SpCas9 RNP	1	0.1866		0.1918
		2	0.1926
		3	0.1962
VEGFA site 1 ON	evoSpCas9 RNP	1	0.3472		0.367933
		2	0.4495
		3	0.3071
VEGFA site 1 ON	untreated	1	0.0138		0.0109	-
		2	0.0153
		3	0.0036
VEGFA site 1 OT1	dead SpCas9	1	0.0005		0.000233333
		2	0
		3	0.0002
VEGFA site 1 OT1	eSpCas9-plus	1	0.0003		0.00103333
		2	0.0015
		3	0.0013
VEGFA site 1 OT1	WT SpCas9	1	0.3624		0.3394
		2	0.3563
		3	0.2995
VEGFA site 1 OT1	B-WT SpCas9	1	0.2931		0.263967
		2	0.2366
		3	0.2622
VEGFA site 1 OT1	SpCas9-HF1	1	0.0005		0.0006
		2	0.0004
		3	0.0009
VEGFA site 1 OT1	B-SpCas9-HF1	1	0.002		0.00193333
		2	0.0024
		3	0.0014
VEGFA site 1 OT1	B-HypaR-SpCas9	1	0.0003		0.000366667
		2	0.0003
		3	0.0005
VEGFA site 1 OT1	evoSpCas9	1	0.0001		0.0001
		2	0.0001
		3	0.0001
VEGFA site 1 OT1	B-HypaR SpCas9 RNP	1	0.0002		6.66667e-05
		2	0
		3	0
VEGFA site 1 OT1	evoSpCas9 RNP	1	0.0002		0.000133333
		2	0
		3	0.0002
VEGFA site 1 OT1	untreated	1	0		0.000166667
		2	0.0001
		3	0.0004
VEGFA site 1 OT1	non-targeted 1	1	0.0002		6.66667e-05
		2	0
		3	0
VEGFA site 1 OT1	non-targeted 2	1	0.0002		0.000133333
		2	0
		3	0.0002
VEGFA site 1 OT2	dead SpCas9	1	0.0002		0.000266667
		2	0.0004
		3	0.0002
VEGFA site 1 OT2	eSpCas9-plus	1	0.0006		0.000366667
		2	0.0002
		3	0.0003
VEGFA site 1 OT2	WT SpCas9	1	0.1926		0.177067
		2	0.1923
		3	0.1463
VEGFA site 1 OT2	B-WT SpCas9	1	0.2111		0.178267
		2	0.1631
		3	0.1606
VEGFA site 1 OT2	SpCas9-HF1	1	0.0007		0.000566667
		2	0.0006
		3	0.0004
VEGFA site 1 OT2	B-SpCas9-HF1	1	0.0002		0.000266667
		2	0.0004
		3	0.0002
VEGFA site 1 OT2	B-HypaR-SpCas9	1	0.0001		0.000233333
		2	0.0003
		3	0.0003
VEGFA site 1 OT2	evoSpCas9	1	0.0002		0.000133333
		2	0.0001
		3	0.0001
VEGFA site 1 OT2	B-HypaR SpCas9 RNP	1	0.0001		0.000133333
		2	0.0003
		3	0
VEGFA site 1 OT2	evoSpCas9 RNP	1	0		0.0001
		2	0.0003
		3	0
VEGFA site 1 OT2	untreated	1	0.0001		6.66667e-05
		2	0.0001
		3	0
VEGFA site 1 OT2	non-targeted 1	1	0.0002		0.0002
		2	0.0001
		3	0.0003
VEGFA site 1 OT2	non-targeted 2	1	0		0.000166667
		2	0.0004
		3	0.0001
VEGFA site 1 OT3	dead SpCas9	1	0.0002		0.000466667
		2	0.0006
		3	0.0006
VEGFA site 1 OT3	eSpCas9-plus	1	0.0051		0.0096
		2	0.0134
		3	0.0103
VEGFA site 1 OT3	WT SpCas9	1	0.054		0.0459667
		2	0.0529
		3	0.031
VEGFA site 1 OT3	B-WT SpCas9	1	0.0413		0.0339
		2	0.0344
		3	0.026
VEGFA site 1 OT3	SpCas9-HF1	1	0.0309		0.0239
		2	0.0238
		3	0.017
VEGFA site 1 OT3	B-SpCas9-HF1	1	0.0263		0.0237333
		2	0.0287
		3	0.0162
VEGFA site 1 OT3	B-HypaR-SpCas9	1	0.0091		0.0123667
		2	0.0187
		3	0.0093
VEGFA site 1 OT3	evoSpCas9	1	0.0074		0.0102
		2	0.0099
		3	0.0133
VEGFA site 1 OT3	B-HypaR SpCas9 RNP	1	0.0008		0.00103333
		2	0.0013
		3	0.001
VEGFA site 1 OT3	evoSpCas9 RNP	1	0.001		0.00133333
		2	0.0009
		3	0.0021
VEGFA site 1 OT3	untreated	1	0.001		0.0008
		2	0.0005
		3	0.0009
VEGFA site 1 OT3	non-targeted 1	1	0.0007		0.000566667
		2	0.0004
		3	0.0006
VEGFA site 1 OT3	non-targeted 2	1	0.0008		0.000633333
		2	0.0005
		3	0.0006
VEGFA site 3 ON	WT SpCas9	1	15553 / 18056	0.130601	0.8633
		2	13776 / 15938	0.133056
		3	15372 / 17788	0.125665
VEGFA site 3 ON	B-HypaR-SpCas9	1	9027 / 16932	0.131683	0.537767
		2	8155 / 15073	0.12366
		3	7788 / 14443	0.136313
VEGFA site 3 ON	evoSpCas9	1	11001 / 16276	0.110371	0.597767
		2	9608 / 17080	0.144356
		3	8840 / 15930	0.0964138
VEGFA site 3 ON	evoSpCas9 RNP	1	0.4311	0.122436	0.3973
		2	0.3645	0.120432
		3	0.3963	0.126324
VEGFA site 3 ON	dead SpCas9	1	0.0003		0.000333333	-
		2	0.0005
		3	0.0002
VEGFA site 3 ON	WT SpCas9	1	0.3556		0.435533	1
		2	0.4592
		3	0.4918
VEGFA site 3 ON	eSpCas9-plus	1	0.3411		0.4314	0.99051
		2	0.5109
		3	0.4422
VEGFA site 3 ON	B-SpCas9-HF1	1	0.3363		0.338633	0.777514
		2	0.3791
		3	0.3005
VEGFA site 3 ON	B-HypaR-SpCas9	1	0.372		0.3347	0.768483
		2	0.3879
		3	0.2442
VEGFA site 3 ON	WT SpCas9	1	0.5568		0.6062	1
		2	0.6283
		3	0.6335
VEGFA site 3 ON	B-WT SpCas9	1	0.4949		0.555367	0.916144
		2	0.6005
		3	0.5707
VEGFA site 3 ON	SpCas9-HF1	1	0.5012		0.5523	0.911085
		2	0.617
		3	0.5387
VEGFA site 3 ON	B-HypaR-SpCas9	1	0.2099		0.204933	0.470534
		2	0.2128
		3	0.1921
VEGFA site 3 ON	evoSpCas9	1	0.61		0.5615	0.926262
		2	0.6151
		3	0.4594
VEGFA site 3 ON	B-evoSpCas9	1	0.0247		0.0264667	0.04366
		2	0.0252
		3	0.0295
VEGFA site 3 ON	HeFSpCas9	1	0.0018		0.00256667	0.00423403
		2	0.003
		3	0.0029
VEGFA site 3 ON	B-HeFSpCas9	1	0.0002		0.000166667	0.000274937
		2	0.0002
		3	0.0001
VEGFA site 3 ON	untreated	1	0		3.33333e-05	-
		2	0.0001
		3	0
VEGFA site 3 OT1	dead SpCas9	1	0		3.33333e-05
		2	0
		3	0.0001
VEGFA site 3 OT1	eSpCas9-plus	1	0		0
		2	0
		3	0
VEGFA site 3 OT1	B-SpCas9-HF1	1	0		0
		2	0
		3	0
VEGFA site 3 OT1	WT SpCas9	1	0.095		0.2093
		2	0.2609
		3	0.272
VEGFA site 3 OT1	B-WT SpCas9	1	0.0455		0.0525333
		2	0.0609
		3	0.0512
VEGFA site 3 OT1	SpCas9-HF1	1	0		6.66667e-05
		2	0.0001
		3	0.0001
VEGFA site 3 OT1	B-HypaR-SpCas9	1			0.00015
		2	0.0003
		3	0
VEGFA site 3 OT1	evoSpCas9	1	0.0001		0.000133333
		2	0.0002
		3	0.0001
VEGFA site 3 OT1	untreated	1	0.0001		3.33333e-05
		2	0
		3	0
VEGFA site 3 OT1	non-targeted 1	1	0		3.33333e-05
		2	0
		3	0.0001
VEGFA site 3 OT1	non-targeted 2	1	0		3.33333e-05
		2	0
		3	0.0001
VEGFA site 3 OT1	evoSpCas9 RNP	1	0.0001		0.0001
		2	0.0002
		3	0
VEGFA site 3 OT2	dead SpCas9	1	0.0214		0.0233
		2	0.0259
		3	0.0226
VEGFA site 3 OT2	eSpCas9-plus	1	0.0234		0.0279333
		2	0.0299
		3	0.0305
VEGFA site 3 OT2	B-SpCas9-HF1	1	0.0635		0.0516667
		2	0.0512
		3	0.0403
VEGFA site 3 OT2	WT SpCas9	1			0.24845
		2	0.2393
		3	0.2576
VEGFA site 3 OT2	B-WT SpCas9	1	0.0854		0.100167
		2	0.1134
		3	0.1017
VEGFA site 3 OT2	SpCas9-HF1	1	0.0307		0.0292667
		2	0.0237
		3	0.0334
VEGFA site 3 OT2	B-HypaR-SpCas9	1	0.0311		0.0297333
		2	0.0316
		3	0.0265
VEGFA site 3 OT2	evoSpCas9	1	0.0321		0.0319333
		2	0.0354
		3	0.0283
VEGFA site 3 OT2	untreated	1	0.0204		0.0165333
		2	0.0184
		3	0.0108
VEGFA site 3 OT2	non-targeted 1	1	0.0091		0.00593333
		2	0.004
		3	0.0047
VEGFA site 3 OT2	non-targeted 2	1	0.005		0.00963333
		2	0.0066
		3	0.0173
VEGFA site 3 OT2	evoSpCas9 RNP	1	0.0079		0.0107667
		2	0.021
		3	0.0034
VEGFA site 3 OT3	dead SpCas9	1	0.0038		0.00363333
		2	0.0033
		3	0.0038
VEGFA site 3 OT3	eSpCas9-plus	1	0.1343		0.185633
		2	0.215
		3	0.2076
VEGFA site 3 OT3	B-SpCas9-HF1	1	0.0189		0.0183667
		2	0.022
		3	0.0142
VEGFA site 3 OT3	WT SpCas9	1	0.3835		0.428967
		2	0.4455
		3	0.4579
VEGFA site 3 OT3	B-WT SpCas9	1	0.3825		0.4158
		2	0.4561
		3	0.4088
VEGFA site 3 OT3	SpCas9-HF1	1	0.1521		0.190833
		2	0.2197
		3	0.2007
VEGFA site 3 OT3	B-HypaR-SpCas9	1	0.0162		0.0183333
		2	0.0222
		3	0.0166
VEGFA site 3 OT3	evoSpCas9	1	0.0284		0.0274667
		2	0.037
		3	0.017
VEGFA site 3 OT3	untreated	1	0.0037		0.00313333
		2	0.0026
		3	0.0031
VEGFA site 3 OT3	non-targeted 1	1	0.0027		0.00306667
		2	0.003
		3	0.0035
VEGFA site 3 OT3	non-targeted 2	1	0.0037		0.0034
		2	0.0025
		3	0.004
VEGFA site 3 OT3	evoSpCas9 RNP	1	0.0053		0.0051
		2	0.0054
		3	0.0046

## Sheet: Fig. 9b-d, Sup. Fig. 10
Amplicon	SpCas9 variant	replicate	indel (%)	Guideseq dsODN integration	ssODN integration	Indel average (%)	Normalized to WT
ERCC2_exon22 ON	dead SpCas9	1	0.0003			0.000333333	-
		2	0.0006
		3	0.0001
ERCC2_exon22 ON	WT SpCas9	1	0.1702			0.169233	1
		2	0.1847
		3	0.1528
ERCC2_exon22 ON	eSpCas9-plus	1	0.1543			0.1572	0.928895
		2	0.1601
		3
ERCC2_exon22 ON	B-HypaR-SpCas9	1	0.0457			0.0415667	0.245617
		2	0.0382
		3	0.0408
ERCC2_exon22 ON	B-WT SpCas9	1	0.1588			0.1583	0.935395
		2	0.1626
		3	0.1535
ERCC2_exon22 ON	B-SpCas9-HF1	1	0.1371			0.128633	0.760095
		2	0.146
		3	0.1028
ERCC2_exon22 ON	untreated	1	0.0001			0.000166667	0.000984834
		2	0
		3	0.0004
ERCC2_exon22 ON	WT SpCas9	1	0.2579	0.0694067		0.26365	1
		2	0.2694	0.0749814
		3
ERCC2_exon22 ON	B-SpCas9-HF1	1	0.2193	0.0966712		0.210667	0.799039
		2	0.2064	0.0804264
		3	0.2063	0.0862821
ERCC2_exon22 ON	B-HypaSpCas9	1	0.1483	0.0512475		0.15355	0.582401
		2	0.1588	0.0535264
		3
ERCC2_exon22 ON	B-SpCas9-HF1	1	0.2793	0.0912997		0.2768
		2	0.2717	0.0857563
		3	0.2794	0.108447
ERCC2_exon22 ON	WT SpCas9	1	0.2077			0.254933
		2	0.2739
		3	0.2832
ERCC2_exon22 ON	B-SpCas9-HF1	1	0.1862			0.205233
		2	0.1825
		3	0.247
ERCC2_exon22 ON	B-HypaSpCas9	1				0.22825
		2	0.2313
		3	0.2252
ERCC2_exon22 ON	WT SpCas9	1	0.0662		0.1473
		2	0.0577		0.1444
		3	0.0769		0.1117
ERCC2_exon22 ON	B-SpCas9-HF1	1	0.079		0.133
		2	0.0667		0.153
		3	0.0673		0.1203
ERCC2_exon22 ON	B-HypaSpCas9	1	0.0443		0.0991
		2	0.0445		0.125
		3	0.0448		0.0968
ERCC2_exon22 OT1	dead SpCas9	1	0.0001			0.000133333
		2	0
		3	0.0003
ERCC2_exon22 OT1	WT SpCas9	1	0.1773			0.1747
		2	0.1916
		3	0.1552
ERCC2_exon22 OT1	eSpCas9-plus	1	0.0485			0.0516
		2	0.0547
		3
ERCC2_exon22 OT1	B-WT SpCas9	1	0.2748			0.287767
		2	0.2927
		3	0.2958
ERCC2_exon22 OT1	B-SpCas9-HF1	1	0.0015			0.00143333
		2	0.0014
		3	0.0014
ERCC2_exon22 OT1	B-HypaSpCas9	1	0.0002			0.000133333
		2	0.0001
		3	0.0001
ERCC2_exon22 OT1	untreated	1	0			0.0001
		2	0.0001
		3	0.0002
ERCC2_exon22 OT1	non-targeted 1	1	0.0001			0.0001
		2	0.0001
		3	0.0001
ERCC2_exon22 OT1	non-targeted 2	1	0.0002			0.000166667
		2	0.0002
		3	0.0001
ERCC2_exon22	WT SpCas9	1	0.2805			0.279433	1
		2	0.2747
		3	0.2831
ERCC2_exon22	HypaSpCas9	1	0.0329			0.0278	0.0994871
		2	0.0245
		3	0.026
ERCC2_exon22	HypaR-SpCas9	1	0.0141			0.0148667	0.0532029
		2	0.015
		3	0.0155

## Sheet: Sup. Fig. 4-5
Amplicon	SpCas9 variant	replicate	indel (%)	Guideseq dsODN integration
EGFP1	WT SpCas9	1	0.4053	0.1017
		2	0.3946	0.0971
		3	0.3942	0.1019
EGFP1	eSpCas9	1	0.3519	0.0769
		2	0.3545	0.0778
		3	0.3371	0.0808
EGFP1	SpCas9-HF1	1	0.5553	0.1192
		2	0.5584	0.1514
		3	0.5668	0.1498
EGFP1	B-HypaSpCas9	1	0.3612	0.069
		2	0.3618	0.0701
		3	0.3546	0.0663
EGFP10	WT SpCas9	1	0.6729	0.1571
		2	0.6498	0.1524
		3	0.6819	0.1722
EGFP10	eSpCas9	1	0.5618	0.143
		2	0.5214	0.1201
		3	0.5334	0.1069
EGFP10	SpCas9-HF1	1	0.6154	0.1432
		2	0.5717	0.1308
		3	0.5865	0.1208
EGFP10	B-SpCas9-HF1	1	0.5121	0.1014
		2	0.5123	0.1007
		3	0.5289	0.108
EGFP10	WT SpCas9	1	0.6291	0.1657
		2	0.6317	0.1787
		3	0.6252	0.1629
EGFP10	HiFi SpCas9	1	0.45	0.107
		2	0.4539	0.1179
		3	0.448	0.1061
EGFP43	dead SpCas9	1	0.0062	0.0062
		2	0.0102	0.0102
		3	0.0078	0.0078
EGFP43	WT SpCas9	1	0.2864	0.2864
		2	0.2864	0.2864
		3	0.2912	0.2912
EGFP43	eSpCas9	1	0.406	0.406
		2	0.424	0.424
		3	0.3957	0.3957
EGFP43	SpCas9-HF1	1	0.304	0.304
		2	0.3113	0.3113
		3	0.3141	0.3141
EGFP43	HeFSpCas9	1	0.2906	0.2906
		2	0.2932	0.2932
		3	0.2825	0.2825
EGFP43	B-evoSpCas9	1	0.3601	0.3601
		2	0.3869	0.3869
		3	0.385	0.385

## Sheet: Sup. Fig. 8e-f
Amplicon	SpCas9 variant	RNP vs. Plasmid	replicate	indel (%)
FANCF site 2 ON	dead SpCas9	RNP	1
			2	0.0044
			3	0.011
FANCF site 2 ON	WT SpCas9		1	0.7832
			2	0.8005
			3	0.7012
FANCF site 2 ON	B-WT SpCas9		1	0.7021
			2	0.8023
			3	0.7916
FANCF site 2 ON	eSpCas9-plus		1	0.5424
			2	0.681
			3	0.6324
FANCF site 2 ON	SpCas9-HF1		1	0.5809
			2	0.6936
			3	0.7385
FANCF site 2 ON	B-SpCas9-HF1		1	0.6632
			2	0.7823
			3	0.8465
FANCF site 2 ON	B-HypaSpCas9		1	0.5067
			2	0.5846
			3	0.6428
FANCF site 2 ON	B-HypaR-SpCas9		1	0.5902
			2	0.6332
			3	0.6389
FANCF site 2 ON	evoSpCas9		1	0.6726
			2	0.6792
			3	0.6894
FANCF site 2 ON	B-evoSpCas9		1	0.6567
			2	0.6169
			3	0.6029
FANCF site 2 ON	B-HeFSpCas9		1	0.1745
			2	0.1238
			3	0.1139
FANCF site 2 ON	untreated		1	0.0029
			2	0.0012
			3	0.0005
FANCF site 2 ON	dead SpCas9	Plasmid	1	0.0026
			2	0.0039
			3	0.0103
FANCF site 2 ON	WT SpCas9		1	0.6571
			2	0.7038
			3	0.6833
FANCF site 2 ON	B-WT SpCas9		1	0.5112
			2	0.5727
			3	0.6229
FANCF site 2 ON	eSpCas9-plus		1	0.5686
			2	0.6179
			3	0.7193
FANCF site 2 ON	SpCas9-HF1		1	0.5673
			2	0.7103
			3	0.6981
FANCF site 2 ON	B-SpCas9-HF1		1	0.565
			2	0.6466
			3	0.6454
FANCF site 2 ON	B-HypaSpCas9		1	0.5345
			2	0.596
			3	0.5749
FANCF site 2 ON	B-HypaR-SpCas9		1	0.5161
			2	0.5334
			3
FANCF site 2 ON	evoSpCas9		1	0.4748
			2	0.4451
			3	0.4537
FANCF site 2 ON	B-evoSpCas9		1	0.5822
			2	0.6046
			3	0.3717
FANCF site 2 ON	B-HeFSpCas9		1	0.0081
			2
			3	0.0077
VEGFA site 3 ON	dead SpCas9	RNP	1	0.001
			2
			3	0.0016
VEGFA site 3 ON	WT SpCas9		1	0.7229
			2	0.6842
			3	0.6142
VEGFA site 3 ON	B-WT SpCas9		1	0.7055
			2	0.6727
			3	0.6729
VEGFA site 3 ON	eSpCas9-plus		1	0.4767
			2	0.4401
			3	0.3737
VEGFA site 3 ON	SpCas9-HF1		1	0.4203
			2	0.1929
			3	0.4204
VEGFA site 3 ON	B-SpCas9-HF1		1	0.3159
			2	0.4371
			3	0.3934
VEGFA site 3 ON	B-HypaSpCas9		1	0.1451
			2	0.1265
			3	0.227
VEGFA site 3 ON	B-HypaR-SpCas9		1	0.0505
			2	0.0435
			3	0.0672
VEGFA site 3 ON	evoSpCas9		1	0.2421
			2	0.3123
			3	0.334
VEGFA site 3 ON	B-evoSpCas9		1	0.0066
			2	0.0195
			3	0.014
VEGFA site 3 ON	B-HeFSpCas9		1	0.0511
			2	0.0715
			3
VEGFA site 3 ON	untreated		1	0.005
			2	0.0102
			3	0.0084
VEGFA site 3 ON	dead SpCas9	Plasmid	1	0.0007
			2	0.0001
			3	0.0034
VEGFA site 3 ON	WT SpCas9		1	0.6824
			2	0.6793
			3	0.5288
VEGFA site 3 ON	B-WT SpCas9		1	0.569
			2	0.532
			3	0.3989
VEGFA site 3 ON	eSpCas9-plus		1	0.6954
			2	0.6636
			3	0.5747
VEGFA site 3 ON	SpCas9-HF1		1	0.601
			2	0.6832
			3	0.58
VEGFA site 3 ON	B-SpCas9-HF1		1	0.2424
			2
			3	0.3142
VEGFA site 3 ON	B-HypaSpCas9		1	0.3665
			2	0.5926
			3	0.4741
VEGFA site 3 ON	B-HypaR-SpCas9		1	0.1296
			2	0.1874
			3	0.2056
VEGFA site 3 ON	evoSpCas9		1	0.3595
			2	0.4414
			3	0.5241
VEGFA site 3 ON	B-evoSpCas9		1	0.0137
			2	0.0295
			3	0.0373
VEGFA site 3 ON	B-HeFSpCas9		1	0.0076
			2	0.0013
			3	0.0098
FANCF site 2 OT1	dead SpCas9	RNP	1	0
			2	0
			3	0.0008
FANCF site 2 OT1	WT SpCas9		1	0.3991
			2	0.4304
			3	0.3247
FANCF site 2 OT1	B-WT SpCas9		1	0.2255
			2	0.2819
			3	0.2171
FANCF site 2 OT1	eSpCas9-plus		1	0.0294
			2	0.0937
			3	0.0491
FANCF site 2 OT1	SpCas9-HF1		1	0.1018
			2	0.1473
			3	0.1393
FANCF site 2 OT1	B-SpCas9-HF1		1	0.1259
			2	0.2099
			3	0.2308
FANCF site 2 OT1	B-HypaSpCas9		1	0.0492
			2	0.0887
			3	0.0675
FANCF site 2 OT1	B-HypaR-SpCas9		1	0.0571
			2	0.0526
			3
FANCF site 2 OT1	evoSpCas9		1	0.0277
			2	0.0256
			3	0.0302
FANCF site 2 OT1	B-evoSpCas9		1	0.0056
			2	0.0027
			3	0.0018
FANCF site 2 OT1	B-HeFSpCas9		1	0.0098
			2	0.0061
			3	0.0055
FANCF site 2 OT1	untreated		1	0.0002
			2	0.0004
			3	0.0001
FANCF site 2 OT1	dead SpCas9	Plasmid	1	0.0001
			2	0.0002
			3	0.0002
FANCF site 2 OT1	WT SpCas9		1	0.476
			2	0.5255
			3	0.5305
FANCF site 2 OT1	B-WT SpCas9		1	0.2742
			2	0.3436
			3	0.348
FANCF site 2 OT1	eSpCas9-plus		1	0.2681
			2	0.353
			3	0.3838
FANCF site 2 OT1	SpCas9-HF1		1	0.3775
			2	0.4959
			3	0.4854
FANCF site 2 OT1	B-SpCas9-HF1		1	0.2167
			2	0.2756
			3	0.286
FANCF site 2 OT1	B-HypaSpCas9		1	0.252
			2	0.2857
			3	0.2624
FANCF site 2 OT1	B-HypaR-SpCas9		1	0.1704
			2	0.1751
			3	0.1298
FANCF site 2 OT1	evoSpCas9		1	0.0761
			2	0.0579
			3	0.043
FANCF site 2 OT1	B-evoSpCas9		1	0.0124
			2	0.0163
			3	0.0049
VEGFA site 3 OT4	dead SpCas9	RNP	1	0.023
			2	0.0171
			3	0.0047
VEGFA site 3 OT4	WT SpCas9		1	0.2834
			2	0.2229
			3	0.2054
VEGFA site 3 OT4	B-WT SpCas9		1	0.2157
			2	0.167
			3	0.1917
VEGFA site 3 OT4	eSpCas9-plus		1	0.0253
			2	0.0165
			3	0.015
VEGFA site 3 OT4	SpCas9-HF1		1	0.0269
			2	0.0359
			3	0.0143
VEGFA site 3 OT4	B-SpCas9-HF1		1	0.0081
			2	0.0129
			3	0.011
VEGFA site 3 OT4	B-HypaSpCas9		1	0.0073
			2	0.0104
			3	0.0079
VEGFA site 3 OT4	B-HypaR-SpCas9		1	0.004
			2	0.0069
			3	0.0036
VEGFA site 3 OT4	evoSpCas9		1	0.0046
			2	0.0064
			3	0.0072
VEGFA site 3 OT4	untreated		1	0.0053
			2	0.0036
			3	0.0049
VEGFA site 3 OT4	dead SpCas9	Plasmid	1	0.005
			2	0.0025
			3	0.0042
VEGFA site 3 OT4	WT SpCas9		1	0.504
			2	0.4955
			3	0.3726
VEGFA site 3 OT4	B-WT SpCas9		1	0.3802
			2	0.3444
			3	0.2463
VEGFA site 3 OT4	eSpCas9-plus		1	0.343
			2	0.3702
			3	0.2757
VEGFA site 3 OT4	SpCas9-HF1		1	0.2474
			2	0.2732
			3	0.2161
VEGFA site 3 OT4	B-SpCas9-HF1		1	0.01
			2	0.0136
			3	0.0124
VEGFA site 3 OT4	B-HypaSpCas9		1	0.087
			2	0.1096
			3	0.127
VEGFA site 3 OT4	B-HypaR-SpCas9		1	0.0098
			2	0.0191
			3	0.0138
VEGFA site 3 OT4	evoSpCas9		1	0.0119
			2	0.0174
			3	0.0175
CCR5 site 11 ON	dead SpCas9	RNP	1
			2	0.0003
			3	0.0002
CCR5 site 11 ON	WT SpCas9		1	0.0667
			2	0.1061
			3
CCR5 site 11 ON	B-WT SpCas9		1	0.1642
			2	0.1154
			3	0.1032
CCR5 site 11 ON	eSpCas9-plus		1	0.0837
			2	0.1173
			3	0.0837
CCR5 site 11 ON	SpCas9-HF1		1	0.0656
			2	0.0958
			3	0.0634
CCR5 site 11 ON	B-SpCas9-HF1		1	0.3428
			2	0.2837
			3	0.2126
CCR5 site 11 ON	B-HypaSpCas9		1	0.0339
			2	0.0526
			3	0.0459
CCR5 site 11 ON	B-HypaR-SpCas9		1
			2	0.057
			3	0.0321
CCR5 site 11 ON	evoSpCas9		1	0.0207
			2	0.0196
			3	0.0154
CCR5 site 11 ON	B-evoSpCas9		1	0.0037
			2	0.006
			3	0.0047
CCR5 site 11 ON	B-HeFSpCas9		1	0.0007
			2	0.0048
			3	0.0075
CCR5 site 11 ON	untreated		1	0.0001
			2	0.0002
			3	0.0002
CCR5 site 11 ON	dead SpCas9	Plasmid	1	0.0004
			2
			3	0.0009
CCR5 site 11 ON	WT SpCas9		1	0.2299
			2	0.2422
			3	0.2148
CCR5 site 11 ON	B-WT SpCas9		1	0.2402
			2	0.206
			3	0.2392
CCR5 site 11 ON	eSpCas9-plus		1	0.3272
			2	0.335
			3	0.2537
CCR5 site 11 ON	SpCas9-HF1		1	0.4504
			2	0.3907
			3	0.255
CCR5 site 11 ON	B-SpCas9-HF1		1	0.4635
			2	0.4095
			3	0.2898
CCR5 site 11 ON	B-HypaSpCas9		1	0.3125
			2	0.2846
			3	0.2261
CCR5 site 11 ON	B-HypaR-SpCas9		1	0.2701
			2	0.2361
			3	0.1594
CCR5 site 11 ON	evoSpCas9		1
			2	0.2349
			3	0.1661
CCR5 site 11 ON	B-evoSpCas9		1
			2	0.1363
			3	0.1281
CCR5 site 11 ON	B-HeFSpCas9		1	0.1227
			2	0.1796
			3	0.1815
DNMT1 site 4 ON	dead SpCas9	RNP	1	0.0017
			2	0.0045
			3	0.0016
DNMT1 site 4 ON	WT SpCas9		1	0.1322
			2	0.2564
			3	0.2733
DNMT1 site 4 ON	B-WT SpCas9		1	0.1
			2	0.1206
			3	0.1227
DNMT1 site 4 ON	eSpCas9-plus		1	0.0423
			2	0.0698
			3	0.0505
DNMT1 site 4 ON	SpCas9-HF1		1	0.097
			2	0.1575
			3	0.1598
DNMT1 site 4 ON	B-SpCas9-HF1		1	0.1867
			2	0.256
			3	0.2349
DNMT1 site 4 ON	B-HypaSpCas9		1	0.0394
			2	0.0318
			3	0.0383
DNMT1 site 4 ON	B-HypaR-SpCas9		1	0.0427
			2	0.0382
			3	0.0494
DNMT1 site 4 ON	evoSpCas9		1	0.1858
			2	0.1885
			3	0.1457
DNMT1 site 4 ON	B-evoSpCas9		1	0.0528
			2	0.0472
			3	0.0339
DNMT1 site 4 ON	B-HeFSpCas9		1	0.0166
			2	0.0089
			3	0.0056
DNMT1 site 4 ON	untreated		1	0.0007
			2	0.0006
			3	0.0004
DNMT1 site 4 ON	dead SpCas9	Plasmid	1	0.0009
			2	0.0009
			3	0.0009
DNMT1 site 4 ON	WT SpCas9		1	0.5123
			2
			3	0.6107
DNMT1 site 4 ON	B-WT SpCas9		1	0.3484
			2	0.3655
			3
DNMT1 site 4 ON	eSpCas9-plus		1	0.4487
			2
			3	0.5652
DNMT1 site 4 ON	SpCas9-HF1		1	0.5911
			2	0.7376
			3	0.5654
DNMT1 site 4 ON	B-SpCas9-HF1		1	0.4267
			2	0.4866
			3	0.5866
DNMT1 site 4 ON	B-HypaSpCas9		1	0.3388
			2	0.2706
			3	0.4001
DNMT1 site 4 ON	B-HypaR-SpCas9		1	0.3139
			2	0.2095
			3	0.2334
DNMT1 site 4 ON	evoSpCas9		1	0.4311
			2	0.3778
			3	0.3435
DNMT1 site 4 ON	B-evoSpCas9		1	0.3732
			2	0.3023
			3	0.2188
DNMT1 site 4 ON	B-HeFSpCas9		1	0.051
			2	0.0263
			3	0.0304
HPRT ON	dead SpCas9	RNP	1	0.0017
			2	0.0008
			3	0.0005
HPRT ON	WT SpCas9		1	0.2165
			2	0.2208
			3	0.2371
HPRT ON	B-WT SpCas9		1	0.1714
			2	0.153
			3	0.2193
HPRT ON	eSpCas9-plus		1	0.2184
			2	0.0686
			3	0.1103
HPRT ON	SpCas9-HF1		1	0.0039
			2	0.0025
			3	0.0031
HPRT ON	B-SpCas9-HF1		1	0.1357
			2	0.1483
			3	0.1427
HPRT ON	B-HypaSpCas9		1	0.0198
			2	0.0095
			3	0.0121
HPRT ON	B-HypaR-SpCas9		1	0.0019
			2	0.0013
			3	0.005
HPRT ON	evoSpCas9		1	0.0005
			2	0.003
			3	0.0022
HPRT ON	B-evoSpCas9		1	0.0052
			2	0.0027
			3	0.0029
HPRT ON	B-HeFSpCas9		1	0.0033
			2	0.0023
			3	0.002
HPRT ON	untreated		1	0.0001
			2	0.0004
			3	0.0001
HPRT ON	dead SpCas9	Plasmid	1	0.0288
			2	0.0211
			3	0.0152
HPRT ON	WT SpCas9		1	0.6225
			2	0.4731
			3	0.3432
HPRT ON	B-WT SpCas9		1	0.3326
			2	0.3243
			3	0.2755
HPRT ON	eSpCas9-plus		1	0.3233
			2	0.3228
			3	0.3082
HPRT ON	SpCas9-HF1		1	0.0488
			2	0.0501
			3	0.0423
HPRT ON	B-SpCas9-HF1		1	0.2097
			2	0.2836
			3	0.2593
HPRT ON	B-HypaSpCas9		1	0.1458
			2	0.1948
			3	0.1345
HPRT ON	B-HypaR-SpCas9		1	0.0275
			2	0.0386
			3	0.0214
HPRT ON	evoSpCas9		1	0.0222
			2	0.0301
			3	0.018
HPRT ON	B-evoSpCas9		1
			2	0.0268
			3	0.0345
HPRT ON	B-HeFSpCas9		1	0.0093
			2	0.0135
			3	0.0312

## Sheet: Sup. Fig. 9b-f
Amplicon	SpCas9 variant	replicate	indel (%)	Guideseq dsODN integration
VEGFA site 2	B-evoSpCas9	1	0.2538	0.0744681
		2	0.188	0.0978723
		3	0.2006	0.10668
VEGFA site 2	B-evoSpCas9 (+dRNA 1:1)	1	0.2344	0.0746587
		2	0.2129	0.0643495
		3	0.166	0.105422
VEGFA site 2	B-evoSpCas9 (+dRNA 6:1)	1
		2	0.1697	0.0848556
		3	0.1258	0.188394
VEGFA site 2	B-evoSpCas9 RNP	1	0.1534	0.0228162
		2	0.1185	0.0151899
		3	0.1832	0.0152838
VEGFA site 2	-	1	0.0015	0
		2	0.0013	0
		3	0.0012	0
VEGFA site 2	dead WT SpCas9	1	0.005	0.02
		2	0.003	0
		3	0.0016	0.0625
VEGFA site 2	WT SpCas9	1	0.1557	0.0346821
		2	0.1552	0.0335052
		3	0.1494	0.0301205
VEGFA site 2	SpCas9-HF1	1	0.2344	0.0435154
		2	0.2355	0.0386412
		3	0.2357	0.0377599
VEGFA2-OT1	-	1	0.0002	0
		2	0.0003	0
		3	0.0004	0
VEGFA2-OT1	dead WT SpCas9	1	0.0031	0.0645161
		2	0.0007	0.571429
		3	0.0005	0.2
VEGFA2-OT1	WT SpCas9	1	0.0936	0.180556
		2	0.0804	0.235075
		3	0.0818	0.250611
VEGFA2-OT1	SpCas9-HF1	1	0.1459	0.182317
		2	0.1638	0.192918
		3	0.1464	0.237022
VEGFA2-OT1	B-evoSpCas9	1	0.0189	0.375661
		2	0.0225	0.408889
		3	0.0175	0.542857
VEGFA2-OT1	B-evoSpCas9 (+dRNA 1:1)	1	0.0095	0.242105
		2	0.0089	0.314607
		3	0.0078	0.333333
VEGFA2-OT1	B-evoSpCas9 (+dRNA 6:1)	1	0.0026	0.384615
		2	0.0038	0.342105
		3	0.0016	0.5625
VEGFA2-OT1	B-evoSpCas9 RNP	1	0.001	0
		2	0.0008	0
		3	0.0006	0
