# Supplementary material for: A cleavage rule for selection of increased-fidelity SpCas9 variants with high efficiency and no detectable off-targets
Source: Nat Commun. 2023 Sep 16;14:5746. doi: 10.1038/s41467-023-41393-5 (PMC10505190; doi:10.1038/s41467-023-41393-5)
Supplement: Supplementary file 9 — Supplementary Data 6 [file 41467_2023_41393_MOESM9_ESM.xlsx]

## Sheet: Data from other studies
		WT				B-WT				HiFi				e				e-plus				HF1-plus				HF1				B-e				Hypa				evo
		On-target reads	Off-target #	All reads	% on-target read	On-target reads	Off-target #	All reads	% on-target read	On-target reads	Off-target #	All reads	% on-target read	On-target reads	Off-target #	All reads	% on-target read	On-target reads	Off-target #	All reads	% on-target read	On-target reads	Off-target #	All reads	% on-target read	On-target reads	Off-target #	All reads	% on-target read	On-target reads	Off-target #	All reads	% on-target read	On-target reads	Off-target #	All reads	% on-target read	On-target reads	Off-target #	All reads	% on-target read
VEGFA site1	Tsai et al.	2685	21	11065	0.242657
HEK site 1	Tsai et al.	1975	9	3207	0.61584
HEK site 2	Tsai et al.	1670	2	1773	0.941906
HEK site 3	Tsai et al.	2074	5	2855	0.726445
VEGFA site 3	Tsai et al.	2440	59	22898	0.10656
	Kleinstiver et al.	1406	32	16028	0.0877215																					955	1	2631	0.36298
	Chen et al.	112	12	6409	0.0174754									494	1	896	0.551339									433	1	1244	0.348071					1983	1	2282	0.868975
	Casini et al.	774	146	11982	0.0645969									326	1	913	0.357065									893	3	1297	0.688512									756	1	814	0.928747	discrepancies between supplementary figure and supplementary data in case of eSpCas9 read counts
FANCF site 2	Kleinstiver et al.	3502	25	11792	0.296981																					4203	1	8012	0.524588
	Chen et al.	1202	10	3943	0.304844									1258	1	2294	0.548387									1374	1	4268	0.321931					2257	1	2666	0.846587
	Casini et al.	1280	79	10678	0.119873									238	5	348	0.683908									2514	2	7210	0.348682									2276	1	2735	0.832176
	Kulcsár et al. (2020)													4619	5	14107	0.327426	10542	5	25292	0.416812	3898	1	11749	0.331773	5574	1	15682	0.355439	5218	1	13808	0.377897
DNMT1 site4	Chen et al.	880	8	3424	0.257009									669	1	1888	0.354343									274	1	546	0.501832					969	1	1037	0.934426
	Kulcsár et al. (2020)	10837	109	56817	0.190735	7816	42	28659	0.272724
HPRT38087 (RNP adatok)	Vakulskas et al.	4248	24	5553	0.764992					5636	8	6132	0.919113
VEGFA 2	Tsai et al.	540	151	24846	0.0217339
	Kleinstiver et al.	334	144	37823	0.00883061																					179	21	6596	0.0271377
	Chen et al.	719	134	55406	0.0129769									1272	19	18476	0.0688461									718	8	14800	0.0485135					735	18	15464	0.0475297				0.151048
	Casini et al.	392	609	147251	0.00266212									10	33	2262	0.00442087									244	41	5100	0.0478431									901	10	5965
AR	Vakulskas et al.	4030	26	8890	0.453318					7690	9	7810	0.984635																												0.979753
CCR5	Casini et al.	10555	3	17362	0.607937									12169	2	18262	0.666356									6145	1	7105	0.864884									15678	1	16002
EMX1site1	Tsai et al.	4521	15	11025	0.410068
	Vakulskas et al.	1198	18	3835	0.312386					2120	5	2212	0.958409																												1
	Casini et al.	827	22	3380	0.244675									253	0	253	1									2364	0	2364	1									1288	0	1288
	Kleinstiver et al.	3605	8	8044	0.44816																					2882	0	2882	1
EMX1site2	Kulcsár et al. (2020)	4817	16	13333	0.361284	8215	20	23087	0.355828
	Kleinstiver et al.	11659	10	14988	0.777889																					6902	0	6902	1
FANCF site1	Tsai et al.	4816	8	6974	0.690565
	Kleinstiver et al.	4120	4	5410	0.761553																					4541	0	4541	1
FANCF site3	Kleinstiver et al.	4387	8	5470	0.802011																					3609	0	3609	1
RUNX1 site 1	Kleinstiver et al.	4335	2	7007	0.618667																					3502	0	3502	1
ZSCAN2	Kulcsár et al. (2020)	6347	58	33273	0.190755	6012	41	19309	0.311357
	Kleinstiver et al.	3420	8	6061	0.564263																					2135	0	2135	1
HEKs4	Tsai et al.	1054	133	24047	0.0438308																																				1
	Casini et al.	68	100	7565	0.00898876									139	2	150	0.926667									99	0	99	1									88	0	88
	Kulcsár et al. (2020)	1104	211	37819	0.0291917									1588	9	1811	0.876864	2407	6	2878	0.836345	4388	9	4559	0.962492	2969	6	3184	0.932475	1442	4	1456	0.990385
FANCF site6	Chen et al.	816	34	16749	0.0487193									786	0	786	1									884	0	884	1					1065	0	1065	1				1
CXCR4	Casini et al.	791	57	5770	0.137088									2254	2	2282	0.98773									1871	0	1871	1									1933	0	1933	1
PD1	Casini et al.	25	17	1190	0.0210084									35	0	35	1									479	0	479	1									55	0	55
FANCF site4	Kleinstiver et al.	4901	0	4901	1																					2102	0	2102	1
RNF2	Tsai et al.	6643	0	6643	1
DNMT1site3	Chen et al.	777	0	777	1									542	0	542	1									879	0	879	1					802	0	802	1
Color code
<50%
<90%
<100%
=100%
omitted (differences in colouring and lower read counts)

## Sheet: Summary
Target site	SpCas9 variant	On-target reads	All reads	Number of off-target sites		% on-target read		Color code
HEK site 1	WT SpCas9	3758	6674	10		0.563081		<50%
	B-HypaR-SpCas9	3588	3588	0		1		<90%
	evoSpCas9	5862	5862	0		1		<100%
								=100%
HEK site 2	WT SpCas9	3295	3441	3		0.95757
	B-SpCas9-HF1	4946	4946	0		1
	HypaR-SpCas9	8533	8533	0		1
HEK site 3	WT SpCas9	2486	4190	4		0.593317
	B-HypaSpCas9	2941	2941	0		1
	HypaR-SpCas9	4368	4368	0		1
VEGFA site 1	WT SpCas9	3829	16361	27		0.234032
	B-HypaR-SpCas9	1778	1784	1		0.996637
	evoSpCas9	3880	3951	2		0.98203
	B-HypaR-SpCas9 RNP	4739	4739	0		1
	evoSpCas9 RNP	12716	12723	1		0.99945
DNMT1 site 4	WT SpCas9	3139	11271	40		0.278502
	evoSpCas9	4107	4107	0		1
	B-evoSpCas9	2856	2856	0		1
HPRT38087 site	WT SpCas9	7883	8076	8		0.976102
	B-SpCas9-HF1	7421	7430	1		0.998789
	B-HypaSpCas9	971	971	0		1
AR site	WT SpCas9	6324	17009	62		0.371803
	HypaR-SpCas9	11431	11431	0		1
	B-HypaR-SpCas9	9183	9183	0		1
FANCF site 2	WT SpCas9	4121	19892	85		0.207169
	evoSpCas9	3787	5741	1		0.659641
	B-evoSpCas9	5971	9005	1		0.663076
	B-evoSpCas9 RNP	7896	7896	0		1
VEGFA site 3	WT SpCas9	2087	12665	85		0.164785
	B-HypaR-SpCas9	1367	1417	1		0.964714
	evoSpCas9	2890	3050	1		0.947541
	evoSpCas9 RNP	1467	1467	0		1
CCR5 site 11	WT SpCas9	4849	8168	2		0.593658
	HeFSpCas9	3703	3705	1		0.99946
	B-HeFSpCas9	2369	2369	0		1
VEGFA site 2	WT SpCas9	452	38272	197		0.0118102
	SpCas9-HF1	635	6924	28		0.09171
	B-evoSpCas9	169	688	2		0.24564
	B-evoSpCas9 + dRNA3 1:1	99	438	1		0.226027
	B-evoSpCas9 + dRNA3 6:1	10	10	0		1
	B-evoSpCas9 RNP	n.d.
ERCC2 site 1	WT SpCas9	5981	8387	1		0.713127
	B-SpCas9-HF1	449	467	1		0.961456
	B-SpCas9-HF1 repeat	2592	2592	0		1
	B-HypaSpCas9	1247	1247	0		1
EGFP site 10	WT SpCas9	3029	3230	2		0.937771
	eSpCas9	2277	2279	1		0.999122
	SpCas9-HF1	1883	1883	0		1
	B-SpCas9-HF1	1343	1343	0		1
EGFP site 11	WT SpCas9	1699	2048	1		0.82959
	HiFi SpCas9	2336	2336	0		1
EGFP site 15	WT SpCas9	14279	14977	3		0.953395
	eSpCas9	10081	10081	0		1
	SpCas9-HF1	11045	11045	0		1
	B-SpCas9-Hypa	7277	7277	0		1
EGFP site 43	WT SpCas9	1493	27789	54		0.0537263
	eSpCas9	2809	7100	8		0.395634
	SpCas9-HF1		837	5		0
	B-evoSpCas9	2940	2943	1		0.998981
	HeFSpCas9	2288	2288	0		1
