# Supplementary material for: A cleavage rule for selection of increased-fidelity SpCas9 variants with high efficiency and no detectable off-targets
Source: Nat Commun. 2023 Sep 16;14:5746. doi: 10.1038/s41467-023-41393-5 (PMC10505190; doi:10.1038/s41467-023-41393-5)
Supplement: Supplementary file 10 — Supplementary Data 7 [file 41467_2023_41393_MOESM10_ESM.xlsx]

## Sheet: Kim et al dataset (ON)
Input sequence = Target sequence + neighboring sequences = (4 nt left neighboring sequence + 20 nt protospacer (blue lowercase) + 3 nt PAM (RED BOLD UPPERCASE)+ 3nt right neighboring sequence)	tRNA feature (1 = tRNA-N20 sgRNA, 0 = (G/g)N19 sgRNA)	Use (Training or Test)	WT SpCas9	Sniper-Cas9	eSpCas9(1.1)	SpCas9-HF.1	HypaCas9	evoCas9		Normalized Sniper (to WT)	Normalized eSpCas9 (to WT)	Normalized SpCas9-HF1 (to WT)	Normalized HypaSpCas9 (to WT)	Normalized evoSpCas9 (to WT)
TATAggctttttcattcagttaaaAGGTAA	1	Training	15.0562	11.0063	1.41732	0	0	0		0.731015	0.0941356	0	0	0
GAGCatccttttctctccgtgatcCGGTAC	1	Training	15.0772	14.4474	3.21269	7.24022	0.131752	0		0.958227	0.213082	0.48021	0.00873845	0
CAGAgatcaggaaatagagccacaGGCTTG	1	Test	15.1152	11.7889	7.65401	2.54902	3.2	0.238663		0.779933	0.506378	0.168639	0.211707	0.0157896
TTTTttcgttgttgttgttttgtgTGGCCT	1	Training	15.2871	9.87889	0.882928	0.22267	0.298001	0.314866		0.646223	0.0577562	0.0145658	0.0194936	0.0205968
CCCTgcccctctggctgggagggcAGGGTG	1	Training	15.4221	9.0238	5.2973	1.65183	1.69012	0		0.585123	0.343489	0.107109	0.109591	0
CACTctgtcttccttttaactctgAGGCTT	1	Training	15.4334	12.9561	4.57952	2.68007	0.447227	0		0.839482	0.296728	0.173654	0.0289779	0
CTCAgaagacttggagaagccagaGGCTGT	1	Test	15.528	12.203	5.54951	2.97265	1.21294	0.388098		0.785875	0.357388	0.191439	0.0781132	0.0249935
AAGGgcgcttcccgcggagcacctCGATGC	1	Test	15.5373	13.4764	13.3764	6.88473	2.02213	0		0.867353	0.86092	0.443109	0.130146	0
CCAGactggggtgccgggggtgccAGGGGG	1	Test	15.5449	6.3947	9.56499	5.85405	3.24958	0.489654		0.411368	0.615312	0.376588	0.209044	0.0314993
ACCCgcccagttcgaacttcctggAGGCCT	1	Test	15.5486	16.2419	16.0964	17.3917	16.2421	11.7283		1.04459	1.03524	1.11854	1.0446	0.754302
TCCGggggccgcggagcccccaccCGGGGA	1	Training	15.6246	11.2349	5.48561	1.80236	12.7841	0.795845		0.719053	0.351088	0.115354	0.818201	0.0509353
CTCCtccttttgaaacctccccgtCGGGTT	1	Training	15.7209	14.6215	15.616	12.9382	7.68978	0.612442		0.93007	0.993326	0.822995	0.489144	0.0389572
AATCggcagtttattttcagcataAGGTGT	1	Training	15.8046	8.4453	0.607903	0.218579	0.1221	0		0.534357	0.0384637	0.0138301	0.00772561	0
CACAgggaagctgggtgaatggagCGAGCA	1	Test	15.896	18.9536	14.3568	5.10871	12.7027	0.0706782		1.19235	0.903172	0.321384	0.799113	0.00444629
TTCTtaattatttccatggcttgcAGGGTT	1	Training	15.9222	14.4581	11.1132	4.78	0.0660468	0.0788568		0.908044	0.697965	0.300209	0.00414808	0.00495262
GCTActtaaaatcttttctagaatAGGCAG	1	Training	16	4.49438	0	0	0	0		0.280899	0	0	0	0
CTCAgaagacttggagaagccagaGGCTGT	1	Test	16.0147	10.1726	4.35685	2.38095	1.92525	0.237812		0.635203	0.272053	0.148673	0.120218	0.0148496
AAGTcaacaagccaatcctgttttTGGTTA	1	Training	16.0465	10.3554	8.78144	1.65806	0	0		0.645336	0.54725	0.103329	0	0
AGTTtacttttgtctaaaagacagAGGAGT	1	Training	16.0777	10.6113	1.26437	0.518135	0.134409	0		0.66	0.0786409	0.0322268	0.00835992	0
TGGAcccttttgcacgtcaggcagGGGAGA	1	Training	16.0812	13.3573	6.55387	0.432318	0.120033	0		0.830615	0.407549	0.0268835	0.00746419	0
CAGAgatcaggaaatagagccacaGGCTTG	1	Test	16.095	13.6163	9.58217	3.3848	3.24934	0.0784314		0.845997	0.595351	0.210301	0.201885	0.00487303
GTGAtcactgcatttttgagtgttAGGCAT	1	Training	16.1692	15.2597	11.5556	2.76982	0.524659	0		0.943756	0.714667	0.171303	0.0324481	0
GTGAgaggcgtggggaggggaggcAGGACA	1	Training	16.1804	22.1855	19.5107	15.2447	8.86423	0.928576		1.37113	1.20582	0.942171	0.547838	0.057389
TGGAagcatcaagttttcttattgTGGAGA	1	Training	16.2252	14.9306	9.46237	0.377644	0.416667	0		0.92021	0.583191	0.0232752	0.0256803	0
CAATcttttgaggcctcacacagaTGGTGG	1	Training	16.3161	9.21026	12.2515	8.00284	0.845515	0.0227406		0.564489	0.750882	0.490487	0.0518209	0.00139375
TCCAtttggacctttaagtgagtcTGGATT	1	Training	16.3265	11.3924	0.205339	0	1.35747	0.49505		0.697785	0.012577	0	0.0831448	0.0303218
CACAgggaagctgggtgaatggagCGAGCA	1	Test	16.3779	18.3424	15.5028	3.35961	13.0118	0.096962		1.11995	0.946568	0.205131	0.794474	0.00592031
CGCGgggaggcagttgcctttttaAGGAGA	1	Training	16.4749	14.8795	14.2014	2.63373	3.20141	0.0336505		0.90316	0.862002	0.159863	0.194321	0.00204253
TCAAgcttccgcgctgtggtcgccCGGTTC	1	Training	16.5437	14.8684	9.38558	10.8438	1.79016	0		0.898739	0.567321	0.655464	0.108208	0
CACTttttcttgatgactctagatAGGGCC	1	Training	16.6158	13.2735	2.88366	1.86273	1.21351	1.66257		0.798852	0.17355	0.112106	0.0730334	0.10006
CAGAgatcaggaaatagagccacaGGCTTG	1	Test	16.6357	14.7631	8.41744	3.99714	5.75472	0.487354		0.887436	0.505988	0.240276	0.345927	0.0292958
TCTTcattttgactccataaatagAGGTTT	1	Training	16.6998	8.3045	1.24805	0.166389	0.189394	0		0.497281	0.0747344	0.00996355	0.0113411	0
ATACataaaaattatttctgctccAGGTTC	1	Training	16.7309	11.7746	1.90678	0.391499	0.127146	0.207039		0.703766	0.113967	0.0233997	0.00759944	0.0123747
TTTGgctttgctacaaccccagcaGGTTAG	1	Test	16.7727	13.5197	12.5833	8.54618	5.11675	0.239412		0.806052	0.750227	0.509529	0.305064	0.0142739
AGACtttcctgtacttttgacctgTGGCTA	1	Training	16.7901	13.1818	14.3702	5.6615	1.79641	0.146306		0.785094	0.855872	0.337192	0.106992	0.0087138
GTACcagccttttgttctcaatacTGGGTT	1	Training	16.8831	9.76909	1.28824	0	0.194175	0.207469		0.578631	0.0763037	0	0.0115011	0.0122885
CACAgggaagctgggtgaatggagCGAGCA	1	Test	16.9284	23.4998	11.0298	3.95038	12.7572	1.38265		1.38819	0.651558	0.233358	0.753597	0.0816762
ATTTttttgcaaatgaaccatgatGGGATA	1	Test	16.9492	4.86027	0	0	0	0		0.286756	0	0	0	0
CCAGaaatctagacttttctctgaAGGTTG	1	Training	16.9856	18.9107	17.3184	14.6898	6.74879	1.72318		1.11333	1.01959	0.864838	0.397323	0.101449
CACCggggtggcggcgcgggctggGGGCCG	1	Training	17.1189	6.54358	13.3683	4.06206	3.90132	0.180144		0.382242	0.780907	0.237284	0.227895	0.0105231
AAAGtttgttaaatgttgatctggAGGAAC	1	Training	17.1761	13.1629	10.1695	4.54545	1.94805	0.402685		0.766347	0.592071	0.264638	0.113416	0.0234444
AGCGgcggctgcacaaccagtggaGGCAAG	1	Test	17.1932	21.9963	6.13578	3.32253	2.54956	0		1.27936	0.356873	0.193247	0.148289	0
AAGGgcgcttcccgcggagcacctCGATGC	1	Test	17.227	13.9766	14.2771	7.50887	2.00166	0.198076		0.811318	0.828761	0.435878	0.116193	0.011498
CAGAgatcaggaaatagagccacaGGCTTG	1	Test	17.2518	13.16	8.22581	4.29825	4.70024	0.197824		0.762818	0.476808	0.249147	0.272449	0.0114668
AAGGgcgcttcccgcggagcacctCGATGC	1	Test	17.2592	13.4095	13.0055	6.88869	1.9663	0.041376		0.776951	0.753541	0.399132	0.113928	0.00239733
CTGAgtcaggcctgggcgttggccAGGAGG	1	Training	17.2826	11.7926	12.2775	4.76672	2.28482	0.164142		0.682341	0.710398	0.27581	0.132204	0.00949753
AAGGgcgcttcccgcggagcacctCGATGC	1	Test	17.2922	14.9315	14.9066	6.73388	1.87501	0.208823		0.863482	0.862042	0.389418	0.108431	0.0120761
CTTTttttttcctctccctaacccAGGTCC	1	Training	17.3598	9.76835	5.08147	2.47858	0.842697	0.102284		0.562701	0.292715	0.142777	0.0485431	0.00589203
GAAAttttctgccagaatttgatgTGGAAC	1	Training	17.3913	21.5909	11.7834	3.11526	0.699301	0.704225		1.24148	0.677548	0.179128	0.0402098	0.040493
AACAgcgtttttaaaaagtgactcAGGGAA	1	Training	17.4129	9.90502	1.65816	0.313972	0.642055	1.25		0.568831	0.0952259	0.0180309	0.0368723	0.0717857
ATTCtttgttggatacaactgaaaGGGTTT	1	Test	17.4208	21.063	12.5749	11.6142	7.92291	0.985222		1.20907	0.721829	0.666684	0.454796	0.0565543
GGCGggccgcgggcgggccgcgggCGGGCC	1	Training	17.4498	11.3277	12.7713	0.571721	4.63906	0.160428		0.649158	0.731887	0.0327638	0.265852	0.00919368
GGAGattacatttttccagggaggTGGGTA	1	Training	17.4528	13.0503	21.4286	17.2414	4.7619	0.395257		0.747748	1.2278	0.987884	0.272844	0.0226472
ACTTgttggaactggccacattttGGGAGT	1	Training	17.7474	10.5371	14.1286	6.63114	2.54569	0.2079		0.593724	0.796095	0.373639	0.14344	0.0117144
GAATggaaagaggggacagggaggAGGGGA	1	Training	17.8077	16.6653	22.6647	21.3322	18.8266	21.2867		0.935849	1.27275	1.19792	1.05722	1.19537
ATTTactttattttcaggagctttTGGTGT	1	Training	17.8155	12.66	8.48416	5.29285	1.13281	0.00839796		0.710618	0.476223	0.297092	0.0635859	0.000471385
AGCGgcggctgcacaaccagtggaGGCAAG	1	Test	17.8228	17.4929	6.77155	3.38129	4.17732	0.187617		0.981489	0.379936	0.189717	0.23438	0.0105268
ACCCgcccagttcgaacttcctggAGGCCT	1	Test	17.855	16.5551	15.4743	18.4992	14.5281	12.0027		0.927195	0.866666	1.03608	0.813671	0.672233
AAGGgcgcttcccgcggagcacctCGATGC	1	Test	17.929	14.0602	13.4549	7.66373	2.38095	0.0755858		0.784217	0.750454	0.42745	0.132799	0.00421585
ACCCaagcttttagtacaaattatTGGTAG	1	Training	17.9775	14.9083	3.02115	0	0.275482	0		0.829272	0.168051	0	0.0153237	0
ATTAggaattttcttgaaatctttGGGCAG	1	Training	18.0288	15.4545	0.910747	0.209644	0	0		0.857212	0.0505161	0.0116282	0	0
GTATttttgtgggctacaatttccTGGGGG	1	Training	18.0328	12.0192	5.2809	0.672043	0.1443	0		0.666521	0.29285	0.0372678	0.0080021	0
CTGTgtatttttatgggactcattTGGTAC	1	Training	18.1818	13.5575	11.019	5.90319	1.49813	0.136054		0.745662	0.606043	0.324675	0.082397	0.00748299
GCCTcagaaagctgtgtcttttatTGGGTG	1	Training	18.1901	17.5344	0.983377	0.191706	0	0		0.963956	0.0540612	0.010539	0	0
GATAgggaaagtcggggctagcctTGGCAA	1	Training	18.2861	15.1979	15.2323	6.26264	7.69112	0.105185		0.831119	0.832999	0.342481	0.420599	0.00575218
TTGTgattttgttaccaaaaacaaTGGGAA	1	Training	18.3168	7.02479	0	0.205761	0.217865	0.722892		0.383516	0	0.0112335	0.0118942	0.039466
ACCGgtctggccggcccctgtgggCGGTGC	1	Training	18.3199	12.4918	12.6929	6.40087	2.71776	0.306928		0.681868	0.692847	0.349394	0.14835	0.0167538
TTGCtctcttttatagctcctgtcAGGACA	1	Training	18.3942	16.3985	14.1208	8.79507	5.93252	0.202511		0.891505	0.767675	0.478143	0.322521	0.0110095
GGTGgagggctggggttcagtgccAGGCCC	1	Training	18.4915	9.52381	9.31677	1.82648	2.31788	0		0.515038	0.503841	0.0987743	0.125349	0
AAGGccgtaggcttccctgtggccTGGAAT	1	Training	18.5332	14.6947	17.9039	12.7886	8.14407	1.3465		0.792886	0.966049	0.69004	0.439433	0.0726534
GGAAtttatttctacccactgtatTGGCCC	1	Training	18.5841	19.0525	16.5888	8.82353	5.28684	0.128041		1.02521	0.892635	0.47479	0.284482	0.00688982
CTCCacaattcttttctgtctctgTGGACC	1	Training	18.598	11.2169	1.16402	0.394089	0.342075	0		0.603126	0.0625885	0.0211898	0.0183931	0
TTTGgctttgctacaaccccagcaGGTTAG	1	Test	18.625	16.0105	13.8776	10.6178	6.70213	0.433839		0.859624	0.745103	0.570081	0.359846	0.0232934
CGGGggcggggcgtgccgggggcgCGGTCG	1	Training	18.6369	16.3367	16.5698	10.8021	4.38123	1.21329		0.876577	0.88909	0.579609	0.235084	0.0651014
GTGCccagtgggtgtccgagggccTGGCCC	1	Training	18.6849	14.6121	18.4678	9.05876	3.22586	0.649887		0.782028	0.988382	0.484818	0.172645	0.0347815
TGCTgtgtatttctcttttcggggAGGAAA	1	Training	18.69	18.8972	16.4039	18.5845	2.32513	0		1.01109	0.877686	0.994359	0.124406	0
ACCTacattttaaacgggttttggGGGCAC	1	Training	18.6962	21.5694	17.7291	10.1752	5.13917	0		1.15368	0.948277	0.544239	0.274878	0
AGGAgccgccggggaagggcggggAGGAAC	1	Training	18.7323	22.0578	23.7561	25.2152	19.6011	6.5498		1.17753	1.26819	1.34608	1.04638	0.349653
CAGAgatcaggaaatagagccacaGGCTTG	1	Test	18.8377	15.2656	7.91506	4.38163	4.22103	0		0.810378	0.420172	0.232599	0.224074	0
AATCctgccaacttcagtttttctAGGGCT	1	Training	18.8918	16.7324	15.0062	8.24216	0.443103	0.0955693		0.885696	0.794326	0.436283	0.0234548	0.00505877
TACActcttcttggcaggggtgccAGGTGC	1	Training	18.8941	10.9954	6.97518	1.51065	0.287974	0.144358		0.581948	0.369172	0.0799533	0.0152415	0.00764037
ATTTgaacaaatacttcgatgcctTGGAAT	1	Test	18.9258	15.1515	14.9533	4.01396	0.202429	0.207469		0.800573	0.790099	0.212089	0.0106959	0.0109622
TAGTaggaattattttcttctcacAGGCTG	1	Training	18.9322	18.8319	12.7835	4.00415	8.42801	0.455878		0.994701	0.675225	0.211499	0.445167	0.0240795
CTACcagagtttccttttcataagTGGCCT	1	Training	18.96	21.9808	2.38253	2.03074	0	0		1.15932	0.12566	0.107107	0	0
GTGAatttttccatgcagtacttgAGGAAA	1	Training	18.9696	4.71976	0.148148	0.323625	0.181488	0.194175		0.248807	0.00780979	0.0170602	0.00956734	0.0102361
ATGTcacttgtcaatttttcatctTGGCCA	1	Training	19.0476	18.5702	13.0736	0.430849	0.931966	0.240269		0.974937	0.686364	0.0226196	0.0489282	0.0126141
CAGGcggtgcctatatcctagcctAGGTTT	1	Test	19.0941	7.66723	8.69008	0.66365	0.176913	0		0.401549	0.455118	0.0347568	0.00926531	0
GTCTctctgaaactattttcttcaAGGTCT	1	Training	19.1558	15.7923	1.7761	0.409357	0.198807	0.139958		0.824411	0.0927186	0.0213698	0.0103784	0.00730628
CCTGatggcattacatattttagtAGGTAT	1	Training	19.242	20.3166	28.0098	23.0964	19.9422	4.2328		1.05585	1.45566	1.20032	1.03639	0.219978
TCGGctccttctcccaggctagtcTGGGAC	1	Training	19.2885	7.56904	12.5794	10.6137	1.16568	0.0872913		0.392411	0.652172	0.550258	0.0604339	0.00452555
GGAGactggctgctcagggaagccAGGAGA	1	Training	19.3096	15.1977	15.6682	18.7171	4.50395	0.406578		0.787054	0.811418	0.969315	0.233249	0.0210557
GCCCaaaccttttagccacaccagGGGCTT	1	Test	19.3186	18.1535	21.2063	15.671	6.61873	1.44584		0.939693	1.09772	0.811186	0.34261	0.0748418
TCATacttttagaatcatgatatcTGGGAG	1	Training	19.3448	14.2142	11.8435	1.0582	2.93083	0		0.734783	0.61223	0.0547022	0.151505	0
TACCaaatattagccctatgagccAGGGAG	1	Training	19.3772	15.873	18.144	12.6739	4.12214	0.831947		0.819161	0.936362	0.654063	0.212732	0.0429344
TTGTttattgaatagttgctagtcTGGATG	1	Training	19.4149	16.3107	19.869	6.68151	0.80429	0		0.840112	1.02339	0.344144	0.0414264	0
TTGAagtggatctgcttttattctTGGCAA	1	Training	19.439	11.7006	15.5156	12.1018	5.607	0.428006		0.601912	0.798167	0.622554	0.288441	0.0220179
CTGGggacagacattttggcaggtAGGAGA	1	Training	19.465	17.4462	20.6508	13.7988	5.73228	0.666946		0.896284	1.06092	0.708901	0.294491	0.0342638
CACAgggaagctgggtgaatggagCGAGCA	1	Test	19.5559	22.1256	17.3194	6.08091	14.7588	0.473185		1.1314	0.885637	0.31095	0.754697	0.0241965
CCTCcacaaagtaacttttaatacGGGCTT	1	Training	19.5668	20.934	8.69447	0.971357	0	0		1.06987	0.444348	0.0496431	0	0
AAGGtgctgttttttacactgtacTGGCTG	1	Training	19.5793	7.89189	0.242424	0	0.280112	0		0.403073	0.0123817	0	0.0143065	0
GGACctgagagggactgagaggccTGGCCT	1	Training	19.697	22.8443	19.8041	13.2231	11.0236	0		1.15979	1.00544	0.671329	0.559661	0
AAAGttttggaaaatgtccacctgAGGAGA	1	Training	19.8511	18.5125	6.42479	0.24	0.0938086	0.189573		0.932569	0.323649	0.01209	0.00472561	0.00954976
TGCCggggtgggggggcgagaaggGGGCCA	1	Training	19.8758	27.8911	33.7846	29.4403	25.3214	27.7312		1.40327	1.69978	1.48121	1.27398	1.39522
CTTAcatttttaatggaaccgagtAGGCAG	1	Training	20	19.1205	16.8651	3.5461	3.63636	0.421941		0.956023	0.843254	0.177305	0.181818	0.021097
GGCGggccgggggcggccggggcgCGGGCG	1	Training	20	14.5604	19.6118	7.37279	7.77143	0.753769		0.728022	0.980592	0.36864	0.388571	0.0376884
CTTTtctagtgaaacattttatgtTGGTGC	1	Training	20.0099	18.1645	22.0418	4.82754	6.33385	0		0.907775	1.10154	0.241257	0.316535	0
TTTGgctttgctacaaccccagcaGGTTAG	1	Test	20.047	16.9538	13.2448	9.15586	7.478	0.213074		0.845706	0.660688	0.456721	0.373024	0.0106288
TCTGttctgaactttagaattttaGGGCTT	1	Training	20.1018	13.7097	1.97368	1.46341	0.26455	0		0.682013	0.0981845	0.0728002	0.0131605	0
TATCtaccatttttcccagtgtgtTGGCTT	1	Training	20.1283	17.3841	13.2502	5.45611	0.663188	0.123837		0.863667	0.658289	0.271067	0.0329481	0.00615238
GGTTggggcgcgcgcccgggcccgCGGCGG	1	Training	20.1718	15.1423	18.6676	11.9446	8.9116	1.00027		0.750667	0.925431	0.592143	0.441785	0.0495874
TGCTgcgcttcaatggctatagagAGAACC	1	Test	20.3846	18.4603	18.7668	4.8288	5.54324	0.113636		0.905598	0.920633	0.236884	0.271932	0.00557461
TATCttgctaatatagctgtttttAGGCTT	1	Training	20.4522	23.0742	22.9557	16.0235	0	0		1.12821	1.12241	0.783464	0	0
CAGCggcagcgcagggcgtggcccAGGTCC	1	Training	20.4751	14.3556	20.346	4.62402	2.7907	0.197487		0.701126	0.993697	0.225837	0.136298	0.00964525
ATATtgattttcttggacttcttgTGGTCT	1	Training	20.4955	18.472	0.564972	0.3386	0.10917	0.129199		0.901269	0.0275657	0.0165207	0.00532655	0.00630377
TAGAgagaacccaaatctccaggaGGACTC	1	Test	20.5047	19.7531	8.17439	4.33673	7.98005	0		0.963343	0.398659	0.211499	0.389181	0
TGTGcagagggtaagtatttttctGGGATT	1	Test	20.5589	15.9294	20.7658	7.96939	7.63854	2.06212		0.774814	1.01006	0.387636	0.371544	0.100303
TTAAgcccctaactccagggtgctTGGCTT	1	Training	20.6566	51.6765	41.9892	19.3984	13.2065	0.28918		2.5017	2.03273	0.939091	0.639339	0.0139994
CTCGgccaccacagggaagctgggTGAATG	1	Test	20.6841	18.7392	19.6981	13.3381	13.1706	6.79253		0.905971	0.952328	0.644846	0.636749	0.328394
ATCTcttttaattagtgtttatgtTGGTGA	1	Training	20.7407	19.4879	13.6778	1.51745	1.79445	0.169779		0.939596	0.659466	0.0731628	0.0865183	0.00818579
TTCCacaagatacttttataacatGGGGAA	1	Training	20.8078	19.3523	20.6478	7.64803	3.6036	0.263852		0.930048	0.992308	0.367555	0.173185	0.0126804
GGAGggtcctggggggccccccagAGGCCT	1	Training	20.9895	14.4941	17.3972	8.47423	9.26005	4.90358		0.690542	0.828854	0.403737	0.441176	0.233621
GCTTtcttctgatgttcattttagAGGTGG	1	Test	21.0034	21.3656	14.7743	2.35353	3.04337	0		1.01724	0.703422	0.112055	0.144899	0
AGAAcaaggctgggtctggggccgGGGCCT	1	Training	21.0048	13.3099	13.6679	2.69468	4.31643	0.0950916		0.633661	0.650703	0.128289	0.205497	0.00452713
ATTCtactcttttaaccctcacacTGGCAT	1	Training	21.0111	23.3038	21.0526	9.2033	3.5313	0		1.10912	1.00198	0.438022	0.168069	0
GACCcatccattttaggccctgccTGGGCA	1	Test	21.0703	6.41152	4.69939	0.733117	0	0		0.304291	0.223033	0.0347938	0	0
AAGTctttgacatttaaaaaatttTGGGGT	1	Test	21.09	15.1351	0.531915	0.816327	0.699301	0.930233		0.717643	0.0252211	0.0387067	0.0331579	0.0441077
GCCCtgcggggaccgggaggaggcTGGGCA	1	Training	21.1379	29.5835	28.3744	30.2882	33.5289	25.749		1.39955	1.34235	1.43289	1.5862	1.21814
AGAAtttgtcaaaagttattacacAGGAAA	1	Training	21.2349	20.7203	24.0526	13.9043	14.6493	0.841346		0.975763	1.13269	0.654783	0.689869	0.0396208
TTTGgctttgctacaaccccagcaGGTTAG	1	Test	21.261	17.2348	14.1849	9.37584	8.61062	0.139135		0.81063	0.667176	0.440987	0.404995	0.00654412
GGGCttttctaccagttgttaagcAGGTAT	1	Training	21.3457	19.1851	17.452	15.6827	9.0573	0.749064		0.898778	0.817589	0.734698	0.424315	0.035092
TGGGggtgaccctgagacagggtcTGGGTT	1	Training	21.3716	16.2723	2.61971	0.462757	0.561264	0.045458		0.761398	0.122579	0.0216529	0.0262621	0.00212703
TAAGaaatcaaaactatggactagAGGGAT	1	Training	21.3974	12.1588	20.5642	7.0644	0.959388	0		0.568235	0.96106	0.330152	0.0448366	0
TTGTctttacaagggaagtagcctTGGAAA	1	Training	21.4099	14.0594	16.6058	9.18728	2.55906	0.218818		0.656677	0.775614	0.429113	0.119527	0.0102204
ACCCgcccagttcgaacttcctggAGGCCT	1	Test	21.4131	19.6808	18.4797	17.7598	15.7908	11.9246		0.919098	0.863008	0.829387	0.737433	0.556883
GGCTgcaggtttgggacagaagccAGGCAG	1	Test	21.4286	7.95869	10.8709	7.58226	2.05636	0		0.371405	0.507311	0.353839	0.0959634	0
CTGGtgcaccctcccccatgggccAGGCCC	1	Training	21.5012	17.682	18.8921	15.5976	8.24654	0.833463		0.822373	0.878653	0.725428	0.383538	0.0387635
CAGGcatcctgagaggagggggccTGGACC	1	Training	21.5291	16.2932	9.58741	0.628772	4.73776	0.0317196		0.756797	0.445323	0.0292057	0.220063	0.00147334
AAATagagcatagccttttatctcAGGGAT	1	Training	21.5435	15.7844	13.9573	10.859	7.19587	1.89938		0.732678	0.647866	0.504051	0.334016	0.088165
CTTGatgcagaggactcagagcctAGGACA	1	Test	21.6049	14.6943	17.0143	15.1357	5.72738	3.71846		0.680135	0.787518	0.700567	0.265096	0.172112
CCCTtcactcctgggagggtggccTGGTCC	1	Training	21.6868	19.9083	21.1052	10.9701	6.76551	0		0.917988	0.973182	0.505841	0.311964	0
ATGAgcccctcctcccacagagccAGGCCT	1	Training	21.7101	18.5148	14.68	10.8537	2.24887	0		0.852818	0.676184	0.499935	0.103586	0
CTCGgccaccacagggaagctgggTGAATG	1	Test	21.7355	21.7979	19.709	14.2288	14.1857	5.01829		1.00287	0.906767	0.654637	0.652653	0.23088
CACAgggaagctgggtgaatggagCGAGCA	1	Test	21.7391	20.4392	18.1818	6.07143	17.5847	0.199601		0.940203	0.836364	0.279286	0.808898	0.00918164
ACCCgcccagttcgaacttcctggAGGCCT	1	Test	21.8085	20.9177	20.206	21.6971	19.7934	12.5613		0.959151	0.926517	0.994892	0.907597	0.575982
AGGGcagagggtaggagggaagggCGGTGG	1	Training	21.8415	30.9677	34.8718	25.0228	31.4854	17.7756		1.41784	1.59658	1.14565	1.44154	0.813842
TAGAagtccgtattttatgctgtcTGGTTC	1	Training	21.8472	16.5278	12.2302	4.32526	3.7931	0		0.756515	0.559806	0.197977	0.173619	0
AGCGgcggctgcacaaccagtggaGGCAAG	1	Test	21.8576	18.1076	7.3498	2.73762	5.92974	0.109236		0.828432	0.336258	0.125248	0.271289	0.00499763
AACAcaaaagatttaatgtaggccAGGGTC	1	Training	21.875	13.6842	0.791855	0.123762	0	0		0.625564	0.0361991	0.00565771	0	0
TAAGatgttttcaaacagtgctatGGGAAC	1	Training	21.8807	24.1881	18.4149	0.27939	0.132547	0		1.10546	0.841606	0.0127688	0.00605773	0
AGTTcttgccccatttttcatcgtAGGATA	1	Training	21.9141	18.2966	22.5183	17.7974	6.40653	0.385672		0.834926	1.02757	0.812145	0.292348	0.0175993
TGGAcctggctcccggggggtcctCGGATA	1	Training	21.9361	17.2564	14.6192	8.63772	2.96667	0.457884		0.786665	0.666444	0.393767	0.135241	0.0208735
CTCAccctttatgggtgctgggctGGGGAT	1	Training	21.9552	19.5948	8.27288	0.595244	0.108627	0		0.89249	0.376807	0.0271117	0.00494767	0
GAGCaggctgaggcaggagaggggAGGGGG	1	Training	21.9708	20.7961	21.0842	24.2558	23.7756	24.3885		0.946533	0.959647	1.104	1.08214	1.11004
ACCGaaaccaagtatattttgattAGGAAT	1	Training	22.0588	19.0751	19.7785	16.3912	10.4265	2.87648		0.86474	0.896624	0.743067	0.47267	0.1304
AGCGgcggctgcacaaccagtggaGGCAAG	1	Test	22.0623	18.2072	6.66229	3.56317	2.96752	0.236003		0.825263	0.301977	0.161505	0.134507	0.0106971
CCTCtcagttttaccagatggctgAGGGAT	1	Training	22.067	17.9275	18.6139	14.0954	5.76767	0.147384		0.812412	0.843514	0.638752	0.26137	0.00667892
ACCCgcccagttcgaacttcctggAGGCCT	1	Test	22.1113	20.1517	17.5529	20.2447	17.8351	15.034		0.911373	0.793843	0.915582	0.806605	0.679925
CCCAggcgcctgcggggcggctgcGGGTTC	1	Training	22.1159	21.9145	19.291	19.5747	17.8472	1.51468		0.990896	0.872272	0.885096	0.806988	0.0684882
GGTCaattcatatgctcttttgttTGGTGC	1	Training	22.2109	21.0106	18.4334	16.0831	2.45303	0.503804		0.945959	0.829926	0.724111	0.110443	0.0226827
CCATcacagtatgtgtgatattttGGGCTT	1	Training	22.2222	22.4627	10.6224	0.249169	0	0.287081		1.01082	0.478008	0.0112126	0	0.0129187
AGTAtttgttcctcttccttcttcAGGTAG	1	Training	22.2294	19.4308	17.3304	11.4137	2.43844	0		0.874103	0.779615	0.513453	0.109695	0
TGCTatatcttatattatttgcttTGGCTC	1	Training	22.2488	22.0339	25.7485	14.3403	6.38821	0.950119		0.990341	1.1573	0.644545	0.287126	0.0427043
GGGGcttgtgtttgtttgcaatatTGGATC	1	Training	22.2717	27.0833	17.3536	5.19931	0.671141	0		1.21604	0.779176	0.233449	0.0301342	0
TTGCatgttttacctgagcccttcTGGCCT	1	Training	22.2876	15.9183	9.7145	0.921568	0.0896178	0		0.714224	0.43587	0.0413489	0.00402098	0
TGAActggaatacttgtttttcctTGGGTG	1	Training	22.3247	14.0316	16.7002	7.69231	2.18447	0		0.628524	0.748059	0.344565	0.0978496	0
TATAttagcaaaattttcaccacaAGGGCT	1	Training	22.3776	18.9086	15.0281	10.1382	1.72712	0		0.844979	0.671568	0.453053	0.0771805	0
CTTCcttttggagataagagatgtTGGGTG	1	Training	22.4652	20.339	18.3099	2.17707	0.742942	0.337268		0.905355	0.815032	0.0969084	0.0330708	0.0150129
AGGActaaacaaaagtctggccttGGGTCC	1	Training	22.47	11.9667	19.4969	5.33175	1.43965	1.08844		0.532564	0.867684	0.237283	0.0640697	0.0484395
TGCTtgaagcaaaacatgcttttgTGGCAC	1	Training	22.5102	22.9403	12.8847	0	1.30334	0		1.01911	0.572394	0	0.0579001	0
AAATaggactgtaattctattttcTGGGAT	1	Training	22.547	18.258	22.7027	8.76565	15.8215	0		0.809774	1.00691	0.388773	0.701713	0
ACAAtttcattaaacttctgagttTGGGAA	1	Training	22.61	17.1091	0.383803	0.0504342	0.0845908	0.627914		0.756707	0.016975	0.00223062	0.0037413	0.0277715
GCCGggcgggcgcggggcgggtggCGGGGC	1	Training	22.6415	25.2906	31.6108	21.4455	18.8313	11.4626		1.117	1.39615	0.947177	0.831716	0.506265
GTTCaaaagataagcttcctggccTGGGCA	1	Training	22.6415	9.31122	11.3543	0.839161	0	0.469484		0.411246	0.501482	0.0370629	0	0.0207355
AGCGgcggctgcacaaccagtggaGGCAAG	1	Test	22.6687	18.5262	3.98013	3.06534	3.56925	0.0588231		0.817257	0.175578	0.135223	0.157453	0.0025949
ATAAatcttatttgagataagcctAGGACA	1	Training	22.7166	15	3.90625	0.601956	0.199601	0.205128		0.660309	0.171956	0.0264985	0.00878655	0.00902987
CAACggcctctgctttgttgattcTGGGAA	1	Training	22.7898	18.9262	12.4412	2.66915	1.34933	0		0.830467	0.545909	0.11712	0.0592075	0
TGCTgcgcttcaatggctatagagAGAACC	1	Test	22.8425	15.0544	14.7282	3.9948	3.7055	0		0.659052	0.644772	0.174885	0.16222	0
GGGCggcgggggaggagaggccgcGGGGGC	1	Training	22.8796	25.873	30.1319	36.7989	27.9769	35.9555		1.13083	1.31697	1.60837	1.22278	1.57151
GATTgcgtacttcgaaaaggtaggCGACAC	1	Test	22.8977	22.0892	14.6956	4.05878	6.00522	0.175131		0.96469	0.641794	0.177257	0.262263	0.00764844
TACCgtacctaatggacttcagggGGATAC	1	Test	22.9333	24.1332	26.1393	19.8508	15.3312	4.64292		1.05232	1.1398	0.865586	0.66851	0.202453
ATAAttgtcttggctctgctttatTGGTTC	1	Training	23.0404	24.8938	19.346	7.14286	1.79076	0.366972		1.08044	0.839658	0.310015	0.0777228	0.0159274
AGGAggagctctgggctgtgggccAGGGGC	1	Training	23.0897	15.5164	13.7275	4.93274	4.96009	0.119904		0.672006	0.594529	0.213634	0.214818	0.00519297
CTCGgccaccacagggaagctgggTGAATG	1	Test	23.2059	21.3648	22.1098	13.6128	14.3106	7.72157		0.920662	0.952768	0.586611	0.616677	0.332742
TGAAttattgcccctttgattaccTGGGGT	1	Training	23.2161	38.935	25.3926	30.2066	8.93839	1.83592		1.67707	1.09375	1.30111	0.385008	0.0790796
AGGTgaggtgagctcttttgactgGGGCCC	1	Training	23.3055	13.5103	21.158	16.1617	4.11436	1.36638		0.579704	0.907856	0.693471	0.176541	0.058629
TTACcctgctatgttttggggctcCGGCAA	1	Training	23.3216	15.5388	23.5762	17.1468	8.34621	0.461538		0.666287	1.01092	0.735233	0.357876	0.0197902
GCTTagagagggcagcgggaggatTGGGAA	1	Training	23.3338	25.175	29.0691	28.707	21.9942	19.3397		1.0789	1.24579	1.23027	0.942589	0.828826
GTTTgggaaaagtggaggaggaggAGGAAA	1	Training	23.3614	34.2825	33.755	27.4582	33.3303	6.33076		1.46748	1.4449	1.17536	1.42672	0.270992
TTCTgggcactgggggttgagggcAGGCTC	1	Test	23.3688	28.0742	25.7269	21.5747	21.7115	9.88803		1.20135	1.10091	0.923228	0.92908	0.42313
ATCAtgtgacttttttcccctgctGGGATC	1	Test	23.3869	20.1702	10.6509	3.39704	0.556349	0		0.862459	0.455424	0.145254	0.023789	0
CTCGgccaccacagggaagctgggTGAATG	1	Test	23.4017	21.6493	21.0763	14.3286	14.7853	6.4283		0.925118	0.900633	0.61229	0.631804	0.274694
TCAAgaccagcctgacaaacacagCGAAAC	1	Test	23.402	20.0688	11.2334	0.527236	0.198757	0.320811		0.857569	0.480017	0.0225295	0.00849314	0.0137087
TACAacttggcaacttttgcactaTGGTTA	1	Training	23.4165	24.6809	26.9231	21.131	10.084	0.530973		1.05399	1.14975	0.902396	0.430638	0.0226752
GTACcgatcaggaacgctttttggCGGGGC	1	Training	23.4868	23.7891	24.5374	19.2965	15.0847	0.532658		1.01287	1.04473	0.821588	0.642263	0.022679
ACTAgtagaggtgttttgtagtctTGGGTG	1	Test	23.5052	17.8763	21.2662	15.899	4.86224	0		0.760529	0.904748	0.676403	0.206858	0
ACTCaaatggagggaggacacagcTGGGTA	1	Training	23.5191	23.901	22.5117	21.8703	16.3069	10.7513		1.01624	0.957168	0.929895	0.693347	0.45713
CAGTggctgcaggggcgggagcagAGGGGG	1	Training	23.5474	32.3642	28.1116	0.186413	2.00383	0.632474		1.37443	1.19383	0.00791651	0.085098	0.0268597
CTAGaatgataatttaatctcatcTGGGAC	1	Training	23.6239	29.097	28.2723	22.7704	11.028	3.49908		1.23168	1.19677	0.963873	0.466818	0.148116
GCGCcacaggtatggcctgagactAGGAAG	1	Training	23.6282	16.7766	18.5738	19.3407	20.7651	22.0432		0.710024	0.786085	0.818541	0.878827	0.932918
CTTAggcctgcagaggccgccgggAGGCTG	1	Training	23.6567	24.6056	22.4011	13.0603	16.6175	6.47179		1.04011	0.946923	0.552078	0.702446	0.273571
TCATgttgtggaaagtcattttggGGGGCC	1	Training	23.6585	18.7621	24.6544	17.6221	15.2968	1.93705		0.793037	1.04209	0.744851	0.646566	0.0818751
TAAAacatcttacaaccatttagcTGGGAG	1	Test	23.6719	26.3709	27.8656	23.9115	17.1367	0.19084		1.11402	1.17716	1.01012	0.723923	0.00806185
ATGAgtagaccaggagaataaaggAGAAAG	1	Test	23.6842	25.4274	13.3188	6.97674	6.49652	0.789474		1.0736	0.562348	0.294574	0.274297	0.0333333
TGTAgtccacctccttgcggtggcGGGAGC	1	Training	23.6892	12.077	0.00749503	0	0	0		0.509808	0.00031639	0	0	0
TGTCaccggccggtgggggtggggAGGGAT	1	Training	23.7372	26.1046	25.1725	14.3707	9.02527	2.25598		1.09974	1.06047	0.605408	0.380217	0.09504
TTTCtattcccaatttgttttcccTGGCTT	1	Training	23.75	25.1969	30.99	21.9737	12.9526	0.294985		1.06092	1.30484	0.925208	0.545375	0.0124204
TTTCtctacctgtccatgtcagccAGGAAA	1	Training	23.8283	16.2388	21.281	14.9108	7.6458	1.83727		0.681491	0.893097	0.62576	0.32087	0.0771045
AAAGggtcctggagaaaagtcctgGGAAGC	1	Test	23.8329	23.937	18.4783	14.1608	17.8431	1.91571		1.00437	0.775325	0.594171	0.748676	0.0803808
CCCAgctcttttcatcatttgccaAGGTCT	1	Training	23.8447	21.9013	5.46415	0.468562	1.25113	0		0.918498	0.229156	0.0196506	0.0524699	0
ACCAttatatacaatctttgcacaGGGCTT	1	Training	23.8854	31.5217	28.8991	29.0909	21.8447	11.1374		1.31971	1.20991	1.21794	0.914563	0.466288
TCTCggaacctgtgagctgcaccaGGTAGA	1	Test	23.8943	20.4353	17.0759	15.3012	12.627	0.588091		0.855235	0.714641	0.640368	0.52845	0.0246122
GCATcaaagctgaggtgggctttgAGGAGG	1	Training	23.9354	9.36094	0.749766	0.189753	0.914286	0.111359		0.391092	0.0313246	0.00792773	0.0381981	0.00465247
ATGAgtagaccaggagaataaaggAGAAAG	1	Test	23.9468	20.8571	16.6667	7.32064	7.35524	1.32231		0.870979	0.695988	0.305705	0.307149	0.0552189
ACTGactgggtgaagggagggaagAGGGGG	1	Training	23.97	25.6696	28.0778	27.9167	25.1781	36.6048		1.07091	1.17137	1.16465	1.0504	1.52711
CTCCtcgtcgggcagcacgtggccTGGGTG	1	Training	23.9849	18.9376	22.0155	8.81999	7.72183	0.13323		0.789562	0.91789	0.367731	0.321945	0.00555474
CACAcgagggaccgaaggccggccAGGCGC	1	Training	24.0074	19.217	17.728	16.7176	11.4356	0.223962		0.800463	0.738438	0.696351	0.476336	0.00932887
TTGGaagaacattgttttataccaAGGCTT	1	Training	24.0143	29.6496	21.0667	11.4058	7.90274	0.318471		1.23466	0.877254	0.474959	0.329084	0.0132617
ATGAataaataaactcgttgcattTGGCTG	1	Training	24.0356	25.6579	29.2683	10.9302	2.22222	0		1.0675	1.21771	0.454752	0.0924554	0
GGCGggggtcgcggccggggaggcAGGGGG	1	Training	24.0512	19.0489	18.9148	11.877	5.77628	0.443635		0.792016	0.786442	0.493822	0.240166	0.0184454
CCTGggtggtgggctacattttgtAGGTGA	1	Training	24.0626	29.9393	28.8895	27.3319	13.5684	7.12459		1.24423	1.2006	1.13587	0.563881	0.296086
TCTTgagagtgccttcgcttttgtGGGTGT	1	Training	24.0652	23.6816	18.1313	15.3656	7.62886	0.00201516		0.98406	0.753427	0.638499	0.317009	8.37376e-05
ATTAtaaaaacttgttgtgaggcaAGGAAT	1	Training	24.0664	25.2019	0	0.174216	0	0		1.04718	0	0.00723898	0	0
TCCAggtctcataagtggggggccAGGCTC	1	Training	24.1237	19.4797	14.3079	4.04496	3.9166	0.34772		0.80749	0.593105	0.167676	0.162355	0.014414
AGGAagaatagaaagcttttctaaAGGAAT	1	Training	24.1706	25.784	26.4214	24.3333	15.5102	2.16606		1.06675	1.09312	1.00673	0.641697	0.0896156
AAACtaggcttttttcccctctgcAGGATG	1	Test	24.1893	24.884	24.0188	16.4744	5.93227	0.124567		1.02872	0.99295	0.681062	0.245243	0.00514966
GCAGgcctgcctcggccagaggccTGGTAT	1	Training	24.2078	21.2245	21.6987	10.1681	4.72052	0.0174874		0.876762	0.896353	0.420033	0.195	0.000722386
CCTTtttttcctcccctaaatccaGGGAGT	1	Training	24.293	27.9361	19.2606	20.5244	6.63959	0		1.14996	0.792846	0.844868	0.273313	0
TTGTattaattttccttggataccTGGTCT	1	Training	24.3386	17.9435	6.59341	5.34653	0.663717	0		0.737246	0.270903	0.219673	0.0272701	0
CGCAgggctcgggggcgcggggcgCGGAGG	1	Training	24.3476	20.6302	13.5284	0.659573	1.65726	0.536605		0.847316	0.555634	0.0270898	0.0680667	0.0220393
ACCTgtggggccgcaggggtcccaTGGTCC	1	Training	24.36	19.425	20.0728	7.30119	23.0025	2.13927		0.797413	0.824008	0.299721	0.944274	0.0878192
CTCGgccaccacagggaagctgggTGAATG	1	Test	24.3797	21.6147	19.2879	14.4769	14.729	6.58728		0.886587	0.791144	0.593809	0.604148	0.270195
CACTtttgcaggcacaaatgctgaAGGAAG	1	Training	24.3902	15.2493	20.373	17.4658	12.9983	0.533808		0.62522	0.835294	0.716096	0.532929	0.0218861
ACCCctacctcctatttgtttggcAGGGCA	1	Training	24.4254	14.0078	22.8054	7.70332	1.42715	0.0684697		0.573492	0.933676	0.315381	0.0584289	0.00280322
CTGGagcctactctgcactgttttCGGGTC	1	Training	24.5661	20	1.64062	0.522648	0	0		0.81413	0.0667841	0.0212752	0	0
GCAAcattcttatctttctcctagAGGAAT	1	Training	24.5981	25.618	10.4288	2.16495	0.343446	0		1.04146	0.423968	0.0880129	0.0139623	0
GCGGggcctgggcgccgccgagccCGGGAC	1	Training	24.6023	18.5794	19.7253	5.27733	3.07727	0.50831		0.755189	0.801767	0.214505	0.12508	0.0206611
TGTCagagccccagccgggccgccTGGCTC	1	Training	24.7447	13.3342	22.0077	17.675	9.40876	0		0.538872	0.889391	0.714292	0.380233	0
AAAGctttcagcattttcgcaaacTGGCAA	1	Training	24.8512	16.1484	0.301205	0.102145	0.120337	0.126263		0.649806	0.0121203	0.00411027	0.0048423	0.00508075
AGGGatgggggaggctgggggaccAGGGGG	1	Training	24.9413	35.9309	27.7899	21.224	10.8937	3.5583		1.44062	1.11421	0.85096	0.436773	0.142667
TTATctctgttctgcatctttagcTGGAGT	1	Training	24.9485	28.5193	11.9576	3.99408	0.782472	0.226369		1.14313	0.479293	0.160093	0.0313635	0.00907345
ATTTctaaacactgattctgtttaTGGCTT	1	Training	25	35.9801	13.8756	2.25564	0	0		1.43921	0.555024	0.0902256	0	0
AATTgctaaggtatttttaaaactCGGAGG	1	Training	25	24.1779	22.766	8.36653	11.2948	0.775194		0.967118	0.910638	0.334661	0.451791	0.0310078
CCAAgtgttagtgcttcccctggcTGGGAA	1	Training	25.0204	13.3866	12.2398	5.23877	1.74297	0.106867		0.535027	0.489191	0.20938	0.0696618	0.00427118
TCTCggaacctgtgagctgcaccaGGTAGA	1	Test	25.03	22.3835	18.878	16.7284	14.9597	1.24513		0.894266	0.754213	0.668333	0.597669	0.0497455
TCAAgaccagcctgacaaacacagCGAAAC	1	Test	25.0522	21.3124	12.1091	0.808362	0.375767	0.340868		0.850719	0.483357	0.0322671	0.0149994	0.0136063
AACAgcaagggctgagcagcagtaGGTTGG	1	Test	25.0605	30.474	13.1579	9.72461	8.02292	0.287908		1.21602	0.525044	0.388045	0.320142	0.0114885
TGCTgcgcttcaatggctatagagAGAACC	1	Test	25.0858	23.7128	14.9191	2.9277	6.97467	0		0.945265	0.594722	0.116707	0.278032	0
CTCTtcttttctttaaaccttccaAGGAAG	1	Training	25.1763	18.4366	0.748503	0.126904	0.0924642	0		0.7323	0.0297304	0.00504059	0.00367266	0
ACTCcttagattcaaactggattcTGGCCT	1	Training	25.1781	29.0609	29.9802	27.8582	4.66227	1.49454		1.15421	1.19072	1.10644	0.185172	0.0593587
TCATcttgtttttaaaatcctcagAGGCAG	1	Training	25.2252	18.9022	7.24049	0.419308	0.0912242	0		0.749338	0.287034	0.0166226	0.00361639	0
GAGGctgagaaagaagtctggcctGGGTGA	1	Training	25.2392	13.0699	16.5737	1.06222	0.629496	0.0930233		0.517841	0.656664	0.0420859	0.0249412	0.00368566
ATCAcacaactttcattgaactgcTGGGGG	1	Training	25.2846	20.0317	4.72037	1.0287	0.169014	0		0.792251	0.18669	0.0406847	0.00668448	0
AAAAgaaactatcatttctacaaaTGGCAA	1	Training	25.3272	29.3633	11.5442	2.71473	1.4882	1.24447		1.15936	0.455804	0.107187	0.0587592	0.0491356
CTAGtttaaagctttgagtatcgtTGGGGA	1	Training	25.3356	32.5551	3.7961	1.32053	0	0		1.28496	0.149833	0.0521215	0	0
AGCTttgcatttcataaaactttaGGGCCG	1	Test	25.3512	32.0793	3.03738	0.189414	0	0		1.26539	0.119812	0.00747159	0	0
CAGAttttacactgcaaataagtaAGGCTC	1	Training	25.3538	25.6615	7.67135	3.60448	0	0		1.01213	0.302572	0.142167	0	0
AAAGtgcatgcgtgactgtcttttGGGCTT	1	Training	25.3647	23.4406	23.7151	17.878	7.93766	4.07609		0.924143	0.934964	0.704837	0.312941	0.160699
TCATaagcttgtattttctgatacTGGGGC	1	Training	25.3691	23.4127	2.51866	0.277778	0.305188	0		0.922881	0.0992804	0.0109494	0.0120299	0
GCATggttgctgcagccttttggcCGGTGC	1	Training	25.4354	13.8738	23.0368	14.9349	6.30864	0.225984		0.545451	0.9057	0.587172	0.248026	0.00888462
GGCCtctggatggggaggaggatgTGGGGT	1	Training	25.4787	31.3429	39.6382	41.4025	34.3836	35.3665		1.23016	1.55574	1.62499	1.34951	1.38808
CACTgtgtttttctcaccttgactGGGCTC	1	Test	25.4916	25.5914	12.5196	15.0028	1.4637	0.0626174		1.00391	0.491125	0.588538	0.0574189	0.00245639
AAAGggtcctggagaaaagtcctgGGAAGC	1	Test	25.5453	29.1308	24.3927	14.8106	20.9079	3.25567		1.14036	0.954881	0.579778	0.818463	0.127447
TTCCttgagaaaaattgttaattcTGGCAA	1	Training	25.6039	33.1658	9.26366	0.392927	1.31926	0		1.29534	0.361807	0.0153464	0.0515259	0
CTGTgctgctcaaatttcatcagcCGGCTT	1	Training	25.623	26.6436	24.244	12.8586	10.3645	0.477816		1.03983	0.946178	0.501838	0.404499	0.0186479
TTCCtttggcacagggtccccctgGGGCCT	1	Training	25.6248	17.9493	18.6729	10.6627	3.03939	6.67777		0.700466	0.728704	0.416108	0.118612	0.260598
TAGAcaagatttttcctactctggTGGTCA	1	Training	25.6409	21.2107	14.9587	2.57899	0.775207	0		0.827223	0.583392	0.100581	0.0302333	0
ACTTtcattcccagccttgggggcAGGTGC	1	Training	25.6646	25.1986	25.0421	21.997	11.1264	1.0878		0.981841	0.975743	0.857093	0.433529	0.0423853
TCACaattctcaataattcttcttTGGGGT	1	Test	25.7078	32.0128	25.3138	16.6484	6.59841	0.739827		1.24526	0.984674	0.647601	0.256669	0.0287783
GGATagaactgtttttagggggcaAGGGGA	1	Training	25.7112	18.8105	0.89172	0.636042	0.264085	0.522193		0.731609	0.0346822	0.024738	0.0102712	0.02031
GATTgcgtacttcgaaaaggtaggCGACAC	1	Test	25.7326	24.596	15.3639	5.16262	5.00988	0.0910574		0.95583	0.597062	0.200626	0.19469	0.0035386
GTATgctggttttgaaagaacttgTGGGGT	1	Training	25.8242	17.8761	12.1807	1.85529	4.72103	0		0.692224	0.47168	0.0718431	0.182814	0
CAGAaaaacagggtggaggaggggTGGGTA	1	Training	25.8567	33.9216	16.2602	10.0775	0.635593	0.746269		1.31191	0.628857	0.389745	0.0245814	0.0288617
CTACaaactgagcaccgtcggtttTGGACT	1	Training	25.8772	22.7913	18.6416	23.0294	18.3099	0.464396		0.880748	0.720388	0.889948	0.707567	0.0179462
AACAggattagcattttacaggatTGGCAT	1	Training	25.931	20.1578	17.2538	4.24188	1.89055	0.215983		0.77736	0.665374	0.163583	0.0729067	0.00832912
ACACattggatggagggtgggagcAGGAAG	1	Training	25.9341	26.4095	25	30.3597	27.1942	23.7519		1.01833	0.963983	1.17065	1.04859	0.915857
CTCCcctgcctctgcctagggggcAGGATA	1	Training	25.9362	18.4062	24.8529	24.3198	10.4427	4.19659		0.709672	0.958234	0.937678	0.40263	0.161804
TCTCaccatttttccacctctctaAGGTTG	1	Training	25.9523	25.7826	17.0434	9.59195	1.57244	0.10435		0.993461	0.656719	0.369599	0.0605897	0.00402085
TTTAggttaattttgcagaccattTGGCAG	1	Training	25.9551	22.326	3.76884	0.344234	0.279851	0.446927		0.860178	0.145207	0.0132627	0.0107821	0.0172193
CTCCctcacagcattggtgtgggcAGGTAA	1	Training	25.9897	12.8205	11.835	2.23964	1.57687	0.431655		0.493293	0.455372	0.0861743	0.060673	0.0166087
GTAAggcaacaataaatggtggccTGGAGG	1	Training	25.9897	22.753	23.0017	1.93245	1.37562	0		0.875459	0.885029	0.0743543	0.0529293	0
GGCGggcgccgtcccccccgggccCGGGTT	1	Test	25.9916	19.5946	21.5896	16.935	13.6284	1.74115		0.753882	0.830637	0.651558	0.524339	0.0669889
CTGTggcaagaagcaatagtgggaTGGGAG	1	Training	26.0504	21.0037	17.8506	18.8571	14.8889	11.2108		0.806272	0.685234	0.723871	0.571541	0.430349
ACATtttccattaattaaaatttcAGGGGA	1	Training	26.0656	27.9186	3.68121	0	0	0		1.07109	0.141229	0	0	0
GGCTgttttttccagctccttcccGGGCCC	1	Training	26.0686	22.552	18.5249	16.1699	1.52786	0.192111		0.865101	0.71062	0.620283	0.0586093	0.00736941
AAAAaaaaatccttccatgttaacAGGAAA	1	Training	26.0736	27.0213	0.383877	0.3663	0	0		1.03635	0.0147228	0.0140487	0	0
CCACctctgtccattttacttcctAGGTAC	1	Training	26.0776	25.2154	14.7329	1.69133	0.518135	0.133067		0.966937	0.564963	0.0648577	0.019869	0.00510274
CTCTgtctgggagtggggtggggtAGGAGA	1	Training	26.0795	36.8233	14.6616	1.34339	0.154939	0		1.41197	0.562191	0.0515112	0.00594102	0
TGCTtacaagcttttatgtcaagtTGGAAG	1	Training	26.087	26.6917	4.82234	2.2973	0.310559	0.148588		1.02318	0.184856	0.0880631	0.0119048	0.00569589
TACCgtacctaatggacttcagggGGATAC	1	Test	26.096	29.6423	28.3201	26.7614	15.4806	3.36238		1.13589	1.08523	1.0255	0.593215	0.128846
CTTCctggctgtggggtacgagccTGGAGT	1	Training	26.1133	14.3371	15.8931	5.18666	2.64538	0		0.549036	0.608623	0.198621	0.101304	0
CGGTggttgtttatgagggttttcTGGTTT	1	Test	26.1258	32.6239	27.2418	6.83544	2.97217	0.491502		1.24873	1.04272	0.261636	0.113764	0.0188129
AGGGgcagctgcagctgtttttgtTGGTAG	1	Training	26.1299	27.3655	22.2439	19.7343	17.3416	0.437637		1.04728	0.85128	0.755239	0.663669	0.0167485
AGGAggccaagaggccagccagggTGGGAT	1	Training	26.1524	28.415	10.9328	0.179533	0.30896	0.0557414		1.08652	0.418042	0.00686489	0.0118138	0.00213141
ACTCcgaaactcacaccttttgatGGGTTA	1	Training	26.208	31.2274	24.8465	20.7057	8.41248	0.356121		1.19152	0.948052	0.790052	0.320989	0.0135882
CCCTggaattttctctcttggtggTGGTGG	1	Training	26.2145	24.1184	21.2443	15.1793	2.25483	0.0591173		0.920038	0.8104	0.579041	0.0860146	0.00225513
TCAAgggatacattccttgattttGGGATT	1	Training	26.2458	18.4739	25.3012	20.1258	8.19672	2.46305		0.703879	0.964008	0.766818	0.312305	0.0938455
TCAAagaaaaaatcatcattagacTGGGGG	1	Training	26.327	26.3302	12.6779	2.88221	1.02696	0		1.00012	0.481555	0.109477	0.0390078	0
TCAAgaccagcctgacaaacacagCGAAAC	1	Test	26.3771	20.0699	9.65769	0.745106	0.339044	0.206294		0.760884	0.366139	0.0282482	0.0128537	0.00782093
ATGAgtagaccaggagaataaaggAGAAAG	1	Test	26.4706	28.0734	22.9645	9.91304	10.5495	1.17371		1.06055	0.867548	0.374493	0.398535	0.0443401
AGCTaagacccgcaggggtgggggTGGAGC	1	Training	26.4883	36.2672	30.2896	25.8565	22.3182	16.498		1.36918	1.14351	0.976147	0.842568	0.62284
TGCTgcgcttcaatggctatagagAGAACC	1	Test	26.4912	23.9157	18.3566	5.55888	6.73281	0.157109		0.902777	0.692933	0.209838	0.254153	0.00593061
TAACtttgcagaaattctgaaaccTGGTAT	1	Training	26.5113	21.0263	22.1335	21.8682	16.3817	0		0.793105	0.834872	0.824863	0.617915	0
GATTgcgtacttcgaaaaggtaggCGACAC	1	Test	26.5411	28.2862	16.4552	4.73452	7.35266	0.155335		1.06575	0.619991	0.178385	0.277029	0.00585264
CTAActtcttttcatcatcatcctGGGACA	1	Training	26.5487	17.9966	3.29218	0	0.585938	0		0.677872	0.124005	0	0.0220703	0
TCTAcatctgattggaaagaagccAGGAAA	1	Training	26.5501	21.3645	20.9934	10.3943	8.06946	0		0.804685	0.790711	0.391497	0.303934	0
AGACagcagtgtggtttttccatcAGGAAA	1	Training	26.5659	28.3439	22.1053	4.5977	8.7931	1.84502		1.06693	0.832092	0.173068	0.330992	0.0694507
GCTGatggtggttggctccaccagAGGCCC	1	Training	26.5784	17.4698	16.2961	10.4876	19.6116	7.96123		0.657296	0.613133	0.394593	0.73788	0.299538
ATGAgtagaccaggagaataaaggAGAAAG	1	Test	26.5896	24.1071	18.9522	11.5717	8.60585	1.03734		0.906638	0.712769	0.435196	0.323655	0.0390132
GGGGtctggggtggtcccgaggggAGGAGC	1	Training	26.6327	33.3744	27.81	28.2214	25.6012	28.0279		1.25314	1.04421	1.05965	0.961271	1.05239
AAGTctttatcctccaatttatagTGGAGA	1	Training	26.6435	37.7503	24.7563	18.5303	3.21163	0.428848		1.41687	0.929171	0.695491	0.120541	0.0160958
GTGCagccttgaacccttttgccaGGGAGG	1	Training	26.6712	21.4933	25.0673	18.4768	10.34	1.20135		0.805861	0.939863	0.692761	0.387683	0.0450431
CGGGggggcgggcccggcgcggggAGGGGG	1	Training	26.6808	23.387	23.8	25.9771	23.331	27.3333		0.87655	0.892027	0.973625	0.874452	1.02446
AGAAgggagcaggaggaggggaaaAGGGGA	1	Training	26.7023	27.1225	24.5447	0.950688	20.704	0.18751		1.01573	0.919196	0.0356032	0.775364	0.00702223
GTGGgagaaggagggggatgggtgAGGGGG	1	Training	26.7281	32.238	23.6568	18.355	10.7646	7.45946		1.20615	0.885092	0.686729	0.402744	0.279087
TACAtggaaaaattgtgccgttatTGGGAT	1	Training	26.7442	26.7347	0.715564	0.3861	0	0.255754		0.999645	0.0267559	0.0144368	0	0.00956299
GAAGaggaggaggagatggggggaTGGGTG	1	Training	26.8255	30.7989	37.8255	22.2527	33.5229	12.058		1.14812	1.41006	0.829537	1.24967	0.449496
TCAAgaccagcctgacaaacacagCGAAAC	1	Test	26.9754	22.7566	11.6359	0.381333	0.241068	0.170627		0.843605	0.431352	0.0141363	0.00893661	0.00632529
GTTActgaatgcttttactatgacAGGGAA	1	Training	27.0042	14.02	0	0.147059	0	0		0.519179	0	0.00544577	0	0
GATTgcgtacttcgaaaaggtaggCGACAC	1	Test	27.0352	26.2112	15.8224	5.92194	7.10546	0.312989		0.969521	0.585252	0.219046	0.262823	0.0115771
TCTCggaacctgtgagctgcaccaGGTAGA	1	Test	27.0595	21.9869	19.9693	16.3997	14.484	1.08235		0.812538	0.73798	0.606061	0.535264	0.0399991
ATACattttaaccttaaaagccacAGGAGA	1	Training	27.0751	26.6376	3.7594	5.07968	0.630517	0.140056		0.98384	0.138851	0.187615	0.0232877	0.00517287
GGAGttctgctgagcccaaagggcAGGGCC	1	Training	27.088	26.4873	25.9358	20.1201	4.55882	0.45045		0.977821	0.957464	0.742768	0.168297	0.0166291
GAGAtttgggcataaaatggcagcAGGGAT	1	Training	27.0893	22.7064	26.8041	17.037	12.8205	1.97531		0.838205	0.989471	0.62892	0.473268	0.0729183
GGGCggcgggcggcgggcgcgggcGGGGTG	1	Training	27.1735	24.7491	27.3919	30.4779	27.2131	14.3694		0.91078	1.00804	1.1216	1.00146	0.5288
TACCgtacctaatggacttcagggGGATAC	1	Test	27.1886	29.0388	30.5367	24.8496	19.6957	4.88671		1.06805	1.12314	0.913971	0.72441	0.179734
GACAagctctggctcttcctttgcAGGGCT	1	Training	27.1896	30.8627	24.0371	20.92	4.84111	0.502661		1.13509	0.884055	0.769413	0.17805	0.0184872
CTATcattttacagtaaatggtggAGGAAA	1	Training	27.2059	17.5676	5.70776	0.32967	0.692521	0.151976		0.645727	0.209799	0.0121176	0.0254548	0.00558613
AAAGccacgtggcctccgggccggGGGGCC	1	Training	27.2152	24.3179	28.2303	17.5608	5.43507	1.10193		0.893544	1.0373	0.64526	0.199707	0.0404896
CCATctaaaattacatttaagagaTGGGTT	1	Training	27.2288	29.6542	20.6941	7.46287	0.384731	0.438246		1.08908	0.760009	0.27408	0.0141296	0.016095
TTGGtgaagttaggacccgggccgAGGCCA	1	Training	27.2505	16.6359	22.416	11.5389	7.00833	0.246485		0.610481	0.822589	0.423439	0.257182	0.00904516
TTTTgccattttggtagatcacgtAGGACA	1	Training	27.2903	30.4077	26.6363	8.36277	8.6507	0.0554228		1.11423	0.976035	0.306437	0.316988	0.00203086
GATAgtttttaaaaggccctgataTGGGAT	1	Test	27.2947	27.0103	25.3968	4.09253	2.2869	0.203252		0.989581	0.930468	0.149939	0.0837856	0.00744658
GATTgcgtacttcgaaaaggtaggCGACAC	1	Test	27.343	24.0188	13.3539	4.19347	7.32646	0.874162		0.878425	0.488384	0.153365	0.267946	0.0319702
CTGActtgttatttaagaggacgcTGGGCA	1	Test	27.3504	29.7674	25.9259	26.8229	16.5289	0.26738		1.08837	0.947917	0.980713	0.604339	0.00977607
CAACagagagccccctgggagcctGGGCTG	1	Training	27.4147	21.0561	25.1067	18.5946	10.6682	0.710012		0.768061	0.915812	0.678273	0.389141	0.025899
TTTGggataacgatctaccagaatGGGGAT	1	Training	27.4436	32.4619	21.7722	17.1558	15.1448	7.40741		1.18286	0.793341	0.625128	0.55185	0.269914
GGAGgttggggcatggccgggctgGGGCGA	1	Training	27.4823	18.8985	19.47	15.6076	6.79157	5.35248		0.687661	0.708458	0.567915	0.247125	0.194761
TAGAgagaacccaaatctccaggaGGACTC	1	Test	27.4889	26.0683	13.5753	5.98335	12.3512	0.429049		0.948323	0.493846	0.217665	0.449316	0.0156081
TGATtctacttctgcacaattttcTGGGTC	1	Training	27.5046	31.7139	27.572	22.0708	15.5518	0		1.15304	1.00245	0.802443	0.565428	0
TGCTgcgcttcaatggctatagagAGAACC	1	Test	27.5484	22.9851	16.9828	3.85867	5.2956	0.0150995		0.834354	0.61647	0.140069	0.192229	0.000548106
TCAAgaccagcctgacaaacacagCGAAAC	1	Test	27.5831	21.2558	10.3491	0.681021	0.288197	0.182914		0.77061	0.375196	0.0246898	0.0104483	0.00663137
GTCAtttactttaatcagcatttgTGGTGG	1	Training	27.5943	19.7133	2.61194	0.170358	0.204918	0		0.714395	0.0946549	0.00617365	0.00742609	0
CCATtctgttccatgggggtggggGGGTCT	1	Test	27.6	37.7301	32.554	27.9289	22.952	7.21506		1.36703	1.17949	1.01191	0.831594	0.261415
TGACagttctgggggggcatggccAGGTGG	1	Training	27.6333	20.8473	24.4648	14.2478	13.2735	2.33803		0.754427	0.885336	0.515602	0.480343	0.0846092
GACCtgggggaggagatccgggccTGGAGA	1	Training	27.6565	26.3317	20.8786	8.65297	9.58726	1.21		0.952097	0.754924	0.312873	0.346655	0.0437509
GTCAtttttcaaatgatgtgtgtgAGGGCT	1	Training	27.7477	23.6292	1.52566	0.278552	0.309598	0.550459		0.851573	0.0549832	0.0100387	0.0111576	0.019838
ATTAtttgaactctacaactaaagTGGAAC	1	Training	27.7778	34.7573	15.5143	15.1625	4.11449	0		1.25126	0.558516	0.545848	0.148122	0
ATAAcaaggaagatcgttggtagcTGGGTA	1	Training	27.7778	18.4448	20.4785	8.11808	4.63362	0.107875		0.664014	0.737225	0.292251	0.16681	0.0038835
GAAAggagaacatgttttaatattAGGTTT	1	Training	27.8191	26.4822	16.4958	9.67897	8.34427	0		0.951944	0.592968	0.347925	0.299948	0
AATAtttgcaattatgttctatgtGGGCAT	1	Training	27.882	29.8276	27.5862	17.2147	12.5984	0.425532		1.06978	0.98939	0.617412	0.451847	0.0152619
CATTatttagagaaattctcaagcAGGGCA	1	Test	27.882	38.6037	32.4895	28.6611	28.8747	2.99786		1.38454	1.16525	1.02794	1.0356	0.107519
AAGAtttgatctttgtcaggaaacTGGCCT	1	Training	27.8916	31.7468	1.8258	2.75505	0.746184	0		1.13822	0.0654605	0.0987769	0.026753	0
GACCttgattttaaaagcaagtgcAGGTGT	1	Training	27.8948	21.9105	7.1501	0	0.254975	0		0.785468	0.256324	0	0.00914058	0
TCCCcccagaggcatccacagcctCGGACT	1	Test	27.9368	19.7351	29.164	24.4667	12.2201	6.10163		0.706419	1.04393	0.875789	0.437418	0.218409
AATAttacacaatctgaattttaaTGGCTA	1	Training	27.968	30.5704	31.6014	8.69565	0.891089	0.205128		1.09305	1.12991	0.310914	0.031861	0.00733438
CCTGggcggcgggcgggccggcgcGGGGCC	1	Training	27.9755	23.9586	29.3106	25.6481	20.3803	11.0434		0.856415	1.04773	0.916807	0.728505	0.394752
CTTCagtccagggggccggggctcAGGAGC	1	Test	28.0236	26.4291	27.6431	21.6967	9.26285	5.98733		0.9431	0.98642	0.774227	0.330537	0.213653
TCCCagatttctgtgttttgaggcAGGATC	1	Training	28.0423	18.1818	0.407332	0.431034	0	0		0.64837	0.0145256	0.0153709	0	0
TTCCcccaaataggatttgttttcTGGCCA	1	Training	28.0549	34.031	37.5107	21.1141	10.9551	1.37363		1.21302	1.33705	0.752601	0.390487	0.0489621
TTCTggaaaggtgagacttttattAGGCCA	1	Training	28.0936	26.1834	26.209	24.7649	21.0793	10.8553		0.932005	0.932917	0.881512	0.750321	0.386396
CATGtgattttggtttgtattctaTGGTTA	1	Training	28.1051	30.3522	14.8005	1.12255	0.640376	0.149591		1.07995	0.526611	0.0399413	0.022785	0.00532257
TACCgtacctaatggacttcagggGGATAC	1	Test	28.1524	24.0206	25.2646	22.2925	16.039	4.84341		0.853235	0.897423	0.791852	0.569721	0.172043
CGCGgggcggggcgaggcggcgggCGGAGC	1	Training	28.1795	32.3777	31.2228	26.0228	28.4604	10.5664		1.14898	1.108	0.923464	1.00997	0.374969
GGTTcctggtggaatcccctgaagGGGTGA	1	Training	28.1854	30.9708	32.3502	27.8228	30.5224	26.3877		1.09883	1.14777	0.987139	1.08292	0.936221
AAAGggtcctggagaaaagtcctgGGAAGC	1	Test	28.2823	27.2301	21.7277	19.6185	20.5717	4.68271		0.962797	0.768245	0.693669	0.727373	0.16557
GTCAgggtgctgacaggggggaggGGGCCC	1	Training	28.2977	34.2175	36.2961	28.7516	29.9848	9.32649		1.2092	1.28265	1.01604	1.05962	0.329585
CCGTggttgcccccaacagccccaGGATAT	1	Test	28.3293	24.0715	11.3796	10.5294	9.40579	0		0.849703	0.401689	0.371679	0.332017	0
CATCctgtggttggggcaggactgGGGACT	1	Training	28.3388	20.5542	24.6866	14.2468	8.29193	1.63054		0.725304	0.871126	0.502733	0.2926	0.0575376
CACCtttttcaacaccaggattaaTGGAGG	1	Training	28.3401	30.1633	9.50846	1.6934	1.43885	0.111982		1.06433	0.335513	0.059753	0.0507708	0.00395137
GGTGattcccctgaattgggggttTGGATG	1	Training	28.4022	25.0728	22.3736	15.4294	6.73082	0.192787		0.882777	0.787742	0.543248	0.236982	0.00678775
CTGCtgccttcacattttcctgtgAGGGGT	1	Training	28.4256	24.3344	15.2339	0.267654	0.337637	0		0.856074	0.535923	0.00941595	0.0118779	0
GAGCaggctccttgtgttcttttaGGGAAG	1	Training	28.4536	26.5001	19.3853	0.283651	0.203237	0.251759		0.931345	0.681295	0.00996891	0.00714277	0.00884806
CGGAgggggcggggggatgcgccgCGGCGG	1	Training	28.4973	28.6307	23.7708	15.9407	18.9443	7.56645		1.00468	0.834144	0.559376	0.664775	0.265515
TGTGgcagagtaggaattttgtttTGGTGA	1	Training	28.5873	20.4725	19.271	21.4438	8.67629	10.4742		0.716142	0.674111	0.750118	0.303502	0.366396
GAAAggcaaagctaaaattactttTGGCCT	1	Training	28.6164	40.1274	25.7962	2.12121	1.14068	0		1.40225	0.901449	0.0741259	0.0398613	0
GCACagccttgcaagtgaggctccTGGCCT	1	Training	28.6481	53.3726	48.3275	42.4166	41.6198	8.08953		1.86304	1.68694	1.48061	1.45279	0.282375
TGCAgagcaaataccagagataagAGAGTA	1	Test	28.6822	23.0216	20.3488	16.6667	12.0155	0.377358		0.802644	0.709459	0.581081	0.418919	0.0131566
ACATttgaaaatctgctggaaagtTGGAAA	1	Training	28.6957	37.4384	7.57895	8.13397	0.824176	0		1.30467	0.264115	0.283457	0.0287213	0
CCATgccttttccagcgggttcctAGGGCT	1	Training	28.7599	22.9697	25.7344	17.351	1.66223	0		0.798671	0.894803	0.603305	0.0577969	0
TAAAttaatatcatttcaaatagcTGGGTG	1	Training	28.8033	34.5769	28.2006	20.7414	5.53637	0.392606		1.20045	0.979075	0.720103	0.192213	0.0136306
TGGAgagccctgcaggggacggggAGGGGG	1	Test	28.8164	31.6551	30.7108	31.143	29.873	30.7848		1.09851	1.06574	1.08074	1.03667	1.06831
TCTCggaacctgtgagctgcaccaGGTAGA	1	Test	28.8365	27.0151	22.5459	19.4352	17.0378	0.774107		0.936837	0.781851	0.673977	0.59084	0.0268447
GCCCcgaagacggtgacggggttgCGGGGG	1	Training	28.8675	24.2922	21.3709	7.11396	0.477842	0.0403924		0.841507	0.740309	0.246435	0.0165529	0.00139923
GCCTtttgctacatgcaggggcaaAGGCAG	1	Training	28.8718	29.3206	29.0512	19.8663	7.99206	0.455106		1.01554	1.00621	0.688086	0.276812	0.015763
CCTTagtacatcccgctgcgggccTGGCTC	1	Training	28.8782	25.8198	26.9024	17.8907	14.0207	2.00717		0.894093	0.931582	0.619522	0.485512	0.0695046
CTTTcttatgtgtagtaagggttgAGGACT	1	Training	28.8961	23.8443	25.4464	21.2121	17.636	4.16667		0.825173	0.880618	0.734082	0.610325	0.144195
TATTcctggagatttttaaagcaaTGGCAA	1	Test	28.9738	31.9242	36.0345	21.5962	26.779	0.192308		1.10183	1.24369	0.74537	0.924248	0.00663729
TGGTtctgtttatctttgatatctTGGTGG	1	Training	28.9773	32.3678	35.8251	22.1713	14.8377	1.21951		1.117	1.23632	0.765126	0.512047	0.0420851
GATTtacaaagtaccttttgagcaGGGCCT	1	Training	28.9811	26.1778	4.5739	0.390816	0.16331	0.282167		0.903269	0.157824	0.0134852	0.00563504	0.00973623
GGACtgggatggggcgtgggggacTGGGAG	1	Training	28.9963	20.1646	25.8065	5.60928	4.46247	0.46729		0.69542	0.889992	0.193448	0.153898	0.0161155
AACAgcaagggctgagcagcagtaGGTTGG	1	Test	29.0283	31.5873	14.2659	9.11691	6.66727	0		1.08816	0.49145	0.31407	0.229682	0
TCTGttttgctcacaactcctccaAGGAAT	1	Training	29.0446	22.357	21.4792	17.0631	8.75421	0.656455		0.769748	0.739526	0.587479	0.301406	0.0226016
CATTttcagggcagaggaaggtggTGGGAA	1	Training	29.0493	35.7466	38.5277	41.5311	34.6667	5.5794		1.23055	1.32629	1.42968	1.19337	0.192067
GTATtgtaagcatgcatttgtgtaTGGAAA	1	Training	29.0566	29.863	25	5.13514	5.38244	0		1.02775	0.86039	0.176729	0.18524	0
AGGGcactggttggtagggtgaggTGGGGG	1	Training	29.0711	30.5674	32.763	15.0754	14.134	0.167673		1.05147	1.127	0.51857	0.486187	0.00576767
AAAGctaaaagcctttgtttgttcTGGTCT	1	Training	29.0909	34.5771	19.6393	11.4823	0.729927	0		1.18859	0.6751	0.394703	0.0250912	0
GGCAgggcggaggggaggccgcggAGGGCC	1	Training	29.1156	29.8449	31.1818	26.6062	28.4155	28.9647		1.02505	1.07097	0.913813	0.975954	0.994817
CGTGggtaccccgaggggagtagcTGGCTG	1	Training	29.1667	32.7152	28.2369	19.1895	17.1223	2.28495		1.12167	0.968123	0.657926	0.58705	0.078341
TAATaataataatgggccaggcatAGGCAT	1	Training	29.1866	34.8276	30.5455	32.3077	37.0629	26.7857		1.19327	1.04656	1.10694	1.26986	0.91774
GTTCcaggtgtggaggctggcggtAGGGTA	1	Training	29.1867	30.7553	25.5497	23.2921	19.617	13.3446		1.05374	0.87539	0.798039	0.672121	0.457215
CATTtttggtgattgtctggctgtAGGCTT	1	Training	29.2138	27.408	25.9185	22.5473	8.88641	0.876424		0.938187	0.887202	0.771804	0.304185	0.0300004
CCCAattgccattcttcagcctgaAGGATT	1	Training	29.2462	31.4363	31.4507	27.6489	18.6662	0.625821		1.07489	1.07538	0.945385	0.638245	0.0213984
CGGCggcgggcgccgcggggccggTGGGAG	1	Training	29.2541	33.682	33.8451	30.8176	29.0096	14.7994		1.15136	1.15694	1.05345	0.991644	0.505893
GCTGtggtgggggagtgcggggtgTGGTGG	1	Test	29.2621	25.0716	21.4058	9.2869	5	2.05993		0.856796	0.731518	0.31737	0.17087	0.0703957
CAAAaagtctgccattttgagactAGGAAG	1	Training	29.3041	28.3095	25.43	16.3918	7.34214	0.11249		0.96606	0.867794	0.559369	0.25055	0.0038387
ATGAgtagaccaggagaataaaggAGAAAG	1	Test	29.3362	26.0372	18.2482	12.3512	10.2644	0.505051		0.887545	0.622036	0.421022	0.349888	0.017216
GCAGaagattgaaagctggcagccAGGGGG	1	Test	29.3632	18.7749	22.22	8.42731	8.6264	0.152601		0.639404	0.756732	0.287003	0.293783	0.00519702
CCCCtgctgccctgcgggaggctgTGGCCC	1	Training	29.4846	26.0709	5.98944	0.435227	0.479984	0		0.884222	0.203138	0.0147612	0.0162791	0
CATTtaatagtgtttgccaattttGGGGTT	1	Training	29.4964	31.2312	35.5828	17.1703	2.5	0.181488		1.05881	1.20634	0.582116	0.0847561	0.00615289
AGGGtggggccaggggcacacaggTGGGGA	1	Test	29.5043	33.4614	38.3313	42.2125	36.8804	37.8083		1.13412	1.29918	1.43073	1.25	1.28145
AACAgcaagggctgagcagcagtaGGTTGG	1	Test	29.5265	32.6969	12.6609	11.8681	7.44417	0.835655		1.10738	0.4288	0.401949	0.252119	0.0283019
ATACtttgccaaactatgagcctaGGGTGG	1	Training	29.5359	28.8853	31.9389	23.9079	14.6372	1.44563		0.977974	1.08136	0.809454	0.495575	0.048945
AGACtatcttatgttgctatttatAGGATG	1	Training	29.5812	27.8294	25.5022	14.8457	3.13844	0.37123		0.940781	0.862108	0.501865	0.106096	0.0125495
ATTTcagaactttattatgtcttgGGGTAT	1	Training	29.588	26.7913	1.79104	0	0	0		0.905477	0.0605328	0	0	0
TCCCtagatcgtgttaattgcttcTGGGTA	1	Training	29.636	26.3103	17.5124	2.92581	2.92056	0.125471		0.887779	0.590917	0.0987247	0.0985476	0.00423371
TTAAtaataaaaatgaacatcttcTGGCCC	1	Training	29.661	43.3875	19.8131	0.556586	0.425532	0.462963		1.46278	0.667984	0.0187649	0.0143465	0.0156085
TACTcacgtctgggcccccgtgccAGGAAC	1	Training	29.6714	26.0866	23.2462	6.83385	9.42303	0.900031		0.879183	0.783455	0.230318	0.31758	0.0303333
CTCTtggtgtttcttttcatgaggTGGAAG	1	Training	29.682	27.4752	4	2.7027	1.64835	0		0.925654	0.134762	0.0910553	0.0555338	0
GAGAcaccccttgaacttttgaagAGGTAG	1	Training	29.6843	31.2964	31.3989	21.6837	24.4644	1.25077		1.05431	1.05776	0.730477	0.824152	0.0421357
TACCgtacctaatggacttcagggGGATAC	1	Test	29.7168	29.0121	29.1633	28.9653	17.9798	5.66947		0.976286	0.981374	0.97471	0.60504	0.190784
TAGTtcgtgtgattgcctccgcaaAGGCAG	1	Training	29.7213	35.8069	34.6187	32.2257	34.1636	4.97383		1.20476	1.16478	1.08427	1.14947	0.167349
TGGTggggctggaggctggggagcGGGGGT	1	Training	29.7634	35.1881	36.5151	34.2646	30.9253	8.69906		1.18226	1.22684	1.15123	1.03904	0.292273
ATCCtccgtggcacggggtgggggTGGAAT	1	Training	29.7919	35.7895	33.696	28.378	22.2314	17.4448		1.20132	1.13105	0.952542	0.746222	0.585555
GGAGatgtaggggtgggggaggtcTGGCTT	1	Training	29.8137	29.1165	30.5211	20.6388	6.1086	3.93013		0.976615	1.02373	0.69226	0.204893	0.131823
GCCTtttgcaaaaccaaagtctccAGGTGG	1	Training	29.8328	28.268	26.8201	17.6774	10.6273	0.485433		0.947547	0.899013	0.592549	0.356228	0.0162718
CCACagcttttaagtgccagctctGGGATC	1	Test	29.848	24.0978	6.00304	0	0	0		0.807352	0.20112	0	0	0
CGTGgagaatgtgtaggcttttgtTGGAAA	1	Training	29.8701	34.0681	30.0188	24.6888	18.5185	0.451467		1.14054	1.00498	0.826538	0.619968	0.0151143
GTCAaagtgcttgctttctcagccAGGAGC	1	Training	29.8961	19.2614	12.0902	0.344427	0.239173	0.164167		0.644277	0.404407	0.0115208	0.00800012	0.00549125
TCCAcgcagcacaggactggtggcCGGGCT	1	Training	29.9081	19.692	17.6744	0.160572	1.65991	0		0.658416	0.590956	0.00536884	0.0555004	0
ATAGgttttgaatgatgatacaagAGGTAT	1	Training	29.9595	25.9021	26.1603	24.1688	14.7287	0.44843		0.864569	0.87319	0.806715	0.49162	0.0149679
ATATtttctttccattcttatggaAGGCAG	1	Training	30.0184	32.3093	16.6102	6.36663	1.04046	0		1.07632	0.553333	0.212091	0.0346608	0
GGGTgatgtcttatttcctcgtatTGGGAA	1	Training	30.0263	36.0319	34.9372	30.0542	19.9071	1.98004		1.20001	1.16355	1.00093	0.662989	0.0659435
CTCCtcagagagggcggcctggccTGGCTG	1	Training	30.0512	25.3147	24.9049	18.2407	11.292	0.84221		0.842386	0.828749	0.606985	0.375759	0.0280258
TGCCaactggatgccctcttttagGGGTTC	1	Training	30.0622	31.8882	30.1506	27.243	12.9834	18.865		1.06074	1.00294	0.906221	0.431885	0.627531
TAAGgttttctcttgttcctctgaAGGAGA	1	Training	30.1175	30.2585	14.3087	18.2241	0.277459	0		1.00468	0.475097	0.605101	0.00921255	0
AAGGaaagaagcaataatacctctGGGACC	1	Training	30.2198	28.1307	24.2583	20.7506	27.4038	30.3178		0.930869	0.802729	0.686655	0.906818	1.00325
GCCCtgagcgggccgagtgggcctTGGGGG	1	Training	30.3181	25.2845	30.5316	25.7009	15.7132	4.60282		0.833972	1.00704	0.84771	0.518278	0.151818
TGTTctccttgtggagtgggggtgGGGACC	1	Training	30.3549	33.0964	27.2255	1.33879	0	0.0502996		1.09031	0.896907	0.0441046	0	0.00165705
GGCCggccgggcggccgggaggcaCGGTCT	1	Training	30.3858	30.0734	27.9544	2.82094	3.86996	0.445289		0.989717	0.919981	0.0928373	0.127361	0.0146545
GGCActttttagtcctacaaagttGGGTAA	1	Test	30.3886	19.4913	2.71909	0	0.700265	0.391134		0.641402	0.0894772	0	0.0230437	0.0128711
AAGGcagtggtgagaggcaaggctGGGCTT	1	Training	30.4287	32.201	37.4965	33.2261	34.2744	13.3998		1.05824	1.23228	1.09193	1.12639	0.440368
AGAAttactttatttctacttgacTGGCCT	1	Training	30.4315	28.9591	18.7387	3.13514	0.516247	0.126793		0.951616	0.615768	0.103023	0.0169642	0.00416652
CAGGggcccccagggcccagcctcAGGGCA	1	Training	30.4367	25.3326	24.8565	13.2855	17.1498	4.1195		0.832305	0.816661	0.436495	0.563457	0.135346
GAGTgaaggaaggaagaggcgaggAGGAGA	1	Training	30.4582	32.5648	36.9269	42.0225	44.0613	38.1579		1.06916	1.21238	1.37968	1.44661	1.25279
AATAtaggacctcctagcctccggTGGGCT	1	Training	30.4636	32.6812	28.7383	28.3111	18.4783	3.83721		1.0728	0.943367	0.929341	0.606569	0.125961
AGGTcatagctatttttctcattaGGGTCA	1	Test	30.4838	25.8794	10.4219	0.537475	0.29616	0.0584383		0.848957	0.341885	0.0176315	0.00971535	0.00191703
ATTGggggccgcgggccgggcgcgGGGCGG	1	Training	30.5163	29.5262	31.5744	20.9302	14.8319	5.49877		0.967556	1.03468	0.68587	0.486032	0.180191
CTCCcttaggcgggtcgactgcctTGGGAG	1	Training	30.5456	23.1115	25.5611	27.6675	12.5168	1.76618		0.756622	0.836817	0.905778	0.409775	0.0578211
TCTCggaacctgtgagctgcaccaGGTAGA	1	Test	30.5541	24.2379	21.5325	20.9086	17.2335	0.993959		0.793277	0.704735	0.684314	0.564032	0.0325311
CTAGagaaccctgactaatacagtAGGGTG	1	Test	30.5648	26.0341	21.9373	22.7749	22.6221	25.1386		0.851767	0.717732	0.745134	0.740136	0.82247
TTCCcttcattctctgtgggctgcTGGGTC	1	Training	30.5829	24.961	20.3751	5.40945	0.406662	0		0.816175	0.666226	0.176878	0.013297	0
CGGCgggcggcgagcgggcggcggCGGCGG	1	Training	30.6164	41.8596	46.1393	4.05416	18.2763	0.81857		1.36723	1.50701	0.132418	0.596944	0.0267363
AAAGggtcctggagaaaagtcctgGGAAGC	1	Test	30.6654	26.6587	23.4951	18.2921	21.941	3.36254		0.869341	0.766175	0.596507	0.715498	0.109653
GCAAtcatgccttgcggggcggggGGGTCA	1	Test	30.6775	34.8268	28.7493	9.59398	1.66035	0.276231		1.13526	0.937146	0.312737	0.0541228	0.00900434
CGTCcatacgtgaatgagtgagccAGGCAA	1	Training	30.6931	25.2336	24.8945	1.52905	2.91153	0.376412		0.822128	0.811079	0.0498175	0.0948597	0.0122637
GCCTggatatccagggcgatgtccAGGTAA	1	Training	30.7365	19.337	17.3611	11.2421	16.2023	0.76118		0.629121	0.564836	0.365756	0.527134	0.0247647
TTATgccttttgtctgggatgtccCGGGCA	1	Training	30.791	27.6715	14.1146	6.28619	2.12551	0		0.898688	0.458402	0.204157	0.0690302	0
ATCCttcctgggaggcctgtgcctCGGGAA	1	Test	30.7976	26.765	32.589	25.6064	16.2791	9.73446		0.86906	1.05817	0.831441	0.528582	0.316079
CCGTggttgcccccaacagccccaGGATAT	1	Test	30.8209	25.8704	13.2189	11.6515	5.88882	0.193365		0.839378	0.428895	0.378038	0.191066	0.00627382
CTTAatatcatggtctcattttggAGGCAT	1	Training	30.8244	30.637	36.3208	27.8027	19.0667	0.900901		0.993922	1.17831	0.901971	0.618558	0.0292269
AAAAtttaggtccttatatataacTGGGAA	1	Training	30.8383	22.779	22.2222	21.7073	1.80412	1.20482		0.73866	0.720604	0.703907	0.0585027	0.0390689
CCTCcgggagtgcgcggcgggaggAGGCTC	1	Training	30.8658	28.1869	26.4127	22.774	18.835	0.975423		0.913209	0.855728	0.737839	0.610223	0.0316021
TGTAtttataataacaacccttatTGGATT	1	Training	30.8725	31.8841	23.7255	1.92308	1.05708	0.211864		1.03277	0.7685	0.062291	0.0342403	0.00686256
AGAGacaagatggggaggaggggaAGGGGG	1	Training	30.8743	37.5874	30.2368	26.257	18.4713	4.69314		1.21743	0.979351	0.850447	0.598275	0.152008
TCCAatcttgctttgtacattttgCGGCTA	1	Test	30.8875	28.25	0.57334	0.351406	0.0613497	0.190114		0.91461	0.0185622	0.011377	0.00198623	0.00615505
TGGGccctcccagggctgctgggcTGGTCC	1	Training	30.9167	32.0802	35.7204	29.9536	26.6556	10.6554		1.03763	1.15538	0.968851	0.862177	0.344649
CAATgatttttaaaagtgctcctcAGGAAG	1	Training	30.9298	36	22.7102	1.32743	0.254777	0.143266		1.16393	0.734249	0.0429176	0.00823727	0.00463199
TGTCatcccaggtcggcgggcagcTGGTGA	1	Test	30.9306	24.1551	29.5747	20.5868	18.4456	4.06899		0.780947	0.956163	0.66558	0.596355	0.131553
TGCAatgggctggagggagcgaggAGGGTG	1	Training	30.9517	29.2558	46.4843	47.817	41.4779	47.367		0.945208	1.50183	1.54489	1.34009	1.53035
TCTGcagggaggaaggaagggactGGGGAT	1	Training	30.9716	34.0348	36.2873	37.4212	33.437	32.9126		1.0989	1.17163	1.20824	1.0796	1.06267
TGGAaccacaccttcacctgggccAGGGAG	1	Test	30.9889	26.5739	24.6499	22.1387	5.96938	0.0548366		0.857528	0.795441	0.714405	0.192629	0.00176955
AAACagaccccaggtatttgagccAGGAAG	1	Test	31.0108	30.3072	27.8499	7.34194	6.69782	0.145773		0.97731	0.898072	0.236754	0.215983	0.0047007
AATTtttatcagttgatgtgaattGGGTAG	1	Training	31.1005	33.3871	27.6846	21.9298	4.48598	0.588235		1.07352	0.890165	0.705128	0.144242	0.018914
AACAgcaagggctgagcagcagtaGGTTGG	1	Test	31.1167	33.8049	11.6018	10.1462	8.00745	0.280636		1.08639	0.372848	0.326069	0.257336	0.00901883
AGAAgcttgtgaaggctgaagcctTGGCAG	1	Training	31.1234	15.0922	20.603	10.0254	5.04528	0		0.484914	0.661979	0.322117	0.162106	0
TTTGcaaataattgttctttatatGGGGCT	1	Training	31.1765	39.4799	33.2481	12.3515	5.20833	0.498753		1.26634	1.06645	0.396182	0.16706	0.0159977
TGCAgagcaaataccagagataagAGAGTA	1	Test	31.2073	29.8978	27.9843	22.2329	20.8333	1.55875		0.958039	0.896725	0.712427	0.667579	0.0499484
AGGGtccctgagggagggagggagGGGCAG	1	Training	31.2394	35.1318	33.2468	20.2662	24.7864	1.3787		1.1246	1.06426	0.648739	0.793434	0.0441334
TGCAgagcaaataccagagataagAGAGTA	1	Test	31.2438	29.1406	27.8692	19.0792	15.8211	3.52304		0.932684	0.891992	0.610657	0.506374	0.11276
CCAAcctaacaccactccctctgcAGGTAG	1	Training	31.2506	34.7067	30.9023	31.6172	28.8322	12.0001		1.11059	0.988856	1.01173	0.922614	0.383997
CCGTggttgcccccaacagccccaGGATAT	1	Test	31.2612	28.5753	12.3604	12.5476	5.91968	0.493074		0.914081	0.39539	0.401378	0.189362	0.0157727
CTGAggcaacatcggcgggaatctTGGCCC	1	Training	31.2731	29.6463	36.2392	24.9676	13.2572	1.7088		0.94798	1.1588	0.798372	0.423918	0.0546412
GGTGcagaaggcatttctctagtcTGGGAG	1	Training	31.2834	21.3382	28.839	13.7652	7.42268	0.625		0.682091	0.92186	0.440015	0.237272	0.0199786
GGTAattatttaatctgagaaagcAGGATA	1	Training	31.3255	28.1167	30.8673	22.92	9.89855	0.23427		0.897565	0.985373	0.731671	0.31599	0.00747858
CACGaatattctttcaaatctcatAGGAAG	1	Training	31.3351	41.6495	30.6483	25.3438	3.04878	0.206186		1.32916	0.978081	0.808798	0.0972959	0.00658001
CAGCttctttctatcattcatcgcAGGGTC	1	Training	31.3456	36.7089	12.0132	5.73553	2.10466	0.12012		1.1711	0.383249	0.182977	0.0671439	0.00383212
CGTGcagtcctcctgctggaggccTGGCAT	1	Training	31.3491	30.0283	21.0325	11.6336	5.28487	0.687818		0.957867	0.670913	0.371097	0.168581	0.0219406
CTGCttggatgtgggggcaggaggGGGAGG	1	Test	31.3544	41.3926	39.6213	37.0176	32.7885	26.1804		1.32015	1.26366	1.18062	1.04574	0.834983
AGATttgtttccatttaaaaagccTGGAGG	1	Training	31.3774	27.8614	0.196061	0.448714	0.242165	0		0.887945	0.00624848	0.0143006	0.00771784	0
AGAAgaaagagggcttttgggtccAGGTGT	1	Training	31.3808	27.0415	31.2036	25.6705	3.28515	1.42248		0.861722	0.994354	0.818033	0.104687	0.0453295
AGCCagatgaactggtttgaatccCGGGTA	1	Test	31.3869	32.8685	28.9183	26.2231	29.8246	10.7843		1.04721	0.921351	0.83548	0.950224	0.343593
GTGCtgggcctttactttcattatTGGCGA	1	Training	31.4286	32.7006	29.2543	20.3733	15.5635	0.533333		1.04047	0.930819	0.64824	0.495202	0.0169697
GGAAaggaatggaatggagtcgaaTGGAAT	1	Training	31.4286	32.6241	52.193	7.33198	34.7826	0.608519		1.03804	1.66069	0.23329	1.10672	0.019362
GGGTgtgaggggtcaggtgggaggTGGGGA	1	Training	31.4421	36.0544	42.1966	41.6367	40.4504	36.0009		1.14669	1.34204	1.32424	1.28651	1.14499
GCAGgaggtcccatagccctcgggTGGGTA	1	Test	31.4471	31.6726	29.3046	19.2169	14.4685	2.07274		1.00717	0.93187	0.611085	0.460089	0.0659119
GAATttctgagctgtgggctcacaAGGTTG	1	Training	31.4514	35.1613	10.9305	1.85312	0.496104	0		1.11796	0.347537	0.0589203	0.0157737	0
GTTCttctgggcagcagcccacaaGGGAAA	1	Training	31.4558	22.7804	21.925	7.84993	15.8085	0.0328679		0.724203	0.697011	0.249554	0.502563	0.00104489
AAGCcttttcctctctgaagttgaTGGGTT	1	Training	31.4672	26.2608	1.45543	2.28013	0.0776398	0		0.834544	0.0462522	0.0724606	0.00246732	0
AGCAgaggtgaggggatggggatgAGGAGG	1	Training	31.4847	28.5887	34.7523	23.045	10.5304	11.1188		0.908016	1.10378	0.731943	0.334459	0.35315
CCTTctactaactttcctctcttcTGGCTC	1	Training	31.4861	44.7059	44.5013	44.6875	30.6122	5.17241		1.41986	1.41336	1.41928	0.972245	0.164276
GCAAacctgcaaaaattttctcagTGGTTA	1	Test	31.5245	34.8798	33.5284	1.83204	12.534	0.46582		1.10644	1.06357	0.0581148	0.397597	0.0147765
GAATtttacgtgcgcaagttaatgCGGATT	1	Training	31.5245	29.9639	21.587	12.5828	4.0568	0.109769		0.950494	0.684769	0.399142	0.128687	0.00348203
GCACaacctgttacatatttaaaaTGGGAT	1	Training	31.5643	27.6154	32.8933	15.9576	5.86885	0.565057		0.874894	1.0421	0.505559	0.185933	0.0179018
AGACaaatattgccaacatgtcttTGGTTT	1	Training	31.571	35.81	33.7224	30.2069	14.9051	2.63543		1.13427	1.06815	0.956793	0.472115	0.0834764
AGATgatatgaggggccaatgactGGGAGA	1	Test	31.5716	31.7764	29.4538	33.8666	30.6867	26.9111		1.00649	0.932921	1.07269	0.971973	0.852384
CCTCtgcttggcccgctccaggccTGGGCC	1	Training	31.5857	31.0702	28.5629	18.9358	10.8978	0.128846		0.98368	0.9043	0.599505	0.345024	0.00407926
TGTTcaggcttttactgacatattGGGTCA	1	Test	31.5859	27.9403	25.9597	20.3087	5.11304	0.11993		0.884582	0.821877	0.642966	0.161877	0.00379694
TGTTctctgtctccaccccaagccTGGAAC	1	Training	31.6028	24.0457	26.3627	12.814	1.85155	0		0.76087	0.834186	0.405471	0.058588	0
GCTAggagcccaggaggtggcctcTGGACC	1	Training	31.6041	37.4211	29.8457	35.3342	32.4336	13.9674		1.18406	0.944359	1.11802	1.02625	0.441948
ATGCtgaaaaatagacaggtttttAGGGCA	1	Training	31.6049	38.4416	6.11702	0.934579	0.263158	0		1.21631	0.193546	0.0295707	0.00832648	0
TTTAgaagcatgctcagtggggccTGGCTC	1	Training	31.6222	31.8012	32.4	38.0201	20	1.37552		1.00566	1.0246	1.20232	0.632468	0.0434985
ATCTctgtagagattcttctgggaAGGATC	1	Training	31.6239	36.8522	32.3587	31.2069	34.322	10.9797		1.16533	1.02323	0.986813	1.08532	0.347197
TTCTagaggcttttctgcggatggGGGGGA	1	Training	31.6993	41.3559	36.5449	44.7273	22.1374	1.34228		1.30463	1.15286	1.41098	0.698355	0.0423442
ATATatgggagaatgacgtattgcTGGGCC	1	Training	31.7152	35.7298	33.4895	30.5239	29.9735	6		1.12658	1.05594	0.962438	0.945082	0.189184
GGAAttcacctcaaattttctctgAGGAAA	1	Training	31.7161	37.5513	32.2105	27.7817	16.8413	1.59696		1.18398	1.01559	0.875949	0.531001	0.0503517
GTTAgaacaccttcttctttaaaaAGGTTC	1	Test	31.7169	35.5735	26.1883	19.287	1.93833	0.503525		1.12159	0.825688	0.608099	0.0611133	0.0158756
ATTTtgaagattcaaaattaaacgAGGATG	1	Training	31.7391	34.7368	11.2717	1.68269	0.630915	0		1.09445	0.355135	0.0530163	0.0198781	0
CCGTggttgcccccaacagccccaGGATAT	1	Test	31.7593	26.9585	12.3047	12.5312	6.64909	0.343921		0.848838	0.387435	0.394567	0.209359	0.010829
CCTGgcttattcccggggaggctgTGGGCC	1	Training	31.7639	31.9473	34.3868	31.2538	33.7462	8.79778		1.00577	1.08257	0.983939	1.06241	0.276974
AAGAgtataatcatttgcgccaacTGGCTC	1	Training	31.7801	32.4597	23.7237	8.56847	2.48414	0		1.02139	0.746495	0.269618	0.0781667	0
AATAtcttacttatactgttgacaTGGCCT	1	Training	31.7848	38.417	36.4929	21.1454	18.7354	1.92771		1.20866	1.14812	0.665266	0.589443	0.0606487
CCAGcctcacatgtttatgcttgcTGGGAA	1	Training	31.7972	28.1426	9.04255	1.1236	1.85529	0		0.885064	0.284382	0.0353363	0.0583474	0
TGGAaagcgatgttgaatggtaatTGGGAA	1	Training	31.7992	36.2791	35.2	28.4519	13.3588	5.80357		1.14088	1.10695	0.894737	0.420098	0.182507
CTTTtaatagatgctctgttcaaaTGGATT	1	Training	31.8376	30.4954	28.1538	15.4286	4.4335	1.0118		0.957841	0.884295	0.484602	0.139253	0.0317802
GCCAggagttggcggcgaggcgggGGGAGG	1	Training	31.8495	32.4234	29.2251	32.629	29.4995	33.6069		1.01802	0.917601	1.02448	0.926215	1.05518
CCTTtgacttttcttgaaaggggaGGGCTG	1	Training	31.8505	35.6129	1.40998	0.225989	0	0.517464		1.11813	0.0442686	0.00709529	0	0.0162466
CAGCccgggagggcggagtgggggAGGAGA	1	Training	31.8602	34.844	31.9394	24.3614	26.6724	11.6161		1.09365	1.00249	0.764636	0.837171	0.364597
AGGGaggaggggaaggcttgggggTGGGTT	1	Training	31.8608	30.4403	32.6798	34.8605	28.6602	33.2027		0.955414	1.0257	1.09415	0.899543	1.04212
AATCtgagagcttggtgggggggtCGGTGG	1	Training	31.8619	33.7293	32.3871	24.6463	10.6052	0.0825629		1.05861	1.01648	0.773534	0.332848	0.00259127
TCCCccagagggattacctcaggcCGGCCA	1	Training	31.9061	27.3871	30.0078	18.7164	28.6853	1.24047		0.858365	0.940503	0.58661	0.899053	0.0388789
TGTTtatgtttgaagaaatacgacAGGCTT	1	Training	31.9149	33.0579	33.1126	20.2673	21.8824	2.12766		1.03581	1.03753	0.635041	0.685647	0.0666667
TTTGattccattttgagccagctaAGGCCA	1	Training	31.9224	28.6048	15.4639	6.03645	0.810979	0		0.896073	0.484422	0.189098	0.0254047	0
GTAGtacattattgctccctcctaAGGGCA	1	Training	31.9456	32.9412	29.4235	22.957	2.82132	0.274348		1.03116	0.921048	0.718626	0.0883162	0.00858798
CTATgttttctgtgggagagagggTGGTGT	1	Training	31.954	27.2388	24.0234	22.2011	5.13347	0.625		0.852437	0.751813	0.694784	0.160652	0.0195594
CCTAgttcctcttattatgagagcAGGTTA	1	Training	31.9684	41.2732	24.7694	13.5169	6.03086	0.0806452		1.29106	0.774809	0.422821	0.188651	0.00252266
CTTCtttgaggtcatttgctatgcAGGCTC	1	Test	31.9687	42.2392	33.872	29.1465	29.8271	6.37916		1.32126	1.05953	0.911719	0.933009	0.199544
TCCCacaaccccgccaccccgggcAGGCCA	1	Training	31.977	31.361	33.8691	29.9542	21.1836	3.5729		0.980737	1.05917	0.936742	0.662465	0.111734
GGGGaggaggagtcctttgcgaccTGGGCC	1	Training	31.9807	29.037	27.9289	28.9584	27.0194	25.8373		0.907951	0.873305	0.905496	0.844864	0.807903
CTGCggcggggcgccgagggggcgGGGTAG	1	Training	31.9905	30.4359	34.4489	17.6595	9.56715	1.19765		0.951406	1.07685	0.552022	0.299062	0.0374376
GGCTatgttatggtttgcattttcAGGGCA	1	Training	32.0072	31.9407	28.6525	17.228	7.16418	0.156006		0.997921	0.895188	0.538253	0.22383	0.00487409
TTTAataatctcttctttagcccaTGGCAT	1	Test	32.0414	30.692	33.2313	26.9594	10.844	1.59322		0.957884	1.03714	0.841392	0.338437	0.0497239
GATAtaaatgaagctaatgaaatcCGGAAA	1	Training	32.0423	39.6947	28.7671	17.6842	6.59341	2.29885		1.23882	0.897787	0.551903	0.205772	0.0717443
TATAttcactctttgcatttgtagCGGTGG	1	Training	32.0458	36.6297	10.701	1.70096	0	0.00436922		1.14304	0.333929	0.0530789	0	0.000136343
GTGTgtgtgggaggcaggggcagaCGGCCG	1	Training	32.1511	38.2115	40.3292	41.8434	36.7666	26.6765		1.1885	1.25437	1.30146	1.14356	0.829723
ACATggaatgctgagttgtgtttcTGGGTC	1	Training	32.1707	35.1144	31.9068	18.1929	8.48703	0.941021		1.0915	0.991797	0.565512	0.263812	0.0292509
TTAAggcgtctttcaagggcgcccAGGAGG	1	Training	32.1726	32.5035	21.6385	26.2986	23.4265	0.101898		1.01028	0.672577	0.817422	0.728152	0.00316722
CCTAtctttagataaatgctaatcAGGACG	1	Test	32.1839	45.4294	38.1089	37.6582	34.1727	6		1.41156	1.1841	1.17009	1.06179	0.186429
GATTtttatctccttccctgaagtCGGTCT	1	Training	32.1883	35.3242	34.8776	29.7832	15.3179	0.461681		1.09742	1.08355	0.925281	0.475885	0.0143431
CCCActttcaaagccatgctcgtgTGGGGG	1	Training	32.2035	41.2572	16.6673	4.48502	0.435252	0		1.28114	0.517561	0.139272	0.0135157	0
TGCCtggggtcatctccttggcctTGGGGA	1	Training	32.2085	23.3835	26.5813	25.4333	10.151	0.434717		0.726003	0.825287	0.789646	0.315164	0.0134969
GGTGgctgaccaggtcagctgcccTGGCCT	1	Training	32.2169	34.4649	35.4283	25.2004	19.5778	2.4265		1.06978	1.09968	0.78221	0.607688	0.0753178
TTTAtaaagcatttgaacaagtaaTGGGAC	1	Training	32.2196	41.7582	0.940439	0.474684	0.348432	0		1.29605	0.0291884	0.0147328	0.0108143	0
GCGCgctgagtggtgggagaaaggGGGTGG	1	Training	32.2321	35.3229	41.1508	40.7944	36.8741	50.3253		1.09589	1.2767	1.26565	1.14402	1.56134
AGCCccccaggaacttggggctgcCGGTGA	1	Training	32.251	41.6738	37.0077	33.4817	29.2226	2.02224		1.29217	1.14749	1.03816	0.906096	0.0627031
CGCGggcccggcggggacgtgccgGGGACG	1	Training	32.2674	23.2692	25.7035	6.55037	11.4319	2.35858		0.721136	0.796579	0.203003	0.354288	0.073095
TATTattgatctcattgattgcagTGGCCC	1	Training	32.2917	29.7767	29.8942	25.5319	21.7391	0.990099		0.922116	0.925755	0.790666	0.673212	0.0306611
AAGGatattaaacaatctgtgaagAGGAAG	1	Training	32.2957	36.2069	33.4426	33.3333	34.9481	6.92771		1.12111	1.03551	1.03213	1.08213	0.214509
TGGAaccacaccttcacctgggccAGGGAG	1	Test	32.3197	27.4634	25.993	23.385	6.21481	0.136808		0.849742	0.804246	0.723552	0.192292	0.00423298
TCTGcctgcactggtggggtggggAGGTGT	1	Training	32.3228	30.7712	31.7658	17.5488	17.1506	0.501146		0.951994	0.982767	0.542922	0.530602	0.0155044
TGAGaaaagagaggatggaggtgcTGGAGA	1	Training	32.3276	36.9906	28.0899	27.4448	15.2249	4.90196		1.14424	0.868914	0.848959	0.470957	0.151634
GAATgggtggcgcgggcacggggaAGGGCG	1	Training	32.3549	36.8574	34.1929	28.6741	31.9411	6.17795		1.13916	1.05681	0.886238	0.987212	0.190943
TGGGcttcatgaggagagaggcctGGGGAA	1	Training	32.3751	23.9987	23.5317	11.0827	4.42582	0.70004		0.741271	0.726847	0.342323	0.136704	0.0216228
TGGGagtggcagtttttaatcaccAGGGTA	1	Training	32.3988	40.3208	39.7547	29.8106	27.4897	6.71806		1.24452	1.22704	0.920114	0.848478	0.207355
ATTTaattcctggacagtgaagccAGGTCT	1	Training	32.442	25.2687	34.7985	31.1335	16.8905	2.00308		0.778888	1.07264	0.959666	0.520636	0.0617435
TTCTtatactagaatgtttactgcAGGGTT	1	Training	32.4528	29.3506	31.829	27.2727	24.4845	9.97375		0.90441	0.980777	0.840381	0.754465	0.307331
TTCTctatctttggccgagtgcctGGGCAT	1	Training	32.4616	21.3531	32.1728	29.1086	3.77598	0		0.657794	0.991102	0.896709	0.116321	0
CACCccatacggtgcatgggtgggGGGTGA	1	Training	32.4828	36.1618	36.1608	35.5632	24.6596	22.1508		1.11326	1.11323	1.09483	0.759159	0.681924
TGTAacttgtttcttagtttctttTGGTGC	1	Training	32.5	37.6123	10.6469	4.84522	0.997151	0.343053		1.1573	0.327597	0.149084	0.0306816	0.0105555
TTGCagcttaaaagcatgcacagcTGGGTT	1	Training	32.5416	31.424	19.7494	2.23097	1.82841	0		0.965658	0.606899	0.0685576	0.0561869	0
ATTCctactctgggaattctcagtTGGCGG	1	Test	32.5503	46.9033	43.2881	43.4864	36.6303	41.0746		1.44095	1.32988	1.33597	1.12534	1.26188
CGTGaggaggggctgggcaggggcTGGGAG	1	Training	32.5823	37.9685	35.8169	29.3994	17.3261	4.22133		1.16531	1.09927	0.90231	0.531765	0.129559
CAAGtaatttcttatatcctcataAGGGTT	1	Training	32.618	30.8475	5.41401	0.651466	0	0.358423		0.945718	0.165982	0.0199726	0	0.0109885
AATCaaaagtttgctttagatttaGGGCAG	1	Training	32.6923	35.1852	4.79042	1.36364	0	0		1.07625	0.14653	0.0417112	0	0
AACCggcccgtggcgggcgggaggTGGGAG	1	Training	32.6958	35.2469	34.1555	28.4028	22.9647	18.9444		1.07803	1.04465	0.868698	0.702373	0.579414
GCGCtcacacccggcacccacaccCGGCAC	1	Training	32.6979	30.9377	26.521	26.5088	22.9381	16.803		0.946169	0.811094	0.810718	0.701517	0.513887
TCTGtgtgaccaggacaggtgaagAGGGGC	1	Training	32.7138	39.6896	36.1809	28.2238	33.7875	12.4675		1.21324	1.10598	0.862752	1.03282	0.38111
CCAGggtccccggtcaaggctagcAGGTCA	1	Training	32.7193	38.0887	29.7432	31.9512	17.4586	0.996625		1.1641	0.909041	0.976524	0.533587	0.0304599
CCGTggttgcccccaacagccccaGGATAT	1	Test	32.7275	28.1391	14.2734	14.9466	7.24637	0.455378		0.859799	0.436128	0.4567	0.221415	0.0139142
TCTTttactggttttcctttctcaTGGGAT	1	Training	32.7323	34.3615	35.6298	31.7801	21.3957	1.96339		1.04977	1.08852	0.970909	0.653657	0.0599831
TTTAtggcagagattcatttgaaaTGGGAT	1	Training	32.7354	32.299	36.2295	2.31214	9.56938	0.320513		0.986668	1.10674	0.0706311	0.292325	0.00979101
ACAGggacctgggagggggcttggAGGCCA	1	Training	32.7395	38.618	35.4322	34.7876	36.6528	32.8785		1.17956	1.08225	1.06256	1.11953	1.00425
CTGTttaaaaatttgaccattttcTGGAAG	1	Training	32.7928	29.7784	0.611247	0.402145	0.292826	0		0.908077	0.0186397	0.0122632	0.00892958	0
CATAgattgtacagtccagtggccAGGATA	1	Test	32.7953	29.7728	31.1923	12.9016	8.58534	0.497795		0.907838	0.951121	0.393397	0.261785	0.0151788
CTCTtttccccagagaaaggatgtTGGGCT	1	Training	32.7992	32.9468	36.7245	37.9327	31.7326	23.2125		1.0045	1.11968	1.15651	0.967482	0.707715
TGGAaccacaccttcacctgggccAGGGAG	1	Test	32.8227	26.7631	25.1252	22.5817	6.68298	0		0.815383	0.765483	0.687991	0.203608	0
CAATctctgagaagagtgtagctcAGGAAA	1	Training	32.8263	40.3366	42.5775	9.08016	17.8038	4.7081		1.22879	1.29705	0.276613	0.542363	0.143425
AGACtttatcatctgttctttaatGGGTAT	1	Training	32.8283	36.3768	28.0543	28.2098	7.8125	0.16835		1.10809	0.854577	0.859313	0.237981	0.00512821
TTAGacctgcaagaagcctggcctTGGAGA	1	Training	32.8429	24.6371	27.0523	5.39978	7.87113	0.167922		0.750149	0.823688	0.164412	0.23966	0.0051129
CATTaaagatagtcatcttggggcTGGTCC	1	Test	32.872	36.4393	39.3162	33.3966	35.5263	21.9027		1.10852	1.19604	1.01596	1.08075	0.666302
GCAGtttcttcatccactcgcaggGGGTCA	1	Training	32.8738	31.6235	28.8117	31.3516	28.1325	3.76151		0.961966	0.876434	0.953695	0.855772	0.114423
CTACaaaaagaatgggcggtgtttCGGGAA	1	Training	32.8877	32.6572	31.0273	23.8636	5.81897	0.843882		0.992991	0.94343	0.72561	0.176934	0.0256595
TGCAcgcagtggggggatttgaggAGGTTG	1	Training	32.9009	30.9515	32.748	20.5317	24.9966	10.4886		0.940749	0.995354	0.624048	0.759754	0.318793
GGACacctactacgttttctgtctGGGTTT	1	Training	32.9044	32.5029	33.9964	22.6572	16.5823	0.952986		0.987798	1.03319	0.688576	0.503953	0.0289623
CAGTatacacccttactggctagcAGGCAA	1	Training	32.9073	30.5571	33.3607	27.7656	13.4585	1.45844		0.928582	1.01378	0.843752	0.408984	0.0443198
TGTAgctactaaacatttcaaaagTGGAGA	1	Test	32.9513	31.3609	29.3651	36.6071	30.7522	5.78158		0.951737	0.891166	1.11095	0.933263	0.175459
ATGTtttgtgtacattctcatttaTGGCTA	1	Training	32.9537	31.2027	29.9201	21.7817	17.7543	0.718133		0.946862	0.907942	0.660977	0.538763	0.0217922
CGGGggcctcggaggcgggggggtGGGTGT	1	Test	33.0357	37.211	36.1554	18.3852	6.86607	5.60467		1.12639	1.09443	0.556526	0.207838	0.169655
AGAAgctgcagcccccccctgctgTGGGCA	1	Training	33.0534	26.5558	28.4317	21.0147	21.1118	6.18095		0.803423	0.860175	0.63578	0.638718	0.186999
GGAAgacacttccaggaaactcagCGGGAA	1	Training	33.0598	37.9824	26.3455	30.7389	21.222	18.743		1.1489	0.796903	0.929796	0.641926	0.566941
CCTAtcttctgtcttgtttaatgcTGGTTT	1	Training	33.0827	31.935	24.9678	20.2232	7.72595	0.300752		0.965309	0.754709	0.611291	0.233534	0.00909091
GCTTccgcatctctcgtttcagacTGGAGA	1	Training	33.0998	38.4812	12.4113	1.18519	0.08	0.180668		1.16258	0.374967	0.0358064	0.00241693	0.00545829
ATTTtaaaattccctctgttaatcAGGTAG	1	Test	33.1236	41.0157	27.0588	12.6255	0	0		1.23826	0.816905	0.381163	0	0
AGTCagcaatgttacccctgtgccAGGGAC	1	Training	33.1369	28.7576	26.867	4.72648	1.35014	0.204082		0.867843	0.81079	0.142635	0.0407442	0.00615875
TCCAcccccagcccctgcccaggtAGGAAA	1	Training	33.1407	32.6291	32.9828	35.2846	33.515	4.72908		0.984563	0.995237	1.06469	1.01129	0.142697
CCTCagaagcggtgggggccgggtTGGGGG	1	Training	33.1549	35.0898	32.6328	32.2944	18.8007	4.67357		1.05836	0.984253	0.974047	0.567057	0.140962
AAAGaaaaaactgctttgatgcatTGGCTT	1	Training	33.162	33.2939	11.4145	6.14708	1.94733	2.6281		1.00398	0.344204	0.185365	0.0587218	0.0792503
CCCTgctgctgtagaggaggcaccTGGGCC	1	Training	33.1754	31.5684	26.9189	26.378	28.6024	30.4385		0.951559	0.811412	0.795107	0.862158	0.917502
GGCTcacaaatgtggctggatgccTGGTTG	1	Training	33.1917	19.8388	23.0603	5.45881	0.826231	0.389617		0.597704	0.694761	0.164463	0.0248927	0.0117384
TGCTcattagagtaaaatcacgctAGGTTA	1	Training	33.2046	27.1357	21.6285	14.2512	19.891	2.96496		0.817226	0.65137	0.429193	0.599043	0.0892935
ACTGctgaccactccttgggcttgTGGGGG	1	Training	33.2149	34.5366	36.7261	29.5964	8.00427	0.928074		1.03979	1.10571	0.891058	0.240984	0.0279415
AAAAaggagctgatcaaagcctgcTGGGCA	1	Training	33.2248	35.1648	37.8458	15.7635	28.3715	0.104384		1.05839	1.13909	0.474452	0.853927	0.00314176
TTATtgaggattttaaaatagtaaAGGAGA	1	Training	33.3333	31.1141	29.0831	10.5	8.15138	0		0.933424	0.872493	0.315	0.244541	0
TATGgcaatgtgtggggcgggtggAGGGCT	1	Training	33.3333	33.8569	38.9381	30.9777	16.5593	5.31716		1.01571	1.16814	0.929332	0.49678	0.159515
TTGGcttactcccgggctggacctTGGGGT	1	Training	33.3433	25.4743	31.452	18.9494	23.8357	0.328447		0.764002	0.943279	0.568314	0.714858	0.00985047
AATCaattgtgacggctccagccgTGGGGT	1	Training	33.3457	31.3675	33.178	22.5554	8.9225	5.08633		0.940676	0.994972	0.67641	0.267576	0.152533
TCAGggaggccgtgttgccagactTGGACC	1	Test	33.346	31.9476	28.1847	33.927	28.6404	9.3609		0.958063	0.845219	1.01742	0.858883	0.28072
ATGAgccaccgcgcccggcccccaAGGATT	1	Test	33.3885	30.7479	24.6654	28.2094	25.8409	29.2448		0.920915	0.738741	0.844885	0.773945	0.875895
TTGAgtgacttccgagtgttaagcTGGGTA	1	Training	33.389	36.3043	28.9323	30.2678	26.4075	1.88679		1.08732	0.866521	0.906519	0.790905	0.0565094
GTGAgttttaaagctatctgcattGGGCTG	1	Training	33.3913	32.3291	16.445	7.21769	0.629723	0.267023		0.968189	0.492493	0.216155	0.0188589	0.00799677
CCACtcattcgctgtctttttcccAGGCTG	1	Training	33.4031	31.8435	32.3752	17.9865	9.40908	0.182359		0.953311	0.969228	0.538467	0.281683	0.00545935
GCAGaggaggaggaactggccttgGGGAGC	1	Training	33.4622	31.4902	29.6962	25.924	21.1665	10.7849		0.941068	0.887454	0.774725	0.632551	0.322301
TATTtgccaagcacctgcccggtgTGGATG	1	Training	33.4644	33.9686	30.7992	9.69054	3.71293	0.265963		1.01507	0.920355	0.289577	0.110951	0.00794762
CCTTggcctcccaaagtgctaggaGGGGGT	1	Training	33.4821	31.2096	31.7121	10.2427	20.1299	4.77855		0.932127	0.947134	0.305917	0.601212	0.14272
ACATtattactgcaaagtttgcaaTGGATT	1	Training	33.4917	34.1247	27.4865	30.3699	16.185	0.779819		1.0189	0.820695	0.906789	0.483252	0.0232839
CCGCatgtaggaggggtgaggcagTGGCCC	1	Training	33.494	36.8864	35.6481	37.8935	33.4795	37.325		1.10128	1.06432	1.13135	0.999569	1.11438
AGCAgtgggtgggtttcctgtgccTGGGAG	1	Training	33.5161	26.7884	28.107	8.70155	4.49308	0.313973		0.799269	0.838613	0.259623	0.134057	0.00936784
AAACtgagttggataatcctcaggTGGGTT	1	Training	33.5427	34.0351	33.58	31.3745	26.8828	20.3668		1.01468	1.00111	0.93536	0.801451	0.60719
ATAAtaactaaagatttgccatgtTGGTGA	1	Training	33.5544	36.2699	37.1166	22.0401	7.52577	5.6		1.08093	1.10616	0.656846	0.224286	0.166893
AGTGggtggagacaagctgagggcAGGGGG	1	Test	33.557	32.1663	30.1703	26.1468	30.4569	23.0047		0.958556	0.899075	0.779174	0.907614	0.68554
AAAGggtcctggagaaaagtcctgGGAAGC	1	Test	33.6014	30.1647	24.2433	18.1217	22.4676	2.98234		0.897721	0.721497	0.539312	0.66865	0.0887563
CTCTtttttcagatgaaccttcagTGGAAT	1	Training	33.6375	31.86	7.03498	0.725566	0.23245	0.148221		0.947157	0.209141	0.0215701	0.00691043	0.00440643
TTAAacagagtatttgcaaacggcAGGGAA	1	Training	33.6667	37.5	42.2164	39.819	37.5321	1.13636		1.11386	1.25395	1.18274	1.11482	0.0337534
GCCAgaagccacccttcatcgcctTGGTTT	1	Training	33.6724	29.8879	34.9779	30.404	22.1709	4.02813		0.887608	1.03877	0.902934	0.658429	0.119627
TCGGggagggagccgaccccgggcAGGGAC	1	Training	33.6752	33.5464	36.2948	33.4006	27.6316	17.9747		0.996174	1.07779	0.991846	0.820533	0.533767
GAATgtgggtgtggctcagagaggGGGGAC	1	Training	33.6806	31.7647	33.7748	39.4958	36.3218	26.0047		0.943117	1.0028	1.17266	1.07842	0.772099
GGAGgaagcggggcgcgcggagggCGGGAT	1	Training	33.6986	40.7164	40.1894	38.4606	26.6345	32.6537		1.20825	1.19261	1.14131	0.790375	0.968993
AAACagattgaactaattgcaaccTGGGGT	1	Training	33.7051	32.3328	35.0435	33.0524	27.5716	10.8677		0.959285	1.03971	0.980637	0.818024	0.322434
GCACagacaagccccggcccagccGGGTTA	1	Training	33.7117	24.2745	23.3059	21.0708	8.1082	0.526664		0.720062	0.69133	0.625031	0.240516	0.0156226
CGCAcacccctgccactcggtggcAGGTGT	1	Training	33.7171	28.4922	18.5812	4.34333	11.4301	0.369604		0.845038	0.55109	0.128817	0.338999	0.0109619
TCTTggggggccagggcatgcctaAGGGTC	1	Training	33.7329	31.5452	32.3617	32.3665	27.4026	20.7477		0.935144	0.959351	0.959493	0.812341	0.615059
CGAGtatggctgaggaggaagagaAGGCTG	1	Training	33.7365	37.971	39.9724	46.5694	36.9936	49.7153		1.12552	1.18484	1.38039	1.09654	1.47363
GGCTgctggcccgtgaccctgcccGGGTCT	1	Training	33.7374	31.1469	32.067	23.0374	17.0813	4.30043		0.923215	0.950488	0.682844	0.506301	0.127468
ATATtctctattatctcctccactTGGTAT	1	Training	33.7792	41.0076	37.7524	36.865	33.0958	2.04322		1.21399	1.11762	1.09135	0.97977	0.0604877
ATGTtctttggaccagagtaggacTGGGAT	1	Test	33.7968	33.5192	30.2564	25.2344	23.5544	1.06557		0.991785	0.895245	0.74665	0.696943	0.0315288
AGGGctttcttgcttcatatacagAGGGAA	1	Test	33.8046	34.0641	17.0121	3.7213	1.31926	0.291262		1.00768	0.503247	0.110083	0.0390261	0.00861604
TTAGaattgtgtttagtctgaagtAGGAAT	1	Training	33.8235	36.853	24.9084	24.3421	4.60251	1.89873		1.08957	0.736423	0.71968	0.136074	0.0561365
AACTgacattggcgccaacttggcCGGTTT	1	Training	33.8298	31.3355	32.9103	18.6963	2.58303	0.745823		0.92627	0.972819	0.552657	0.0763536	0.0220464
GTGTgctcccggggctgctgcggcAGGCCG	1	Training	33.8406	33.9109	3.2718	31.4137	25.4402	2.81384		1.00208	0.0966827	0.928286	0.751766	0.0831499
CAAGtttacctgggagcatacagtGGGTTA	1	Training	33.8415	29.0291	28.6966	26.1752	26.9762	29.5866		0.857798	0.847972	0.773466	0.797133	0.87427
GGAAggaggtggcgggcccggggaGGGGAG	1	Training	33.8686	34.7001	34.6311	38.0628	30.8249	19.0604		1.02455	1.02251	1.12384	0.910131	0.562775
ATGTtaagttgtttaaaatgcagaGGGAGA	1	Training	33.8762	35.2601	33.4239	17.0426	10.6742	0		1.04085	0.986648	0.503085	0.315093	0
GGAAgaaataaacctttgtaaataAGGTTC	1	Training	33.9012	32.6924	21.436	11.5495	0.780454	0		0.964343	0.632309	0.340681	0.0230214	0
CAAGggctgcgtgccagccgggtcGGGGGG	1	Training	33.9157	25.71	14.6415	2.42131	0.00805118	0.236765		0.758057	0.431703	0.0713921	0.000237388	0.00698098
AAGGttgattttgagcagtatactTGGTGG	1	Training	33.9593	29.8701	18.5547	4.53379	2.1148	0.113507		0.879586	0.54638	0.133507	0.0622746	0.00334245
CAACtccagaggcagtaagcctctAGGTGT	1	Training	33.97	27.6884	21.8005	14.1109	28.3865	1.28558		0.815084	0.641759	0.415394	0.835633	0.0378447
TAGAgagaacccaaatctccaggaGGACTC	1	Test	33.9726	26.4528	13.0296	6.58537	12.8151	0.638421		0.778651	0.383533	0.193843	0.377219	0.0187922
CCAGttttcctcaatataaaaaggTGGGAA	1	Training	33.9941	40.4538	31.2905	26.043	18.5753	0.225592		1.19002	0.920469	0.766103	0.546427	0.00663621
TGGAaccacaccttcacctgggccAGGGAG	1	Test	33.9984	27.8055	27.9102	25.1424	6.5119	0.321874		0.817846	0.820927	0.739516	0.191535	0.00946731
GGGCaagacacagttctttgctgaAGGGGG	1	Training	34.0017	33.0301	30.3068	20.0109	19.8693	5.32248		0.971427	0.891333	0.588526	0.584362	0.156536
GTCAatggaaaataacttctccaaAGGCCC	1	Training	34.0067	33.6364	32.2699	28.0443	24.5098	5.26946		0.989109	0.948928	0.824668	0.720734	0.154953
ATCAactaattatatgttacttgcAGGTTT	1	Training	34.0206	38.0014	34.2426	9.89011	16.9881	0.434468		1.11701	1.00653	0.290709	0.499348	0.0127707
ATTGgaattctgcgctctaagaatTGGGTA	1	Training	34.0426	35.3282	34.4749	35.084	20.5514	3.28947		1.03777	1.0127	1.03059	0.603697	0.0966283
TCAGggaaaagggaggcaaggtccTGGTCC	1	Training	34.0498	36.2981	40.0986	41.351	38.8462	29.6998		1.06603	1.17765	1.21443	1.14086	0.872248
GTTTctggaaccatggttctggaaAGGGCA	1	Training	34.0546	34.2675	28.6789	8.83846	3.25866	0		1.00625	0.842144	0.259538	0.0956893	0
AACAgcaagggctgagcagcagtaGGTTGG	1	Test	34.0554	33.0956	14.1618	10.9472	7.46644	0.175131		0.971817	0.415848	0.321453	0.219244	0.00514255
GGAAcaggaattggcacctgggtgTGGAGG	1	Training	34.0593	27.8202	18.1117	0.378042	0.406688	0		0.816817	0.53177	0.0110995	0.0119406	0
GAGGgggagagcctggcagggaggTGGAAG	1	Test	34.0775	34.2859	39.3711	41.4119	40.0404	30.7192		1.00612	1.15534	1.21523	1.17498	0.90145
TGGAaaatttatgaacttgatcttCGGCCA	1	Training	34.0782	27.882	25	12.4654	2.80899	0.671141		0.818178	0.733607	0.365787	0.0824277	0.0196941
TAGTtttataagacacccctaatcTGGCTT	1	Training	34.0996	39.1653	36.325	36.4612	32.8298	17.3508		1.14856	1.06526	1.06926	0.962763	0.508829
AAACtcacagaaagcaatttatttAGGGCA	1	Training	34.1108	38.1555	30.8285	13.5688	13.7555	2.51256		1.11858	0.903776	0.397785	0.403258	0.0736589
TGCAgagcaaataccagagataagAGAGTA	1	Test	34.1113	26.5625	29.4955	23.3766	19.085	0.934579		0.778701	0.864683	0.685304	0.559491	0.0273979
AAACtattaatttcatatatccttTGGTTT	1	Training	34.127	40.3189	33.913	34.1826	11.1354	3.37838		1.18144	0.993731	1.00163	0.326292	0.0989943
CAATctctctctctttgcttccatTGGAAA	1	Training	34.1365	35.3925	9.18728	2.54335	0.136054	0.138889		1.03679	0.269133	0.0745053	0.00398559	0.00406863
CTGTaaggaggaaaagaggagggaAGGTGA	1	Training	34.1365	37.0277	39.1827	22.7848	40.2062	22.0859		1.08469	1.14782	0.667461	1.1778	0.646987
GTCAtttgtgaggagtccggcagcCGGGGT	1	Training	34.1488	27.5641	33.8483	19.0379	12.547	3.69338		0.807176	0.9912	0.557499	0.36742	0.108155
CTCTttaaatagaagctccgcgagGGGGAT	1	Training	34.1637	42.3423	37.0079	25	17.0213	2.90237		1.2394	1.08325	0.731771	0.498227	0.0849549
GTGGaaggggccagggaggggaagAGGCAC	1	Training	34.1693	39.9185	40.942	31.8182	31.3525	38.8027		1.16826	1.19821	0.931193	0.917563	1.1356
AATCggcagcaaaaatagcggggtTGGGGG	1	Training	34.1709	36.8807	16.2791	0.347826	0.722022	0.193798		1.0793	0.476402	0.010179	0.0211298	0.00567145
GGTTtgtgtggccatgtgtagccaCGGCTT	1	Training	34.1925	28.2148	23.8257	22.8064	19.5477	7.8758		0.825174	0.696811	0.667001	0.571696	0.230337
GGGAggggctgtgtgcgggtccccAGGCCG	1	Training	34.2038	34.9808	26.7724	20.6146	20.5813	0.718628		1.02271	0.782732	0.602699	0.601723	0.0210102
ATCCcaagacttgcagctgcaggtGGGTGA	1	Training	34.2184	38.2885	31.4006	32.278	33.4323	18.6937		1.11895	0.917655	0.943296	0.977028	0.546308
TAGAgagaacccaaatctccaggaGGACTC	1	Test	34.2246	28.7729	15.4135	7.27729	12.614	0.666667		0.840709	0.450364	0.212633	0.368565	0.0194792
CTGCcatcagattctatttactccTGGAGC	1	Training	34.2387	38.8027	38.0009	18.8903	9.29253	0.665245		1.1333	1.10988	0.551723	0.271404	0.0194296
GGAAagtggggaccgtgacaccgcAGGCAA	1	Training	34.2403	35.8217	31.895	36.197	30.9743	32.666		1.04618	0.931504	1.05714	0.904615	0.95402
CCCTacacctgggtgctgggtcccGGGGTA	1	Training	34.3015	29.0328	29.5942	25.904	15.9447	11.3402		0.846402	0.862768	0.755187	0.46484	0.330605
TACAcagtgacataacacaattctTGGTTT	1	Training	34.3023	33.7255	28.3127	1.64975	9.04872	2.55795		0.983184	0.825387	0.0480943	0.263793	0.0745709
AGTCccgggcggccgcaaggccgtAGGGCT	1	Training	34.3025	31.4834	31.6333	24.0565	13.2431	10.7415		0.917817	0.922185	0.701305	0.386069	0.313141
AGATggcacctgtcaaaagagcagTGGTTC	1	Training	34.3053	33.9387	30.6653	33.2561	29.108	25.453		0.989313	0.893893	0.969415	0.848498	0.741954
AACTcctgctctatttatagcagtGGGTGA	1	Training	34.321	40.4175	34.4697	32.7416	27.7551	0.183486		1.17763	1.00433	0.953982	0.808692	0.00534618
GAATgctgggttccttagagctgcAGGGCC	1	Training	34.3384	35.0172	38.7261	31.7955	22.2992	0.133333		1.01977	1.12778	0.925947	0.649395	0.00388293
GCCCcagccccagccccacaaggtCGGGGG	1	Test	34.3388	36.7583	38.7047	36.9342	31.7177	28.6554		1.07046	1.12714	1.07558	0.923669	0.834489
TTTTagatcatacatccttttctcTGGTCC	1	Training	34.3434	39.2537	39.6429	37.7856	32	13.1012		1.14298	1.15431	1.10023	0.931765	0.381475
TGGCaaagtcttttatgtaggaagAGGCTA	1	Training	34.3465	39.5034	35.426	35.2423	21.7391	0.806452		1.15014	1.03143	1.02608	0.632936	0.0234799
AGTAaacctctcccctgcttggggAGGAGC	1	Training	34.3659	30.4586	29.5326	28.4929	12.9239	1.89206		0.886305	0.859359	0.829105	0.376067	0.0550563
ATTTttttctccactggaatgtggTGGAAA	1	Training	34.3786	33.3725	25.2858	15.2613	5.78873	2.90531		0.970732	0.735509	0.443917	0.168382	0.0845092
GTACcctactttgtatttgctttaAGGCCT	1	Training	34.3985	30.6358	27.4162	13.5452	3.43348	0		0.890616	0.797017	0.393772	0.0998147	0
GTTTtatgtggcacattttatggaTGGTAT	1	Training	34.4013	37.4241	36.5885	27.5613	26.2918	14.7813		1.08787	1.06358	0.80117	0.764266	0.429672
GGGTcccgagaggggaggggctccTGGAGG	1	Training	34.4264	31.5455	29.3423	27.364	16.9381	3.76747		0.916317	0.85232	0.794855	0.492011	0.109436
GTTGaggccagcagggatgtggtcAGGTAA	1	Training	34.4524	35.5321	34.3359	12.865	17.4971	2.57992		1.03134	0.996618	0.373413	0.507862	0.0748835
AAAAaaaagactgccgtggaaggcAGGCAA	1	Training	34.4907	32.1375	33.0935	18.1575	0.587372	0.3003		0.931772	0.95949	0.526447	0.0170298	0.00870669
CATActaactaaattcttattaatAGGAGG	1	Test	34.5013	41.7004	31.8182	19.5489	8.94309	0.191939		1.20866	0.92223	0.566612	0.25921	0.00556322
AAAAatataagactttgcctcactTGGAAA	1	Training	34.5455	38.5938	35.2087	27.5578	5.71924	0.191205		1.11719	1.0192	0.797725	0.165557	0.00553487
CCATgggagggggagcagaggctaTGGTGA	1	Training	34.5588	39.2484	38.4289	22.9385	33.125	8.51064		1.1357	1.11198	0.663753	0.958511	0.246265
GGCTctcagtccccgcctagcgggAGGTGA	1	Training	34.6246	33.2438	28.9979	25.8986	4.46144	0.130506		0.960122	0.837494	0.747984	0.128852	0.00376916
CCAGgggttggggttcagctaggcAGGTCC	1	Training	34.631	31.8652	33.7175	30.562	26.0391	10.3996		0.920134	0.973621	0.882503	0.7519	0.300297
CCCCttttccttggccactgccatTGGTTC	1	Training	34.6763	34.204	28.1434	11.8172	2.73225	0.0237769		0.98638	0.811604	0.340785	0.0787931	0.000685682
CAAGtgatctcagggagcccagggTGGGGG	1	Training	34.6958	40.3377	38.4025	36.0587	32.1019	4.61379		1.16261	1.10684	1.03928	0.925239	0.132979
TGCCcccgcatgggctggcgaagtTGGGAG	1	Training	34.6988	35.2291	33.0658	32.5321	26.8166	2.52101		1.01528	0.952938	0.937556	0.77284	0.0726541
TCTCttttctctggctcagaagaaAGGGCA	1	Training	34.7008	33.4693	25.6757	12.8016	3.83325	0.624635		0.964512	0.739917	0.368915	0.110466	0.0180006
TTCTgtattgttatttaactagatAGGCAG	1	Training	34.7015	43.3775	34.2593	25.3289	3.47222	0.398406		1.25002	0.987256	0.729909	0.10006	0.011481
ACCTgaactgtttccaaaaactttTGGGTA	1	Training	34.7347	39.0131	37.5723	27.1111	6.61521	0.124506		1.12317	1.08169	0.78052	0.19045	0.00358449
AGTAagaaattattcatgaagattAGGAAA	1	Training	34.7392	27.2205	21.5398	14.1771	9.01076	0		0.783569	0.620044	0.408101	0.259383	0
ATGAaatggactttaattcactacAGGGCA	1	Training	34.7561	30.5747	24.6193	24.9351	19.9367	3.4384		0.879693	0.708344	0.71743	0.573618	0.0989293
CAGTggtggaggagctcatggacgTGGGAG	1	Training	34.763	31.4815	29.0087	26.8254	20.2037	8.25853		0.905604	0.834472	0.771666	0.581185	0.237567
GAATgggggcctggcccacaggggAGGAAC	1	Training	34.7663	35.5362	32.9704	27.2029	29.5689	5.55791		1.02214	0.948343	0.782449	0.850503	0.159865
ATATgagtaagtggcagctaggtcAGGGAA	1	Training	34.7865	35.5881	36.502	26.3434	27.1761	2.95944		1.02305	1.04932	0.757288	0.781227	0.0850745
TATAattcatccattttcccctctTGGCTG	1	Training	34.8159	32.6703	28.1674	7.34619	0.412154	0		0.938374	0.809038	0.211001	0.0118381	0
TGTCgtgacaggattgatgttttcAGGCCT	1	Training	34.8408	37.971	39.6885	17.9127	19.9089	0.145984		1.08984	1.13914	0.51413	0.571424	0.00419003
TTCAacatatgaatacagtgaggtAGGGGG	1	Training	34.8418	38.3009	32.6175	8.51537	7.54579	0.169122		1.09928	0.936159	0.244401	0.216573	0.00485399
TCTTggcgtgatttcatgttgttcCGGGCT	1	Training	34.8457	41.8478	37.3293	35.5694	17.1607	4.14747		1.20095	1.07127	1.02077	0.492476	0.119024
ACTAttgatactgcatgctattttGGGATG	1	Training	34.8554	39.9015	37.2589	32.766	17.4603	0		1.14477	1.06896	0.940054	0.500936	0
CAGGgaactccaggcacgaagtgcTGGGCA	1	Training	34.8643	29.0143	27.5353	26.3193	13.2688	4.01975		0.832205	0.789784	0.754907	0.380585	0.115297
ATATgaaagcacagaattcagatcTGGTTT	1	Training	34.8684	39.3238	30.3351	20.7436	9.76059	5.78842		1.12778	0.869988	0.594912	0.279926	0.166008
GAGTggctaagccttaaatactgaAGGGAG	1	Training	34.8765	37.6754	18.9239	5.06135	0.564972	0.192678		1.08025	0.542598	0.145122	0.0161992	0.00552458
CAAAatatcaccaaccttttcctaAGGATA	1	Training	34.908	38.6499	34.4679	34.943	21.3789	5.27588		1.10719	0.987393	1.001	0.612435	0.151137
CGGTgcaagtctagaatatagtagGGGCTC	1	Test	34.9112	38.3505	39.5248	10.596	28.5	0.21692		1.09851	1.13215	0.303513	0.816356	0.00621346
GACCccacttctgttgttgaggtgAGGCTT	1	Training	34.9242	27.1444	16.5694	0.753894	0	0.0718576		0.777238	0.47444	0.0215866	0	0.00205753
GTCTtaatgctattgctaacatatTGGGTT	1	Training	34.9693	32.4455	31.1751	16.3017	5.97701	1.34228		0.927828	0.891497	0.466172	0.170922	0.0383846
GATCattgagaaaagggaaaggggTGGGGG	1	Training	34.9863	49.8839	53.2946	39.5642	38.3375	43.4602		1.42581	1.5233	1.13085	1.09579	1.24221
TTTTatttgtcatgctttctaaaaAGGTAT	1	Training	35.0078	38.7914	8.43789	2.13066	0	2.15469		1.10808	0.241029	0.0608626	0	0.061549
CCTCtgaagagcgggacttgctccAGGTGG	1	Training	35.0124	32.8331	29.9141	35.5003	26.752	7.34844		0.937757	0.854385	1.01394	0.764072	0.209881
ATGTtaatgccttttggctataaaAGGGAC	1	Training	35.0246	29.232	3.22197	0	0	0		0.834613	0.0919915	0	0	0
AGACataaatattcttgtgtctctGGGCTT	1	Training	35.0454	44.0883	47.037	38.4247	4.54394	0		1.25804	1.34217	1.09643	0.129659	0
TAACtattggaaccttcccatgccTGGTGT	1	Test	35.0649	34.2391	31.7708	25.1323	15.4286	1.5748		0.976449	0.906057	0.716735	0.44	0.0449111
CTCAtctgtcaggaatattaatagAGGTAA	1	Training	35.0649	41.0138	41.6667	41.4286	32.4444	29.4872		1.16965	1.18827	1.18148	0.925267	0.840931
TGGCtgtttgcaaatcgcccttttTGGCGG	1	Training	35.0716	31.6989	24.9766	0.918565	0.97996	0.743571		0.903834	0.712159	0.0261911	0.0279417	0.0212015
GGAGggggcgcggcccacctggggCGGTTT	1	Training	35.0973	36.1126	31.5793	30.5135	22.3431	6.24997		1.02893	0.899765	0.869399	0.636605	0.178076
CCCGggcggggcggcgcagcgcggCGGCGC	1	Training	35.116	43.7801	43.9204	43.1083	40.4634	42.4805		1.24673	1.25073	1.2276	1.15228	1.20972
CCAGccgccgtgacgtcacgcctcCGGCCC	1	Training	35.1194	36.3773	36.8226	25.9227	25.2237	0.124561		1.03582	1.0485	0.738131	0.718227	0.00354679
TGGAaccacaccttcacctgggccAGGGAG	1	Test	35.1408	26.0137	26.9251	27.0784	7.61204	0		0.74027	0.766205	0.770568	0.216615	0
CTGAatgcagggctggagcccaggTGGGGG	1	Training	35.1422	38.5146	40.0015	36.7727	33.3183	36.9313		1.09596	1.13827	1.0464	0.9481	1.05091
AGAGagaggaagaaaagaaggaagAGGAGG	1	Training	35.1496	33.3139	34.5155	41.5287	28.8852	37.8458		0.947776	0.98196	1.18148	0.821778	1.07671
GGCCcttccccaaaccctccccatGGGCTG	1	Test	35.1509	34.2107	31.3758	38.6991	33.1915	40.2408		0.973253	0.892602	1.10094	0.944259	1.1448
ATCTgcacattgtccttgtccagcTGGAGC	1	Training	35.1681	36.3859	31.4295	28.9958	27.9201	1.16163		1.03463	0.893694	0.824493	0.793905	0.0330308
GTGTtttgctacggagctccctccAGGGGC	1	Training	35.1708	36.2091	33.5481	29.9761	15.6777	10.3775		1.02952	0.95386	0.852299	0.445758	0.29506
TAGAtttgccccaggacttcaggaAGGGGA	1	Training	35.1908	36.1897	35.6529	33.5401	28.1759	10.2088		1.02839	1.01313	0.953094	0.80066	0.290098
GGATagtcactatatttctgagctAGGGAA	1	Training	35.1981	41.3621	37.0429	1.5873	3.04878	0.470219		1.17512	1.05241	0.0450962	0.0866177	0.0133592
GGTTcagagtacaggttcaggtgcTGGGAA	1	Training	35.2094	38.4861	32.1549	11.9543	20.4979	1.07858		1.09306	0.913246	0.339521	0.582172	0.0306333
TATTataagtatgctcaaacagtgTGGAAA	1	Training	35.2113	49.4286	35.8663	33.2362	14.8936	2.25352		1.40377	1.0186	0.943907	0.422979	0.064
CGTGtggacctcgcgacggtcccgCGGAGA	1	Test	35.2399	33.9537	31.6913	31.3937	35.6471	6.85803		0.9635	0.899302	0.890856	1.01155	0.19461
TTTTgtttaactttgttgaaaggcTGGTCC	1	Training	35.241	31.4103	1.27119	0.251889	0.239808	0.488998		0.8913	0.0360713	0.00714762	0.00680481	0.0138758
TTATtttccttgttccaggaatgaTGGGTT	1	Training	35.2456	34.4528	27.3517	21.3591	5.56313	0		0.977506	0.776033	0.606008	0.157839	0
GGGCgggagaatgtgggaggaggaGGGTCC	1	Training	35.2537	39.8576	34.4834	9.01523	32.1061	0		1.13059	0.978149	0.255724	0.910716	0
TAATacactaaatttcagaactggTGGGAA	1	Test	35.2941	40.2266	36.3354	15.7962	6.9281	0.408719		1.13975	1.0295	0.447558	0.196296	0.0115804
GCTGaggagagccctagccagcctGGGGTT	1	Training	35.296	33.8937	34.2119	29.8882	22.8345	0.558482		0.96027	0.969284	0.846787	0.646941	0.0158228
GGGTcctggagccccacttcctgcTGGAAA	1	Training	35.3093	45.8621	37.8049	43.7262	35.743	38		1.29887	1.07068	1.23838	1.01228	1.0762
AGTAattatgattatatccttcttTGGCTC	1	Training	35.3548	34.1268	34.5794	29.8399	14.6203	1.82731		0.965265	0.978069	0.844013	0.413532	0.051685
AGCGtgcctgccccatcgggtgccAGGCTG	1	Training	35.3628	23.3926	33.2215	14.7673	14.6208	0.155672		0.661505	0.939448	0.417595	0.413452	0.00440214
ATTTctatttcataatttggcctaTGGTCT	1	Training	35.3816	31.4833	31.4416	12.4393	1.95012	0		0.889821	0.888642	0.351575	0.0551168	0
TCCTtgtcattgtgtgcctggcagTGGGGG	1	Training	35.3835	33.3381	28.4308	0.875716	2.27461	0.0469862		0.942193	0.803505	0.0247493	0.0642846	0.00132792
GACTccatctcgaccctggggctgAGGCCT	1	Training	35.3848	22.5942	30.3819	23.4116	9.19798	0.393969		0.63853	0.858615	0.661628	0.259942	0.0111339
CGGAgctggatgggactgcagaacTGGAAC	1	Training	35.3982	37.0157	34.8823	27.3649	27.1982	21.0784		1.04569	0.985426	0.773061	0.768351	0.595466
ACGGctaaagataatactgattcaAGGATT	1	Training	35.426	40.3614	30.9375	32.97	24.1758	0		1.13932	0.873299	0.930673	0.682431	0
AAAAataaaaacatcactgtgtccTGGCTC	1	Training	35.43	15.7227	28.2227	19.7248	2.2686	0.189753		0.443768	0.796574	0.556725	0.0640305	0.00535572
CGGCggcggcagcagctgcgggggCGGCGG	1	Training	35.4358	40.4029	43.9854	36.609	34.662	26.9497		1.14017	1.24127	1.03311	0.978164	0.760522
ATCAggcctgtgcggggatggaggGGGAAG	1	Training	35.4452	37.5163	37.928	39.4576	38.956	26.5904		1.05843	1.07005	1.1132	1.09905	0.750185
AATGtggcgaaaatatttgaagtcAGGCTT	1	Training	35.457	25.493	27.4755	3.07919	3.80979	0		0.718983	0.774894	0.0868429	0.107448	0
TGGGccttccttatccttgtaggtGGGGTC	1	Training	35.4781	36.1649	34.3137	36.0868	31.0595	7.76631		1.01936	0.967181	1.01716	0.875456	0.218904
ATCAggttaatatctggccgagccTGGAGA	1	Training	35.4839	29.9299	15.986	0.418729	0	0		0.843479	0.450514	0.0118005	0	0
TCCAccacaagatcttatgtggcaTGGCAA	1	Training	35.489	33.2642	17.8571	1.18227	0.918367	0.224719		0.937313	0.503175	0.0333136	0.0258776	0.00633208
TGCTtcaggaaagaccagggtgccAGGGTG	1	Training	35.5003	30.0442	26.5258	1.25507	4.67239	0.204801		0.846307	0.7472	0.0353537	0.131615	0.00576899
TCTCtctcacagtttctgacaagcTGGAAA	1	Training	35.5149	34.2377	41.4376	33.1893	29.6355	5.56777		0.964038	1.16677	0.934518	0.834452	0.156773
AAAGacggaaagtgtcctcagattTGGGGG	1	Training	35.5542	34.4003	29.0296	32.9793	26.5846	6.50456		0.967545	0.816487	0.927577	0.747718	0.182948
ACAGagtaacaagatattgatgccTGGTTT	1	Training	35.5628	29.4748	27.9443	18.5057	13.9657	0.698487		0.82881	0.785774	0.520368	0.392706	0.0196409
ACCGcaggacagtacttgttctcaAGGGAA	1	Training	35.5721	40.8734	33.8199	37.151	30.9176	17.2227		1.14903	0.95074	1.04438	0.869153	0.484163
CTTCactctttgtaggtcattcctTGGACT	1	Training	35.5944	37.0703	29.0718	27.8922	30.4335	14.8401		1.04146	0.816754	0.783614	0.855009	0.416922
ATTCctctctacagtgtcatgtagAGGGAG	1	Training	35.6047	33.7547	30.99	4.58337	3.71498	0.100644		0.94804	0.870389	0.128729	0.10434	0.00282671
GGGCctcgggaggggccaagcctgAGGTTC	1	Training	35.6123	33.4458	31.5226	25.6427	21.2588	14.8305		0.939163	0.88516	0.720052	0.596949	0.416444
TGCCtctgaggggtttgccttcccTGGCCA	1	Training	35.6177	39.2777	38.4956	41.7638	33.4091	39.2693		1.10276	1.0808	1.17256	0.937989	1.10252
ACCCtttataggtgccaaggcctcAGGGGG	1	Training	35.6265	32.7652	31.5299	30.9237	15.9213	3.08748		0.919684	0.88501	0.867996	0.446894	0.0866623
CACAgaacctggagcctgtggagaAGGTTA	1	Training	35.6314	39.0942	40.5558	36.1688	31.4331	27.8454		1.09718	1.1382	1.01508	0.882175	0.781485
CATTttgaggacatctttgggtgtAGGATT	1	Training	35.6449	37.4275	29.8077	29.4912	20.2368	1.96759		1.05001	0.836239	0.827359	0.567733	0.0551998
GTCCctgagttagtgttgtggtctGGGCTG	1	Training	35.6475	33.7408	28.3395	3.76851	1.25294	0.255319		0.946512	0.794992	0.105716	0.0351479	0.00716232
TTCCttcaggggttccagggacgcTGGTAA	1	Training	35.6539	42.4275	38.6784	37.2074	21.329	10.3624		1.18998	1.08483	1.04357	0.598223	0.290638
CCAGgccccttgggggctgggcatAGGCTG	1	Training	35.6565	38.011	35.7288	29.5994	35.0202	15.9929		1.06604	1.00203	0.830127	0.982156	0.448527
GGGTtagccaggctgggaggggagAGGAGG	1	Training	35.6719	40.6194	28.8028	26.5668	15.9205	16.6726		1.1387	0.807437	0.744754	0.446305	0.467388
CAATctcttcgtctatattcttacTGGCAG	1	Training	35.6902	34.9727	22.6562	19.7222	1.7094	0		0.979895	0.634802	0.552594	0.0478955	0
TATCccttcttagtttctatatttTGGTCC	1	Training	35.6984	46.45	45.286	36.2785	21.5599	0		1.30118	1.26857	1.01625	0.603947	0
TCTTttctgtaactcagcagaaaaTGGTCT	1	Training	35.6984	43.5535	1.82768	1.23119	0.15015	0.328407		1.22004	0.0511976	0.0344886	0.00420607	0.00919948
TGCAcctgccaaggctctgcaggaGGGAGA	1	Training	35.7143	28.3729	33.076	36.5152	30.414	2.60116		0.794441	0.926128	1.02242	0.851592	0.0728324
AGGGcctgctgggtcaggacggggAGGTGA	1	Training	35.7148	40.0768	35.1201	38.7485	34.9199	36.6948		1.12213	0.983349	1.08494	0.977744	1.02744
GCCTgttattagacttcattaaacAGGGAT	1	Training	35.7269	37.2689	39.6443	37.8777	33.457	1.05302		1.04316	1.10965	1.0602	0.936466	0.0294743
TGTCacagttttggtatggaaatgGGGCAT	1	Training	35.736	38.0832	35.1906	28.0054	18.0981	1.00638		1.06568	0.984737	0.783674	0.506437	0.0281614
TATAaattttctgaacctaagctcTGGGGC	1	Training	35.7793	37.9756	34.6187	22.6998	13.5122	0.314228		1.06139	0.967562	0.63444	0.377656	0.00878241
CGGGaaacaccgcgagggccggggTGGGCC	1	Training	35.7901	33.8247	26.5339	28.3246	20.9778	23.156		0.945085	0.741374	0.791409	0.586133	0.646994
GGTCatcttggttggtgttgtcgtTGGCAT	1	Training	35.8176	36.3901	32.9102	33.8734	21.624	1.73375		1.01598	0.918828	0.945718	0.603726	0.048405
AGTTactccttcttgttaggctttTGGATA	1	Training	35.8212	26.8319	31.1995	27.1995	14.3118	0.494601		0.749049	0.870978	0.759312	0.399534	0.0138075
CAAAttaattacaaaccttcttatTGGGAA	1	Training	35.8634	39.7835	34.8936	26.1808	12.6027	0		1.10931	0.97296	0.730016	0.35141	0
TGCAgagcaaataccagagataagAGAGTA	1	Test	35.8832	32.5472	32.2051	23.8248	18.149	2.29299		0.907032	0.8975	0.663954	0.505781	0.0639016
AAATtttaccaatgcaagggatctTGGTTC	1	Training	35.9043	37.2425	32.0534	24.0918	8.24373	0.519031		1.03727	0.892747	0.671001	0.229603	0.014456
TATTttttcccacttcagaacaccAGGCAC	1	Training	35.9687	35.2535	21.6245	5.86508	1.53096	0.136009		0.980118	0.601204	0.163061	0.0425637	0.00378131
AAGGggatgcctcctcggcccggcTGGGGG	1	Test	35.9826	31.4393	29.8745	17.3858	5.2659	0.0770693		0.873738	0.830249	0.483174	0.146346	0.00214185
GCCTtgctgactcttcttccctctCGGACA	1	Training	36	36.4221	30.5052	11.3218	3.4413	0.460829		1.01173	0.847366	0.314496	0.0955915	0.0128008
AAGGaggggaggggaagacacagaAGGGAC	1	Training	36	44.6953	46.7925	45.4545	45.3052	45.9641		1.24153	1.29979	1.26263	1.25848	1.27678
TTGAttattgtagcattgctttgtAGGGAA	1	Training	36.0078	35.6823	36.6061	35.9844	22.1039	12.7601		0.99096	1.01661	0.999348	0.613863	0.354369
AACTcgttctcttccacctgggctTGGAGC	1	Training	36.019	32.3674	10.5371	4.83461	1.34228	0.121729		0.898622	0.292543	0.134224	0.037266	0.00337957
CAAAaccaggcggcggatgggccgAGGACT	1	Test	36.0248	28.2953	36.6142	32.7068	23.8938	10.2564		0.785437	1.01636	0.907895	0.663259	0.284704
TGGGctgctggtgtgcagagtgccTGGGTG	1	Training	36.0266	32.3914	18.3172	2.19058	0.497453	0.444218		0.899096	0.508436	0.0608046	0.0138079	0.0123303
CTGTttagcaggcaaattctagctGGGTGC	1	Training	36.0496	32.9577	37.2542	31.8343	27.3808	7.59297		0.914232	1.03342	0.88307	0.75953	0.210626
GCAAccaaaaagtattcattgataTGGTTT	1	Training	36.0656	42.3841	24.4713	0.931677	2.54777	0.324675		1.1752	0.678522	0.0258329	0.0706427	0.00900236
CAGGggagtggggagcttgactccTGGGCC	1	Training	36.0691	34.4888	32.4188	33.9019	26.7072	21.2141		0.956187	0.898795	0.939914	0.740443	0.58815
CATTaaagatagtcatcttggggcTGGTCC	1	Test	36.077	41.4831	35.132	40.2364	41.1966	24.0143		1.14985	0.973807	1.11529	1.14191	0.665641
ATGTctgctcatgtttcagacaagTGGTTA	1	Training	36.0976	35.6061	31.5985	23.4375	19.8381	0		0.986384	0.875364	0.649282	0.549568	0
ACAGctttgatttctctttctcaaAGGCAA	1	Training	36.1008	40.1694	9.39364	2.99621	0.451152	0.0726468		1.1127	0.260206	0.0829958	0.012497	0.00201233
CAGCcacgtgggaggatgaggaagGGGCTT	1	Training	36.1468	37.3609	50.4181	52.0316	40.809	51.5944		1.03359	1.39481	1.43945	1.12898	1.42736
TTGTctccccacattttaaccaggGGGTAG	1	Training	36.1587	39.5924	37.5709	33.7351	33.3943	7.41604		1.09496	1.03905	0.932975	0.923549	0.205097
GCCAtttatcattcagaaaagggaAGGAAA	1	Training	36.1635	33.2627	26.259	21.3808	8.40336	0.211416		0.919786	0.726118	0.591227	0.232371	0.00584613
ATACattcccctctgttctacagcTGGGAA	1	Training	36.1742	35.973	32.8349	28.4076	17.8845	1.63339		0.994437	0.907686	0.785298	0.494398	0.0451535
GGCAgctgcagctggagagggagaAGGGAG	1	Training	36.1961	32.7015	30.3201	29.4131	26.5586	37.1525		0.903454	0.837661	0.812605	0.73374	1.02642
CAAAagtgataatatgattttctcAGGGAA	1	Training	36.2178	41.245	33.9522	4.20338	21.2229	1.30174		1.13881	0.937446	0.116058	0.585979	0.0359421
GCCGggcgcattggctcatagccaGGGTCG	1	Test	36.2181	39.5215	36.8379	36.9673	31.9657	2.89179		1.09121	1.01711	1.02068	0.88259	0.0798438
CCAGggaggtgcggaccccaggggAGGTCA	1	Training	36.2222	38.2984	34.7945	39.3141	33.6597	33.5441		1.05732	0.960585	1.08536	0.929258	0.926066
AGGGggatgcagggaggggtccccAGGTGG	1	Training	36.2389	38.5524	37.7686	35.059	27.2138	24.3258		1.06384	1.04221	0.967442	0.750955	0.671262
GTGAaaagacgtgggtgggaggcgTGGTGG	1	Training	36.2559	35.9857	30.5514	17.9943	11.4202	2.61905		0.992546	0.84266	0.496314	0.314989	0.0722378
TCTTctctgactcttcccaaccacTGGTTC	1	Training	36.2745	39.5184	32.8947	31.728	19.6078	1.39082		1.08943	0.906828	0.874665	0.540541	0.0383415
CAGCcggccacctcctctctgggcAGGGTT	1	Training	36.2844	40.8113	40.59	40.0295	35.8305	1.42077		1.12476	1.11866	1.10321	0.987488	0.0391563
AAATatttctggggcctcttctgaGGGTGG	1	Training	36.3124	43.7571	41.8262	36.2417	35.5515	26.7783		1.20502	1.15184	0.998053	0.979046	0.737443
CTAAagatcattttccaagactttTGGCAT	1	Test	36.3365	40.2428	39.6675	25.0072	4.4666	0		1.1075	1.09167	0.688212	0.122923	0
GAGGctctctgcacgttgcagttcTGGGGA	1	Training	36.3382	38.4	32.8632	24.8993	5.14644	0.558928		1.05674	0.90437	0.685209	0.141626	0.0153813
TTAAataactctgtcagtgtggagTGGGCA	1	Test	36.3409	44.5255	37.62	43.6123	2.24949	0.205761		1.22522	1.0352	1.20009	0.0618997	0.00566198
ACCTcataaagggctttcttacagTGGTGC	1	Training	36.3415	45.5951	31.0345	35.8779	32.1168	11.1441		1.25463	0.853969	0.987243	0.883751	0.306651
TAGGgaaggagtggagggacagggTGGCTC	1	Training	36.3592	35.9879	40.5078	41.9502	35.8406	46.2961		0.989786	1.1141	1.15377	0.985735	1.2733
ATTCttgaattacaataataaaaaTGGAGA	1	Training	36.3636	31.8408	11.2385	1.45278	2.85714	0		0.875622	0.30906	0.0399516	0.0785714	0
AAATtggatggcagtttccatctgTGGTTG	1	Training	36.3636	39.9113	33.5135	24.5119	28.4884	0.952381		1.09756	0.921622	0.674078	0.78343	0.0261905
GGGActgaatagtccccgaggaggGGGATG	1	Training	36.3636	42.6036	46.5784	43.6123	37.3391	26.8191		1.1716	1.28091	1.19934	1.02682	0.737526
AGTCcctgctcggggctggatggtCGGGGG	1	Training	36.3742	39.9233	37.1589	36.7957	28.3474	28.5991		1.09757	1.02157	1.01159	0.779328	0.786247
TGGCtgaggaacgggagaggaggtGGGAGC	1	Training	36.3874	39.2971	40.8163	41.5361	36.7347	40.5405		1.07996	1.12171	1.14149	1.00954	1.11414
CATGgtcacaaagtggcccaaaggAGGCAG	1	Training	36.3934	35.6302	31.5081	25.9846	7.38559	1.35626		0.979029	0.865762	0.713992	0.202937	0.0372667
ACACtctgaatggtgaacgcaggcTGGAAA	1	Training	36.3934	45.6647	30.5936	21.3699	23.0088	1.45773		1.25475	0.840635	0.58719	0.632225	0.0400546
CCTGagcttgacctcttatgtcctTGGATT	1	Training	36.3935	36.3625	33.3325	31.2405	10.9734	0.758702		0.999147	0.915891	0.858408	0.30152	0.0208472
TGACggcgccgcgctcgaggcggcCGGGGC	1	Training	36.3951	32.8215	33.3854	28.2325	23.1383	0.876353		0.901812	0.917306	0.775724	0.635754	0.0240789
TGGAaaaatggcaaccctgtctgtAGGAGG	1	Training	36.439	36.2658	37.5355	34.1334	30.3519	31.8484		0.995248	1.03009	0.936728	0.832953	0.874019
CCATacctggaggtggggcctggaAGGGGC	1	Training	36.4448	41.015	36.9615	27.0512	21.1539	1.96978		1.1254	1.01418	0.742253	0.580437	0.0540484
TGCAcatgggcttgggagaagaagAGGGAG	1	Training	36.4553	42.7345	38.4791	39.6003	39.0898	29.5099		1.17224	1.05551	1.08627	1.07227	0.809482
TGTTgttaggaaaatgattgttaaAGGCTT	1	Training	36.4641	40.6439	12.1951	0.173611	0	0		1.11463	0.334442	0.00476115	0	0
TAGGagtaaaagggtagagggccaAGGGTA	1	Training	36.5079	31.6703	41.519	26.0241	28.8714	3.84615		0.86749	1.13726	0.712834	0.790825	0.105351
CTCCcagggaaggaggcagggtagAGGGAG	1	Training	36.5188	37.8663	36.6507	17.5272	25.1324	7.29303		1.0369	1.00361	0.479951	0.688206	0.199706
GTCAggttaaaattagtatcaaatTGGGAA	1	Training	36.5427	46.9835	36.2438	9.41358	5.83804	0.570342		1.28572	0.991822	0.257605	0.15976	0.0156076
TTTCctcacctttatcttctgggaTGGGAA	1	Training	36.5508	42.0927	39.2169	18.8519	10.1849	0.0492556		1.15162	1.07294	0.515773	0.27865	0.00134759
GGGAtttccttccgagccattttaGGGACT	1	Training	36.5609	36.7362	29.6999	22.4799	3.07158	0.197151		1.0048	0.812341	0.614862	0.0840127	0.00539241
AAAAtaaaataaaacagtgggaaaTGGTTA	1	Training	36.5741	46.8677	33.1155	2.34009	4.2	0		1.28145	0.905436	0.0639823	0.114835	0
ACATtccctaaagaaacaaagggtTGGGGC	1	Training	36.585	38.9589	37.2895	34.4684	40.7214	5.15394		1.06489	1.01926	0.942146	1.11306	0.140876
CCTCtctaaaagtaaaatagaagtGGGAAC	1	Training	36.5931	34.9138	35.4639	28.9109	28.1928	6.10526		0.95411	0.969143	0.790065	0.77044	0.166842
AGGCtccccaagtttccctggtctTGGCCG	1	Training	36.6046	36.9785	37.97	35.6984	30.6839	4.02629		1.01021	1.0373	0.975241	0.838251	0.109994
GAATtgtagcaacgtttggtttccTGGATA	1	Training	36.6337	40.2516	24.2857	3.57143	2.49433	0.473934		1.09876	0.662934	0.0974903	0.0680885	0.0129371
ATAAagtgtaaccccactttcagcTGGATG	1	Training	36.6472	36.8671	33.6634	37.1429	34.6774	20.442		1.006	0.91858	1.01353	0.946251	0.557805
CTGAatgagtgaatgaattaatgaTGGGGG	1	Test	36.6534	45.4039	22.9551	2.42718	7.5419	0.557103		1.23874	0.626276	0.0662199	0.205763	0.0151992
ACTAtgaaatatcagaaattctaaAGGCTT	1	Training	36.6667	44.4724	41.2533	25.7471	11.2172	0.228311		1.21288	1.12509	0.702194	0.305923	0.00622665
TGGAtctgtggggtgtagatgttcAGGCCA	1	Training	36.6972	37.5486	33.8432	39.0929	34.2222	34.0659		1.0232	0.922228	1.06528	0.932556	0.928297
AAATctagatcaattgttaggtcaTGGGGA	1	Training	36.728	39.2848	29.544	9.50673	3.65124	0		1.06962	0.804402	0.258842	0.099413	0
TCTGgaaaaatgtgttgtaatagtTGGGAG	1	Training	36.7347	45.9245	45.3629	28.125	13.4576	0.194175		1.25017	1.23488	0.765625	0.366345	0.00528587
GTATgcagaggaagaaaggggggtTGGCAT	1	Training	36.7504	34.6764	49.556	35.1325	30.7222	6.77726		0.943566	1.34845	0.955976	0.835968	0.184413
GGTTggtagagaaaaaagttggtcTGGGAA	1	Training	36.7521	37.9518	43.554	7.16253	19.1223	0.920245		1.03264	1.18507	0.194888	0.520303	0.0250392
CCAAagcaaccagtgatgtactcaAGGTTT	1	Training	36.7539	39.1801	37.0014	1.07163	8.76254	1.54278		1.06601	1.00673	0.0291569	0.238411	0.0419758
TGGGgctgggcccctgacccaacgTGGAGC	1	Training	36.8175	31.0381	26.5936	11.982	26.5356	3.83721		0.843027	0.72231	0.325443	0.720735	0.104223
ATAGgaagaactgtgaagaattgtAGGGGA	1	Training	36.8272	31.954	29.4118	31.4225	29.4271	25.3482		0.867675	0.798643	0.853242	0.799058	0.688301
CTTTctttagacaattcataggtgTGGAGA	1	Training	36.8557	46.1326	43.1034	40.1709	27.6873	0.909091		1.25171	1.16952	1.08995	0.751236	0.0246662
TCTCtagacattggaggagggggcAGGAGA	1	Training	36.859	40.3169	35.288	33.8294	30.9218	11.0294		1.09382	0.957378	0.917805	0.838922	0.299233
TAACaattaccctctattgcccctTGGGCC	1	Training	36.8627	40.3721	34.7	35.1429	25.7699	11.3139		1.0952	0.941332	0.953346	0.699077	0.306919
GCATggctgggagtgcaggggcagGGGGGG	1	Training	36.8844	38.8804	32.4436	1.25744	2.70311	1.22208		1.05412	0.879602	0.0340915	0.0732862	0.0331328
GAAAtgccactagagcctgtgaggGGGGTG	1	Training	36.8879	36.5972	37.031	37.0105	36.8548	36.4091		0.992121	1.00388	1.00332	0.999105	0.98702
CTGCccctgttttggggactcctgAGGGTC	1	Training	36.9066	31.5804	27.8342	8.58347	4.11157	0.839641		0.855685	0.754181	0.232573	0.111405	0.0227504
CCAGctcggagaaggtaaggggccTGGTCA	1	Training	36.9103	32.5382	33.3346	17.2689	15.8013	0.475021		0.881548	0.903126	0.467862	0.428102	0.0128696
TCCTtctctccttattcatttctgTGGCAT	1	Training	36.9193	48.0051	41.2073	40.6869	36.6176	1.85923		1.30027	1.11615	1.10205	0.991829	0.0503593
TTTActtccaatcatctcatcagcAGGCTT	1	Test	36.9197	43.0129	42.1283	31.3727	14.962	0.247377		1.16504	1.14108	0.849756	0.405257	0.0067004
TCAAagcaatcagaaatgaacttcTGGGGC	1	Training	36.9266	37.6645	30.72	2.02156	7.13128	0.358423		1.01998	0.83192	0.0547454	0.19312	0.00970636
GGTTatttatgttccccagaatacTGGCCT	1	Training	36.9501	42.5968	42.3645	40.5995	37.1901	6.48379		1.15282	1.14653	1.09876	1.00649	0.175474
GAGGgcagccagggtaggggcacgTGGAGA	1	Training	36.9564	38.6962	38.1429	38.6865	23.3088	18.6977		1.04708	1.03211	1.04682	0.63071	0.50594
GACAtagtttctttagacaattaaAGGATA	1	Training	36.9612	49.1126	11.613	1.14882	0	0		1.32876	0.314194	0.0310817	0	0
AATTtatattgcatgattgtttcaTGGACC	1	Training	36.9658	39.1608	37.0968	24.1573	11.4447	2.95276		1.05938	1.00354	0.653504	0.309601	0.079878
TAAGgtgctgttaagagttcgttcAGGTCA	1	Training	36.9661	55.8383	51.9685	52.6485	52.4911	40.2214		1.51053	1.40584	1.42424	1.41998	1.08806
ATTAgaaccccggaaggtgggaggAGGCTA	1	Training	36.9663	41.6385	37.3861	40.5494	41.4502	39.8341		1.12639	1.01136	1.09693	1.1213	1.07758
GTTTgtaagcatagaggtgctatgGGAATG	1	Test	36.9748	29.7297	23.6453	16.0991	11.6129	1.6129		0.804054	0.639498	0.435407	0.314076	0.0436217
TTATtcatatatcagtacacttaaAGGGAT	1	Training	36.9822	41.2556	37.3196	28.4188	25.7848	1.6		1.11555	1.00912	0.768444	0.69722	0.043264
CATGctggagccagcggcctggctAGGGGG	1	Training	36.9908	26.3567	26.1463	19.1624	8.69285	0.0209342		0.712522	0.706834	0.518032	0.235001	0.000565931
GTCTttaaagcatcgaaagtgagcAGGCTC	1	Test	37.0052	33.9774	37.6209	32.5881	19.4902	2.10532		0.918179	1.01664	0.880637	0.526688	0.0568926
AGGCggaggctgggaggacaggcgTGGGGT	1	Training	37.0089	39.0842	32.1016	36.991	35.1708	15.3659		1.05608	0.867403	0.999518	0.950334	0.415194
ACCCcagtgactaatccacttggcTGGGGT	1	Training	37.0107	37.2182	38.983	8.61573	25.4471	0.588024		1.00561	1.05329	0.23279	0.687561	0.015888
GAAAtgttttcccggtggatattgAGGGAG	1	Training	37.0107	43.3014	36.5011	27.2953	9.1358	0		1.16997	0.986231	0.737498	0.246842	0
GGACttgtcttgaaaacgtgctgtTGGGCC	1	Training	37.0322	34.1927	31.3389	14.8437	8.111	0.0596396		0.923325	0.846262	0.400832	0.219026	0.00161048
GAGActaaggctcatgaagagggcTGGTCC	1	Training	37.0577	46.5152	36.7521	7.82123	0.404858	0.149477		1.25521	0.991754	0.211055	0.0109251	0.00403362
ACAAtggagatataaccctcgatgAGGGAG	1	Training	37.0814	42.5525	33.1787	38.5646	29.7441	25.1111		1.14755	0.894755	1.04	0.802131	0.677189
AATCctagctatgtggcaggacccTGGCAG	1	Training	37.0858	34.9578	38.0508	37.8856	28.4299	15.9066		0.94262	1.02602	1.02157	0.766598	0.428915
GCACagaggtggggaagccactggTGGAGG	1	Training	37.0895	40.0013	42.6468	49.8921	42.5497	48.3155		1.07851	1.14984	1.34518	1.14722	1.30268
TCTTaggagaaaactctgtgaaaaTGGTGT	1	Training	37.0909	32.1759	15.8898	0	7.98969	0.268097		0.867488	0.428402	0	0.215408	0.00722809
AAATcacattggcccagaatggggTGGGGG	1	Training	37.1032	42.8332	36.8442	37.4792	34.6264	33.7721		1.15443	0.993018	1.01013	0.933244	0.910219
CAGAgaaaaaatgaccagataatcAGGTTT	1	Training	37.1069	35.5814	28.211	5.36913	1.50538	1.10375		0.958888	0.760263	0.144693	0.0405686	0.0297452
TACCagaagtagaattagactagtTGGATG	1	Test	37.1549	43.1968	37.8039	11.6812	27.4646	2.61033		1.16261	1.01747	0.314392	0.739191	0.0702554
GCTCtgtggtatgacaatttctagAGGACC	1	Test	37.1634	34.949	27.3548	29.5573	29.7459	8.06452		0.940415	0.73607	0.795334	0.800409	0.217002
GGCTcatttctctgcttggtgcaaTGGGGA	1	Test	37.1705	36.5765	19.3303	8.0397	2.63897	0.168634		0.98402	0.520044	0.216293	0.0709963	0.00453677
TGCGggggcctcggtgccggctggAGGGCA	1	Training	37.1851	35.8384	37.9547	27.6997	26.7404	1.93644		0.963785	1.0207	0.744913	0.719115	0.0520756
TCTCcctagccctttgattgagtcAGGGGT	1	Training	37.1958	42.697	6.34903	0.0639647	0	0.0836252		1.1479	0.170692	0.00171967	0	0.00224824
ACTTctgcttctcaggcctgggggAGGGGC	1	Training	37.1988	32.554	30.4257	13.4674	0.339292	0.309022		0.875137	0.817923	0.362038	0.00912106	0.00830732
GCCActgcacctggccttaccttaTGGCTT	1	Training	37.2056	38.7092	36.2186	24.2022	7.36999	1.73017		1.04041	0.973472	0.650498	0.198088	0.0465029
AGAAaaggcattatatccttagctTGGGTA	1	Training	37.2129	35.7296	35.0225	37.7143	32.1285	3.97661		0.960141	0.94114	1.01347	0.863371	0.106861
TTTTagttagtttcaatttcatcaAGGGAA	1	Training	37.2287	43.8646	38.3242	33.0508	25.5418	4.39394		1.17825	1.02943	0.887778	0.686078	0.118026
ACCCaaagactggacagccagggcTGGGTG	1	Training	37.2353	35.2321	33.8655	31.5446	21.8223	3.91279		0.946202	0.909499	0.847167	0.586063	0.105083
AATTcgccaaaatgacgaacacaaAGGGAA	1	Training	37.2374	43.5639	14.1028	0.850774	0.934609	0.473837		1.1699	0.378726	0.0228473	0.0250987	0.0127248
CGGAtgctgcatggagaatgagccAGGAAC	1	Test	37.2414	30.379	21.7036	0.215633	0.13245	0.289436		0.815732	0.582782	0.00579016	0.00355654	0.00777188
CTCAgcgctggacatttggtcggtTGGTGC	1	Training	37.2441	36.8142	34.2657	32.1137	19.4417	2.14861		0.988458	0.920029	0.862248	0.522008	0.0576901
GTAAtaaatgccgactagctcttcAGGTCA	1	Training	37.2508	37.3266	38.4961	28.5945	9.67943	0.513236		1.00203	1.03343	0.767619	0.259844	0.0137778
ATTTggctctttgtttctgtccctAGGCAA	1	Test	37.2564	40.1708	34.1369	31.002	19.7658	0.32452		1.07822	0.91627	0.832124	0.530533	0.00871043
AGTGatttctggtgcaacgtggttGGGCTT	1	Training	37.2822	41.1633	37.6874	27.5591	8.00821	0.639659		1.1041	1.01087	0.739201	0.2148	0.0171572
ATCTagaatgaaaaccacaaggccAGGGTT	1	Training	37.3041	27.7666	31.5678	5.79965	14.0816	0.581395		0.744332	0.846229	0.15547	0.377482	0.0155853
AGTCtcacatagggttaggtagggAGGCCC	1	Training	37.3041	34.2294	33.0677	22.4206	16.8357	5.36082		0.917578	0.886437	0.601024	0.45131	0.143706
GTTTgtaagcatagaggtgctatgGGAATG	1	Test	37.3156	37.078	28.1268	19.3242	10.988	0.192089		0.993633	0.753755	0.517858	0.29446	0.00514767
TGGAgactttccagtttgtctggtGGGGTC	1	Training	37.3541	35.5634	11.8156	0	0.958466	0.3125		0.952061	0.316312	0	0.0256589	0.00836589
CCCCttttctgtagatattctcctTGGCGT	1	Training	37.3643	39.1927	39.4402	32.3058	24.7606	0.988875		1.04893	1.05556	0.864616	0.66268	0.0264657
GTGGcagaggcgtgggggcagggaTGGTAT	1	Training	37.3737	36.4964	26.8176	23.5084	26.1406	7.35661		0.976524	0.717553	0.629007	0.699437	0.196839
GGGTctgagaaagggggacggagcTGGGAC	1	Training	37.3782	37.2069	30.1746	6.07455	8.78661	0.376952		0.995418	0.807277	0.162516	0.235073	0.0100848
TAGGaattatgttaagaatgcatcCGGGCA	1	Training	37.4134	39.4074	39.0158	29.5209	20.9139	2.98507		1.0533	1.04283	0.789045	0.558995	0.0797863
CTGCttgcataaaaggccagtcttAGGGGG	1	Training	37.4179	38.5818	34.5354	20.428	13.9193	1.79713		1.03111	0.922964	0.545942	0.371995	0.0480287
CTCTtttgcttctgggccactaacTGGCAA	1	Training	37.4268	36.5574	35.7986	30.413	25.9603	0.885458		0.976769	0.956496	0.812599	0.693629	0.0236584
GGATcttcttcttatcacctaaagAGGGAG	1	Training	37.4429	37.5188	1.52999	0.0682594	0.0722543	0.150489		1.00203	0.0408619	0.00182303	0.00192972	0.00401916
TTTTccatattcgaagtgcaaaacTGGATT	1	Training	37.457	38.7302	26.5993	5.36913	2.7972	0		1.03399	0.710129	0.143341	0.0746776	0
TGCCatcgcagcatcaccctcggtGGGTTT	1	Training	37.4708	35.7337	34.3307	35.559	27.9064	23.1387		0.953643	0.9162	0.948979	0.74475	0.617512
TAACtggtcctttactatgttttaGGGATG	1	Test	37.4752	38.8913	23.396	3.64169	4.8615	0.334262		1.03779	0.624307	0.097176	0.129726	0.00891954
TCCAtcttgctttcatctggcttcTGGTAT	1	Training	37.4909	38.4325	34.8737	35.7006	14.5195	0.168584		1.02511	0.93019	0.952247	0.38728	0.00449667
CAGGccacgtgctcctcaggaagcTGGGGG	1	Training	37.5037	37.6295	37.9162	30.9261	15.3969	0		1.00335	1.011	0.824614	0.410544	0
CAAGaaccagcaggccacagaggcAGGGGT	1	Training	37.5172	40.0512	36.1685	0.664697	0.949367	0.840336		1.06754	0.964049	0.0177171	0.0253048	0.0223987
AACTgccaagaaattcatgctagtTGGAAA	1	Test	37.5251	37.0869	28.7454	2.07966	5.14644	0.341297		0.988323	0.766032	0.0554206	0.137147	0.00909517
GACTttgttcttcacattccttgcTGGCGC	1	Training	37.5315	47.6302	38.8008	40.8307	21.6682	0.20458		1.26907	1.03382	1.0879	0.577332	0.00545089
GAGTggggagggccacaggagccaAGGTAT	1	Training	37.5375	35.5828	39.4286	38.1399	36.5005	17.9553		0.947926	1.05038	1.01605	0.972373	0.47833
AAGGggtgggaggtctggcggtctCGGTCA	1	Training	37.5616	33.1629	32.293	27.9263	18.2739	3.87297		0.882893	0.859734	0.743482	0.486505	0.10311
CTCTatggggctttttgcagggttAGGTTG	1	Training	37.5691	41.311	40.5822	30.3754	2.62346	0.559701		1.0996	1.0802	0.808522	0.0698302	0.0148979
TGTCacgctccatggcggaggccgGGGTGT	1	Test	37.5811	31.8817	33.0797	20.4422	9.06814	0.358974		0.848343	0.880222	0.54395	0.241295	0.00955198
CATTtggcatcgtgtttgataattTGGAAG	1	Training	37.5839	38.477	36.803	8.4048	12.0527	0.598802		1.02376	0.979222	0.223628	0.320689	0.0159324
TGGAaatttaagccccccagaagcAGGCCT	1	Training	37.5928	40.7469	35.295	33.93	28.0015	12.0907		1.0839	0.938876	0.902565	0.744863	0.321623
CATAgcagggctgtgctagggaggAGGTGG	1	Training	37.5981	37.4573	41.8585	35.1137	26.0038	33.639		0.996256	1.11331	0.933921	0.691624	0.894699
GATGaataaagaataaagtgaacaAGGGAA	1	Training	37.6	40.9669	30.9255	3.37079	2.15054	1.17302		1.08955	0.822487	0.0896486	0.0571951	0.0311974
CTTAataagatacctagaaaaatgAGGACT	1	Training	37.6033	44.8087	46.3068	45.283	34.3137	3.2967		1.19162	1.23146	1.20423	0.912519	0.0876706
AGGCtataatcctttcagatttgaAGGATG	1	Training	37.6106	43.0595	8.75912	2.12766	0.597015	0.330033		1.14488	0.23289	0.0565707	0.0158736	0.008775
TTGAtcacaattaggggtggggaaGGGTGA	1	Training	37.6147	43.3784	39.0999	25.538	14.3511	0.70922		1.15323	1.03948	0.678938	0.38153	0.0188549
TTCTctggcatatgatctttatatGGGATT	1	Training	37.6181	55.7294	52.0652	40.2523	47.5408	14.5391		1.48145	1.38405	1.07002	1.26377	0.386492
CCCAagtcaggcgccgtgcacagcTGGGTC	1	Training	37.6183	40.6637	35.3534	34.5037	24.5897	5.94685		1.08096	0.939793	0.917207	0.653665	0.158084
ATCTtctatctttcttcctcctcaGGGTTC	1	Training	37.631	46.6137	39.2415	41.9859	32.7981	0.646581		1.23871	1.0428	1.11573	0.871574	0.0171822
GTGAgggagctgccgggaggagggAGGAGA	1	Training	37.6325	39.2854	43.8912	43.5569	41.2343	27.8033		1.04392	1.16631	1.15743	1.09571	0.738811
CGACagctccacgccgagtggccgCGGGCG	1	Training	37.6643	31.102	34.1007	28.5997	14.776	0.42513		0.825768	0.905385	0.759331	0.392307	0.0112873
TCATctcagcctctgtggctttgcCGGGCC	1	Training	37.6677	34.501	10.6099	1.29959	0	0		0.915929	0.281671	0.0345015	0	0
CTTActttgaattcctgggtccagAGGGAA	1	Training	37.6858	42.4201	17.8846	13.6647	0.717381	0.191281		1.12563	0.474571	0.362595	0.0190359	0.00507569
GGGGcatgagggaggggccggcttTGGGGG	1	Training	37.6912	26.6174	28.0776	9.17107	10.0023	1.69186		0.706199	0.744939	0.243322	0.265377	0.0448875
CTTCttacccttcctatatctgaaGGGCTT	1	Training	37.6984	42.5891	42.5659	46.6654	41.5536	23.2178		1.12973	1.12912	1.23786	1.10226	0.615884
GGTCattttctgtttctcaaaacaTGGTCA	1	Training	37.7099	38.2737	26.6755	16.3974	5.16464	0		1.01495	0.707388	0.43483	0.136957	0
ACAGcgtttattgctggaggccctGGGCTA	1	Training	37.7156	34.0792	34.8925	26.2709	18.1667	0.400641		0.903582	0.925146	0.696551	0.481675	0.0106227
GCCCcactgtttcttctatgtatcTGGTAT	1	Training	37.7163	51.89	11.1455	0.653595	0	0.347222		1.3758	0.295509	0.0173293	0	0.00920617
CCCCcgtgcgtatctcgcttaagaTGGCAG	1	Training	37.7289	40.2899	34.3537	40	41.2811	5.82011		1.06788	0.910541	1.06019	1.09415	0.154261
CCTTgttgctttctcttcaagtttTGGTTT	1	Test	37.7302	40.5492	17.2015	26.5557	3.871	0.355774		1.07472	0.455909	0.703832	0.102597	0.00942943
ATGAttgtcttaggaatttcttaaAGGGGA	1	Training	37.7358	43.3735	37.9464	20.1149	12.0507	0		1.1494	1.00558	0.533046	0.319345	0
ATGGaggacgccagggtctggcgcTGGCCC	1	Training	37.7403	35.709	35.1954	29.2043	27.0894	14.5148		0.946176	0.932568	0.773823	0.717784	0.384597
CATGaagttctgaaaagctgctcaTGGTCC	1	Training	37.7667	45.8078	39.3255	24.9078	29.7608	3.0626		1.21292	1.04127	0.659517	0.788017	0.0810927
CGCTcacaaccgagcgcagggccgCGGAGG	1	Training	37.7796	33.3769	34.0123	13.2224	10.9563	0.472591		0.883463	0.900281	0.349988	0.290005	0.0125092
TAGTgaatctgatattagttggtgTGGGAA	1	Training	37.7828	43.6929	36.645	3.74415	1.1236	0.180832		1.15642	0.969884	0.0990967	0.0297383	0.00478609
AAGAtccttctggactaatttcagTGGCAA	1	Training	37.7948	39.1861	37.996	39.8739	30.4202	9.07456		1.03681	1.00533	1.05501	0.804878	0.240101
AGAGtgaggaacattactaggcctTGGAGT	1	Training	37.8069	30.3186	34.0326	31.4143	19.2814	1.32275		0.801934	0.900171	0.830914	0.509998	0.0349871
CCCAggtggtggtggggagctggaGGGCGA	1	Training	37.8319	40.3894	41.7873	47.342	45.4687	49.1149		1.0676	1.10455	1.25138	1.20186	1.29824
CACCacctcctggggctcggcccgCGGTCC	1	Training	37.8391	36.7395	37.8265	34.5217	24.2473	21.7556		0.970939	0.999666	0.912328	0.640801	0.574949
ATAAaaagatgtcagcctctggaaGGGAAT	1	Training	37.8415	33.4424	31.3191	30.0179	27.72	16.5421		0.883747	0.82764	0.793253	0.732528	0.43714
AACAagtgtttctgttgctgagagAGGCAA	1	Training	37.8619	36.5971	10.7994	0.872093	4.98442	0.182149		0.966594	0.285232	0.0230335	0.131647	0.00481089
TGTAcccagggtctgaaactatgcTGGAAG	1	Training	37.8738	31.7935	34.6369	30.2053	23.9521	6.72783		0.839459	0.914535	0.797525	0.632419	0.177638
GAATtgccaacaagggggagagaaGGGCAG	1	Training	37.8756	40.1269	1.59336	0	0	1.41079		1.05944	0.0420683	0	0	0.037248
TAGCtctggttgccagttttacacTGGTGA	1	Training	37.8873	38.8784	33.2872	45.5152	31.0336	37.8685		1.02616	0.878584	1.20133	0.819102	0.999503
TCTGaaaaaggagaggctggaggtTGGCAG	1	Training	37.8906	37.1069	35.5556	40.9722	29.2254	22.2997		0.979317	0.938373	1.08133	0.771308	0.588527
AAAAaactattaaatcatggaaacAGGTAA	1	Training	37.8987	37.0987	2.69151	0.361882	0.870647	0.135318		0.978891	0.0710186	0.00954866	0.022973	0.00357052
GAGTctctgtggatctctttcctcAGGGGA	1	Training	37.9032	47.9554	43.4629	43.0712	32.5581	3.85965		1.26521	1.14668	1.13635	0.858981	0.101829
GAATtttcctacaataaagaataaTGGCAT	1	Training	37.9061	44.6285	40.0826	3.0205	2.57738	0		1.17734	1.05742	0.0796838	0.0679938	0
CCCAtgctgtggctggattaaatcTGGCCC	1	Training	37.9343	36.3171	29.9131	20.6153	13.6292	0.860727		0.957369	0.788549	0.543446	0.359284	0.0226899
CTGAgtacacaagtccatggctggGGGATA	1	Training	37.9629	37.5971	39.6254	35.1249	9.07533	3.01802		0.990364	1.04379	0.925242	0.239058	0.0794994
CAAActcatttcatgagaagagccTGGCCC	1	Training	37.9715	36.8299	21.4649	2.14912	0	0		0.969933	0.565289	0.0565983	0	0
CTTTcttgttgagttcatgaatggAGGCCT	1	Training	37.9808	38.9105	41.3043	23.7548	28.7805	1.70213		1.02448	1.08751	0.625443	0.757765	0.0448155
TGCAggatggtgaaggtggatgggAGGGAT	1	Test	37.9813	42.8693	41.8797	40.7259	40.2622	45.3863		1.1287	1.10264	1.07226	1.06005	1.19496
GGATggacaccttgggcaaggcagTGGTGC	1	Training	38.0023	44.8589	39.4317	35.8307	19.0648	2.44681		1.18043	1.03761	0.942856	0.501676	0.0643859
AACAtgaaattggatgttttacaaAGGAAG	1	Training	38.009	45.8167	36.1217	1.16732	3.13901	0.444444		1.20542	0.950344	0.0307115	0.0825859	0.0116931
AGAGtcaagagtgtgtgtgtctgtAGGTTT	1	Training	38.01	38.2025	31.7664	32.3237	17.2345	0.947784		1.00507	0.835739	0.8504	0.453421	0.0249351
GCTGgtggaccctgcacgggagctGGGCAA	1	Training	38.0122	35.3927	33.3172	29.0133	4.38985	0		0.931088	0.876487	0.763262	0.115485	0
GGATgccaaccccagcagggcttcTGGGAA	1	Training	38.0206	37.7156	31.7174	12.4273	0.992976	0		0.991978	0.834217	0.326858	0.0261168	0
ACCAtaatctccctgggtgttctcAGGCCT	1	Training	38.0211	46.9524	45.9556	46.079	39.3307	24.5677		1.2349	1.20869	1.21193	1.03444	0.646159
CCCAttctcccgtcccccaggccgCGGAAG	1	Training	38.0269	33.3301	37.0567	36.1431	23.8042	13.59		0.876487	0.974484	0.950461	0.625982	0.357377
GCAGtaaaatagagctatcagttcAGGGTT	1	Training	38.0381	45.4186	34.0435	6.14223	4.297	0.954077		1.19403	0.894985	0.161476	0.112966	0.0250822
CAGTtgttcattccttaagcttgaTGGTTA	1	Training	38.0386	38.6808	14.7839	3.90395	1.61978	0		1.01688	0.388656	0.102631	0.0425826	0
CCAGcttcaattatttcatttgctTGGCCA	1	Training	38.04	41.7563	17.3827	2.62743	0.419425	0		1.09769	0.456958	0.0690701	0.0110259	0
CTTTtcaggtcaaaggggaaaattTGGATA	1	Training	38.0478	46.861	43.3511	32.5871	35.4515	5.16224		1.23163	1.13938	0.856477	0.931762	0.135678
TTGTggaagccctaggtgggtgccTGGTAC	1	Training	38.0553	30.5584	28.5714	5.99174	2.13844	0.307882		0.802999	0.750787	0.157448	0.0561928	0.00809037
CAATgttagttagaatttgtgcggGGGCAT	1	Training	38.0783	39.9497	40.4306	33.7596	27.5949	4.44444		1.04915	1.06178	0.886584	0.724689	0.116719
GACTgagacctgtgaaccatggggAGGCTC	1	Training	38.0785	37.5062	31.7324	35.3307	33.4292	29.4684		0.984969	0.83334	0.927838	0.877903	0.773886
ACCTgctgtagggtttttaccaatTGGTTC	1	Training	38.0801	36.9079	38.534	32.2691	19.8464	2.73261		0.969218	1.01192	0.847399	0.521176	0.0717596
CGCAgggctggcggcggggccccgGGGCAG	1	Training	38.0916	37.7004	34.1291	26.1321	22.0565	5.4611		0.989729	0.895973	0.686033	0.579038	0.143368
TACAttcgtaggaaaccactgtggTGGATT	1	Training	38.0952	39.372	41.9287	42.217	40.9605	37.0821		1.03351	1.10063	1.1082	1.07521	0.973404
AATCaggtgtggtttggtttggctTGGGTT	1	Training	38.1068	42.8571	34.3693	30.2207	31.7814	0.571429		1.12466	0.90192	0.793053	0.834008	0.0149955
CTGGaagtggggcctggggctgccGGGCCA	1	Training	38.1071	34.2432	34.8528	29.4991	23.4927	7.49306		0.898604	0.914601	0.77411	0.616492	0.196632
TTTTttggacaagctcttagcttcAGGTTG	1	Training	38.1119	42.9896	41.1692	28.1623	21.673	1.9025		1.12798	1.08022	0.738937	0.568668	0.0499187
TCCTtaactttaataatcctttagGGGCCT	1	Training	38.1355	42.5078	39.0307	21.8134	2.83981	0.559621		1.11465	1.02347	0.571997	0.0744662	0.0146745
CACCccttctgggccgctgtggaaAGGGCT	1	Training	38.1356	38.9021	32.321	28.1179	27.1394	0.809717		1.0201	0.84753	0.737314	0.711654	0.0212326
CTTCtccgggagccctcagccgggAGGGAC	1	Training	38.1604	40.2621	45.1818	42.8586	39.0953	37.4445		1.05507	1.184	1.12312	1.0245	0.981239
GGGAggacctgaagaaggagggtgAGGTAA	1	Training	38.1609	39.4015	33.425	20.411	25.3165	2.03252		1.03251	0.875897	0.534865	0.663413	0.0532618
TGAGtccccggcgtgggttgggggGGGGGT	1	Training	38.1617	37.4534	38.4756	32.9779	26.7838	3.54533		0.981438	1.00823	0.864163	0.70185	0.0929027
AATGagactgcaatgattgaagtcTGGGAA	1	Training	38.1625	37.0234	35.5677	40.5195	28.7373	10.4819		0.970149	0.932006	1.06176	0.753024	0.274665
AGAActcatttcaatgttgagctgTGGCAC	1	Training	38.1694	47.4545	38.0381	5.17162	4.11307	0.377227		1.24326	0.996558	0.135491	0.107758	0.00988295
AGGCtggtggcttctccaggacccTGGCCT	1	Training	38.1868	40.1235	41.5584	43.6937	29.7362	6.15385		1.05071	1.08829	1.14421	0.778704	0.161151
AAAAttacatttaatgtttctaatAGGAGA	1	Test	38.1877	39.7333	24.6411	0.447427	0.733496	0		1.04047	0.645264	0.0117165	0.0192077	0
CCAGgtgcggttctgggaggggctGGGTCA	1	Test	38.1966	40.3539	32.8071	31.7361	14.3322	4.35407		1.05648	0.858901	0.830863	0.375223	0.113991
ATTGtgctgggcttgcaaggatgtGGGCTC	1	Training	38.1985	38.6766	37.008	37.114	25.6371	10.916		1.01252	0.968834	0.971608	0.671153	0.285771
TAAAaatcatatccaaatatgacaAGGTTT	1	Training	38.2018	43.2749	40.5947	39.9679	28.828	10.9627		1.1328	1.06264	1.04623	0.754623	0.286967
TATTtaatgggcattaagtggcttTGGCTG	1	Training	38.2075	40.7783	40.4332	21.7868	5.80524	0.69808		1.06728	1.05825	0.570223	0.15194	0.0182707
GAACcactgtgtgtaacaggtgacTGGTTA	1	Training	38.2143	46.7005	35.2357	2.04545	0.516796	0.432277		1.22207	0.922057	0.0535259	0.0135236	0.0113119
ACTTgccacttgcttatattatttAGGGTT	1	Training	38.2266	42.6264	35.6394	21.6785	11.6425	0.709344		1.1151	0.932317	0.567106	0.304565	0.0185563
GTAAggtaaagaagataaatggccAGGATT	1	Test	38.2353	46.6454	39.1771	22.5806	25.9598	1.33779		1.21996	1.02463	0.590571	0.678948	0.0349884
CTGTtctgccaggaggcaaaggctGGGATA	1	Training	38.2353	40.6828	42.629	45.9016	45.2648	46.2541		1.06401	1.11491	1.2005	1.18385	1.20972
TGAAgtttctgaaagctgctaattTGGGGC	1	Training	38.2456	37.381	35	19.6721	19.8966	2.25989		0.977392	0.915138	0.514363	0.520233	0.0590888
GACCtggggcaggaagggcagggcAGGATA	1	Training	38.2547	44.0459	38.6075	9.58305	35.1844	0.581829		1.15139	1.00922	0.250507	0.919741	0.0152094
TGAGgtatgacagtcagaagcttgGGGGCA	1	Training	38.2591	48.0355	42.4597	46.4338	40.1349	15.4891		1.25553	1.10979	1.21367	1.04903	0.404848
TCATacatttatgacaaatctaatGGGCTG	1	Training	38.2637	39.823	36.9663	28.5714	20.0993	0.219298		1.04075	0.966094	0.746699	0.525283	0.00573124
AGAGgaggccgtagggaagggaaaTGGAAA	1	Training	38.2801	43.4992	41.3069	29.7629	36.4023	31.6618		1.13634	1.07907	0.777504	0.950946	0.827109
AGCTctttccccagagttgtttccTGGCCA	1	Training	38.2834	51.263	43.6202	46.7066	40.2597	17.6166		1.33904	1.1394	1.22002	1.05162	0.460163
CAGTttttccatcagagggagagtAGGTTA	1	Training	38.2858	37.4825	31.1494	34.3456	29.8544	9.08127		0.979018	0.813602	0.897084	0.779777	0.237197
TCAGgacccagctccccgggtgggTGGAGG	1	Training	38.3054	34.4402	31.9346	29.7392	5.22773	2.41488		0.899097	0.833684	0.776372	0.136475	0.063043
TCCCgggggcgcggccggtcggcgCGGCGG	1	Training	38.3364	40.9286	36.0893	8.18241	21.3047	0.544907		1.06762	0.941384	0.213437	0.555729	0.0142138
GCCTggcgggagagtgtgcggagcTGGGCC	1	Test	38.3489	39.9052	38.5889	17.0293	28.0786	5.84001		1.04058	1.00626	0.444063	0.732186	0.152286
CTCTcttggcttggagcttagtccAGGGGT	1	Training	38.3541	41.0833	41.087	42.9621	38.1449	19.7403		1.07116	1.07125	1.12014	0.994546	0.514685
GCCTattagctttatactttctgaAGGACT	1	Training	38.3562	41.8552	31.6667	16.1692	2.38095	0.238095		1.09122	0.825595	0.421553	0.0620748	0.00620748
GCTAcaaagtctttctagaagtaaTGGTCT	1	Training	38.3592	28.3816	0.475624	0.120773	0	0.606061		0.739891	0.0123992	0.00314847	0	0.0157996
TGATttcaggctttttgaggggatTGGGTG	1	Training	38.3602	39.4904	5.74257	2.20662	0.337838	0.25641		1.02946	0.149701	0.0575237	0.00880699	0.00668428
GGATccatccacccacaggaggccTGGCAC	1	Training	38.3671	39.1073	34.6825	34.3153	26.8852	0.380744		1.01929	0.903965	0.894394	0.700737	0.00992371
AGACctaaaatagctgtttacattTGGAAG	1	Test	38.3675	36.4485	37.189	20.7833	2.4794	0		0.949984	0.969284	0.54169	0.0646223	0
GTAGcataatttgcttgtgtcatgTGGATA	1	Training	38.3721	37.88	16.1727	6.13546	2.138	0.203874		0.987177	0.421471	0.159894	0.0557175	0.00531307
ATAGtaatgttcagactatcttaaTGGTAT	1	Training	38.3833	38.5686	33.2054	27.1452	12.1606	5.66814		1.00483	0.865101	0.707213	0.316821	0.147672
CGGCtgtcaccccggggctgggggTGGTGC	1	Training	38.3882	40.7428	33.5494	17.7264	6.90124	0.487768		1.06134	0.87395	0.461766	0.179775	0.0127062
CCTCaggctgcattaattaaataaCGGGGT	1	Training	38.3929	46.6667	40.3465	44.1327	37.8205	7.25		1.2155	1.05089	1.1495	0.985092	0.188837
GGAAtaggaaattatacttccctcTGGTGC	1	Training	38.3954	46.0274	38.0952	38	32.7974	18.1818		1.19877	0.992182	0.989701	0.854202	0.473541
ACTGctaaaactataggcaggaaaAGGACT	1	Training	38.401	46.3395	4.24686	1.23141	0.35212	0.150023		1.20673	0.110592	0.0320672	0.00916955	0.00390676
GTTCaaaaaggaatgtcataattcTGGGGG	1	Training	38.4058	45.5729	40.0568	36.6048	23.8095	0.859599		1.18662	1.04299	0.953105	0.619946	0.022382
TTTCttaataagtgggattgctccTGGCCA	1	Training	38.4096	46.2903	39.6628	42.6491	30.0473	4.10778		1.20518	1.03263	1.11038	0.782286	0.106947
GGTGaaaaactcaccatccagggaAGGGAC	1	Training	38.4293	37.9217	35.5905	25.1341	2.60747	1.32148		0.986792	0.92613	0.654034	0.0678512	0.0343874
AGGTgtcgtccacgggcgggggcaTGGTAA	1	Test	38.4433	40.2164	30.7833	6.02711	3.11535	0.155453		1.04612	0.800746	0.156779	0.0810375	0.00404369
TGGCtggtgaccccaacttgcataAGGTCT	1	Training	38.4444	42.1369	33.0469	36.6587	28.4832	11.7548		1.09605	0.859601	0.953551	0.740894	0.305761
TCTTttcatcacatagtgtttattAGGACT	1	Training	38.4462	46.3023	42.7469	45.6395	28.866	5.51075		1.20434	1.11186	1.1871	0.750815	0.143337
CTTCtacattagggttcatagcccAGGACT	1	Training	38.4488	43.4444	39.5716	36.747	32.4361	22.8717		1.12993	1.0292	0.955737	0.843616	0.59486
TTCTgcaaatgtcatttcttcataAGGATC	1	Training	38.4536	41.2229	11.7715	1.43409	0.636492	0.229183		1.07202	0.306122	0.037294	0.0165522	0.00595998
GTTTttgggtctagagggcggggtTGGTGC	1	Training	38.455	39.4944	9.38164	0.694243	1.77803	0.598007		1.02703	0.243964	0.0180534	0.0462367	0.0155508
GTTTctcggcttttcttaaagttcTGGAGG	1	Training	38.4615	39.1304	21.9136	10.0977	1.13208	0		1.01739	0.569753	0.262541	0.029434	0
GCTGctaatgttaaaaacaaaattTGGGTG	1	Training	38.4663	48.1324	39.7919	7.87449	5.77274	0.145443		1.25129	1.03446	0.204712	0.150073	0.00378105
CATAcagaatccaaatatcacagcTGGAAT	1	Training	38.4846	41.3086	28.7203	1.33798	8.67499	0.094184		1.07338	0.746282	0.0347667	0.225415	0.00244732
GGGGgctgaggtgcagaatccaggGGGTCC	1	Test	38.4897	41.7411	39.0256	37.4375	35.3201	34.6694		1.08448	1.01392	0.972663	0.917651	0.900746
GGTGgggaggagtgtgtgagtgggCGGGGT	1	Training	38.4941	43.9563	41.7227	7.9741	37.9116	0.759694		1.1419	1.08387	0.207151	0.984868	0.0197354
CAAGaaaactaaattggagcctctTGGACC	1	Training	38.5	46.5324	39.2927	24.7148	18.7097	0.621118		1.20863	1.02059	0.641944	0.485966	0.0161329
GGTGtgatgctgacaaggctgtatAGGAGG	1	Training	38.504	45.7759	33.5936	35.1508	33.9618	21.4405		1.18886	0.872469	0.912913	0.882032	0.556838
CTACggggaccgtcttgtggagggAGGGAG	1	Training	38.5093	40.1753	37.8959	34.5911	33.7199	1.00334		1.04326	0.984072	0.898254	0.875631	0.0260546
AGTTttttccccctgagaaacattTGGTCA	1	Training	38.5108	38.4739	32.9216	32.9793	20.6198	0.256937		0.999043	0.854866	0.856365	0.535429	0.00667182
ATGCtcatatttgaaatctaccttTGGGTC	1	Training	38.5151	46.4093	39.503	15.6863	12.9983	0.345423		1.20497	1.02565	0.407276	0.337485	0.00896852
TCAAaaagagggagtagagaacaaAGGATG	1	Training	38.5185	42.6549	38.3648	44.6541	40.6948	47.907		1.10739	0.996009	1.15929	1.0565	1.24374
CTGGgggccgaggccctggcgaggAGGATG	1	Training	38.5416	37.28	34.8624	39.3378	38	33.3725		0.967268	0.904541	1.02066	0.985949	0.865884
ACGAaatacttatgtatttgtcccTGGCTC	1	Training	38.5417	35.4709	35.3175	12.1993	3.00188	0.720721		0.920327	0.916345	0.316523	0.0778865	0.0186998
GGGGgctgaggtgcagaatccaggGGGTCC	1	Test	38.5445	41.3386	38.6276	41.0552	39.6884	37.9175		1.07249	1.00216	1.06514	1.02968	0.983733
TGTGggtgagtgagtgtgtgcgtgTGGGGT	1	Test	38.549	40.9934	40.7793	33.6487	22.8349	18.3434		1.06341	1.05785	0.87288	0.59236	0.475845
AGGGcagaaaaggggctgtagatgTGGGTT	1	Training	38.5496	44.6262	37.9487	12.5926	28.0612	7.33753		1.15763	0.984412	0.326659	0.727925	0.19034
TCACcttaatcctttcatggaaagAGGTGG	1	Training	38.5965	51.049	2.76423	0.542495	0.170648	0		1.32263	0.0716186	0.0140556	0.00442135	0
TCCTccatcccacacataatgggaAGGTTC	1	Training	38.5968	32.9072	33.7456	29.96	34.3644	0.283091		0.852591	0.874313	0.776231	0.890345	0.00733458
GGTGtctgatttatatcactgaggTGGCCA	1	Training	38.5986	44.6	43.8525	39.0545	39.0766	4.31267		1.15548	1.13612	1.01181	1.01238	0.111731
AAGCgactacaaatttgaatatctAGGTGT	1	Training	38.6029	38.2857	37.0588	26.6827	22.6744	0.793651		0.991782	0.96	0.691209	0.587375	0.0205593
GAGTtctcaaattttagaaggaaaAGGTGC	1	Training	38.6046	34.0273	3.00883	1.76415	0	0.994484		0.881432	0.0779397	0.0456979	0	0.0257608
GCTCtgcagatgtttggtccttatTGGGAG	1	Training	38.6364	42.0048	25.7373	4.70588	6.41892	0		1.08718	0.666141	0.121799	0.166137	0
GCGTaaggagaaaggatattgggtGGGAGA	1	Training	38.6364	47.0919	43.299	40.7273	40.4472	41.7722		1.21885	1.12068	1.05412	1.04687	1.08116
CTTTtttattcatgtggggagaagTGGATG	1	Training	38.6417	34.4186	17.3633	2.31608	2.07668	0.170068		0.890712	0.449342	0.0599372	0.0537419	0.00440115
CACCttgaaaggggaaggaaaagaAGGAAG	1	Training	38.6441	38.0252	33.9658	35.3047	32.7511	14.3141		0.983986	0.878941	0.913585	0.847506	0.370409
AACCcgtgccctggggcttggggtGGGAAA	1	Training	38.6616	41.6037	37.8805	33.5442	33.2866	9.72144		1.0761	0.979797	0.867637	0.860973	0.25145
TGGGtttgtgggtgctgctccgttCGGTCA	1	Training	38.6667	37.8229	39.0782	38.5277	25.4219	4.81818		0.978178	1.01064	0.996407	0.657464	0.124608
ACCTtttcacctctagctggaaggTGGCAC	1	Training	38.6768	43.8306	35.8763	41.9483	19.1579	0.656455		1.13325	0.927591	1.08458	0.495332	0.0169728
CCTGaatgggcaggtgaggattgcTGGTCA	1	Training	38.6788	43.6674	40.9361	35.2271	36.849	29.1463		1.12897	1.05836	0.91076	0.952692	0.753545
TCTTgtctttgccatttacactgcTGGGTT	1	Training	38.687	36.6154	25.4373	12.6208	2.84435	0.241202		0.946451	0.657515	0.326229	0.0735219	0.0062347
GAAAagagccggccagtcccaggcTGGAGA	1	Training	38.6933	36.7052	34.4826	27.9233	28.6209	14.5739		0.94862	0.891179	0.721658	0.739686	0.376653
CATGacataaagcacctcctcaggTGGGAA	1	Training	38.704	39.2	36.5217	34.6667	25.7576	19.8684		1.01281	0.943616	0.895686	0.665501	0.513342
GAACtccctggggagcctctgcccAGGTGG	1	Training	38.7111	39.0487	45.5864	49.3578	41.9266	52.4139		1.00872	1.17761	1.27503	1.08307	1.35398
AAGAttgtttaccggcatcttattTGGTGG	1	Training	38.7145	48.9167	42.9031	26.9449	7.8055	2.00305		1.26352	1.10819	0.69599	0.201617	0.051739
AATTtctttacagaaatcagtattTGGTCA	1	Training	38.7153	41.3361	39.7808	24.3633	19.5848	0.337244		1.06769	1.02752	0.629294	0.505867	0.00871087
AATTacatttaagataatgatctcAGGGTC	1	Training	38.7187	41.7537	43.7086	11.5385	14.7388	0.567108		1.07839	1.12888	0.298008	0.380664	0.0146469
GGGAaagtaacctgaggtgtccaaTGGTTG	1	Training	38.7187	39.8276	38.8982	40.8935	39.3509	25.5732		1.02864	1.00464	1.05617	1.01633	0.660487
GTTTttatgcctgttgtgggtcagAGGTTC	1	Training	38.7244	41.7674	13.1019	0.197901	0	0		1.07858	0.338337	0.0051105	0	0
GTTTgtaagcatagaggtgctatgGGAATG	1	Test	38.7292	37.2085	26.6225	17.3281	6.95144	0		0.960734	0.6874	0.447418	0.179488	0
TTTTttgtgtgatttgatcagtgtTGGCGT	1	Test	38.7324	38.8393	15.9322	4.49438	2.34043	0.19802		1.00276	0.411341	0.116037	0.0604255	0.00511251
ATTGttgctgtctccccagaggccTGGGGC	1	Training	38.743	32.8616	33.7731	30.8516	18.9729	2.76532		0.848193	0.871721	0.796313	0.489712	0.071376
AGAAgtcctcaagtcagtgttttgGGGTTT	1	Training	38.7473	38.254	40.2227	33.9154	13.5792	0.153532		0.987271	1.03808	0.875298	0.350456	0.00396238
CAAAatagtattttcccagcccttAGGAAT	1	Test	38.7538	36.036	30.8333	32.9348	25.7594	5.78231		0.929871	0.795621	0.849847	0.664694	0.149206
AGGGagggcaggccagggcccaggAGGAGA	1	Training	38.7608	35.9867	38.1513	42.8571	41.6811	37.3494		0.928431	0.984274	1.10568	1.07534	0.963587
GCTTggtttaaggacattgggccaGGGTAA	1	Training	38.7769	33.9784	35.0319	23.0536	11.1264	1.29924		0.876255	0.903421	0.594519	0.286933	0.0335056
TGTGcactccaggcaactcgagtgTGGTAT	1	Test	38.7797	25.5798	22.3558	20.0847	31.1867	0.30413		0.659617	0.576481	0.517917	0.8042	0.00784249
CACTaaccaccattttaacctctaTGGATC	1	Training	38.7798	38.166	21.2408	1.48342	1.34436	0.127065		0.984172	0.54773	0.0382524	0.0346666	0.00327657
CAGCtatacatttaaaaatccagtGGGCTT	1	Training	38.7843	41.527	39.2064	36.1812	30.1079	8.11861		1.07072	1.01089	0.932883	0.776292	0.209327
GAAAaaagaggctggaggaggatgAGGAAG	1	Training	38.8036	42.018	43.1607	49.477	42.0479	43.3153		1.08284	1.11229	1.27506	1.08361	1.11627
TACTtgtttcttgtaatattgtttGGGCTT	1	Training	38.806	40.0419	37.3602	23.049	8.05785	0.409836		1.03185	0.962743	0.593955	0.207645	0.0105612
AGCCgctggaaagcatctccaggcTGGTGG	1	Test	38.806	33.1089	33.8565	28.726	25.2774	4.67836		0.85319	0.872456	0.740246	0.65138	0.120558
TGTGtagagggagggcattcgggcAGGATA	1	Training	38.8283	41.5401	44.3805	40.0855	29.9924	24.2159		1.06984	1.14299	1.03238	0.772436	0.623666
TGCCgggcgggggtcggacggagcTGGCGT	1	Training	38.8306	34.6846	38.4249	33.8909	23.5349	10.0047		0.893229	0.989554	0.872788	0.606092	0.25765
CTTTcctgatcctgctcccgcagcTGGCTA	1	Training	38.8598	34.1407	31.6758	28.1432	19.3771	0.142093		0.878562	0.81513	0.724223	0.49864	0.00365656
TTAAattgaggccctaccacttgcAGGAAT	1	Training	38.8601	48.1612	41.2101	43.6097	38.5364	20.2591		1.23935	1.06047	1.12222	0.991671	0.521335
TGGGtttgactcagatgagtataaTGGAGA	1	Training	38.8659	39.8953	36.6495	34.3513	34.479	0		1.02648	0.942972	0.883842	0.887128	0
CTGTtatcagtgctttccgtagacTGGTTC	1	Training	38.874	40.6122	34.413	31.1688	19.7183	1.37525		1.04471	0.885244	0.801791	0.507237	0.035377
GGAGcttatttctctttaaaatttGGGTTA	1	Training	38.9041	36.1111	19.0019	8.10313	1.47679	0.25641		0.928208	0.48843	0.208285	0.0379598	0.00659083
ATAAatttggaaatttctcagaggAGGAAT	1	Training	38.9054	39.5271	40.2504	30.8862	21.2428	0.569136		1.01598	1.03457	0.793878	0.54601	0.0146287
CTAActgatacattcttaatgacgAGGATT	1	Training	38.9078	36.9668	30.9524	36.0104	26.393	1.29199		0.950112	0.79553	0.925529	0.678345	0.0332064
ACTCacaagaaaatgatgacggacGGGAAT	1	Training	38.914	38.253	15.71	1.80412	1.31579	0		0.983013	0.40371	0.0463618	0.0338127	0
GCCAggggaaggacacgcagggagGGGCTC	1	Training	38.9218	38.6951	38.5701	37.5815	37.1758	5.83672		0.994174	0.990964	0.965563	0.95514	0.14996
ATGTtgtcactctgggcagcctggTGGGAG	1	Training	38.9267	38.9498	39.0647	35.5608	32.5767	8.84834		1.00059	1.00354	0.913532	0.836871	0.227307
TGGCaaacaggagggagggacctgGGGCCA	1	Training	38.9417	38.2629	35.7955	37.3282	30.7159	31.3058		0.98257	0.919207	0.958569	0.788768	0.803914
GGTTccagactctttcagaatcttTGGGAA	1	Training	38.9513	39.7121	27.3629	5.46331	6.99881	0.41543		1.01953	0.70249	0.14026	0.179681	0.0106654
AGAGttttcgcatccaacagggatTGGGAA	1	Training	38.9632	35.5606	8.13623	3.24074	0.335196	0.122549		0.912671	0.208818	0.0831744	0.00860287	0.00314525
ATGTgggtaagcatccggcggacaGGGTGG	1	Training	38.968	36.8293	37.7188	34.2077	27.5288	1.29677		0.945117	0.967941	0.877839	0.706446	0.0332778
AGAAtctttaagcgctctaagagcCGGTGC	1	Training	38.9719	34.9502	36.8319	28.8497	16.2131	0.224719		0.896805	0.94509	0.740271	0.416021	0.00576619
GTTGttcatcatcctccagaaagcTGGGCT	1	Training	38.9724	41.9387	38.4368	41.7582	39.8296	4.10959		1.07611	0.986257	1.07148	1.02199	0.105449
GTGGtagttactatctctctgaagAGGTCT	1	Training	38.9755	41.1402	39.5387	38.6643	35.8	18.5741		1.05554	1.01445	0.992016	0.918526	0.476559
ACAAactagttttaaacaacaaacTGGTTG	1	Training	38.9797	39.1289	16.3329	0.981428	2.46067	0.101947		1.00383	0.419011	0.0251779	0.063127	0.00261538
TTGCcttcatgttgggacagaacaGGGCCA	1	Training	38.9846	40.5717	33.5159	29.5038	7.38504	3.58871		1.04071	0.859721	0.756806	0.189435	0.0920546
TGGActttagcatttatcctaaaaAGGCTG	1	Training	38.9892	55.3488	28.9157	5.60345	1.40845	0.813008		1.4196	0.741633	0.143718	0.0361242	0.0208522
TTCTctctcagtatgtttggtagaAGGATT	1	Test	39.0034	45.6654	35.4193	21.7005	5.69801	0.483871		1.17081	0.908106	0.556374	0.14609	0.0124059
CTGGgagtggagggcaagggtctgGGGACC	1	Training	39.0057	40.1993	38.7606	37.9263	23.6601	28.4444		1.0306	0.993716	0.972327	0.606581	0.729237
AGCTgcttctgaaagctttgttccTGGGCA	1	Test	39.013	43.592	37.9194	15.0975	21.3735	1.09442		1.11737	0.971968	0.386987	0.547854	0.0280526
AGCCgaccgccccctcccggacccAGGTCC	1	Training	39.0147	37.3652	35.1531	28.8019	10.5823	2.34528		0.957721	0.901023	0.738232	0.27124	0.0601129
CCCAcctgacagtgtcaccttgctCGGTTC	1	Training	39.0251	41.3066	33.9431	17.6122	28.2949	2.56175		1.05846	0.869777	0.451305	0.725045	0.0656437
ATCTgtgaaacagcttaaagctgcTGGCTT	1	Training	39.0411	47.7333	39.233	15.6085	20.8202	0.282486		1.22264	1.00492	0.399796	0.533289	0.0072356
TCCCtggtgaagaggaaaggaagtTGGAGC	1	Training	39.0511	46.8171	43.1705	29.5912	41.8817	14.9415		1.19887	1.10549	0.757757	1.07249	0.382615
TCTAtgtgggattggagtggctctTGGTTG	1	Training	39.0511	52.2796	42.5076	52.4904	39.1144	42.1053		1.33875	1.08851	1.34415	1.00162	1.07821
AAATatctcaagtggtttgaatccTGGCTT	1	Training	39.0555	39.7426	37.1607	39.4153	25.9386	9.14189		1.01759	0.951486	1.00921	0.664148	0.234075
TTACtttcttagaaatcctgaagtAGGAAA	1	Training	39.0572	36.0215	40.4459	36.3881	30.7018	0.867052		0.922275	1.03555	0.931662	0.786071	0.0221995
ATTCatcagaaattagatttctgcAGGTGC	1	Training	39.0588	37.7648	18.3108	4.26667	1.36494	0.477707		0.96687	0.468801	0.109237	0.0349458	0.0122305
TAAActcctgctcaatttatttgaAGGCAA	1	Training	39.0625	38.1779	33.79	28.9054	10.9785	0.378788		0.977354	0.865023	0.739979	0.28105	0.00969697
TGATtggggcagatcctagaagccTGGTTG	1	Training	39.0711	36.6783	34.7446	31.5431	19.736	7.34906		0.938758	0.889266	0.807325	0.50513	0.188094
GTTTgtaagcatagaggtgctatgGGAATG	1	Test	39.0746	42.2897	25.9324	19.611	9.83957	0.7431		1.08228	0.663663	0.501887	0.251815	0.0190175
CTTAtatgttaatagatttgtataTGGTTT	1	Training	39.0756	36.3636	46.9466	40.4332	34.0611	26.8595		0.930596	1.20143	1.03474	0.871672	0.687372
GAGGctggcttctcccttataagtGGGAAG	1	Training	39.0845	40.7862	39.3352	42.0213	40.678	30.5085		1.04354	1.00641	1.07514	1.04077	0.780577
ACCTctgaaaaaaagcgttcagccTGGAAG	1	Training	39.1003	35.8272	5.55556	0	0.3663	0.11325		0.916288	0.142085	0	0.00936821	0.0028964
TTCAttcacccactttcctaccctCGGCTC	1	Training	39.1076	39.3293	34.7458	38.2227	33.2515	5.6926		1.00567	0.888465	0.977372	0.850257	0.145562
CTCCgtgcaccctggtcggagcacGGGCAC	1	Training	39.1116	34.9026	30.4124	28.3938	19.8176	0.524281		0.892386	0.777581	0.725968	0.506693	0.0134048
GACCgcaagtgtgagctgggccggGGGTGG	1	Training	39.1137	38.8352	36.2037	33.9051	24.9659	11.7438		0.99288	0.9256	0.866835	0.638289	0.300248
AGGTgcggacctcggacagatggcTGGTTT	1	Training	39.1178	37.3363	32.3608	18.3203	12.7392	0.188794		0.954457	0.827266	0.468336	0.325661	0.00482629
GGTGagaaaaggggaggctgttttTGGGCC	1	Training	39.1183	37.7671	31.7229	7.02593	2.50657	1.04024		0.965459	0.810947	0.179607	0.0640768	0.0265923
TAATttattatataccattactatAGGCAC	1	Test	39.1185	40.519	35.9551	13.7597	6.65188	0.653595		1.0358	0.919133	0.351744	0.170045	0.0167081
GAACgggagggctggctggggctcAGGGCT	1	Training	39.1188	27.2927	34.4051	23.679	19.3875	9.5496		0.697686	0.879502	0.60531	0.495606	0.244118
CCAAccttacaatcctgctatttaGGGAAC	1	Training	39.1986	48.0793	42.0026	36.9935	28.7115	0.97493		1.22656	1.07153	0.943744	0.732462	0.0248716
TGTGgggggttgagcgtgagtcccCGGGAA	1	Training	39.2004	39.421	35.5132	24.9651	30.4475	11.1181		1.00563	0.905939	0.636857	0.776714	0.283622
CTGAaaaatctattgagagggaaaAGGAAA	1	Training	39.2344	47.352	45.1827	41.3249	37.3333	1.36519		1.2069	1.15161	1.05328	0.951545	0.0347956
TTTGtgctgcagaattcctgcccgGGGCAA	1	Test	39.2569	38.5074	31.7186	21.6773	26.8034	2.79887		0.980909	0.807976	0.552192	0.68277	0.0712964
GAGGgccccagggaggcccagatcTGGCCC	1	Test	39.2572	44.3879	47.8531	44.1527	41.3394	45.1035		1.1307	1.21897	1.1247	1.05304	1.14892
GTAAcacaataactcgtccacggcCGGTAA	1	Training	39.2593	38.342	29.8595	2.86845	0.122399	0.23753		0.976635	0.760572	0.0730642	0.00311771	0.00605028
TTCAgggtcatctgaactggctttAGGGGC	1	Training	39.2634	37.6783	37.7087	37.7495	29.5619	0		0.959629	0.960405	0.961443	0.752914	0
CCACgtggctctgaaggctcttccTGGGGG	1	Training	39.2857	41.5186	32.3029	5.51724	3.40136	0.672269		1.05684	0.822257	0.140439	0.0865801	0.0171123
TGGActttaaacttcactgtgcagAGGGAC	1	Training	39.292	39.604	15.8447	16.219	1.50215	0.337838		1.00794	0.403255	0.412781	0.0382303	0.00859813
ATATtctatttggcatattcatcaTGGATT	1	Test	39.2947	43.7023	35.2823	32.9389	21.0145	0		1.11217	0.897888	0.838252	0.534792	0
CGAAagatgatgctgatgtggtgaAGGGGG	1	Training	39.3048	43.5417	36.8085	33.1878	21.8605	10.4784		1.10779	0.936489	0.844369	0.556178	0.266592
AGGGtcaggaaaaatgctttcatgTGGAAC	1	Training	39.3153	45.4454	37.4169	29.0138	32.7464	1.2081		1.15592	0.951714	0.737976	0.832916	0.0307284
AGATgacaaaaatggtagttttgaAGGCAT	1	Training	39.3162	41.6268	8.82917	1.25786	0	1.16009		1.05877	0.224568	0.0319934	0	0.0295067
TCCCatgagactagcagcctgaggAGGGCA	1	Training	39.3262	41.8298	42.6603	38.1216	38.4231	9.29599		1.06366	1.08478	0.969368	0.977034	0.236382
GATGcccttaaaaagctggcctgcTGGAGG	1	Training	39.3277	41.717	42.5756	4.55531	10	0		1.06075	1.08258	0.11583	0.254274	0
TTTAtcccacaagattagattcttTGGCCT	1	Training	39.3327	38.7674	36.7498	23.0769	32.3746	5.74632		0.985629	0.934334	0.586711	0.823098	0.146095
TCTGctggtaaaaggatgcaaagcAGGCCT	1	Training	39.3433	37.133	36.8838	32.9692	30.7456	9.61847		0.94382	0.937488	0.837988	0.781469	0.244476
AATCtaattattctgttgttagtgGGGTTG	1	Training	39.3443	45.0685	39.2758	35.2855	3.0137	1.21212		1.14549	0.998259	0.89684	0.0765982	0.0308081
AACTatgttgcacctgctgctcgcTGGGGA	1	Training	39.3519	43.7964	40.8187	38.8093	32.3457	2.96912		1.11294	1.03728	0.986212	0.821961	0.0754506
TGACtttgggggtccagggccctgAGGAAA	1	Training	39.3526	34.0185	34.2857	38.1107	20.3222	24.4613		0.864453	0.871243	0.968442	0.516412	0.621593
CAGAgctttgggtcttctcactagCGGAGT	1	Training	39.3548	43.7167	38.7481	43.3849	33.4471	1.6795		1.11083	0.984584	1.1024	0.849885	0.0426757
TTGAaatacatgaaacttagcaggTGGTCT	1	Training	39.3574	41.4573	43.0446	41.4141	42.1365	33.8608		1.05335	1.09368	1.05226	1.07061	0.86034
GCTCcagggggaaaggtgggcggaGGGCCA	1	Training	39.3603	42.8353	41.834	20.9653	29.32	11.5798		1.08829	1.06285	0.532651	0.744913	0.294199
GGAGcccacagacccccacactagGGGAGA	1	Training	39.3689	36.4682	31.7553	35.1272	32.0884	22.2593		0.926321	0.806609	0.892258	0.815071	0.565404
ATTGgttaacataaattattatccAGGGGA	1	Training	39.3822	49.6568	44.7222	45.5959	35.0877	9.57746		1.26089	1.13559	1.15778	0.890953	0.243192
CTGGtaggcaactctataaagttcTGGGCT	1	Training	39.3822	41.4966	35.0181	33.91	25.6917	18.8889		1.05369	0.889184	0.861049	0.652368	0.47963
TCTGtatatgagtctataagtgacTGGGAT	1	Training	39.3837	43.0706	36.7089	46.5054	39.7362	27.5723		1.09361	0.932083	1.18083	1.00895	0.700094
CAACcataaaactctctttcatgaGGGTGT	1	Training	39.3855	42.1039	34.6421	13.1664	2.90951	0.53682		1.06902	0.879565	0.334295	0.0738725	0.0136299
GTTTgtaagcatagaggtgctatgGGAATG	1	Test	39.3867	38.0487	26.0963	16.9118	7.61485	0.00580786		0.96603	0.662566	0.42938	0.193336	0.000147457
GATAgcaccagtgttctgtcctccTGGAAA	1	Training	39.3908	39.1172	36.0518	30.9693	21.1492	3.21135		0.993055	0.915236	0.786206	0.536909	0.0815255
AAAAggagaaaacaggactcaagaGGGCAA	1	Training	39.3971	51.3538	42.8244	37.0903	42.9165	11.9291		1.30349	1.08699	0.941446	1.08933	0.302792
TACCacgtgagggctttgtaaacaTGGTAC	1	Training	39.3975	38.494	37.403	44.6403	37.959	34.3791		0.977068	0.949375	1.13307	0.963487	0.872621
CGTCcactttgggactaggtaatcAGGCTT	1	Training	39.4017	42.2103	34.0028	34.5721	27.8228	13.9746		1.07128	0.862978	0.877426	0.706132	0.354671
GCGTggacgctggggggctgtgggTGGGGG	1	Test	39.4087	41.7729	34.6827	0.907619	1.2772	0.0355992		1.05999	0.880077	0.023031	0.0324091	0.000903334
TCTTccttccaggtctggttcaaaTGGAAC	1	Test	39.4237	42.3574	39.037	38.1598	34.9254	2.30173		1.07441	0.99019	0.967939	0.885897	0.0583843
AACAaaaaaccctactgagggccaCGGGGG	1	Training	39.4258	39.4773	17.5749	11.9513	1.06911	0		1.00131	0.445771	0.303135	0.0271171	0
AGATaaaaggatcacagtttctccAGGTAA	1	Training	39.4336	42.5987	36.3501	39.187	35.7522	16.436		1.08026	0.921808	0.993747	0.906645	0.416802
AGGCgtgagccactgagcccagtcAGGTTA	1	Training	39.4386	38.0488	42.7694	18.8612	22.9305	0.430717		0.964759	1.08445	0.478242	0.581422	0.0109212
TTTGcgcactgcagtgcagtcaggGGGAGG	1	Training	39.4596	37.849	35.8189	31.165	30.9987	3.91333		0.959183	0.907736	0.789794	0.785582	0.0991731
GCGGcggctgcgtttctgagcaacTGGCTT	1	Training	39.4677	40.5948	33.9161	26.3279	19.1164	1.37842		1.02856	0.859339	0.667074	0.484355	0.0349252
CTACcgcattctcccccacctgccTGGCTG	1	Training	39.4695	32.2418	36.9928	28.1557	17.9971	0.227191		0.81688	0.93725	0.713353	0.455976	0.00575612
CTTTtcttggaactcagaatttggGGGTGG	1	Training	39.4697	49.6196	38.4707	33.5974	35.8434	4.26826		1.25716	0.974689	0.85122	0.908126	0.10814
CAGAcgtgtcacagccgcgggaccTGGGGG	1	Training	39.4805	37.3669	32.8868	21.7675	21.5381	0.114185		0.946463	0.832987	0.551349	0.545537	0.00289218
AGATgaggccaggagggggcagttCGGCCC	1	Training	39.4858	43.0891	34.3222	25.3631	25.7991	13.4752		1.09126	0.86923	0.642335	0.653378	0.341266
GGGAgaccctgagctggcgagggcTGGGCT	1	Training	39.4888	37.6267	9.39965	0.932767	1.18676	0.0976279		0.952844	0.238033	0.0236211	0.0300531	0.00247229
CAAAatctggaagcctcagaatcaAGGGCA	1	Training	39.4919	47.076	48.7603	46.0798	38.0952	9.42408		1.19204	1.23469	1.16682	0.964634	0.238633
GTTCaatggctgagggtcaggctcTGGCCT	1	Training	39.4952	42.2886	40.8176	40.162	33.9726	38.3726		1.07073	1.03348	1.01688	0.86017	0.971576
GAACtctcacatctggagcacagaTGGCCC	1	Training	39.4968	43.672	38.38	41.4086	34.673	23.6794		1.10571	0.971724	1.0484	0.877868	0.599527
TCAGgtttggttggggtcgagcagTGGGAA	1	Training	39.5031	40.8208	44.0898	43.7344	31.1969	14.0038		1.03335	1.11611	1.10711	0.789733	0.354497
CAGGgtggctgggcatggggcccgAGGTGA	1	Training	39.5138	30.2425	32.1114	21.9086	18.5041	6.32864		0.765365	0.812662	0.554455	0.468294	0.160163
ATGTggaaaaataacggggtaataAGGTAA	1	Training	39.521	38.1696	27.7264	2.52427	7.28346	0.222222		0.965808	0.701563	0.0638717	0.184294	0.0056229
AATAaagtccttttggattctgctGGGGCC	1	Training	39.5267	37.3455	27.9614	11.6511	3.08908	0.327065		0.944816	0.707406	0.294766	0.0781517	0.00827452
TTGCagggaagggatcggggaggtTGGTGG	1	Training	39.5338	40.09	34.3842	5.41253	20.1724	3.61909		1.01407	0.869742	0.136909	0.510257	0.0915441
GAGGccaggcccaccttagggtcaCGGGCA	1	Test	39.5357	35.6492	33.2943	27.5613	24.3808	0.648291		0.901698	0.842134	0.697125	0.616678	0.0163976
CCCTgcggagtggggagggcttgcAGGCTC	1	Training	39.5382	41.1487	41.8948	38.7257	36.9971	16.4882		1.04073	1.0596	0.979451	0.93573	0.41702
GTTAtcacaactcttccctggcgtTGGAAC	1	Training	39.5401	42.0145	36.0854	38.6315	23.4288	1.13528		1.06258	0.912627	0.977022	0.592532	0.0287121
GCAGaagaagccgggaaaaggcctAGGATT	1	Training	39.551	32.5349	34.0746	29.4662	19.4518	15.9368		0.822607	0.861535	0.745018	0.491814	0.402943
TTTCtcaaacatgttgtcattaaaTGGTTA	1	Training	39.5525	42.6737	11.3161	2.53009	1.56062	0		1.07891	0.286104	0.063968	0.0394569	0
ATTCaaaacaataaacatgaaataTGGCTT	1	Training	39.5652	38.172	31.5029	4.29594	4.28135	0.862069		0.964788	0.796227	0.108579	0.10821	0.0217886
AACCattattgttgtaaatcctatGGGTCC	1	Training	39.5659	40.143	33.6254	12.6534	3.34378	0.301205		1.01458	0.849857	0.319807	0.0845116	0.00761273
ACCTggaagtgatgcctaaagctgTGGACC	1	Training	39.5735	53.8835	45.4023	36.911	39.5833	21.3542		1.36161	1.14729	0.932721	1.00025	0.539608
TCTCcccctggcaatcccccacctTGGAAG	1	Training	39.5753	24.7798	41.7665	44.8	40.0083	45.3148		0.626143	1.05537	1.13202	1.01094	1.14503
TGGAaagagctagggacccactcgAGGTTC	1	Training	39.5849	39.0084	32.4955	21.4174	23.6564	13.3949		0.985438	0.820906	0.541049	0.597611	0.338385
CTGGaaattaatacttcttgaaaaCGGTTA	1	Training	39.5918	33.2385	18.1421	15.192	3.01374	0		0.839528	0.458228	0.383716	0.0761202	0
TTTGctccttctctcctgttacaaTGGAAG	1	Training	39.5973	38.6243	36.9014	40.7583	20.4134	2.42347		0.975428	0.931917	1.02932	0.515526	0.0612029
CCACaagcgttttgagaaacaaacAGGCTG	1	Training	39.6	44.4574	6.86668	2.49443	0.00353826	0		1.12266	0.173401	0.0629907	8.93499e-05	0
AGAAagcagctttgcctgtgagaaAGGGAT	1	Training	39.6024	29.798	0.265252	0.19861	0.208117	0.218103		0.752428	0.00669787	0.00501509	0.00525514	0.0055073
CCCGtcagctgcgcccctctgcggGGGCCT	1	Training	39.614	37.6383	35.4446	40.8546	33.1737	41.2423		0.950128	0.894749	1.03132	0.837425	1.04111
GGGGtataatgatgctcactgcgcAGGTGA	1	Training	39.6165	41.962	39.5651	36.9669	35.2819	7.97802		1.05921	0.998702	0.93312	0.890586	0.201381
GACTgggctcccgagaccctgggcAGGGGT	1	Training	39.6193	44.8276	42.1773	32.9773	29.6533	2.27872		1.13146	1.06456	0.832354	0.748457	0.0575155
TCTGctctctactgctggcagacgTGGTTC	1	Training	39.6194	39.9105	35.4491	36.3151	17.612	0.436324		1.00735	0.894741	0.916598	0.444531	0.0110129
AATGaagaattgaaaataaaaccgTGGTTC	1	Training	39.6313	42.4138	38.0952	35.8491	33.4694	29.8182		1.07021	0.96124	0.904563	0.844518	0.752389
CTCTtcttgctctagttaagaattTGGTGT	1	Training	39.6318	38.6054	41.521	32.2565	31.7534	2.93823		0.974103	1.04767	0.813906	0.801212	0.0741383
TCTTagaaccatccaaaataacccAGGCCT	1	Test	39.6323	39.7116	41.8942	43.0717	44.5681	32.4578		1.002	1.05707	1.08678	1.12454	0.818973
TACTctgtctcggtgttcagccacAGGTGA	1	Training	39.6388	42.4616	37.5841	28.8406	5.82044	0.388064		1.07121	0.948165	0.727585	0.146837	0.00979001
TGAAcattaataagcacctgctacAGGTAA	1	Training	39.6392	44.7719	38.5702	13.0552	16.2132	0.745122		1.12949	0.973033	0.32935	0.40902	0.0187976
CGTTtgtactttgtcctccggttcTGGAAC	1	Test	39.6407	42.5301	33.751	24.217	4.27631	1.05052		1.07289	0.851422	0.610914	0.107877	0.0265012
AGTCctagtcagaattttatctggAGGTTC	1	Training	39.644	40.0231	37.4841	30.9645	28.9973	4.76804		1.00956	0.945518	0.781063	0.731442	0.120271
CTTGtattagcattataataatccAGGCTG	1	Training	39.6476	55.2469	41.5282	37.224	30.303	25.5738		1.39345	1.04743	0.938871	0.76431	0.645027
CAAAgaaaaggcataaaatttgccAGGAAA	1	Training	39.6518	40.5699	37.7205	17.5644	5.10345	0.13587		1.02315	0.951292	0.442966	0.128706	0.00342656
TTGAccttgagtggagatctttagGGGAAG	1	Training	39.6601	41.2346	34.7534	33.4951	31.4516	2.63736		1.0397	0.876281	0.844556	0.79303	0.0664992
TGCAatttacttcacttggtagctGGGTAT	1	Training	39.6639	31.1579	26.4644	22.4781	1.48912	0.119904		0.785549	0.667218	0.566714	0.0375434	0.00302301
CTGCgccggccgctctcccacgcgGGGTCT	1	Training	39.6679	38.6576	34.8036	31.054	22.1507	3.61536		0.974532	0.877374	0.782848	0.558404	0.0911407
GTCTgtgtgcctcacttgtaaagcAGGATG	1	Training	39.6685	45.2632	35.6542	28.4404	8.43278	0.169205		1.14104	0.898803	0.716951	0.212581	0.00426547
GTCTctattgattctctcccaaagAGGAAT	1	Training	39.6696	47.6978	48.9195	53.4125	24.3288	0		1.20238	1.23317	1.34644	0.613285	0
GAAActggggccaggttaagctggAGGTCA	1	Training	39.6876	47.2852	40.807	38.8881	36.6182	30.081		1.19144	1.02821	0.979857	0.922661	0.757946
CAAAaacaaatattatggtggggtTGGGCA	1	Training	39.7059	28.9308	3.40557	0.611621	0.352113	0		0.728628	0.08577	0.0154038	0.00886802	0
CTTCcagggtggttatgagggctcAGGGTC	1	Training	39.7096	41.9698	40.1565	37.4832	34.6068	20.0907		1.05692	1.01126	0.943935	0.871499	0.505942
TCCCagtaaaagggtgttggtatcTGGTCC	1	Test	39.7183	43.5028	39.0057	10.9445	20.339	5.51471		1.09528	0.982059	0.275554	0.512081	0.138845
GGGAgggaatgcttgggacagggcAGGGGG	1	Training	39.7188	48.3188	38.7343	38.357	41.737	2.18762		1.21652	0.975215	0.965716	1.05081	0.0550778
CAGTagatacgttgttaatactaaAGGTAA	1	Training	39.726	45.9397	38.1074	14.2544	14.1827	0		1.15641	0.959256	0.358817	0.357013	0
TCCCggggccactctgcgcccggcGGGGAG	1	Training	39.7288	42.1568	37.0556	34.4561	30.7609	0.718238		1.06111	0.932714	0.867282	0.774272	0.0180785
ACTAgaaggctcagttgggaggggAGGAAG	1	Training	39.747	43.7064	37.5743	11.2965	11.0583	3.48421		1.09962	0.945338	0.28421	0.278216	0.0876598
CCTGctaataatatgctaatggtgTGGGTA	1	Training	39.7555	42.3414	33.5253	36.3017	8.87276	0.530219		1.06505	0.843288	0.913126	0.223183	0.013337
TAAGtatgaacatttgatgtaagcAGGGCC	1	Test	39.7714	35.4949	35.2089	27.9035	12.7825	2.70937		0.892471	0.88528	0.701597	0.321399	0.0681234
ATGCtcgctctgtgctcgttcttcAGGAGG	1	Training	39.7777	40.8028	36.0946	36.8356	26.8475	0.759675		1.02577	0.907406	0.926035	0.674939	0.019098
GTGCtgccagagagtggaagatggTGGGAA	1	Training	39.7781	46.3822	43.1579	5.24091	32.6351	1.83044		1.16602	1.08497	0.131754	0.820427	0.0460163
TGCCcgttccatgacccctcatggTGGCTG	1	Training	39.8131	39.8905	37.7924	32.2433	33.6688	4.56932		1.00194	0.949245	0.809867	0.845672	0.114769
CAAAcggcagaagctggaggaggaAGGGCC	1	Test	39.8184	41.435	37.2281	0.420389	2.62148	0.127877		1.0406	0.934947	0.0105576	0.065836	0.00321151
TAAAcagtatttcaactgggcttcTGGCTT	1	Training	39.8291	39.6396	38.2812	16.9863	6.53333	0		0.995244	0.961139	0.42648	0.164034	0
ACTCtaaaatgatacctaaaaaggTGGGGG	1	Training	39.8344	47.5046	42.0603	29.2549	23.4057	2.51925		1.19255	1.05588	0.734414	0.587575	0.0632431
TTGAagaatgaataatgtgacttaTGGGTA	1	Training	39.8352	37.8319	38.3929	37.4165	29.7222	1.62791		0.94971	0.963793	0.939283	0.74613	0.0408661
ACTTtgaagttgaagctagaggatGGGGTA	1	Training	39.839	43.876	41.4127	18.0307	32	3.22581		1.10133	1.0395	0.452589	0.803232	0.080971
TGATttaagattaagcagtcttctTGGTAT	1	Training	39.8458	44.9153	31.1628	0.666667	1.8617	0.258398		1.12723	0.782086	0.0167312	0.0467227	0.00648495
CCTCctggctcgtgatcaagaattAGGCTA	1	Test	39.8496	44.8382	37.6271	42.1405	32.7381	3.12989		1.12519	0.944228	1.05749	0.821541	0.0785425
TTCCcagccagaggtgcagttttcTGGATC	1	Test	39.8551	41.9714	39.5082	2.08605	2.74637	1.4827		1.0531	0.991297	0.0523409	0.0689088	0.0372023
CAAAataccaaagagatgggcttcTGGGTT	1	Training	39.8837	39.4329	35.8599	33.2054	19.378	4.19107		0.988697	0.899112	0.832557	0.485862	0.105082
CTTCtccagaaatgcttccagagtTGGGCA	1	Test	39.8844	40.0528	33.3088	18.445	15.5297	0.822092		1.00422	0.835133	0.462462	0.389369	0.0206119
GCCAtgtcctgcttggccttctgcAGGGCG	1	Training	39.8886	39.3844	36.5691	37.6659	31.493	5.5066		0.98736	0.916782	0.944278	0.789524	0.138049
CTGGtgagaggaaccaagtgcagcAGGGGC	1	Training	39.8919	41.937	38.089	35.4826	36.3874	18.323		1.05127	0.954806	0.889469	0.912151	0.459316
GTCTctggtcttgttccaggcattTGGGTG	1	Training	39.8951	36.5375	32.2607	33.5347	14.211	0.194968		0.915839	0.808637	0.84057	0.35621	0.00488701
CTGTggagctttcaggagagagccGGGCCT	1	Training	39.9074	40.4538	38.3855	33.0162	26.4619	0.291161		1.01369	0.961864	0.827319	0.663083	0.00729591
TATCatcccgcgccctcccaagccCGGCGC	1	Training	39.9612	34.2029	35.7352	30.3883	23.1584	2.48193		0.855904	0.894247	0.760445	0.579521	0.0621086
ATCTtctatctctcagcagggatgTGGTTT	1	Training	39.9641	39.2982	37.8351	38.2349	31.1462	26.9024		0.983338	0.946726	0.95673	0.779354	0.673165
AAGAcagtgccagcagcttttgttAGGGCA	1	Test	39.9778	45.8065	40.3014	16.7199	26.0678	2.75595		1.1458	1.00809	0.418229	0.652058	0.0689369
TCTCcctctcacagacctgtggtcAGGGTT	1	Training	39.9792	38.0242	36.9679	33.791	26.2356	9.99144		0.951101	0.924679	0.845215	0.656233	0.249916
TTCAgaaccctggaaagtgagaccAGGCAG	1	Training	40	39.3414	42	42.6618	41.0011	38.3041		0.983536	1.05	1.06655	1.02503	0.957602
GGGCtggaggagagaacttagggcAGGAGA	1	Training	40.0322	48.7212	43.1455	39.2402	41.898	22.9249		1.21705	1.07777	0.980215	1.04661	0.572661
CAGCcagagaaggggagacagtggAGGAAC	1	Test	40.0576	42.0968	40.9158	41.1215	42.7406	26.2517		1.05091	1.02142	1.02656	1.06698	0.655348
GGATtttctcccagtcacaggggcTGGCTG	1	Training	40.0677	41.3383	25.0983	1.06316	1.98441	0.157853		1.03171	0.626397	0.0265342	0.0495264	0.00393966
CCACtgtcctttactttcatggacTGGGCT	1	Training	40.0706	39.2052	6.30315	0.508906	0.684151	0.121359		0.978403	0.157301	0.0127002	0.0170736	0.00302863
CGGGttaaagacctgtagtgggtgGGGCTA	1	Training	40.0709	46.1712	32.684	28.6374	0	0.564972		1.15224	0.815653	0.714668	0	0.0140993
TACCtgggctcgccgttcggaggcTGGCTG	1	Training	40.08	40.0852	32.5989	10.8877	10.1929	0.34167		1.00013	0.813346	0.271649	0.254314	0.00852468
ATGAaagaggctttggaccaaaatTGGGGC	1	Training	40.081	47.2574	37.2385	12.2302	2.41935	1.18577		1.17905	0.929082	0.305138	0.0603617	0.0295844
GCCTgaggcgctctgggagagcagAGGCGG	1	Training	40.0827	46.2868	40.4754	41.3174	39.541	31.1438		1.15478	1.0098	1.0308	0.986484	0.776987
GGTGgccggcagccgggtggggctGGGATA	1	Training	40.102	36.8829	35.3668	25.3159	25.5133	2.55702		0.919728	0.881921	0.631289	0.636212	0.0637629
GAAAaccaataagaagcccagcttTGGGAC	1	Training	40.112	45.4759	42.2931	16.4148	28.7877	2.79624		1.13372	1.05437	0.409224	0.717683	0.0697107
TGCTgctgctgtttcaaaatgctgAGGCCA	1	Training	40.1408	46.3843	37.7732	34.0717	28.7844	0.556174		1.15554	0.941015	0.848805	0.717085	0.0138556
GATTccctagaaggccaggcttttAGGAAA	1	Training	40.1457	40.9192	39.2323	1.787	6.68821	1.14211		1.01927	0.977247	0.0445129	0.166598	0.0284491
TCAGtttatacctggatattgccaTGGGTA	1	Training	40.1487	40.9501	41.7869	36.3346	28.3498	14.6752		1.01996	1.0408	0.905002	0.706121	0.365522
CCAAgtgattgaagcagatgccttTGGAAT	1	Training	40.1639	48.1973	45.8333	41.2548	26.971	0.346021		1.20002	1.14116	1.02716	0.671522	0.00861521
GGCAcgattgctgtcccttcctcaTGGAAA	1	Training	40.1648	38.1659	39.0635	36.8653	30.4618	8.49239		0.950232	0.972579	0.917849	0.758421	0.211438
TTCCtctaagtgcccaaatagcctAGGTGT	1	Training	40.1672	39.7062	42.2154	39.8371	28.5922	11.4037		0.988524	1.05099	0.991783	0.711829	0.283905
GGCAtttgggacatatgtgtacatGGGCAT	1	Test	40.1674	46.0191	46.6546	45.5674	42.9091	30.3085		1.14568	1.16151	1.13444	1.06826	0.754556
TGTGccatcaatttcactatcatgTGGAAA	1	Test	40.1691	47.1304	45.2763	36.6071	25.636	0.8		1.1733	1.12714	0.911325	0.638202	0.0199158
GATGctgagtgttctgggagtggcCGGTGC	1	Training	40.1806	44.0382	4.52781	0	0.336134	0		1.09601	0.112687	0	0.00836559	0
TGGGctggggcctgcaggctcccaGGGCCC	1	Test	40.1963	34.9968	32.9536	34.1665	20.6498	2.17152		0.870647	0.819815	0.849989	0.513723	0.0540227
GCCTcacctttctcacggttgaaaTGGCAT	1	Training	40.1964	41.1587	23.4081	8.10362	3.48597	0		1.02394	0.582344	0.201601	0.0867233	0
GCAAcggaaactatcatcataaaaTGGTAC	1	Training	40.2197	42.5607	6.89036	0.325475	2.29991	0.102433		1.05821	0.171318	0.00809242	0.0571838	0.00254683
CAGAtaaaggaaaggagactccagAGGAGA	1	Training	40.2222	45.8047	34.632	35.4497	32.8594	34.9026		1.13879	0.861017	0.881347	0.816946	0.867744
GCCCctcctacttttcctacctccCGGACC	1	Training	40.234	41.8331	38.8889	32.833	25.1862	0.424328		1.03975	0.966567	0.816051	0.625992	0.0105465
TCTGggaggtcctggctgggaggaTGGGGC	1	Training	40.2384	47.3437	43.0416	44.4553	34.3987	9.74211		1.17658	1.06966	1.1048	0.854873	0.24211
CCTAttcggtacgactgtcacttcTGGTAA	1	Training	40.2431	41.4432	36.1074	41.219	31.4212	7.58943		1.02982	0.897232	1.02425	0.780785	0.18859
CTGAccatagggagcggctgggctTGGTCT	1	Training	40.2582	33.5527	36.5304	18.7103	16.5942	0.757138		0.833436	0.907402	0.464757	0.412193	0.018807
AGAGaaaaaatgtcttgtctcaagAGGAAA	1	Training	40.2597	40.9548	25.4321	10.049	1.373	0.265252		1.01726	0.631701	0.249605	0.0341035	0.00658852
ATCTtttgctcttaaccttccccgTGGAGA	1	Test	40.2717	35.596	35.1907	30.9177	26.6103	3.7912		0.883896	0.873831	0.767728	0.660769	0.0941405
CTCCtgactcacatttggtcatatGGGGAA	1	Training	40.281	40.0823	36.2296	32.0312	28.6964	1.56379		0.995067	0.899422	0.795194	0.712405	0.0388219
AAGGtgatgaggagggagaagatgAGGATG	1	Training	40.2841	42.937	44.2828	49.2766	44.9445	46.0879		1.06585	1.09926	1.22323	1.11569	1.14407
GAACctctctgagaaccagttttgAGGTTC	1	Training	40.2985	43.5282	39.3	35.1852	25.5937	1.57303		1.08014	0.975222	0.873114	0.635102	0.0390345
CCTAacctgagttaggaggagccaAGGGGC	1	Training	40.3077	37.1954	38.8191	18.3251	11.8515	0.28381		0.922786	0.963069	0.454632	0.294026	0.00704108
CACAagtctcttctatcagcctctTGGAAA	1	Training	40.3279	46.9484	43.1006	41.9259	36.3803	1.32548		1.16417	1.06876	1.03963	0.902112	0.0328676
TGGAaagtggtgagtgcctcgggaTGGGTG	1	Test	40.337	36.6536	34.7951	27.0269	34.0595	21.8949		0.908685	0.86261	0.670026	0.844372	0.5428
AAGAcccgcacacctgccgggccgGGGAGA	1	Training	40.341	39.565	39.456	26.5979	27.5462	1.02917		0.980763	0.978062	0.659326	0.682834	0.0255119
ATTAccaggaatatgatatgcttaAGGAGA	1	Training	40.353	54.238	51.1617	39.1385	41.2756	1.27596		1.34409	1.26785	0.969903	1.02286	0.0316198
TCTGcgcaggcgcacagcgttccgCGGGGG	1	Test	40.3558	40.6568	40.564	36.9218	26.4635	0.832332		1.00746	1.00516	0.914906	0.655755	0.0206248
CTGAggctgggggcctggaggtgcAGGGGG	1	Training	40.3624	37.9402	34.8795	37.1003	30.3857	16.4828		0.939988	0.864157	0.91918	0.752822	0.40837
AGACacacatacataattgtgatcTGGTGG	1	Training	40.3657	45.3006	41.3382	41.119	35.4226	22.7619		1.12226	1.02409	1.01866	0.877543	0.563892
CCCAagcagccctacctagaaatcTGGTCC	1	Training	40.37	42.4815	37.3083	37.8707	33.243	15.0602		1.0523	0.924161	0.938091	0.823459	0.373056
ACTTtttaaacccatgcctgggatGGGCTG	1	Training	40.378	38.671	1.42498	0.578035	0.0995025	0.417973		0.957725	0.035291	0.0143156	0.00246427	0.0103515
CAAGttagttctcaccagagctctTGGTTT	1	Test	40.3842	41.1635	40.5162	34.8844	20.2715	5.38292		1.0193	1.00327	0.863812	0.501965	0.133293
AGCCatttccctcagtgtctttgcTGGTCT	1	Training	40.3928	41.1002	43.4767	40.9577	35.6903	3.28464		1.01751	1.07635	1.01399	0.883581	0.0813173
GGCCctaaagcgagagcttgacggTGGGGT	1	Training	40.404	38.9724	39.6386	41.3572	33.5645	7.34266		0.964568	0.981054	1.02359	0.830721	0.181731
GGTTcagcttgtggggagagggctCGGCAG	1	Training	40.406	37.3375	20.9652	0.339219	0	0.182619		0.924058	0.518862	0.00839525	0	0.0045196
AAATtcctctctagtctcctggtgAGGAAT	1	Training	40.4157	46.1806	37.4778	3.30251	6.67727	0.309598		1.14264	0.927308	0.0817135	0.165215	0.00766033
TTGGtttgaacactgcttcatctcTGGTGT	1	Training	40.4174	46.2927	39.3337	36.9425	26.5078	8.98437		1.14537	0.973189	0.914026	0.655852	0.22229
AGTTatcgttgagtgtcgaggagcAGGAAA	1	Test	40.4206	45.5678	44.2974	39.5571	34.4666	2.6094		1.12734	1.09591	0.978638	0.8527	0.0645562
TTAAagcaagaccccctgcccaggTGGGGA	1	Training	40.4257	40.9439	37.7515	37.6432	27.553	27.4533		1.01282	0.933849	0.931171	0.681572	0.679105
ATAGctattgtaaacttcatgggcAGGCTT	1	Training	40.4313	44.6507	42.6757	40.5161	30.0315	3.40919		1.10436	1.05551	1.0021	0.74278	0.0843205
TTCAtttattgagtacctattaccAGGTAC	1	Training	40.4412	49.6429	44.8	35.1449	36.4078	3.7594		1.22753	1.10778	0.869038	0.900265	0.0929597
ACATatggttactttatttctcctTGGCTG	1	Training	40.4494	47.4708	44.7482	47.7178	31.7797	2.56739		1.17358	1.10627	1.17969	0.785664	0.0634717
TCCTccgtcttgctatttgctataTGGAAA	1	Training	40.4519	40.9295	31.6854	21.5439	17.5221	0.399772		1.01181	0.783286	0.532581	0.43316	0.00988264
GGCTtcttcttgcctcccgctcccTGGCCA	1	Training	40.4646	40.7838	39.3384	38.0817	29.4129	2.10732		1.00789	0.97217	0.941111	0.726881	0.0520781
ATAAaaatcagataatgtacttagTGGTTT	1	Training	40.4762	47.8964	37.2951	28.8079	31.3131	3.48837		1.18332	0.921408	0.711726	0.773619	0.0861833
TTTGaccaaatagggtcaggttgcTGGGGC	1	Training	40.4762	39.951	40.9439	32.1386	34.9624	9.88889		0.987024	1.01155	0.794012	0.863777	0.244314
CCCCctgaactccatttctcctaaAGGGAA	1	Training	40.4832	45.5654	29.3844	7.33243	2.57069	0.278862		1.12554	0.725842	0.181123	0.0635003	0.00688835
CACCgggccccatctttgttcaccTGGCTG	1	Training	40.4925	39.529	40.0141	36.0933	29.2373	11.5882		0.976207	0.988187	0.891357	0.722042	0.286181
TCTGccgggagcactctgctgattTGGGGC	1	Training	40.4927	43.6715	41.0005	40.6755	33.1007	18.7014		1.0785	1.01254	1.00452	0.81745	0.461847
CATTcaccttagaatagaaatcagTGGATG	1	Training	40.5089	53.1883	40.8476	36.6069	37.8766	5.94755		1.313	1.00836	0.903675	0.93502	0.146821
CTTGcctttgcttggttggagtttTGGGTA	1	Training	40.5091	38.7114	33.7828	33.1065	13.5338	0.33632		0.95562	0.833956	0.81726	0.334092	0.00830234
GGTTgacccatagacaagctgggtTGGATT	1	Training	40.5134	37.042	39.754	20.0748	9.7247	1.55758		0.914314	0.981256	0.49551	0.240036	0.038446
AAAActgaggggtgcctggccggaAGGAGG	1	Training	40.5138	39.6932	33.1773	31.6567	24.7025	9.25254		0.979744	0.818914	0.78138	0.60973	0.22838
TGGTtaatatggcagtactcctgcTGGTTG	1	Test	40.5172	41.4194	37.2414	37.7682	33.3333	33.7192		1.02226	0.919149	0.932152	0.822695	0.83222
AACAagcaatagatcaatatcaacAGGTGA	1	Training	40.519	46.7176	43.0473	32.6951	33.9478	5.80808		1.15298	1.0624	0.80691	0.837824	0.143342
TCGAttacacacacaaaaaagtttTGGCTT	1	Training	40.5204	49.7076	45.2012	40.5882	27.2727	7.62712		1.22673	1.11552	1.00167	0.673061	0.188229
CCTTctgaaaagaggaagcagatgTGGCTG	1	Training	40.524	41.3366	38.4094	2.45321	10.953	2.10991		1.02005	0.947819	0.0605372	0.270284	0.0520657
CTGCctatggcagcccaaggcattTGGGGG	1	Training	40.5251	41.127	39.3547	39.8292	25.3521	23.4772		1.01485	0.971119	0.982828	0.625591	0.579326
GCTAggggagtttgagttgagggcAGGGTC	1	Test	40.5255	45.34	35.4263	28.9616	34.8196	2.80039		1.1188	0.874172	0.714651	0.859201	0.069102
GTGAgtgaatggatgcctctccggTGGAAG	1	Training	40.5337	41.9545	40.3004	41.6541	39.9974	27.6446		1.03505	0.994245	1.02764	0.98677	0.682015
CCTGtctttccaagaagcctctagAGGAAA	1	Training	40.5354	42.2414	37.9217	36.2275	34.7594	0.805369		1.04209	0.935522	0.893727	0.857507	0.0198683
CTGCtgctgggccatcctcctgggTGGGAG	1	Training	40.5389	38.3472	37.3837	33.1378	30.5555	14.5304		0.945935	0.922169	0.817431	0.753732	0.358431
CTATcattcaatttagcaatgggtTGGTCC	1	Training	40.5418	44.1305	37.6444	31.8997	9.44532	0		1.08852	0.928535	0.786836	0.232978	0
CCTGtcttgtcgctaatacaatcaTGGACT	1	Training	40.5488	51.8182	44.206	51.7241	44.9761	5.33333		1.27792	1.09019	1.2756	1.10918	0.131529
TTATtccttaacgcgtccctaaacTGGGTG	1	Training	40.5654	38.9587	35.4585	37.9247	35.4135	2.57832		0.960392	0.874107	0.934903	0.872997	0.0635597
ACTGctctgggctggacagagggcAGGTGC	1	Training	40.566	48.5121	47.5382	45.4049	37.5886	16.7856		1.19588	1.17187	1.11928	0.926604	0.413784
TTTAgagatctgaggggtcagattTGGGTC	1	Training	40.5738	37.4827	38.6124	30.5433	31.0204	20.2263		0.923816	0.951658	0.752785	0.764543	0.498507
GATGtgaccgctgcctggtgcgacTGGAAG	1	Training	40.5787	39.8875	34.9567	37.474	28.8633	1.87352		0.982967	0.861456	0.92349	0.711293	0.04617
AGGTgaggttggaagtagttttaaAGGCTT	1	Test	40.5858	44.0233	46.3636	29.0667	28.4722	26.183		1.0847	1.14236	0.716179	0.701532	0.645127
CACTgggggccctgccgtgggggtGGGGCG	1	Training	40.5997	39.8237	32.0902	9.8287	10.3514	0.152467		0.980885	0.790405	0.242088	0.254963	0.00375538
CCAGgcacatgctaggcactcagtGGGTGC	1	Training	40.6036	42.4802	43.4332	43.2486	41.8915	35.7448		1.04622	1.06969	1.06514	1.03172	0.880336
AGATcagaggggaggctcagagggAGGAGG	1	Training	40.6247	44.2912	44.1798	30.9444	41.296	23.7176		1.09025	1.08751	0.761715	1.01653	0.583823
AGAAagaaagattctttccttaggAGGCAG	1	Training	40.625	45.614	33.8636	31.9712	22.1374	1.84332		1.12281	0.833566	0.786982	0.544921	0.045374
CCAGcctcaagtagggatggtggtAGGAAA	1	Training	40.6251	40.903	38.9556	30.0009	27.1482	2.67976		1.00684	0.958904	0.738481	0.668261	0.065963
GAGAgagcccatctagggtatggcTGGGCT	1	Test	40.6323	42.9719	38.188	35.3555	7.89338	1.19367		1.05758	0.939845	0.870134	0.194264	0.0293773
GTGGtcttgctctggttaaattatAGGTTC	1	Training	40.6404	47.6923	41.7671	38.9105	36.0236	4.03509		1.17352	1.02772	0.957434	0.886399	0.0992876
GGTGtccgagggggtcccctccccTGGTGT	1	Training	40.6443	43.3319	44.617	42.4053	36.2188	42.0375		1.06613	1.09774	1.04333	0.891116	1.03428
ACACagtaagatagtacttttccaAGGTAA	1	Training	40.6452	36.7304	37.4749	36.1446	34.3891	19.2771		0.903683	0.922003	0.889271	0.846082	0.474278
TGACgagtgagtctcgggctggggCGGAAA	1	Training	40.6589	45.6752	37.8228	36.1268	18.0954	3.17058		1.12337	0.930246	0.888534	0.445054	0.0779799
CTGCagatggtgttccagaggctgTGGCTG	1	Training	40.6828	35.8902	33.7804	35.6127	22.0124	22.2188		0.882195	0.830337	0.875375	0.541074	0.546148
TACCtttaatttctactacctaccTGGGAA	1	Test	40.6854	39.7518	26.8602	19.6765	1.87193	0		0.977054	0.660193	0.483625	0.0460097	0
ACCCaaaggacgggattttggctcAGGTGA	1	Training	40.6929	35.3832	38.9925	34.109	29.193	27.2887		0.869517	0.958214	0.838204	0.717397	0.6706
TTATatagagaaattaagaacttaAGGTTC	1	Training	40.6977	39.2461	34.4743	31.9783	23.6915	3.80952		0.964333	0.847083	0.785753	0.582133	0.0936054
AAGActgaagttatgcacacttatTGGCAA	1	Training	40.6993	46.6915	7.04777	0.16	0.281162	0.506586		1.14723	0.173167	0.00393127	0.00690828	0.012447
ATTAaattaaatccatcagttattTGGTGA	1	Training	40.7252	41.7313	39.8438	38.7728	14.5078	1.321		1.0247	0.978355	0.952059	0.356235	0.032437
TCTGtttcctgtttcctggaatctTGGATC	1	Training	40.7279	39.6706	37.4561	35.1216	12.114	1.01167		0.974039	0.919666	0.862347	0.297438	0.0248398
CTTGaagtggttttctctggaattTGGACT	1	Test	40.729	43.6945	44.8805	40.2778	26.9928	5.10018		1.07281	1.10193	0.988921	0.66274	0.125222
CTTCatttgactctttcaggccaaTGGGGG	1	Training	40.7389	39.9182	18.6856	15.1869	1.63768	0.285334		0.979854	0.458668	0.372786	0.0401993	0.00700398
TAGAtgctgtccccactataggagAGGAAG	1	Training	40.7417	44.5443	33.0221	28.2847	18.5286	1.21087		1.09333	0.810523	0.694244	0.454783	0.0297207
AGGAgaaaatctaacaagaggttaTGGGGT	1	Training	40.7489	40.382	11.1	0.505051	0	0.123001		0.990996	0.2724	0.0123942	0	0.00301852
CCCCccatatctagactcatggggAGGAGC	1	Training	40.7669	36.2828	39.3388	30.1038	24.359	7.36224		0.890006	0.964969	0.738438	0.597519	0.180593
ATTTtgggagtcttcccctttgtcAGGGAG	1	Training	40.7692	44.542	35.7323	40.9655	35.4108	13.8462		1.09254	0.876453	1.00481	0.868566	0.339623
TCATgttagctgttttgaaagaatAGGAGT	1	Training	40.7801	31.9261	24.0099	12.5313	2.5	0.27248		0.782884	0.588765	0.30729	0.0613043	0.00668167
GTTAggatgaatgccttagcactcTGGAAA	1	Training	40.7855	35.2798	32.7711	40.7229	31.5193	5.66038		0.865009	0.803498	0.998465	0.772806	0.138784
CCAAgactcacatccccaggtgagTGGCCA	1	Test	40.7977	36.6375	34.6757	37.1516	32.8546	33.7266		0.898028	0.849942	0.910631	0.805306	0.82668
TCAGtgcctcaccacaggttttgtGGGGTT	1	Training	40.8007	43.5926	37.8046	39.2825	34.6387	12.6226		1.06843	0.926566	0.962789	0.848972	0.309373
AGGTggggggagggggtgtgacacGGGTGG	1	Training	40.8087	43.6699	44.7593	32.1382	37.3665	17.9803		1.07011	1.09681	0.787532	0.91565	0.4406
CTGTgggctcggttttggggatatAGGGAC	1	Training	40.8088	44.5312	42.9363	24.9351	15.051	1.45278		1.09122	1.05213	0.611021	0.368818	0.0355998
CAGTttgaggaatctctggcctagAGGTTC	1	Test	40.8183	45.7299	36.3636	31.6113	20.2964	0.896861		1.12033	0.890867	0.77444	0.497238	0.021972
CAGCaagagccccccagcggcgggCGGTTG	1	Training	40.8284	41.5789	32.9838	34.5345	11.8846	1.25858		1.01838	0.807864	0.845846	0.291087	0.030826
TCCAccacagtcctgcctctccgcAGGAGG	1	Training	40.8351	45.3136	48.3454	44.1461	43.1564	28.4342		1.10967	1.18392	1.08108	1.05685	0.696318
TGGGgggcgcccggcgaggccggcGGGGGT	1	Training	40.8466	39.4629	35.0911	5.52145	10.98	0.444027		0.966126	0.859094	0.135175	0.26881	0.0108706
CTTTcaatcatctactttgttccgAGGTCA	1	Training	40.8497	45.019	44.8226	41.0631	4.55624	1.48368		1.10206	1.09726	1.00522	0.111537	0.0363205
ATGTgcatggtcaggttgtccttcCGGCTG	1	Training	40.8514	42.8807	36.7606	34.1355	29.3374	19.3504		1.04967	0.89986	0.8356	0.718149	0.473676
CCCTactctgttcttaaagaatatAGGAAT	1	Training	40.8521	37.3786	39.0977	40.6504	33.7349	7.48899		0.914974	0.957055	0.995062	0.825782	0.183319
AAGAaggctggtcggcgcgcgggcGGGAGG	1	Training	40.8582	41.2599	39.4977	24.3876	14.5714	0.349854		1.00983	0.966702	0.596885	0.356634	0.00856264
GCCTcaggttggcaggagggtagaAGGCAT	1	Training	40.8624	48.9568	41.5835	40.5611	38.462	35.345		1.19809	1.01765	0.992628	0.941258	0.864976
CGACtccctgacccttctgtacaaGGGGAT	1	Training	40.8655	46.6613	43.1916	43.7906	43.028	33.0843		1.14183	1.05692	1.07158	1.05292	0.809589
AGGGctactgccagtggtttgtctTGGTCC	1	Training	40.873	39.8427	36.2238	34.965	31.2399	9.71014		0.974793	0.886252	0.855455	0.764317	0.237569
AGGGtgtattttcatcttgaatggAGGTGC	1	Training	40.8772	37.6	37.4436	23.3177	15.3465	2.43056		0.919828	0.916002	0.570433	0.37543	0.0594599
AGGGccccagagatctctcagggcTGGAGG	1	Training	40.8844	40.4636	38.8282	38.4521	36.4895	7.63308		0.989707	0.949706	0.940507	0.892504	0.186699
GATAtcagtaatctcctccaatgcAGGAGT	1	Training	40.8971	42.8733	45.2278	42.8369	41.5108	31.3857		1.04832	1.10589	1.04743	1.01501	0.76743
TTGAcggtctgcaagttgcagtctTGGCAC	1	Test	40.9143	39.137	31.7723	5.6869	21.4821	0.152091		0.956561	0.776558	0.138995	0.525051	0.00371731
GCGGggctggggcggggcgaggcaGGGCGG	1	Training	40.9176	47.562	44.2092	38.1792	35.1533	15.0898		1.16238	1.08044	0.933075	0.859122	0.368785
GGTTcccataaaaggaagtgggtcTGGGCT	1	Training	40.9195	40.2062	33.081	2.9987	10.3221	0.377644		0.982567	0.80844	0.0732827	0.252254	0.00922893
CTAGcagcaggctgggggctgcagAGGAGG	1	Training	40.9199	39.5158	33.1436	13.5141	22.814	2.41252		0.965685	0.809963	0.330258	0.557528	0.0589571
CACTtggggtgtggctctggctgtAGGAAC	1	Training	40.9344	39.8733	35.3924	36.5561	31.5518	9.50392		0.974078	0.864611	0.893041	0.770788	0.232174
TTGTctttaataattgttctgtgaTGGTTT	1	Training	40.9346	39.8744	23.6715	4.61957	1.36986	0.163132		0.974101	0.578276	0.112852	0.0334647	0.00398519
GTGCggggcactagtgctttagatTGGTAA	1	Training	40.9396	43.1866	44.5565	25.7752	38.5204	3.45455		1.05489	1.08835	0.629591	0.940908	0.0843815
TTTCtccctggttctctatacacgTGGGAA	1	Training	40.9506	38.3261	38.2682	40.8689	35.0904	20.0477		0.93591	0.934497	0.998003	0.856895	0.489559
GCCTtggaggaacagtctcttctgTGGGAA	1	Training	40.9566	41.4989	38.3194	37.3597	36.1047	14.553		1.01324	0.93561	0.912179	0.881535	0.355327
CCACtatcaccagtctcctaaaatTGGGAT	1	Training	40.9607	42.2272	37.0881	32.145	12.6031	1.63749		1.03092	0.905455	0.784776	0.307687	0.0399772
CCTGgtcatagcagatgcagccttTGGTAC	1	Training	40.9675	35.9261	38.7349	30.0307	22.3434	1.63038		0.876942	0.945501	0.733037	0.545392	0.0397969
ACCTggaaggacctgggtctgcgcTGGGAA	1	Training	40.9679	42.8429	37.3627	39.4382	36.6416	19.2809		1.04577	0.911999	0.96266	0.894397	0.470635
GTCCcctgcggagggaggtggctgCGGCTG	1	Training	40.9718	43.512	42.2685	41.4148	33.824	22.8955		1.062	1.03165	1.01081	0.825544	0.55881
AGTTggaaacacacaggatgaattTGGGCA	1	Training	40.9836	43.7229	38.972	38.8732	35.6477	2.01225		1.06684	0.950916	0.948507	0.869803	0.0490989
CTTAtggctaaaggatgtcaaagcAGGTCA	1	Training	40.9894	40.2116	33.7989	29	30.3951	1.36986		0.981025	0.824576	0.7075	0.741537	0.0334199
AGAAtcttgaatttaatgcttgggAGGAAG	1	Training	40.991	40.9341	27.9006	22.1591	9.09091	0.687285		0.998611	0.680651	0.540584	0.221778	0.0167667
ATGTttagagtcttctcctgggatTGGTAA	1	Training	40.991	44.2516	39.6341	39.3023	35.1695	2.97619		1.07955	0.966899	0.958804	0.857981	0.072606
CATGactacaaatgtcctttgacaTGGTTG	1	Test	40.9954	42.8865	36.2277	43.7833	36.8224	15.5589		1.04613	0.883701	1.068	0.898208	0.379528
GAGTcttagctattaggtaactacAGGATC	1	Test	41.0188	47.0874	48.4634	37.1981	32.5581	0.247525		1.14795	1.18149	0.906855	0.793738	0.00603443
TCCTtgtctgatggcctcctgatcTGGGAG	1	Training	41.0218	44.1887	39.8873	38.4861	32.4317	25.5347		1.0772	0.972344	0.938187	0.790598	0.622467
ATTTagtacagctaatgaaatatcAGGAAA	1	Training	41.0256	40.1993	32.9966	49	25.6809	20.922		0.979859	0.804293	1.19438	0.625973	0.509973
GGGCaaggtgaacgtggatgaagtTGGTGG	1	Test	41.0283	55.1397	50.7268	45.7271	46.0959	17.911		1.34395	1.23639	1.11453	1.12352	0.436553
TGTAgaaagcgttcaagcaggacaGGGAAT	1	Test	41.0405	43.8776	41.8216	30.8129	3.4413	0.580271		1.06913	1.01903	0.750792	0.0838513	0.014139
TACTcaattccaggcggactcaccTGGAAC	1	Training	41.0465	39.6965	40.0295	35.1055	29.0412	0.979085		0.967111	0.975225	0.855264	0.70752	0.0238531
GACTggtgttggggagagcagaccAGGAGA	1	Training	41.048	46.8514	46.7391	41.194	43.0921	43.0034		1.14138	1.13864	1.00356	1.0498	1.04764
TCATgaggtcccacctccggggagGGGCAC	1	Training	41.0526	40.2385	38.9575	17.2185	3.62845	0.598802		0.980167	0.948964	0.419426	0.0883852	0.0145862
ACAActgcatttctctcacagtagAGGTTC	1	Training	41.0543	42.1474	39.7321	39.6893	3.53535	0.14771		1.02663	0.967795	0.96675	0.0861141	0.00359793
GTAAcatttatgggacaagacagtAGGTGC	1	Training	41.0569	47.6327	42.1477	42.6513	38.1944	26.4179		1.16016	1.02657	1.03883	0.930281	0.643446
TTGAacgccctctacatttgaaaaAGGAGA	1	Training	41.0651	44.3128	40.3263	35.9121	26.4987	1.89723		1.07909	0.98201	0.874515	0.645285	0.0462006
GAATtataatgttcctttaatttcAGGCAA	1	Training	41.0681	37.9973	35.3535	24.3004	1.78326	0.791139		0.925225	0.860851	0.59171	0.0434221	0.0192641
GGCTggtgctcaggcctcttcagcTGGAGC	1	Test	41.0727	40.8344	39.4911	39.8918	33.5456	28.5714		0.994198	0.961492	0.971249	0.816737	0.695629
TTCActaaattgaataattagtttTGGCAT	1	Training	41.0825	52.9235	12.55	0.297248	0.98529	0		1.28823	0.305482	0.00723539	0.0239832	0
CAATaaggtcagtgttcaagaatgTGGTGG	1	Training	41.0828	40.4826	38.6139	35.9756	31.1475	13.2979		0.98539	0.939903	0.875685	0.758165	0.323685
CTGCctgtgcgtgtgaagtggcccAGGCTG	1	Training	41.0878	39.5233	31.8892	16.999	5.10295	0		0.961923	0.776125	0.413724	0.124196	0
TGACagaagatgatctcaggttggGGGCTG	1	Training	41.0884	40.8468	39.0584	44.107	28.6276	8.21076		0.994121	0.950595	1.07347	0.696732	0.199832
AAAAtcctcacttaattgattggcTGGCCC	1	Training	41.0905	39.1391	25.7958	11.8982	7.59544	0.350695		0.952508	0.627779	0.289561	0.184846	0.0085347
TAAGttagtgagtgtttggttattTGGTTT	1	Training	41.0959	41.7625	38.7967	39.0663	27.4376	10.8559		1.01622	0.944053	0.950614	0.667649	0.264161
AAAGgagaggtggcaggtggcctgTGGAGA	1	Training	41.0977	42.6044	42.6627	46.0815	40.0432	32.8101		1.03666	1.03808	1.12127	0.974342	0.798344
GCTGttgcatcttgcttctgagcaAGGTAG	1	Training	41.0995	47.7011	4.3131	2.18487	0	0		1.16063	0.104943	0.0531606	0	0
CAGCagggaggcattggcggccccTGGTGT	1	Training	41.1109	43.0355	43.767	38.0952	33.9282	19.9647		1.04681	1.06461	0.926645	0.825284	0.48563
TGGGcaccccatctcaatgtctagAGGTGA	1	Training	41.1165	44.6601	37.5119	41.3457	25.3485	4.59877		1.08618	0.912333	1.00557	0.616505	0.111847
CTTAaaccatatgtagtctagtttTGGGGT	1	Training	41.1215	42.9623	29.3856	6.26058	0.648148	1.36612		1.04476	0.714604	0.152246	0.0157618	0.0332216
ATCAgggccttggacttgttgcccAGGGAG	1	Training	41.1241	35.4402	40.8839	17.4139	23.2493	1.21015		0.861787	0.994158	0.423447	0.565346	0.0294269
TGCTaacgttaccaaagctggtacTGGCTA	1	Training	41.129	37.0558	36.9355	41.6955	29.0614	3.56564		0.900965	0.898039	1.01377	0.70659	0.086694
CCGTggcggcgcaggcccaggctcTGGCCG	1	Training	41.133	45.5989	43.8826	45.7093	37.0543	40.6415		1.10857	1.06685	1.11126	0.900842	0.988052
CTCTtctgactccattcccaaaagAGGCTG	1	Training	41.1352	39.8866	43.6066	42.6563	39.4882	30.8721		0.969645	1.06008	1.03698	0.959962	0.750503
CATTttctctttatgtgatcaactGGGTGG	1	Training	41.1379	42.5899	25.5464	20.4427	3.95408	0		1.0353	0.620996	0.496932	0.0961178	0
AACTaacaatatttacttaaccccAGGCTA	1	Training	41.1402	44.4993	39.9083	40.2372	31.1964	19.8467		1.08165	0.970055	0.978051	0.758296	0.482415
CAGGtctgactattaaccagatttTGGAAC	1	Training	41.1417	44.3182	46.7672	49.7619	42.2392	25.9414		1.07721	1.13673	1.20952	1.02667	0.630538
ACAAgggagccaagtttttcactgTGGCTG	1	Training	41.1437	39.9464	39.1221	1.08696	34.2186	0.299103		0.9709	0.950867	0.0264186	0.831686	0.00726972
AATGgtaagacagaggcaaaaaatAGGAAA	1	Training	41.1483	45.8689	43.0769	42.3453	37.3541	10.9966		1.11472	1.04687	1.02909	0.907791	0.267242
GCTGaacactcagaaacgggccagCGGCAG	1	Test	41.1567	40.7169	34.0545	32.219	23.8189	5.60229		0.989313	0.827434	0.782837	0.578737	0.136121
GATCccccacagtgacatccggccAGGCCT	1	Training	41.1636	30.6924	32.4831	24.9128	19.3403	2.38262		0.74562	0.789123	0.605214	0.469841	0.0578818
TCTCcatctctcttgtcacccttcAGGAAT	1	Training	41.1656	43.2389	37.4285	32.9668	27.9589	2.01059		1.05037	0.909219	0.800833	0.679181	0.0488415
CACTtaagttgagatgtggggttcTGGTGA	1	Test	41.1687	40.8156	29.8483	25.156	21.1708	8.84365		0.991423	0.725023	0.611047	0.514245	0.214815
CACCtttcaaaacaaccaaactgcAGGCTG	1	Training	41.1699	41.9954	35.4018	22.2787	15.7986	0.241935		1.02005	0.859895	0.54114	0.383742	0.00587652
CAAAatactgaatattgtgtgtttTGGATT	1	Training	41.1765	47.7407	41.9512	42.2701	21.5777	0.990099		1.15942	1.01882	1.02656	0.52403	0.0240453
GCATatgattaagtgcttaacagcAGGACA	1	Training	41.1765	40.3825	40.3823	36.9705	22.1954	2.01661		0.980717	0.980713	0.897854	0.539032	0.0489748
GGGGgctgaggtgcagaatccaggGGGTCC	1	Test	41.1873	42.8179	41.7285	42.9408	37.7721	30.3485		1.03959	1.01314	1.04258	0.917081	0.736841
CGTTtgtactttgtcctccggttcTGGAAC	1	Test	41.2002	40.3286	34.886	24.8377	5.30741	2.01427		0.978845	0.846744	0.602853	0.12882	0.0488897
AGGAgagacttcctcatagtttcaGGGCCT	1	Test	41.2017	45.5951	39.8589	36.6248	32.8897	2.89116		1.10663	0.967409	0.888914	0.798261	0.0701708
GGCGggcccgcgcggcggaggggcGGGACC	1	Test	41.2058	42.8368	36.0959	28.4508	14.6134	1.19357		1.03958	0.875991	0.690456	0.354645	0.028966
GGGTgttgggctttgggctgcagcTGGAGC	1	Test	41.2077	41.9113	32.2352	31.2726	25.1986	0.674449		1.01707	0.782262	0.758903	0.611502	0.0163671
TCCTcatttcacaatgccgggggaAGGTGA	1	Training	41.2081	42.0595	35.3335	2.54915	2.38845	0.243524		1.02066	0.857442	0.0618604	0.0579608	0.00590962
TTTAacaagcttaccagtgtttagTGGCCA	1	Test	41.2109	47.5564	42.9688	44.0777	35.2713	0.191571		1.15397	1.04265	1.06956	0.855873	0.00464854
TGGAcaggcctgggtctgcaagggAGGTGG	1	Training	41.2199	39.1505	39.4703	29.9903	34.4197	24.3005		0.949795	0.957554	0.727568	0.835025	0.589533
CGTCccagcacgctggcgaggggcAGGACC	1	Training	41.2227	37.6238	35.3677	28.9039	24.5152	0.48974		0.912696	0.857967	0.701165	0.594702	0.0118804
TTAAggtcaagaggactgtgctcaAGGTCA	1	Training	41.2302	38.9274	39.8517	12.1989	19.7565	2.29213		0.944148	0.966567	0.295872	0.479176	0.0555936
TAAGgacagagggaggacagagctTGGAAA	1	Training	41.2403	36.8829	26.0982	0.595238	1.38122	0.759013		0.89434	0.632832	0.0144334	0.0334919	0.0184046
AGTGctgtaattaaaggtaattgaTGGAAA	1	Test	41.25	41.2322	37.2449	33.9286	31.6418	0		0.999569	0.902907	0.822511	0.767074	0
AAAGcagagaaaggaaggtggttcAGGACT	1	Training	41.2556	49.4475	24.5333	1.40515	6.53951	0		1.19856	0.594667	0.0340597	0.158512	0
GTTTttgatattcttcccctcaaaAGGTGG	1	Training	41.2659	46.3589	38.2942	35.851	23.1569	0.425587		1.12342	0.927987	0.868782	0.561163	0.0103133
GAAGgactctgtgtatgagcttgcTGGAAA	1	Training	41.2674	48.7385	39.9575	36.8889	12.2353	0.675676		1.18104	0.968258	0.893899	0.296488	0.0163731
CTGAatatagactagccgaccattGGGAAC	1	Training	41.2739	38.751	35.5412	30.8581	27.6471	8.76106		0.938875	0.861106	0.747642	0.669844	0.212266
ATTCtcagaaacgtcagaattcacTGGATG	1	Test	41.2955	48.2222	38.1188	40.9326	35.5491	1.25313		1.16773	0.923073	0.991212	0.860847	0.0303455
TGCCgaccatgtgtccttggtcagTGGCCT	1	Training	41.2991	37.9429	30.2164	3.02901	0.641717	0.295875		0.918734	0.731648	0.0733431	0.0155383	0.00716419
GGGAaccctggctccaccgaggggTGGTTG	1	Test	41.3031	36.9684	37.001	38.391	32.2375	9.93763		0.89505	0.89584	0.929493	0.78051	0.240602
GGTGgaagttaactcacaatgttcTGGGAA	1	Training	41.3127	40.6557	41.5033	39.3939	36.8613	9.47712		0.984097	1.00461	0.953554	0.89225	0.2294
AGGCcacatagggcaggagggaccCGGGGC	1	Training	41.3183	42.7653	43.4783	42.8571	41.3714	43.408		1.03502	1.05228	1.03724	1.00129	1.05057
AGGCcagcgggggccggaggagtgAGGGTG	1	Training	41.3205	47.676	39.5062	35.2149	31.9099	20.8227		1.15381	0.956094	0.852238	0.772253	0.503932
CTTAacttaaacaagttgccttaaAGGAAA	1	Training	41.3253	42.7132	38.0292	17.1467	18.0099	1.4867		1.03358	0.92024	0.41492	0.435807	0.0359755
CAGAagcttgtgggtgacacggcaCGGTGG	1	Training	41.3286	42.2267	18.544	0.229572	1.30792	0.0364267		1.02173	0.448695	0.00555479	0.0316469	0.00088139
CCTGtggctggggcctgtggggcaGGGCTC	1	Test	41.3357	43.5551	39.9793	40.8044	28.9369	6.11347		1.05369	0.967186	0.987147	0.700047	0.147898
TGTGtgggcctgggtttgcggttgTGGGGA	1	Test	41.3366	37.457	38.7097	21.3542	16.09	1.51803		0.906146	0.93645	0.516592	0.389242	0.0367235
GGAAtgcaggccctccctgcccccAGGTGC	1	Training	41.3465	47.2468	42.6112	46.2107	39.0592	42.9989		1.1427	1.03059	1.11765	0.944681	1.03997
GGGGgctgaggtgcagaatccaggGGGTCC	1	Test	41.357	40.3041	37.1375	37.3152	38.7985	38.8784		0.97454	0.897973	0.902269	0.938135	0.940067
CATTttcttggcccgcaaaagcagAGGGGT	1	Training	41.3615	51.5462	37.3581	32.9989	13.3305	0.011156		1.24624	0.903211	0.797818	0.322293	0.00026972
CAGTcctgtcctccacccggcagcAGGGGC	1	Training	41.3642	37.5817	37.387	31.0493	25.0504	1.76583		0.908555	0.903847	0.750632	0.605607	0.0426898
GGGAgatgtggggggcttccacacGGGAAA	1	Training	41.3793	34.8101	34.2857	39.0203	27.1676	32.1361		0.841245	0.828571	0.94299	0.656551	0.776623
GGACgcccatcttctctggggcagAGGAAG	1	Training	41.384	39.0095	34.6652	7.85846	9.09281	0.0712187		0.942624	0.837646	0.189891	0.219718	0.00172092
CACAgcttgattctcctctttcttTGGTAA	1	Training	41.3846	42.6546	37.6197	39.5023	12.4138	1.45161		1.03069	0.909026	0.954517	0.299962	0.0350761
CAGGcttccacatgctcacggatgCGGGGT	1	Training	41.3909	41.4522	38.1435	36.4265	22.7874	0.558155		1.00148	0.921544	0.880062	0.550543	0.013485
TCACtcttttgagatcgcaataccAGGCAT	1	Training	41.4	38.5511	34.7826	4.81771	15.9091	0		0.931186	0.84016	0.11637	0.384278	0
CAGCatgggaccagtttgttgttaAGGCTG	1	Training	41.4014	42.6298	39.297	38.4422	33.1447	12.6328		1.02967	0.949171	0.928525	0.80057	0.30513
CTGGagctactactccaggtgagcAGGCCT	1	Training	41.405	44.7334	40.1384	39.8797	37.6588	25.9272		1.08039	0.969409	0.963161	0.909523	0.626184
TTTCtggctaaaggcaggctgaggGGGACG	1	Training	41.4085	41.0745	39.1162	14.4231	23.4756	2.55639		0.991936	0.944643	0.348312	0.566928	0.061736
AAGCcaagaaactgaaggctgaccAGGACA	1	Training	41.4085	45.777	38.2625	40.1754	38.5488	10.1836		1.1055	0.924026	0.970223	0.930939	0.245931
ATGGcctgtctggaggtggcacaaTGGGAC	1	Training	41.4085	42.4561	43.0329	47.2833	39.2547	41.3248		1.0253	1.03923	1.14187	0.947987	0.997979
ACTTctgaagaataaaggtgactaTGGCTG	1	Training	41.411	52.8827	35.5469	3.85906	8.03738	0.377358		1.27702	0.858391	0.0931892	0.194088	0.00911251
GGAGaatttggagggatggaagggAGGTTG	1	Training	41.411	54.2056	49.4485	51.083	46.4151	46.1856		1.30897	1.19409	1.23356	1.12084	1.1153
GGCGcgccttggacggcgagtcctCGGCCA	1	Test	41.4116	33.3576	36.3836	18.5033	20.6166	0.927173		0.805515	0.878586	0.446815	0.497847	0.0223892
GGGTccttcgctgtctgagcgggaAGGGGC	1	Training	41.418	41.5102	39.6904	44.3124	38.3858	0.211937		1.00223	0.95829	1.06988	0.926792	0.00511703
GTCGctctacctgggctctttgccTGGGTG	1	Training	41.4256	36.706	13.1306	21.3478	15.2918	0.921904		0.886072	0.316969	0.515328	0.369139	0.0222544
ACTGccacactctgtctgttggcaAGGATG	1	Training	41.4273	41.3536	33.4819	5.12676	3.09632	0.111925		0.998221	0.80821	0.123753	0.074741	0.00270173
TCAGtggtgagaatgaaagccatcTGGTAT	1	Training	41.433	49.0066	40.8521	43.1078	39.267	12.9108		1.18279	0.98598	1.04042	0.947723	0.311606
TTTAatagagattgggagatgcacAGGTAT	1	Test	41.4343	41.931	43.1447	46.4384	39.0421	40.7351		1.01199	1.04128	1.12077	0.942266	0.983125
TGCGtgatctcttcaagtccgattGGGAGC	1	Training	41.4395	46.9138	40.3083	45.428	36.5547	3.57554		1.1321	0.972702	1.09625	0.882123	0.0862835
GAGGgctctgtgccagccccgatgAGGACG	1	Training	41.4426	42.2159	39.8943	43.1253	38.0503	37.7405		1.01866	0.962642	1.0406	0.918146	0.910671
CTGGctggccttgtttgcgaggagAGGCTT	1	Training	41.4462	41.4768	37.0962	32.3627	6.82772	0.62335		1.00074	0.895043	0.780836	0.164737	0.01504
AGTGccctgcagcagccccaccccTGGCCC	1	Training	41.4508	44.7064	48.0619	46.2427	41.1469	37.3703		1.07854	1.15949	1.1156	0.99267	0.901559
GCGAcctgcccactctctagacgcTGGGGG	1	Training	41.453	46.1429	43.9614	46.3415	42.3875	23.9631		1.11314	1.06051	1.11793	1.02254	0.57808
TACCacaagccttatcaaagagggTGGAGT	1	Training	41.4634	49.6753	30.3896	0.408163	1.63551	0.928793		1.19805	0.732926	0.00984394	0.0394447	0.0224003
CCTCttattaggtgcaaaatctcgAGGGGG	1	Training	41.4692	45.1481	40.0995	34.5116	22.233	1.23348		1.08871	0.966971	0.832223	0.536133	0.0297445
GGGGgctgaggtgcagaatccaggGGGTCC	1	Test	41.4729	44.4849	40.7565	41.8351	38.7012	35.8248		1.07263	0.982724	1.00873	0.933168	0.863812
GCTTctgacacgcatactcctggcTGGATT	1	Test	41.4791	32.5926	31.6929	23.918	10.3118	0		0.785759	0.764069	0.576628	0.248601	0
TGTTagaagaggattcctgccaacAGGAAG	1	Training	41.4867	44.7718	43.8226	47.5559	36.5441	17.059		1.07918	1.0563	1.14629	0.880863	0.41119
TTTGcatattgtgtcatactgttaGGGTAG	1	Training	41.4894	36.5759	34.386	31.694	32.3413	12.973		0.881572	0.82879	0.763906	0.779508	0.312682
TGCTctgggaaccctacagggagcTGGCCA	1	Training	41.4906	36.9649	35.2386	35.3094	29.342	4.39693		0.890924	0.849317	0.851022	0.707197	0.105974
GCACagaaatcctacagactcctgAGGGGG	1	Training	41.4918	43.1496	43.7236	46.5322	37.8417	1.41509		1.03995	1.05379	1.12148	0.912028	0.0341054
GCCAgataattctctgttaaggatAGGTTT	1	Training	41.5049	52.6917	41.6541	20.7658	2.02605	0.956938		1.26953	1.0036	0.500323	0.0488148	0.023056
ACATtctgcttgtggttgctcctcAGGCCC	1	Training	41.5073	41.8891	37.7141	38.9201	31.5215	21.7625		1.0092	0.908614	0.937667	0.759421	0.524304
GAGCtgactaatatactgttcaagGGGCAT	1	Training	41.5094	42.9924	42.8016	45.1292	40.1889	21.3873		1.03573	1.03113	1.0872	0.968187	0.515239
AGGCattaaggatgagacctcagcAGGGGT	1	Training	41.5152	44.6513	43.8698	43.9357	37.7832	14.1388		1.07554	1.05672	1.0583	0.910105	0.340569
GCCCctgggatgtgaggggaggagGGGCAG	1	Training	41.5195	46.1595	38.4457	34.4125	24.2859	3.35501		1.11176	0.925968	0.828829	0.584929	0.0808057
GGGCcaaattcgttttcagcagggTGGGCG	1	Training	41.5226	45.6938	26.3067	11.8017	3.24116	0		1.10046	0.633552	0.284224	0.0780577	0
TAGAatgtctgtctcttggggaagAGGAGA	1	Training	41.5299	38.6834	34.7701	41.9708	20.7	5.32101		0.931458	0.83723	1.01062	0.498436	0.128125
TGCGaaataaacgagacagtatgcTGGATG	1	Test	41.5323	41.2172	45.216	36.5025	36.6723	28.96		0.992413	1.0887	0.878896	0.882984	0.697289
TGTCcactgcagccttgcttgtggAGGTTT	1	Training	41.5393	39.9104	35.9313	30.9254	28.297	0.712494		0.960786	0.864996	0.744487	0.681209	0.0171523
CGGGggtgccgggaccctgggctcCGGGGG	1	Test	41.5397	42.437	42.8471	45.4895	31.1136	29.6487		1.0216	1.03147	1.09508	0.749008	0.713742
TCACtttgagggcagaccatatctAGGAAA	1	Training	41.5461	42.8732	41.677	38.6115	36.5368	38.5762		1.03194	1.00315	0.929366	0.879428	0.928515
AGTGgggaggtacaggcaggtggcAGGGCA	1	Training	41.5493	39.5963	44.1176	37.5	32.7416	9.56023		0.952995	1.06181	0.902542	0.788019	0.230094
CTATtattacaagtaatgacaaatTGGATT	1	Training	41.5565	43.8367	34.5075	15.6686	7.35185	2.6903		1.05487	0.830377	0.377043	0.176912	0.0647385
TCCAgaacaccgtggggagggcttAGGGAC	1	Training	41.5717	42.8476	37.0331	33.7143	15.6953	18.0303		1.03069	0.890824	0.810992	0.377547	0.433715
TTCAtactgtcaaggtgttttatgAGGGTG	1	Training	41.573	46	44.086	8.19672	9.29368	5.06757		1.10649	1.06045	0.197164	0.223551	0.121896
GGCAgagagagactcttcctgccgCGGGGA	1	Training	41.5743	38.5117	39.0125	32.5596	25.7291	6.10413		0.926336	0.938381	0.783168	0.618871	0.146825
TACCcaaatgattgaaacaaataaAGGGAA	1	Training	41.5902	43.6559	19.833	4.33925	0.699301	0.461894		1.04967	0.476867	0.104333	0.0168141	0.0111058
GGATgggctgggggtccatcaggcTGGAAG	1	Training	41.5929	41.8605	37.2063	29.8995	32.0334	8.21745		1.00643	0.894534	0.71886	0.770165	0.197568
TGTTcacagactgcttccaaaatcTGGGGT	1	Training	41.598	41.6207	33.5733	19.8807	1.96117	1.06591		1.00054	0.807089	0.477923	0.0471458	0.0256239
GGCTagtggggtttctgggctgggCGGGGG	1	Training	41.6023	41.6435	35.0791	38.9282	28.7718	7.38564		1.00099	0.843202	0.935723	0.691591	0.17753
GGGGtcttcagtcacccatagtccTGGCAA	1	Training	41.6041	45.701	40.5605	42.7053	39.3369	31.9156		1.09847	0.974916	1.02647	0.945507	0.767127
AAGAtcctccacttcactgtgggaTGGAGT	1	Training	41.6126	44.3413	43.8094	47.828	42.9538	2.28266		1.06557	1.05279	1.14936	1.03223	0.054855
CAGGtaggaagttttgatgttgctTGGCTT	1	Training	41.6132	42.8258	25.1341	3.5533	1.57978	0.0862069		1.02914	0.603993	0.0853888	0.0379634	0.00207162
CCCTgagcctgcattcagggagtgAGGCTG	1	Training	41.6136	41.5712	13.3558	0.390779	0	0.677595		0.998982	0.320948	0.00939066	0	0.016283
ACAAgatggagtcagacctggaggTGGCGG	1	Training	41.6216	38.7795	38.7914	39.9628	31.2381	42.3237		0.931716	0.932002	0.960146	0.750526	1.01687
TGAAtgaaaacatgaatgagctccTGGTAG	1	Training	41.6257	44.1912	40.7196	19.8595	9.95077	0.426003		1.06163	0.978233	0.477097	0.239054	0.0102341
CTCAaataggtcatattgctgaggAGGTAA	1	Training	41.629	38.6454	38.9826	35.5718	30.015	28.1985		0.928328	0.936428	0.854496	0.721012	0.677377
AGGTtatggtttagtagatacataCGGTCA	1	Training	41.6446	40.7829	35.8557	44.7159	31.7576	8.00656		0.97931	0.860994	1.07375	0.762587	0.192259
TCTTtggaactgagtctggaaaagAGGGCT	1	Training	41.6459	47.9204	49.8294	18.7307	40.2174	7.20721		1.15066	1.1965	0.44976	0.965699	0.173059
GCATtcctggatttgggctcttttAGGAAA	1	Training	41.6482	42.6623	30.8409	11.012	4.1381	0.618734		1.02435	0.740511	0.264407	0.0993586	0.0148562
ACCTctgtacaggaactactgccaGGGATT	1	Training	41.6523	43.3673	44.2724	38.3626	39.1667	32.0652		1.04117	1.0629	0.921019	0.940324	0.76983
GTTTaaatgaaatagtttctttcaCGGCTT	1	Training	41.6527	42.6729	39.1303	28.8676	20.9032	5.77867		1.02449	0.939443	0.693054	0.501846	0.138734
CAAGgcgtgtcccctgtgggctggGGGTCA	1	Training	41.6554	33.8345	37.9494	18.1278	13.0091	0.185497		0.812247	0.911031	0.435186	0.312302	0.00445314
TGAGacccaggccacagggaccctTGGCCT	1	Training	41.6587	41.6847	40.0722	44.2715	37.8182	25.1199		1.00062	0.961916	1.06272	0.907809	0.602993
AAATgcagctgctgttgttcttatTGGCAT	1	Training	41.6667	41.6136	34.6591	19.2453	25.2252	0		0.998726	0.831818	0.461887	0.605405	0
TAACccagagagcgccgtggcaggGGGTCC	1	Training	41.6701	44.4077	41.6823	44.4819	37.5117	16.3785		1.0657	1.00029	1.06748	0.900206	0.393052
CAGCcctgccgttccctccagagcTGGGAT	1	Training	41.6787	39.4417	39.891	37.6949	30.3499	14.3974		0.946329	0.957107	0.904417	0.728188	0.345438
AGTGtgtgtgtatgtgacctctggAGGCTG	1	Training	41.6891	48.0333	45.205	41.8984	40.5152	29.2288		1.15218	1.08433	1.00502	0.971841	0.701113
GAGGacatgcagggccagggaaggTGGGCA	1	Training	41.6991	42.7404	40.8818	36.4506	30.0209	28.3114		1.02497	0.980398	0.874134	0.719941	0.678944
TCCTttgtgctggggagctggcggGGGTGG	1	Training	41.6996	45.6494	37.3856	43.0295	37.2688	21.5484		1.09472	0.896546	1.03189	0.893746	0.516753
TCAGtaacaaccatttcacatcttTGGTGT	1	Training	41.704	45.2342	41.3961	43.5754	20.7792	4.79876		1.08465	0.992616	1.04487	0.498254	0.115067
TGTGcctcttagatccttgttaatTGGAAG	1	Training	41.7049	49.3544	42.6603	47.883	41.5017	11.8973		1.18342	1.02291	1.14814	0.995128	0.285275
TGTTtttctctaactcacttgcatCGGTTA	1	Training	41.716	44.6289	38.231	17.524	9.45225	0.230947		1.06983	0.91646	0.420078	0.226586	0.00553617
TCCCactcctccctctgagggcttTGGCCT	1	Training	41.7179	41.857	40.0838	37.7371	32.0427	7.70803		1.00333	0.960828	0.904577	0.76808	0.184765
ATCAcagccatcgtatggtgcgatCGGTTT	1	Training	41.7233	35.2471	32.5485	14.8648	0.690046	0.345867		0.844782	0.780104	0.356271	0.0165386	0.00828955
CAGCtgagcccctctctgggaggcAGGTCC	1	Training	41.7265	37.3489	37.8551	33.1217	28.8145	2.96497		0.895087	0.907219	0.79378	0.690556	0.0710572
GCTGggaatcagaaaaatgcagccTGGGAA	1	Training	41.7328	35.2987	40.7704	18.777	19.9346	0.117079		0.845825	0.976937	0.449934	0.477673	0.00280545
TTGCctgtacaggtggagaagccgAGGACG	1	Training	41.7472	31.3535	31.6583	25.7247	20.9997	5.50288		0.751032	0.758334	0.616203	0.503019	0.131814
CTTGttcagtagaagctgggagctGGGGAG	1	Training	41.7565	39.2052	36.6394	22.766	15.1351	0.883002		0.938898	0.877454	0.545207	0.362461	0.0211464
TCACagggccttcatgaagcttaaTGGTCA	1	Training	41.7671	44.79	35.4267	18.1955	23.2595	0.888099		1.07238	0.848198	0.435642	0.556886	0.0212632
TTTTgtggagtcttggaagggatgAGGAGT	1	Training	41.7671	40.9783	40.4749	40.9095	35.8812	27.5115		0.981114	0.96906	0.979468	0.859077	0.658688
CTTCccggcaggacaagcctcaggTGGGCA	1	Training	41.7837	42.5796	40.9909	41.0984	37.183	23.2505		1.01905	0.981026	0.9836	0.889893	0.556449
AACAcacatgcacaccattaaactTGGGAA	1	Training	41.7975	47.429	41.3354	34.9511	30.706	24.2356		1.13473	0.988944	0.836201	0.734636	0.579834
AGCAcaacaaaaagtctgtattgtTGGTCT	1	Training	41.8067	45.297	33.1445	0	0.255428	0.269542		1.08349	0.792803	0	0.00610973	0.00644733
AACTggcttgtcatataagtcttaAGGATG	1	Training	41.8067	45.8486	40.4098	21.7552	16.7531	0		1.09668	0.966586	0.520376	0.400726	0
GAATatgtggctcatggatgagccAGGAAT	1	Training	41.807	31.0997	26.7809	15.7268	3.2636	0.271739		0.743886	0.640583	0.376175	0.0780634	0.00649984
CCAActggtgacagtggctagagaGGGAGA	1	Test	41.8086	38.6243	35.3059	30.8669	28.8255	2.93006		0.923838	0.844464	0.738291	0.689465	0.0700827
AGCCtcagagagtatctatcttacTGGCCA	1	Training	41.8086	49.1922	41.5266	48.4983	34.4529	40.4242		1.1766	0.993254	1.16001	0.824061	0.966887
CCCCagaagcggaaatgatgatccAGGTGC	1	Training	41.8182	46.0452	38.8587	46.1749	41.7763	8.75912		1.10108	0.92923	1.10418	0.998999	0.209457
GGGTtccgtggcgggggcttcctgCGGCAA	1	Training	41.83	52.1071	40.1036	42.0758	41.1511	41.2074		1.24569	0.958729	1.00588	0.98377	0.985116
GGCCcacggccctctgtactgaggTGGGAA	1	Test	41.847	43.1159	39.408	26.7925	31.5238	8.21509		1.03032	0.941714	0.640247	0.75331	0.196312
GTAGgggaatttctaaggatgaatTGGTAG	1	Training	41.8502	48.9676	44.4126	31.8033	40.5983	0.857143		1.17007	1.06123	0.759931	0.970085	0.0204812
GGCAgggggcagtgctgcgcaggcGGGAGG	1	Training	41.851	40.1899	37.9344	5.49764	17.9949	0		0.960309	0.906416	0.131362	0.429976	0
TTCTgtcagggtggagagtgggacTGGAGA	1	Training	41.8561	48.1879	15.2027	0.203666	0.355872	0.13369		1.15128	0.363214	0.00486587	0.00850228	0.00319404
AAAGtataattacaaaaattaattGGGCTA	1	Training	41.8605	39.8533	49.3473	31.5068	15.0485	3.29949		0.952051	1.17885	0.752664	0.359493	0.0788212
GGGGcccaagagactgcagcaggtTGGTGC	1	Test	41.8605	42.292	39.5078	43.4615	40.8955	12.5		1.01031	0.943797	1.03825	0.976949	0.298611
TGTTtgcctactttcacatgcagcCGGCTA	1	Training	41.8632	41.0839	40.0078	32.3752	15.7376	0.184706		0.981383	0.955678	0.773358	0.375929	0.00441214
TAACatgggcatccgggcctggggAGGAAA	1	Training	41.873	42.531	38.6433	41.3482	33.187	22.7616		1.01571	0.922868	0.987466	0.792563	0.543586
CAGCaaggcatgaacttcttgcacTGGCTC	1	Training	41.8874	43.7109	43.7581	43.3732	40.9708	37.6434		1.04353	1.04466	1.03547	0.978117	0.898681
CCACtcggggccccccgcggggaaAGGCAG	1	Training	41.8903	41.5345	41.2469	34.9453	14.9128	0.127448		0.991506	0.984641	0.834211	0.355998	0.00304243
GGGTtgaccaagatgggggactccGGGTCA	1	Training	41.8909	45.8156	42.834	42.1649	35.5882	13.7634		1.09369	1.02251	1.00654	0.849544	0.328554
GATGaaaaaaaccctttgccacgcAGGAGA	1	Training	41.8934	45.9506	20.4611	20.1241	1.30368	0.437445		1.09685	0.488409	0.480364	0.031119	0.0104419
CTTGactctgctgggtttgagggtCGGCCT	1	Training	41.8956	38.6925	38.3822	43.5719	31.3176	30.8625		0.923544	0.916138	1.04001	0.747514	0.736651
CCTGagttacatagaaagagaggaTGGTTT	1	Training	41.9048	52.3026	51.7341	22.8412	36.6438	4.46429		1.24813	1.23456	0.545075	0.874455	0.106534
CTGCagctctagcccttctccagtGGGGAA	1	Training	41.9049	43.4442	39.1899	39.4463	37.7671	27.1983		1.03673	0.93521	0.941329	0.901256	0.649047
GGGAggagccgcgccagggtgggcGGGATT	1	Training	41.9072	38.7992	41.3522	40.574	29.3413	7.25272		0.925835	0.986756	0.968186	0.700149	0.173066
TTCCaatggcttcaccaaaattacAGGTTA	1	Test	41.9087	45.0761	38.385	42.1348	30.4833	17.7437		1.07558	0.915918	1.0054	0.727373	0.423389
CTTCttaactagctgcatgcaaatTGGGTA	1	Training	41.9142	44.8438	37.9915	24.604	4.62459	0.179426		1.06989	0.906411	0.587008	0.110335	0.00428079
CCAAggcatgaccctctgaccctgTGGGCC	1	Training	41.9205	47.2201	39.9723	41.9212	37.1705	34.4201		1.12642	0.953526	1.00002	0.886689	0.821079
TTGGgccaggtgtcatgttttctaTGGTTC	1	Training	41.9255	43.1345	43.5021	44.8418	36.0983	6.13139		1.02884	1.0376	1.06956	0.861012	0.146245
AACCtacagaggcggcagtggcacCGGTTG	1	Training	41.9355	48.1659	37.5907	34.1292	14.1321	12.4424		1.14857	0.896394	0.81385	0.336996	0.296703
ACCTgaagccctgggaacgggaggTGGCTG	1	Training	41.9428	46.0275	44.2598	38.0594	35.7494	38.1909		1.09739	1.05524	0.907412	0.852338	0.910547
TTGTctttcgcttgtgagcggttgTGGTCA	1	Training	41.9434	40.4295	2.21037	0.650407	0	0.100402		0.963906	0.0526988	0.0155068	0	0.00239374
TTCAcggcttcaggatcagagagcTGGGAG	1	Training	41.9444	49.3204	43.3333	26.7628	33.0798	1.03448		1.17585	1.03311	0.638054	0.788659	0.0246632
GCAGaaagtgattgttatcataaaAGGGTT	1	Training	41.9476	44.1327	31.3131	24.9364	22.5434	5.50725		1.05209	0.746483	0.594466	0.537417	0.131289
AATTgcggggacacccaccttattTGGGAA	1	Training	41.953	40.7413	37.8219	26.9763	13.3969	3.51115		0.971117	0.901531	0.643012	0.31933	0.0836925
GTAAtgtgcagacaggtagaagccTGGGCC	1	Training	41.9558	31.6594	39.3564	28.9855	20.6989	10.4278		0.754588	0.938044	0.690858	0.49335	0.248542
TTCAatgacacattttaatgtgctGGGAGA	1	Training	41.9588	39.4087	34.5154	18.2139	3.30453	0.887852		0.939224	0.822601	0.43409	0.0787566	0.0211601
GATCtttctttagagctcttaaagAGGAAC	1	Training	41.963	38.3502	40.9833	14.4258	13.5806	0.877118		0.913905	0.976653	0.343773	0.323633	0.0209022
AGTTtagttaaaatgattgggatgTGGGGA	1	Training	41.9689	42.5101	35.2431	15.9926	12.7883	2.58964		1.0129	0.839742	0.381059	0.304708	0.0617038
GAGGgccttatgatggcgatggttAGGTTT	1	Training	41.9711	39.6907	34.9864	32.5229	31.7767	3.32858		0.945667	0.833584	0.774887	0.757109	0.0793064
ACTAtttgtcacagctgtaatataAGGATT	1	Training	41.9846	38.8175	32.158	29.7139	25.102	0		0.924565	0.765946	0.707733	0.597886	0
GAGCcttcttccccaggctgggagTGGGTG	1	Training	41.9896	35.5144	28.6326	27.8865	1.18385	0.629594		0.845791	0.681896	0.664129	0.0281939	0.014994
GCGCggaggcgctgggggccgcggTGGCGA	1	Training	41.9898	40.2524	43.8034	40.6981	38.7946	36.0752		0.958623	1.04319	0.969237	0.923906	0.85914
CATTttgggtagttctttccatttGGGTGG	1	Training	41.9962	45.5133	41.5001	44.8125	29.2206	10.2629		1.08375	0.988187	1.06706	0.695793	0.244377
CTTCcacatttctgagcagggaccAGGGCC	1	Training	42.0238	42.2632	39.7295	34.048	19.9573	2.53945		1.0057	0.945406	0.810208	0.474905	0.0604289
TGCTcactcttggcgatgtatcttTGGGGT	1	Training	42.0281	45.3794	37.8604	38.1722	18.8066	18.2839		1.07974	0.900837	0.908255	0.447477	0.43504
CAAAagcttctattgtacttaagtTGGTAA	1	Training	42.0339	46.3259	38.8316	25.9887	14.0984	1.25392		1.10211	0.923817	0.61828	0.335405	0.0298311
CAGCagtaaacatgtaagttccacAGGGGC	1	Training	42.037	41.7793	35.2941	17.9695	25.4088	4.07938		0.993868	0.839596	0.427469	0.604439	0.0970426
ACCAccttctataatatggtatgcAGGGTC	1	Training	42.0455	49.7436	46.2604	40.6685	29.6053	1.99005		1.18309	1.10025	0.967251	0.704125	0.0473309
GCTGcagagcccaagcatgttttgTGGGGG	1	Training	42.0546	40.038	36.5602	0.754717	1.79372	0.271297		0.95205	0.869351	0.0179461	0.0426522	0.00645107
GGTGagtgtgagaagtctgggaggGGGCGA	1	Training	42.058	37.4205	40.1554	42.9175	32.7947	32.8031		0.889735	0.954762	1.02043	0.779748	0.779948
CGCTtacaccactgtcctattcttAGGCTC	1	Training	42.059	45.3723	43.9556	46.8627	42.5038	42.3036		1.07878	1.04509	1.11421	1.01058	1.00581
TGCTcagagtggggtacacagggaAGGGCA	1	Training	42.0623	40.0638	32.6589	12.3072	26.3675	3.6682		0.952487	0.776441	0.292594	0.626868	0.0872087
CAGCgatgtaactgtctacacaggGGGTGG	1	Training	42.0671	46.9584	40.4755	32.6224	37.1808	40.7399		1.11627	0.962164	0.775484	0.883844	0.968449
CGGCcgtggaggaacccggagggaGGGCCC	1	Test	42.0678	44.1104	41.1139	34.7945	36.0337	13.5221		1.04855	0.977325	0.827104	0.856562	0.321435
GCATgttgaatagagaaggagataTGGCAA	1	Training	42.0792	50.8772	41.1765	29.2419	33.0508	26.5517		1.20908	0.978547	0.694925	0.785444	0.630994
CGCTcacatccagactcaccaggcCGGAGA	1	Training	42.0814	42.6185	39.0502	37.6499	33.61	11.5663		1.01276	0.927967	0.89469	0.79869	0.274854
ACTTttagagttgagagctccttgTGGATC	1	Training	42.0842	42.4051	34.0031	41.5929	38.6892	23.9766		1.00763	0.807978	0.988327	0.91933	0.56973
ACGCcgggcggtgcgcacggacgaTGGTAA	1	Training	42.0846	39.0709	34.624	4.51613	4.17559	0.391937		0.92839	0.822725	0.107311	0.099219	0.00931309
ATTAgaggacggcggggccaagtcAGGCCT	1	Training	42.0886	41.5761	40.6504	36.3158	37.1166	9.71867		0.987823	0.965829	0.862841	0.881867	0.23091
TGAGaatcactctactaaagtattTGGAGA	1	Training	42.0914	39.997	39.346	38.797	19.0902	11.0749		0.950241	0.934774	0.921732	0.453541	0.263116
TGAGggtggagacaagtagtcttgGGGTTG	1	Training	42.0918	40.6312	34.4519	39.798	33.9326	36.3855		0.965298	0.818494	0.945504	0.806156	0.864432
AACAaaggccagggaatgtttgtcTGGCAG	1	Training	42.0935	45.9527	52.4223	42.4273	46.4865	39.8496		1.09168	1.24538	1.00793	1.10437	0.946694
TTATcagagccgagacattggaggTGGAGA	1	Test	42.1034	49.846	46.6701	15.7547	40.0667	8.6173		1.18389	1.10846	0.374191	0.951625	0.20467
ACACggctctcccctcccactagcAGGACA	1	Training	42.1109	43.3464	41.8131	36.7479	25.0875	0.630256		1.02934	0.992928	0.872645	0.595748	0.0149666
TGCTcattctacaacatgccctcaAGGCAT	1	Training	42.1212	43.3621	41.3158	38.6176	35.374	13.24		1.02946	0.980879	0.916821	0.839815	0.314332
TATTtggtttctgtgccctccaggTGGCAG	1	Training	42.1255	42.6145	37.3964	36.9631	33.5613	1.37603		1.01161	0.887738	0.87745	0.796696	0.032665
GCAAcaaccagttggaggggactaTGGCAG	1	Training	42.1313	37.0624	27.0084	12.6142	3.29995	0.352427		0.879689	0.641054	0.299403	0.0783254	0.00836497
TGGCtggcgcgctgtggccaggagAGGGGG	1	Training	42.1489	42.2826	20.2135	0.390294	0.166374	0.103177		1.00317	0.479573	0.00925988	0.00394729	0.00244792
TAACtattctaggctgggaaacatTGGTTT	1	Training	42.1508	50.296	46.8121	48.8899	37.0563	17.7122		1.19324	1.11058	1.15988	0.879136	0.420209
TGGCtacagtttggtgccacctggTGGTGT	1	Training	42.1579	42.1648	36.2862	1.5493	1.89027	0.303667		1.00016	0.860723	0.03675	0.044838	0.00720311
GCCCtctgctctcaggggtgggtgGGGCAG	1	Training	42.1661	43.9907	42.0432	38.6361	26.7004	3.92963		1.04327	0.997084	0.916284	0.63322	0.0931939
GATCtaccaagaagcctccaggctCGGGCC	1	Training	42.1664	42.9577	36.9112	2.23983	4.08735	3.9798		1.01877	0.875372	0.053119	0.0969339	0.0943834
GCACttagattaagcgaggagcatGGGTTT	1	Training	42.1687	41.1985	33.0869	33.9048	26.4271	16.7969		0.976993	0.784632	0.804027	0.626699	0.398326
AGGGattagggaatgccgatgggaAGGAGG	1	Training	42.1774	42.4954	39.4767	39.5651	38.7271	33.7035		1.00754	0.935968	0.938062	0.918193	0.799089
CCTTttctaaataaactgtaccatTGGTGT	1	Training	42.1911	39.8671	33.8542	11.756	13.3111	1.57895		0.944917	0.8024	0.278636	0.315496	0.0374237
GTGGcagcagcagatgggggctggAGGAGG	1	Training	42.1911	40.447	35.8058	9.59871	13.1298	0.977766		0.95866	0.848657	0.227505	0.311197	0.0231747
AGAGaaagagaatcctgtccgtgcAGGATG	1	Training	42.1971	45.1363	43.5043	42.8316	40.2109	29.9135		1.06965	1.03098	1.01504	0.95293	0.708899
GATTtattctatccccctatgggaTGGCCC	1	Training	42.1972	48.215	43.9635	41.7117	32.2021	24.6026		1.14261	1.04186	0.988495	0.763133	0.58304
TTCCcttcaatcttcccaaagcacTGGCCC	1	Training	42.2003	45.6704	44.2982	42.4242	31.4286	1.78799		1.08223	1.04971	1.00531	0.744747	0.0423692
CATTcaatacatcgtggtgttgccAGGACA	1	Training	42.2051	39.0461	31.084	5.84308	0	0.348109		0.925151	0.7365	0.138445	0	0.00824802
TGGTcggtgaagctgcagttgcctAGGGCA	1	Training	42.2078	27.1802	23.1312	3.14465	3.04	0.152439		0.643962	0.548031	0.0745041	0.0720246	0.00361163
CCCTcctggtgctgtcttgtcccaAGGCCC	1	Training	42.2266	42.6	35.3298	38.9859	32.8338	23.4125		1.00884	0.836672	0.923255	0.777561	0.554448
GCGCtgtctggggaagaaccggggTGGGAA	1	Test	42.2385	47.6252	43.2943	41.3074	32.3054	28.3796		1.12753	1.025	0.977956	0.764834	0.67189
TGTGgcacaaggctcttcggtgacTGGGCA	1	Training	42.2436	46.7093	35.9707	25.6845	1.65777	0.603527		1.10571	0.851507	0.608009	0.0392433	0.0142868
CGGCtgtaaaacacatctgtggacAGGTGA	1	Training	42.2452	48.2085	45.1501	40.6547	29.49	1.42857		1.14116	1.06876	0.962351	0.698068	0.0338162
CAAAtttcaaactccacaaagtgaGGGAGT	1	Training	42.2667	46.5465	36.6739	30.6003	7.77946	0.490196		1.10126	0.86768	0.723982	0.184057	0.0115977
ATACatctggatgtgaaattcagtTGGTCA	1	Training	42.275	40.162	43.3719	39.9507	29.3201	8.87793		0.950018	1.02595	0.945018	0.693556	0.210004
AAAAaatcaaagatttgcacaaatGGGAAA	1	Training	42.2814	46.2975	17.377	0.750033	0.686816	0.267115		1.09499	0.410986	0.0177391	0.0162439	0.00631755
GTATgccctgctgtagtgtcctgcAGGATG	1	Training	42.2838	41.5749	38.3932	36.7076	31.5693	3.63197		0.983234	0.907989	0.868123	0.746605	0.085895
AGGTtgcttcaatctaactatcaaAGGTGA	1	Training	42.2887	43.6848	8.91839	0.859603	1.89897	0.185737		1.03301	0.210893	0.020327	0.0449049	0.00439213
GGGAacttgtgagtgttagagctaTGGCTC	1	Training	42.2907	46.9741	43.9739	37.0607	35.0943	9.92167		1.11074	1.0398	0.876331	0.829835	0.234606
AGTTtttctggggaggaaaggtcgAGGTGG	1	Training	42.2951	44.3461	40.9802	39.4044	33.1844	19.9554		1.04849	0.968911	0.931653	0.784591	0.471814
CCGTgctccgcccccgctcctcccAGGGTC	1	Training	42.2976	45.8276	46.5342	47.0911	44.7378	44.2892		1.08346	1.10016	1.11333	1.05769	1.04709
TTTCaactgttttcagaagctccaTGGTTT	1	Training	42.3008	39.7841	3.91697	3.05108	0.424219	0.454921		0.940506	0.0925981	0.0721282	0.0100286	0.0107544
CAAAaatgtttaactatcaaatgaAGGATT	1	Training	42.3009	42.1739	40.1499	16.3898	16.5083	2.17687		0.996998	0.94915	0.387458	0.390259	0.0514616
AGGGaatgcaggccaaaagtggggTGGGTT	1	Training	42.3064	42.0959	42.7751	37.7883	42.4938	37.0907		0.995022	1.01108	0.893205	1.00443	0.876714
GGACagggcctggcctccagcccaGGGCTT	1	Training	42.3066	37.7214	38.9503	35.9546	35.6599	10.6256		0.891621	0.920667	0.849857	0.842893	0.251156
CACTcaatagatgtttgttggatgAGGAAT	1	Test	42.3181	40.6181	27.1784	14.8352	6.34573	0		0.959829	0.642242	0.350563	0.149953	0
TTTTaggcaattaggcctcatttcTGGGAG	1	Training	42.3251	47.9172	46.7551	39.9192	37.0053	10.619		1.13212	1.10467	0.943157	0.874312	0.250891
GTCCagccctcgggtggggaaggcAGGGAC	1	Training	42.3312	42.2326	18.148	0.113123	1.1715	0.357477		0.99767	0.428714	0.00267232	0.0276745	0.00844476
TTCCtcctagaagctaatctttagAGGGAA	1	Training	42.3562	45.2381	41.4742	19.4005	22.9935	1.66341		1.06804	0.979177	0.458032	0.54286	0.0392718
CTGTcaatgcttctcagaagggtaAGGAGC	1	Training	42.3611	40.107	27.4157	29.3023	1.5873	0.251889		0.946787	0.647191	0.691727	0.0374707	0.00594624
CTGTcagcctggaggtactggagcAGGTGA	1	Training	42.3616	36.2259	31.5732	3.08028	9.28696	1.42046		0.855159	0.745325	0.072714	0.219231	0.0335319
AGTGggggccatgccgtgctgggcAGGAAG	1	Training	42.3659	37.8163	34.8152	22.5771	15.877	1.66474		0.892613	0.821776	0.532909	0.37476	0.0392943
GGAGaaagagagacctattataatTGGAAA	1	Training	42.3664	49.8818	38.5445	37.3057	31.6109	31.4815		1.17739	0.909788	0.880549	0.746132	0.743076
TTGGatgatatgttctgtgtctctTGGGAA	1	Training	42.3684	46.4945	42.5094	43.2485	34.7744	3.05755		1.09738	1.00333	1.02077	0.820763	0.0721659
ACCTggagtgggcctcctgacctgGGGCTC	1	Training	42.3725	48.7533	44.1211	49.8125	47.0571	46.9562		1.15059	1.04127	1.17559	1.11056	1.10818
CCCAgcctgtgctgcgtccttaccTGGTTC	1	Training	42.3813	41.5973	35.2133	18.3064	12.635	1.31118		0.981502	0.830869	0.431945	0.298126	0.0309378
AAAAagcagatggccaggtgtcatTGGCAG	1	Training	42.402	47.0693	41.4122	40.8127	30.3774	2.85132		1.11007	0.976658	0.96252	0.716414	0.0672451
CGCTgctagtgcgcaccgtgctggGGGAAG	1	Training	42.4023	41.7567	38.0324	41.9357	36.124	6.38807		0.984776	0.896944	0.988997	0.851936	0.150654
TATCcaagaacagcatcagtggaaAGGCAT	1	Training	42.4042	45.447	37.1357	38.8298	35.3741	7.41056		1.07176	0.875755	0.915706	0.834213	0.17476
AGGAcggatggaagtggagcagcaTGGCTT	1	Training	42.4142	50.2411	41.5501	26.7736	46.9749	2.14445		1.18453	0.979628	0.63124	1.10753	0.0505596
GAGTtgctgtgatttccctgcgtcTGGCTG	1	Training	42.4175	40.817	29.3895	4.51086	6.58963	0.221801		0.962268	0.692861	0.106344	0.155352	0.00522899
GATAgcagggactgtgggagacctGGGGGG	1	Test	42.4187	51.4877	44.7536	30.2275	38.3074	0.772669		1.2138	1.05505	0.712599	0.903078	0.0182153
GGGAaggtgctccgggcacggacaGGGTTG	1	Training	42.4199	43.0925	37.8728	35.6532	34.537	5.13445		1.01585	0.892806	0.840481	0.814169	0.121039
ACCAaaacacaaacttagatctgcAGGGGT	1	Training	42.4305	44.5897	34.3517	20.1701	6.87623	3.16742		1.05089	0.8096	0.475368	0.162059	0.0746497
ATCAgatgtttaatatcctgtgaaAGGAAG	1	Training	42.4348	46.4616	49.626	36.604	28.7653	1.55345		1.09489	1.16946	0.862594	0.677869	0.0366078
AAAAggccagagagagcactgcctTGGGAT	1	Test	42.439	37.4156	37.6598	18.3877	20.4017	4.61847		0.881632	0.887386	0.433273	0.48073	0.108826
CATCtggggatatctttcacctgtAGGACT	1	Test	42.4408	47.3997	39.0026	42.7941	40.7346	19.1837		1.11684	0.918987	1.00832	0.959797	0.45201
GCCAttcactagatcttcatatatTGGGTA	1	Training	42.4412	49.2679	43.188	41.1622	21.5017	4.99408		1.16085	1.0176	0.969863	0.506623	0.117671
TGGCgaggtggatgcagggtgcggGGGTCC	1	Training	42.4424	48.0909	44.9776	45.2468	38.9765	36.3655		1.13309	1.05973	1.06608	0.918337	0.856818
TAATagcctacaggattgtgcccaAGGCCC	1	Training	42.4487	45.106	41.6292	28.9311	28.75	14.0784		1.0626	0.980695	0.681556	0.677288	0.331656
GACCtgcataaaggcctgcggaggTGGAAC	1	Training	42.4524	42.7674	43.9448	30.4717	23.6219	11.1749		1.00742	1.03515	0.717784	0.556432	0.263233
AGTGtccctctgtgcagaagatctTGGGGG	1	Training	42.4645	46.4771	42.435	44.6583	39.539	14.8865		1.09449	0.999305	1.05166	0.931108	0.350563
CAGAaaaaacccatgtacctgataTGGAAG	1	Training	42.4658	47.9592	3.36323	0.846433	0.269906	0.29985		1.12936	0.0791986	0.0199321	0.00635584	0.00706099
GAGTcagaagtgcgtcacaggaatAGGGGA	1	Training	42.4686	50	15.684	0.329308	2.38663	0.131234		1.17734	0.369307	0.00775416	0.0561976	0.00309013
GCTAaattaagcaaaccatgcataTGGAAA	1	Training	42.4716	44.493	38.171	36.9942	29.6335	7.73931		1.04759	0.898741	0.871034	0.697725	0.182223
GCCCtacccacaaaaggctttctcAGGCCC	1	Training	42.4779	49.4598	48.2509	29.7848	36.9592	6.47727		1.16437	1.13591	0.701184	0.870081	0.152486
ATTCctggttaccctaaccacagcTGGGCC	1	Training	42.4837	46.9412	38.2078	34.6154	12.8028	0.737554		1.10492	0.899354	0.814793	0.301357	0.0173609
ATCTggcattaattatatgtaattGGGATC	1	Training	42.4932	46.3561	42.4889	24.8816	18.9275	0		1.09091	0.9999	0.585543	0.445424	0
CTTTgaaactccatttggtaaaaaTGGCCA	1	Test	42.5076	45.082	5.31915	1.12613	0.987654	0.558659		1.06056	0.125134	0.0264923	0.0232347	0.0131426
GCGGgggtctggggtggtcccgagGGGAGG	1	Training	42.5079	44.5866	41.0854	34.4979	36.266	9.49771		1.0489	0.966538	0.811565	0.85316	0.223434
CCCTtagaagaagggagagagccgGGGATG	1	Training	42.5091	41.9263	41.6899	41.5374	38.6266	34.4498		0.98629	0.980729	0.97714	0.908666	0.810408
CAGGgcaccagaggggctccaggcAGGAGG	1	Training	42.5198	43.534	38.6011	38.323	37.3863	9.57985		1.02385	0.907837	0.901297	0.879267	0.225303
TTTCcactcaacccttaagtcaagTGGTTT	1	Training	42.5379	47.1744	30.3248	18.9999	2.2456	0		1.109	0.712889	0.446659	0.0527906	0
TCCActtcaattatttcaacaaaaAGGTCA	1	Test	42.5382	45.1698	24.5501	2.05287	1.18324	0		1.06186	0.577131	0.0482594	0.027816	0
CACGtcttcccagcacccagtggcTGGGGG	1	Training	42.5464	41.5594	43.3882	39.1453	33.8856	4.77846		0.976802	1.01978	0.920062	0.796437	0.112312
GATGggggcctggaggatggggccTGGAGG	1	Training	42.5509	29.7843	31.5522	7.26875	14.5737	0.116803		0.699968	0.741517	0.170825	0.3425	0.00274503
GGTTagggtttaactgtattctggAGGCGT	1	Training	42.5532	48.547	38.6064	40.0398	38.5151	26.7176		1.14085	0.90725	0.940936	0.905104	0.627863
ATTActcttggaaaatgattatacTGGGTG	1	Training	42.5606	51.6043	43.5583	37.6506	39.9381	2.71003		1.21249	1.02344	0.884636	0.938383	0.0636746
TTCTctgtccctgaggcacggaggTGGTTG	1	Training	42.5728	43.1828	37.6941	36.4817	36.0275	5.70331		1.01433	0.885404	0.856925	0.846256	0.133966
GGGCcttgtgatgcgccaggccctCGGGTG	1	Training	42.5789	41.887	41.803	38.7533	32.3563	21.2596		0.983749	0.981776	0.910152	0.759912	0.499298
AATCctttaatggaagctgcatgcTGGGTT	1	Test	42.6114	40.7761	38.9741	33.9762	22.3485	0.917993		0.956929	0.914639	0.797349	0.524472	0.0215434
GGGTgcaggtgatgggtggagtgaTGGGGC	1	Training	42.6117	46.2146	52.2252	48.7802	47.8211	39.4521		1.08455	1.22561	1.14476	1.12225	0.925853
CCCAtttgcaggctcagcagtgggTGGGAG	1	Test	42.6138	41.9358	43.1772	40.8968	26.996	7.24921		0.984092	1.01322	0.959709	0.633504	0.170114
ACAGaagcagcccccgggggaggcAGGGGT	1	Training	42.6157	39.2412	39.8447	32.6048	22.4875	6.62241		0.920816	0.934977	0.765089	0.527682	0.155398
ATTCtatgaacttccctggcacttCGGTCT	1	Training	42.6244	42.4041	40.5071	42.8171	34.7117	22.7915		0.994833	0.950327	1.00452	0.814362	0.534706
CTCTctttgcaagcttcagttggtAGGAGT	1	Training	42.6247	47.8538	40.2306	33.3605	20.1353	0.734049		1.12268	0.943833	0.782656	0.472387	0.0172212
GATAtgtgcttttctaagactacaAGGAAC	1	Training	42.6259	45.0851	41.9757	17.0035	13.3368	1.46741		1.05769	0.984745	0.398901	0.312879	0.0344252
TGTAtgaggtgatgcacctacagaAGGAGA	1	Training	42.6288	48.6667	39.7864	42.4968	41.5406	20.9677		1.14164	0.933322	0.996905	0.974473	0.491868
CTCAtcctattaaagatgacatcaTGGTCT	1	Training	42.6376	47.7558	47.541	33.6735	37.3057	18.69		1.12004	1.115	0.789759	0.874947	0.438344
AAACcctcattcctttaatggagcAGGGCA	1	Training	42.6393	44.5948	35.5545	27.9861	11.5822	0		1.04586	0.833842	0.656343	0.271631	0
TGCGctacaaaagggaatgagctcTGGGAA	1	Training	42.6407	44.9008	41.1765	29.3785	14.0518	4.13105		1.053	0.965661	0.688979	0.329541	0.0968806
GAACtgccaattaatggtgtaatcTGGCTG	1	Training	42.6471	53.3784	47.651	2.92398	11.39	0.234742		1.25163	1.11733	0.0685622	0.267075	0.00550429
ACACtctgaagggtagcgttcccaAGGTGA	1	Training	42.6497	47.4204	38.6686	38.6805	37.3156	32.6531		1.11186	0.906654	0.906933	0.874933	0.76561
CCAGggacgggcgaggggctgcccAGGGAG	1	Test	42.6557	39.7587	44.2803	32.7337	30.6184	13.2002		0.932083	1.03809	0.767393	0.717804	0.309459
CGAGcgagggcagagccggatcgcAGGGCT	1	Training	42.6559	38.7178	42.6929	36.1345	30.5421	16.4528		0.907678	1.00087	0.847114	0.716011	0.385709
CTCTtagcccacagctgtatcaggTGGGTT	1	Test	42.6655	44.0097	40.0121	39.8712	35.5734	27.8649		1.03151	0.93781	0.934508	0.833774	0.653102
CCTGtcagccactagtgtgaggccTGGTGA	1	Training	42.6678	43.5565	43.0159	37.6223	31.7457	2.37948		1.02083	1.00816	0.881748	0.74402	0.0557675
CCTTgccctgtgtgcccatcgaaaGGGGAC	1	Training	42.6755	42.5823	37.0216	36.6994	34.9685	15.6734		0.997815	0.867513	0.859963	0.819403	0.367269
CACCgcgtttacagctgtgagccaTGGTTT	1	Training	42.6768	31.0949	29.6923	7.14286	15.566	0.171821		0.728614	0.695749	0.167371	0.364743	0.00402611
TTCTggattactggttaatcaagcTGGCTG	1	Test	42.6829	54.8523	46.5587	42.6724	42.2131	4.33333		1.28511	1.0908	0.999754	0.988993	0.101524
CGTTtgtactttgtcctccggttcTGGAAC	1	Test	42.6859	42.5798	31.4367	27.5159	4.86202	0.417246		0.997514	0.736467	0.644615	0.113902	0.00977481
AAGAagggtcgtcccattcggccgAGGAGC	1	Training	42.6896	34.2246	39.5751	37.3314	25.4095	4.3198		0.801707	0.927041	0.874484	0.595216	0.101191
CTTCcttggctttgggtctcctgtAGGGGA	1	Training	42.6938	50.7582	43.3447	39.3098	34.2081	21.8515		1.18889	1.01525	0.920738	0.801244	0.51182
TCTGagtatgggggctagtctcagGGGTGA	1	Training	42.709	41.7625	35.6488	36.5814	31.996	29.4682		0.977838	0.834691	0.856528	0.749164	0.689976
TTTTcataatacgttagagttggtAGGGAC	1	Training	42.711	46.1326	44.335	46.0641	41.7683	3.77358		1.08011	1.03802	1.07851	0.977928	0.0883516
TTTGttccaatcacgcagcttaaaAGGGAC	1	Training	42.7153	45.7687	35.2209	20.0375	7.26487	1.9293		1.07148	0.824549	0.469093	0.170076	0.0451665
GGATgagcacatcctggctgcccaTGGTGG	1	Training	42.7215	42.5239	42.061	35.7294	32.8736	20.6263		0.995373	0.984539	0.836332	0.769485	0.482809
CACCcaggtaattttcaatctgggTGGGCT	1	Test	42.7221	49.2598	36.7461	14.4291	8	0.585652		1.15303	0.86012	0.337743	0.187257	0.0137084
CAAAcaagagcagagtgtggccaaAGGAAA	1	Training	42.7239	41.9745	34.1162	35.608	35.3563	12.2907		0.982459	0.798526	0.833444	0.827553	0.287677
CCACgacggtatgagaagggacctGGGCCA	1	Training	42.7312	41.5629	34.1335	33.8224	24.6592	22.1296		0.972661	0.798795	0.791516	0.577078	0.517879
GGCCcagcctccactctccaggccTGGCCA	1	Training	42.735	38.3125	36.0106	13.8968	4.17862	0.268817		0.896513	0.842648	0.325185	0.0977796	0.00629032
ATAAtttcaaccagctgaaaggccCGGGAA	1	Training	42.7499	40.2547	26.9006	4.25925	1.90019	0		0.941632	0.629254	0.0996319	0.044449	0
AAGAtgacgaggccttagaaatagTGGTTA	1	Training	42.7509	48.9796	51.9355	51.4793	29.7945	8.79479		1.1457	1.21484	1.20417	0.696933	0.205722
GCCCaggcagcaaagtcaggcggtCGGCTT	1	Training	42.7653	41.7339	37.6183	35.1533	29.2356	26.7534		0.975882	0.879646	0.822006	0.68363	0.625588
AAGActtaaatgaagcacaaacttAGGTCT	1	Training	42.7744	41.4158	35.6717	4.8428	10.0725	1.66143		0.968237	0.833949	0.113217	0.23548	0.0388417
TAAAggcagtttgctccaggtgggAGGAAG	1	Training	42.7791	46.5256	43.2259	14.0824	8.22688	1.35569		1.08758	1.01044	0.329189	0.192311	0.0316904
TCATcccctttcctaaaacaggccTGGCTC	1	Training	42.78	45.6609	37.6347	26.6582	13.1043	0.350968		1.06734	0.879727	0.623146	0.306318	0.00820402
AGGGctgctttctcacttgccctcTGGGTT	1	Training	42.7835	40.1659	41.8355	38.1089	15.5327	2.54042		0.938817	0.977842	0.890738	0.363054	0.0593784
CCTAttcccctttggatgaaccgcAGGCTA	1	Training	42.7917	45.4325	40.1278	41.5589	37.6588	27.9218		1.06171	0.937747	0.971191	0.880049	0.652505
TGGGttttctgtattggtaagcccTGGTGC	1	Training	42.7948	47.4465	46.5839	24.8355	14.6965	0.166389		1.1087	1.08854	0.58034	0.343418	0.00388808
AAATatatctctaaggaaagacagTGGTTA	1	Training	42.7966	41.5663	44.9102	43.3333	38.5852	10.3194		0.971251	1.04939	1.01254	0.901595	0.241127
ACATgaaaagcattttgagagcccAGGGAG	1	Test	42.7974	38.8517	40.4507	28.9461	7.15165	0		0.907804	0.945167	0.676352	0.167105	0
TCGCtgtggccccggcagcggctgCGGGGA	1	Training	42.7997	47.9419	38.8608	27.2333	20.2699	1.55715		1.12015	0.90797	0.636296	0.4736	0.0363823
GGATtagcattaattaatcacctaAGGTAG	1	Training	42.8143	49.7284	42.0542	13.9447	15.1535	5.27431		1.16149	0.982247	0.325701	0.353935	0.123191
TGGGacggggggagctcgggcaggGGGAGC	1	Training	42.8144	44.065	44.9024	42.2939	33.3333	34.7409		1.02921	1.04877	0.987844	0.778555	0.81143
GCAGggggcggcgggggcggcgcaGGGGGC	1	Training	42.8254	43.9413	43.7666	40.4188	40.0284	28.5673		1.02605	1.02198	0.943803	0.934687	0.667063
ATTActttcctggtcaatgtcctgTGGCCT	1	Training	42.8254	47.9547	43.396	43.9817	19.2401	1.43815		1.11977	1.01332	1.027	0.449269	0.0335818
CAAAgaagggtaaggtgtgtaggcTGGCTG	1	Training	42.8284	42.8063	35.7123	39.0042	34.7054	32.4895		0.999485	0.833847	0.91071	0.810337	0.758598
CGGCccccgcagcgggacccgggtGGGTAT	1	Training	42.8464	39.6677	35.8789	23.675	24.092	6.43743		0.925812	0.837385	0.552554	0.562288	0.150244
GTTTtttggtgagggaccttcttcAGGAAG	1	Training	42.8554	42.0575	43.6588	37.4205	31.6032	4.34866		0.981381	1.01875	0.87318	0.737438	0.101473
AGTTgcaggtagctgcgaaaataaAGGCAT	1	Training	42.8571	52.2876	39.7554	41.2879	33.945	2.46479		1.22004	0.927625	0.963384	0.792049	0.0575117
ACAGttaccagcaacccccactgtAGGTCA	1	Training	42.8661	42.8614	39.8867	44.6465	36.905	39.1758		0.999892	0.930495	1.04154	0.860937	0.913911
TGTGcatgtgtggtgggggttctgAGGCAC	1	Test	42.8714	44.0663	37.1278	39.8204	34.2101	21.7639		1.02787	0.866028	0.928835	0.797969	0.507656
TTCTtcctgctgccaactggcgtcAGGCCG	1	Training	42.8909	43.2786	39.4348	41.2883	34.6343	4.46443		1.00904	0.91942	0.962636	0.807497	0.104088
TAAGctgcctgctgaaaggatcccTGGGAA	1	Training	42.8913	48.3475	44.3587	53.5215	29.9306	5.88516		1.12721	1.03421	1.24784	0.697825	0.137211
TCGTtgggttttgctaaggatgacGGGCTT	1	Test	42.8923	38.2131	31.1759	20.7881	14.4847	0		0.89091	0.726841	0.48466	0.3377	0
ACTTtctttaagagtgtgtgcaagTGGCTC	1	Training	42.8934	40.9766	31.0127	3.95604	6.32319	0		0.955314	0.723017	0.0922297	0.147416	0
CTATaattatagacttcaaggacaTGGAAA	1	Training	42.8934	45.1724	50.6897	37.6543	38.1048	6.16822		1.05313	1.18176	0.877858	0.888361	0.143804
GACCttcttgtcgttaaggacacaCGGCTG	1	Training	42.8969	47.1088	33.7736	35.2601	25.2874	3.28542		1.09819	0.787319	0.821973	0.589491	0.0765887
TTCCcggggacccggacgaggcgcAGGGCC	1	Training	42.8978	42.9066	41.2134	38.9115	36.8461	20.4854		1.0002	0.960736	0.907076	0.858928	0.477539
ATCCtaaggttactgaacaatggtAGGGAA	1	Test	42.8994	47.4273	37.3096	41.1622	32.9923	29.4785		1.10555	0.869701	0.959506	0.769063	0.687153
CCTTgctagccacactcttgcacaGGGCCC	1	Training	42.901	39.5336	37.4994	38.2146	32.0905	2.37045		0.921508	0.874092	0.890762	0.748012	0.0552541
ACGGgggcgagggggtcacgccgaGGGGCG	1	Training	42.9022	42.2556	38.0828	34.2318	34.6418	31.4196		0.984929	0.887666	0.797905	0.807461	0.732355
GGTGggggattctagagtctgaggAGGCAG	1	Training	42.9032	48.3039	41.2415	46.5577	53.5617	46.1881		1.12588	0.96127	1.08518	1.24843	1.07657
GCTTaactcactggccaggaaagcTGGAAA	1	Training	42.9032	36.7117	33.2536	26.3383	7.98122	0.898204		0.855687	0.775084	0.613901	0.186028	0.0209356
TACCctctgcagtcaagtttgtccTGGCTA	1	Training	42.9043	41.6382	37.4126	40.2299	41.9753	26.5487		0.970491	0.872001	0.937666	0.978348	0.618788
AGTTgaaacagaggtctaaagagtTGGGAC	1	Training	42.9053	54.038	38.2222	43.394	44.2915	37.1969		1.25947	0.89085	1.01139	1.03231	0.866954
AAGGccttggacttgccacacgccAGGCTG	1	Training	42.9164	40.1507	37.4806	31.105	25.0723	0.658404		0.935556	0.873338	0.724781	0.584212	0.0153415
GGCTaatctggggtccctcaggccTGGCAG	1	Test	42.9215	43.3141	41.0461	42.4231	32.9591	14.4432		1.00915	0.956305	0.988388	0.767892	0.336504
GGATcgggggctggtttgcatttcTGGCCT	1	Training	42.9231	40.8421	31.7552	9.08193	20.8939	2.16606		0.951519	0.739816	0.211586	0.486774	0.0504639
AACTcagctcccttgttccctaggAGGCAA	1	Training	42.9322	42.4597	43.3671	40.8999	22.3968	5.35262		0.988994	1.01013	0.952663	0.521679	0.124676
AGCGgaatctgcagagcctcgggcCGGCTT	1	Test	42.9411	39.4938	40.0668	36.9721	29.0828	15.9748		0.91972	0.933065	0.860997	0.677272	0.372016
TCCCaacaagctggcgacacaaggAGGGTG	1	Training	42.9435	40.6616	36.2294	14.6908	9.9836	6.00055		0.946862	0.843653	0.342096	0.232482	0.139731
GCAAggaggaggaggagaggtacaAGGCGT	1	Test	42.9508	43.038	42.3	55.9001	48.105	54.2605		1.00203	0.984847	1.30149	1.12	1.26332
AAAGgggcaatgtgttttcaaacaTGGCTG	1	Training	42.9539	44.2287	40.9091	25.6783	34.7156	4.70219		1.02968	0.952395	0.59781	0.808206	0.109471
GAAAttatcaatcattaattctctTGGCTC	1	Training	42.9562	50.7744	34.4255	25.4692	2.66692	0		1.18201	0.80141	0.592912	0.0620848	0
TCCAgagagtaggattcaaacagaTGGAAA	1	Training	42.959	43.4517	37.6225	37.3283	33.8855	6.91004		1.01147	0.875778	0.868929	0.788788	0.160852
TGCTctgtggttttgggatagagcAGGAAG	1	Training	42.9596	48.623	41.2287	38.5362	35.3028	0.585537		1.13183	0.959709	0.897034	0.821768	0.0136299
GCATtaggggccatgtgtaaggctCGGTTC	1	Training	42.9598	51.3419	39.5859	40.799	33.046	37.3368		1.19512	0.921464	0.949703	0.769231	0.869111
TGACctctgtccgcgtgggagggtGGGCAT	1	Training	42.9658	41.8095	37.4721	28.6943	11.6771	7.2367		0.973089	0.872139	0.667841	0.271776	0.168429
AGTTaatgatggtgccatctttggGGGCAC	1	Training	42.9703	41.0223	39.3305	39.4947	34.2466	39.375		0.954666	0.915296	0.919116	0.796983	0.916331
TCACctgctcgaacttccagccgtCGGACA	1	Training	42.9704	40.0604	37.606	38.4188	30.8387	2.77327		0.93228	0.875162	0.894077	0.717674	0.0645391
GATTatagggacagaaactaatcaTGGGTG	1	Test	42.9719	46.4567	40.9537	43.6675	42.1851	39.7869		1.0811	0.953035	1.01619	0.981691	0.925881
GCTTttctctcagctttgatggaaAGGGGC	1	Training	42.9734	40.6182	8.2971	4.65613	1.56667	0.165842		0.945195	0.193076	0.108349	0.0364567	0.00385918
CTCAagtttgctgccctcctcgaaTGGGGG	1	Training	42.9757	42.8194	34.9946	35.7011	23.7383	3.37726		0.996364	0.814288	0.830729	0.552366	0.0785854
ATGGtgcaggaatctataaaagggTGGTGA	1	Training	42.9787	53.4653	43.8662	50.4	41.8269	23.7154		1.244	1.02065	1.17267	0.973201	0.551794
GACAgttcagtggagggaggtgggAGGACT	1	Training	42.982	43.4604	48.726	44.9616	34.1924	44.2863		1.01113	1.13364	1.04606	0.795505	1.03035
TCTGcaaaaagctaaggccagacaTGGTAT	1	Test	42.9889	50.2346	11.5539	1.50158	0	0.00602912		1.16855	0.268765	0.0349296	0	0.000140248
GCGTgccagggggaagcaggtgaaTGGGGA	1	Test	42.9906	47.4544	46.7096	47.5745	41.8214	14.2031		1.10383	1.08651	1.10663	0.972804	0.330376
GTGAaaatggactaatagagcattTGGTGC	1	Training	42.9929	46.4351	41.2451	39.3939	31.8725	27.6074		1.08007	0.959348	0.91629	0.741344	0.642138
AGTGtataatgttcttaaactgacAGGATT	1	Training	42.9952	48.7097	35.5828	14.4022	0.327869	0.749064		1.13291	0.8276	0.334972	0.00762571	0.017422
TGGAaatgaaaggatttccttactTGGCTT	1	Training	42.998	45.3149	41.2781	35.1664	34.1693	29.4221		1.05388	0.959999	0.817861	0.794671	0.684265
TAGCacatcaactggcagaggcagAGGCAG	1	Training	43.0022	51.8163	45.9294	41.9617	20.0219	3.65317		1.20497	1.06807	0.975804	0.465602	0.0849531
GCCCtcccatctagagagataggtAGGTAG	1	Training	43.0076	46.3498	39.8999	31.4437	33.5499	8.59884		1.07771	0.927741	0.731121	0.780093	0.199938
TTAGtcaaatgtaaattcagacttGGGCTA	1	Training	43.0131	46.5925	39.6199	16.9265	17.3793	0.132275		1.08322	0.921112	0.39352	0.404047	0.00307523
GACTccaaagggccaagagtgtggCGGGGA	1	Training	43.0133	42.7407	38.6057	41.2403	39.7718	25.4614		0.993663	0.897529	0.958782	0.92464	0.591942
ATCCatgctcccaccggctggaggGGGTGT	1	Training	43.0238	43.9652	43.423	43.7953	35.9647	25.0116		1.02188	1.00928	1.01793	0.835925	0.581343
CACAtggagatctgcgagatggacTGGTCG	1	Training	43.027	35.9973	19.1501	1.28824	5.02994	0.275672		0.836621	0.445072	0.0299404	0.116902	0.00640695
TGTCtgcaacttagatttgatgttTGGAAA	1	Training	43.0283	41.0607	35.0313	9.39722	4.18405	0		0.954273	0.814145	0.218396	0.0972393	0
TTTTcactatcataggactgaagaAGGAAA	1	Training	43.0285	42.1929	26.4334	0.374129	0.684833	0.617468		0.980581	0.614325	0.00869492	0.0159158	0.0143502
TCCAgatgtttagcaaacatctggTGGAAG	1	Training	43.0328	45.3202	39.6175	33.1507	36.7089	26.8437		1.05316	0.920635	0.770359	0.853044	0.623795
TGTCtctgcttgacttattcatttTGGGAG	1	Training	43.0372	46.6543	41.229	33.1531	33.4987	0.635173		1.08405	0.957985	0.770336	0.778367	0.0147587
AACAccaatcatttgtatctagatTGGGAA	1	Training	43.0532	39.7982	5.40301	0.575816	0.205339	0.117509		0.924397	0.125496	0.0133745	0.00476942	0.00272939
CTCGccgctccagccgccgttgccTGGCGA	1	Training	43.0598	37.6985	40.0074	24.646	12.9694	0.198989		0.875491	0.929112	0.572366	0.301195	0.00462122
ACAGcgcctcccagcccgcggctcTGGGAC	1	Training	43.0716	43.3435	41.2805	35.2073	28.3961	1.69717		1.00631	0.958415	0.817413	0.659277	0.0394035
CTTCcttgtaaattcagccttcgaTGGGCA	1	Training	43.0785	43.0711	39.1177	29.3505	18.0412	0.389733		0.999829	0.908058	0.681327	0.418798	0.00904706
TTGGatttgggggtttgatggctcTGGCAT	1	Training	43.0868	49.7093	45.9877	43.0341	40.8922	25.8462		1.1537	1.06733	0.998775	0.949065	0.599862
GCAGcccagaaggcagcttttggaTGGTCC	1	Training	43.0894	42.3429	39.1124	40.3789	34.3274	3.1927		0.982675	0.907703	0.937096	0.796655	0.0740948
TCACatgagaaagagaatcaaagaTGGAGC	1	Training	43.0921	42.8928	39	9.11111	30.1939	3.51759		0.995374	0.905038	0.211433	0.700683	0.0816295
AGTGcgggtgccacgtgcctccacTGGGCA	1	Test	43.0955	42.4721	38.6561	30.5881	31.5244	2.37047		0.985535	0.896986	0.709774	0.731501	0.055005
TCACcctctccctggccttcctggCGGTGT	1	Training	43.0966	47.7373	45.7339	48.011	42.335	38.7262		1.10768	1.0612	1.11403	0.982329	0.898591
CTTTaaagggacacatttgagtcaGGGGGG	1	Training	43.1014	40.5976	35.8253	36.8249	41.4973	32.2476		0.941908	0.831187	0.854377	0.962782	0.74818
CAAGaaaagatagcaacccggttgCGGCAC	1	Training	43.1034	40.1487	37.8623	45.1499	17.0213	5.93525		0.93145	0.878406	1.04748	0.394894	0.137698
TCTCctgaaaagatcctttctatcTGGGTC	1	Training	43.1181	46.9037	37.6249	18.6567	15.4584	0.896861		1.08779	0.872599	0.432688	0.358513	0.0208001
TCCCcctaggctgtgagaagcccgGGGCCC	1	Training	43.1193	44.3223	30.4527	46.1224	35.6223	42.5532		1.0279	0.706243	1.06965	0.826135	0.986872
GCAGcctagcctgtcttagggtttTGGGTC	1	Training	43.1244	43.4137	37.1916	27.5989	3.24291	0.30426		1.00671	0.862425	0.639983	0.0751988	0.00705539
CGTGtgcgttgccgcaaccccgcgTGGGTT	1	Training	43.1245	41.7794	38.5536	20.1546	4.39242	0.366974		0.968808	0.894007	0.467359	0.101854	0.00850964
CCTAtctttaatgtataaactctgAGGGTC	1	Training	43.1271	48.1771	28.0982	27.321	14.7287	0.544218		1.11709	0.651519	0.633498	0.341518	0.0126189
AGGTgagaagccagagcgggaagcTGGCCG	1	Training	43.1274	42.2897	38.336	32.0195	33.9824	2.31399		0.980576	0.888901	0.74244	0.787955	0.0536548
TGCCagctgggcagcgagtcagctGGGAGT	1	Training	43.1351	41.1215	38.6661	3.01347	8.83774	1.35403		0.953318	0.896395	0.0698613	0.204885	0.0313904
TTCAaaaaataaatacgaagtctaAGGCAG	1	Training	43.1438	43.7173	24.2925	4.77327	2.6253	0		1.01329	0.563058	0.110636	0.0608499	0
CATAtaggtacccagccacactgaGGGTTT	1	Training	43.1463	45.1155	40.9276	46.0872	40.6682	38.6395		1.04564	0.948579	1.06816	0.942565	0.895547
GAACtctgggcacacaagtggactCGGCCT	1	Training	43.1535	45.2226	44.4292	43.7414	35.8404	17.8672		1.04795	1.02956	1.01362	0.830532	0.414039
AGCAaaacacaaataagccagtatTGGCTT	1	Test	43.1555	45.8333	40.5498	14.2045	6.73813	3.23575		1.06205	0.939622	0.329148	0.156136	0.0749789
ATAAagacatttccagtgagcattTGGCTA	1	Training	43.1579	45.3488	39.916	46.2535	19.7993	6.1553		1.05077	0.924882	1.07173	0.458764	0.142623
TTAGgcccccttccaggccacagcAGGGAT	1	Training	43.16	46.4726	41.186	40.6233	37.3717	9.94066		1.07675	0.954262	0.941225	0.865887	0.230321
CGCTcatcgagagcggttcccgggAGGATC	1	Training	43.1612	42.3153	38.9286	40.0972	36.4396	36.0546		0.980402	0.901936	0.929011	0.844268	0.835349
AAGTtaacacccacttctgtggtaTGGCTA	1	Training	43.1612	47.4133	41.4949	40.4681	14.4711	1.43283		1.09852	0.961392	0.937603	0.335279	0.0331972
TCTCtggctgggcttgattggttcTGGGGG	1	Training	43.1655	51.3353	45	23.6074	22.2826	1.01266		1.18927	1.0425	0.546905	0.516214	0.0234599
GACAgcatctctgtgtataccaaaCGATGC	1	Test	43.1734	45.9614	6.89655	2.46653	0.759878	0.176835		1.06458	0.159741	0.0571306	0.0176006	0.00409591
AGGGggccggcgccgcctggaggaAGGGTG	1	Training	43.174	46.1662	41.8887	42.2258	37.6465	29.6264		1.06931	0.970228	0.978036	0.87197	0.686207
AGGCctaaggggcctccgggcagaGGGGCC	1	Training	43.1742	45.2672	41.1532	40.027	36.8109	22.3624		1.04848	0.953189	0.927104	0.852612	0.517957
TCATgtctaatacacattcaatgtAGGGAA	1	Training	43.1772	42.6528	40.5136	43.553	32.5039	11.2314		0.987855	0.938309	1.0087	0.752802	0.260123
TCAAaatcaacaaaagacaagtagAGGTTG	1	Training	43.1818	46.8547	22.5197	1.12	0.164745	1.10701		1.08506	0.521508	0.0259368	0.00381514	0.025636
GCGTcacataattccagggttaaaTGGGAA	1	Training	43.1818	56.8129	52.8037	42.446	17.2414	1.62602		1.31567	1.22282	0.982961	0.399274	0.0376551
TGCCttgtgtacactcttctattgTGGTAT	1	Training	43.1818	41.3926	41.8301	44.1614	37.8378	18.5366		0.958567	0.968696	1.02268	0.876245	0.429268
TTATcttacttctagttctattccTGGGAC	1	Test	43.1821	48.1584	46.2479	32.326	11.3964	0.301083		1.11524	1.071	0.748599	0.263915	0.00697241
TGAAcagcattatttgagacagatTGGAAT	1	Training	43.2046	41.6899	4.04313	0.178094	0.203874	0.230415		0.964941	0.093581	0.00412212	0.0047188	0.00533311
AGCAgctgcctatgtgtttcctacAGGTGT	1	Training	43.2159	42.6343	36.6139	39.4097	38.0663	11.8372		0.986543	0.847232	0.911927	0.880839	0.273908
AATAagttacactctcttatcttaAGGGGT	1	Training	43.2193	40.231	35.8268	31.3609	27.5051	9.87654		0.930858	0.828954	0.725624	0.636409	0.228522
CCATggtgccaagaggcgcctcccGGGAGG	1	Training	43.2218	43.8299	39.2665	24.495	37.4969	12.2465		1.01407	0.90849	0.566729	0.867546	0.28334
TTTAgcctgatactgggtgcggagAGGGAT	1	Training	43.2258	43.9746	39.5455	38.0753	37.8685	1.5625		1.01732	0.914858	0.880847	0.876062	0.0361474
CCCTctcagccatccctccacctgTGGGTC	1	Training	43.2262	40.1531	39.209	37.188	23.8795	13.8624		0.928906	0.907066	0.860311	0.552431	0.320693
ATGAaatgctttggtttgatcattTGGTTT	1	Training	43.2292	51.2484	42.437	25.641	11.0512	1.5493		1.1855	0.981675	0.593142	0.255643	0.0358391
GTGGccgagcctgcttgcgtccctAGGCCG	1	Training	43.2352	42.3548	40.2007	15.7589	19.256	0.102872		0.979637	0.929813	0.364493	0.445378	0.00237936
CTCTtccttggcaaacactccttgAGGGTT	1	Training	43.2359	46.5389	43.8246	37.2589	40.4444	9.19614		1.07639	1.01362	0.861756	0.935434	0.212697
TCCTttcagcatggtctggggcagAGGTAG	1	Training	43.2496	47.0601	41.894	8.36436	7.11064	2.1464		1.0881	0.968657	0.193398	0.16441	0.0496283
CCGAtcttctgacgtggcgtccacTGGCCC	1	Training	43.2511	44.9607	39.7072	18.5692	22.9721	0.230389		1.03953	0.918063	0.429335	0.531133	0.00532678
CGGGctgggtgggggtcgctctggAGGAAC	1	Training	43.2644	41.9351	40.7422	36.6166	29.2253	24.5902		0.969275	0.941702	0.846344	0.675504	0.568369
AATTagcagggctttgagtagagaTGGCAT	1	Training	43.2667	44.5979	34.0202	26.5058	11.6002	2.85491		1.03077	0.786292	0.612616	0.268109	0.0659841
TCTTttataaactcccaccaggcaAGGGCT	1	Training	43.2683	46.8922	20.0318	25.4781	3.36304	0.519641		1.08375	0.462966	0.58884	0.0777252	0.0120097
TGAAaagaggaaccttcaaatccaAGGCCA	1	Training	43.2718	38.9583	39.6996	37.819	38.0723	13.4066		0.900318	0.917447	0.873988	0.879841	0.309823
GATGcacggaattttgatgctgatAGGTAT	1	Test	43.2727	39.3013	2.85714	0.653595	0	0.26178		0.908224	0.0660264	0.0151041	0	0.00604954
GCCTtcctcctggcctggccctgcCGGCTG	1	Training	43.2776	46.8353	43.4904	47.4481	41.0082	30.4701		1.08221	1.00492	1.09637	0.947561	0.704063
TGAGctgaaagaagtgtggctttcTGGTCC	1	Training	43.2781	46.8472	24.124	0.495008	1.67071	0.542731		1.08247	0.557418	0.0114378	0.0386041	0.0125405
TGGTagccatcgagcttaattgttTGGGTT	1	Training	43.2821	49.3284	38.56	3.02198	6.13354	0.82713		1.1397	0.8909	0.0698206	0.141711	0.0191102
TGTCtatctagatcagttaccgagTGGATG	1	Training	43.2873	44.9807	40.3542	39.0323	39.2903	42.9723		1.03912	0.932241	0.901705	0.907664	0.992723
CACTcaaggtcccttcccccagtcAGGTGG	1	Training	43.2908	38.3376	37.4346	17.3719	10.1295	0.738401		0.885582	0.864722	0.401284	0.233986	0.0170567
TTCAtcatgttcattggagaaattTGGGAA	1	Training	43.2927	47.0199	39.5928	26.6385	14.6835	0		1.08609	0.914537	0.615311	0.339169	0
GGGAgataatgccaatcccagggcAGGCAG	1	Training	43.2961	39.1379	38.6943	40.4615	30.4029	34.2149		0.90396	0.893713	0.934531	0.70221	0.790253
AATAatctgtcaccaaaagaatgaAGGAAA	1	Training	43.3047	44.6236	39.1754	29.644	20.7351	1.67722		1.03046	0.904643	0.684545	0.478818	0.0387305
CAGGtgatgggagaacctggctaaTGGTCA	1	Training	43.3085	46.1438	42.323	43.1348	40.6134	39.2119		1.06547	0.977244	0.995989	0.937769	0.905408
ACCTcccttgcaggcggtccctcaTGGAGG	1	Training	43.3151	46.7187	40.5042	27.3778	32.8012	1.1531		1.07858	0.935106	0.632062	0.757269	0.0266212
CGAGcactcagaatgcattagataTGGGGT	1	Training	43.3198	45.7708	22.0147	1.63185	1.14855	0.646726		1.05658	0.508189	0.0376699	0.0265131	0.0149291
AAAGtcaaatccatctaccctttgAGGGTT	1	Training	43.3259	46.3608	3.56776	1.02329	0.0588419	0		1.07005	0.0823471	0.0236183	0.00135812	0
AATGcccctcatcttgcaaaaatcAGGCCC	1	Training	43.3262	44.2531	41.5851	38.8606	28.3877	0.750221		1.02139	0.959814	0.89693	0.655209	0.0173156
TGATaaagaacttcttcccaaaatGGGTAT	1	Training	43.3264	46.9743	40.2879	42.4459	27.6621	1.62795		1.0842	0.92987	0.979678	0.638458	0.037574
CTTGggggaagtctcgggggaagtAGGCTG	1	Training	43.327	46.9514	39.9197	41.5475	36.604	9.82597		1.08365	0.921358	0.958928	0.844831	0.226786
TGAActgccctcctcacaatggccAGGCCC	1	Training	43.3296	41.9019	38.804	38.7631	18.0323	0.133114		0.967051	0.895553	0.89461	0.416165	0.00307213
AAATtggtcccccggggtgggagtGGGAGG	1	Training	43.3333	52.1338	45.202	45.3532	39.6084	27.8049		1.20309	1.04312	1.04661	0.914041	0.641651
CAGGaggccagggatggggagcaaAGGCTG	1	Training	43.3338	45.3649	44.0625	15.2969	33.7567	7.20861		1.04687	1.01682	0.353002	0.778992	0.166351
CGTCtggagccgggattagaattcAGGCCG	1	Training	43.3459	57.5146	50.9474	50.9922	46.1379	40.9277		1.32688	1.17537	1.1764	1.06441	0.944212
AGGTcatggaaaagtgtctggccaAGGCAG	1	Training	43.3475	35.0985	34.8419	0.245689	4.7045	0.281685		0.8097	0.803781	0.0056679	0.10853	0.00649831
GTGGatgaaacagacagccacataTGGTTA	1	Training	43.3484	54.1719	47.4178	39.9626	41.2082	6.29647		1.24969	1.09388	0.921894	0.950628	0.145253
CCGCcccagggggagctggggtagGGGAGG	1	Training	43.3533	43.6563	47.7208	42.2529	40.0932	37.6655		1.00699	1.10074	0.974617	0.924801	0.868802
TTACtctacttcctcctttataatTGGCAC	1	Training	43.3544	59.1731	48.9297	51.5759	46.9055	38.8889		1.36487	1.1286	1.18963	1.08191	0.896999
AATAtaaggttgagaccacaactcTGGGAT	1	Training	43.3544	45.8696	49.3243	47.9675	43.4783	41.9847		1.05801	1.1377	1.1064	1.00286	0.968407
CCTGaatgctgactgtggaggtgcTGGCAT	1	Test	43.3566	52.3546	47.8697	45.2012	42.515	40.8805		1.20753	1.10409	1.04254	0.980587	0.942889
CGATcctactgtcccttctgaggcTGGGGT	1	Test	43.3616	43.9192	41.9349	35.4541	15.0547	0		1.01286	0.967096	0.817637	0.34719	0
TCTGtatcagcaagacatttcttaGGGTAT	1	Training	43.3708	47.8261	45.4984	42.9892	37.604	36.1775		1.10273	1.04906	0.991202	0.867035	0.834144
TGGAaggaagccgagggcagggagGGGACT	1	Training	43.3888	49.0719	38.0315	29.1783	38.7097	2.64941		1.13098	0.876526	0.672484	0.892158	0.0610621
TGACttaaccacatgcacgtgaccTGGTTT	1	Training	43.3916	45.3066	43.9486	38.2876	15.1067	1.62578		1.04413	1.01284	0.882372	0.348148	0.0374676
CTGGggacatagggcgaggccggcCGGACC	1	Training	43.3938	38.9911	37.6968	29.2688	26.2585	7.85513		0.898541	0.868713	0.674493	0.60512	0.181019
TATCtaaaatcttctgaaacattaAGGCAT	1	Training	43.3962	40.6832	1.48448	0.326264	0.169492	0		0.937483	0.0342076	0.00751826	0.00390567	0
CCAGctgggacccccagtgccgggGGGCAG	1	Training	43.4034	43.4603	42.3921	44.1934	41.3862	29.5139		1.00131	0.9767	1.0182	0.953524	0.67999
CAAAcggcagaagctggaggaggaAGGGCC	1	Test	43.4175	44.3803	38.6712	0.457133	3.44832	0.356925		1.02218	0.890684	0.0105288	0.0794224	0.00822077
CTCCcagtgttcagatttgcaatgGGGAAG	1	Training	43.4189	54.1968	43.4926	42.0665	37.8494	14.7929		1.24823	1.0017	0.968852	0.871725	0.340701
TTTTcatccctcgcacaaggactaCGGGTT	1	Training	43.419	42.3599	38.385	37.5606	30.9151	0.929235		0.975607	0.884061	0.865073	0.712019	0.0214016
TTAGtctcctctttagctgactgcAGGTTG	1	Training	43.4218	41.5174	42.6182	42.0054	33.9079	1.57963		0.956142	0.981494	0.967381	0.780896	0.0363787
TGAAggcaatgattagttaatgacCGGGTC	1	Training	43.4263	56.7039	42.9708	33.0409	32.5648	8.09859		1.30575	0.989512	0.760851	0.749888	0.186491
AAGAtcacataaagctccaaagaaTGGAAA	1	Training	43.4295	40.0635	31.1481	5.41304	5.76986	0.363325		0.922496	0.717212	0.12464	0.132856	0.00836586
GAAGtcagaggaagccctgagcatTGGAGA	1	Training	43.4555	47.1322	43.9745	45.3333	43.6312	43.9662		1.08461	1.01194	1.04321	1.00404	1.01175
TTCCtttggcaaattagccctggaAGGGCA	1	Training	43.4578	44.1387	36.3743	8.76213	8.19046	0.871825		1.01567	0.837003	0.201624	0.188469	0.0200614
TGTTgatttagagctctaaatccaAGGCAG	1	Training	43.4579	44.5323	39.645	42.2256	34.1794	34.4406		1.02472	0.912261	0.971643	0.786493	0.792503
GCCGaaatggcaagggttggaggaGGGCTC	1	Training	43.4631	41.8521	33.9815	40.7253	34.7901	39.1459		0.962934	0.781847	0.93701	0.800453	0.900671
ACGGaaagtagctttgtgaacatcTGGTTT	1	Training	43.4667	55.9295	45.7516	42.9142	31.016	17.7481		1.28672	1.05257	0.987289	0.713559	0.408315
TTACaggtctgaggcctgtttgtcCGGATG	1	Training	43.4691	43.4643	41.465	17.5324	29.553	2.69978		0.999891	0.953898	0.40333	0.679864	0.0621082
TCTGaatgcacacatggacaaagaAGGGCC	1	Test	43.4741	45.6702	45.0907	49.0715	45.1588	36.127		1.05052	1.03719	1.12875	1.03875	0.831002
TGTAttataagattgtctcaagacTGGGTT	1	Training	43.4783	39.2197	39.5712	24.4207	5.34351	0.207039		0.902053	0.910136	0.561676	0.122901	0.0047619
CTGTgggctggaggtggccacgccGGGTGG	1	Training	43.4812	39.3365	35.0735	1.39082	13.8306	0.182478		0.904678	0.806635	0.0319867	0.318083	0.00419671
GTTTgagtcacctgggctagttgcTGGGCT	1	Training	43.4876	39.6979	41.4344	33.7661	34.3966	4.2116		0.912857	0.952786	0.776454	0.790952	0.096846
TCTActtagaacttttctactgtgGGGAAA	1	Training	43.4911	41.8219	31.8315	17.4972	2.77427	0.232829		0.96162	0.731909	0.402317	0.0637895	0.00535348
GCAActcaaaaacaattattcacaGGGCCA	1	Training	43.4932	49.0284	37.992	17.9856	8.69878	0.291333		1.12727	0.873516	0.413527	0.200003	0.00669836
CGTCaccccaggggacagtgatggGGGTGC	1	Test	43.4955	48.4496	47.7266	47.4476	45.7392	41.1116		1.1139	1.09728	1.09086	1.05159	0.945193
TGTGggtgagtgagtgtgtgcgtgTGGGGT	1	Test	43.4978	40.4959	38.2313	35.7088	24.6135	23.8833		0.930987	0.878926	0.820933	0.565856	0.549069
GCCCaggcccgcagcagccggacgAGGAGC	1	Test	43.4988	41.2756	36.7527	20.4657	16.4534	0.598717		0.948889	0.844913	0.470488	0.378249	0.013764
GCAGctggtcttggcttggtggttAGGGGC	1	Training	43.5011	41.0173	39.8827	35.2881	5.12567	0.500377		0.942903	0.916819	0.8112	0.117828	0.0115026
TTCCtggggtacactgatgccttcAGGAAA	1	Training	43.5024	43.3251	38.0392	28.5571	32.2755	3.0442		0.995924	0.874417	0.656448	0.741924	0.0699777
GTAAaatcctgaagtcactgccagAGGAAA	1	Training	43.5045	48.0529	37.9835	1.89055	6.97056	2.50186		1.10455	0.873093	0.0434563	0.160226	0.0575081
ACTTaagtgattctggctccagggAGGGGG	1	Training	43.5115	50.2564	50.6887	50.7538	46.6472	46.2209		1.15502	1.16495	1.16645	1.07207	1.06227
TGTGggggtggtacctaaatacagTGGAGC	1	Training	43.5185	41.7476	40.7332	43.71	41.5755	32.0707		0.959306	0.935997	1.0044	0.955352	0.736944
CTCCctctttccctgcagcttaccTGGCCA	1	Training	43.5205	47.2147	38.4207	33.051	3.3676	0.631041		1.08488	0.882818	0.759435	0.0773796	0.0144998
GATGatcagagcagtttagtttgcTGGCTG	1	Training	43.5211	42.5532	45.1093	24.1919	15.721	0.800915		0.977759	1.03649	0.555865	0.361228	0.0184029
TATTactattcattagaatacagaAGGAGA	1	Training	43.5247	47.3269	44.7227	46.5677	37.2168	3.24675		1.08736	1.02753	1.06991	0.855074	0.0745956
TAAAtcgatagacctcgcttaggcAGGCCA	1	Training	43.5268	46.6019	39.6122	35.3107	39.4643	1.16788		1.07065	0.910065	0.811241	0.906667	0.0268314
AGCAaaaccacagatggggcgggaGGGCTA	1	Training	43.5305	52.225	40.736	18.3017	11.4064	5.95985		1.19973	0.935803	0.420433	0.262033	0.136912
ACATggttaacgtgtattggggtgAGGGTG	1	Training	43.5323	48.6799	37.561	2.76625	1.14192	0.490998		1.11825	0.862829	0.0635448	0.0262316	0.0112789
TCTGaagggaggtgtctgtcctctTGGCTC	1	Training	43.5358	39.1184	34.8503	36.9016	26.3539	29.3581		0.898536	0.800498	0.847616	0.605338	0.674344
GTATtccaggttgttaactgagaaGGGAAC	1	Training	43.5363	53.5753	1.60313	0	0.352107	0.403917		1.23059	0.0368228	0	0.00808766	0.0092777
CCAAagcctagatcgggctgggtcAGGCCA	1	Training	43.5372	37.9555	34.5469	27.033	18.7199	0		0.871795	0.793503	0.620918	0.429975	0
CTTCatgacctgcactgtggtcagTGGTAA	1	Training	43.5385	35.4589	36.8106	38.5733	25.0304	0.0477593		0.814426	0.845472	0.885957	0.574902	0.00109694
ATTTaagcctaagaatgcttggatGGGTTG	1	Test	43.5456	42.3063	42.8357	27.1947	30.2657	2.90508		0.97154	0.983698	0.624511	0.695034	0.0667135
GCCCcaacttccttacctgaagggTGGGGA	1	Training	43.5504	46.3516	43.2836	45.3074	30.5873	4.01189		1.06432	0.993872	1.04034	0.702341	0.0921205
GACTatatccctcttcctcccaccTGGCCC	1	Test	43.5531	45.132	43.9903	47.7959	39.9338	44.717		1.03625	1.01004	1.09742	0.9169	1.02672
CGACtgaaacttcattaggttgaaGGGGAA	1	Training	43.5593	50.8091	3.01794	0.612423	0.212766	0.111235		1.16643	0.0692836	0.0140595	0.00488451	0.00255364
TGGCccaggcaggtttccctcataAGGACA	1	Training	43.5626	44.3924	38.3513	40.9134	33.4593	16.9095		1.01905	0.880372	0.939186	0.768073	0.388166
TTGTtttcaactgttgggttagaaAGGACT	1	Training	43.5647	52.3409	2.43714	0	0.389511	1.95757		1.20145	0.055943	0	0.00894098	0.0449347
TCAActtagtatgtgcattgcacaTGGTTG	1	Training	43.5655	38.9213	21.4724	2.9563	0.820283	0.24077		0.893396	0.492876	0.0678587	0.0188287	0.00552663
CCTGccaccccaggcctgcgccaaTGGCTG	1	Training	43.5661	45.1987	41.4651	41.2717	35.5485	19.0519		1.03747	0.951773	0.947335	0.815967	0.43731
CTCCaacaacatactcatatgattTGGGGT	1	Test	43.5714	49.2334	37.9045	20.2946	3.84815	4.16667		1.12995	0.869939	0.465778	0.0883183	0.0956284
TCCCctctggtcatcaaatttaatGGGATG	1	Training	43.5744	41.5226	38.4615	29.7608	24.0518	2.7807		0.952914	0.882664	0.682988	0.55197	0.063815
ACTGatgtacaatttcttccttgtGGGATG	1	Training	43.5821	47.6684	48.3245	46.5779	43.4238	23.7037		1.09376	1.10882	1.06874	0.996368	0.543886
CACActcagtcctaggcacagagcTGGCAA	1	Training	43.5857	42.8611	41.4336	38.6267	31.6079	4.05153		0.983375	0.950625	0.886223	0.725189	0.0929554
TTCTctgactctagtggcacaggcAGGGTT	1	Training	43.5881	39.7331	21.64	0.16076	0.541826	0		0.911559	0.496466	0.00368817	0.0124306	0
TTATtcatttacttacttacttgaAGGGCT	1	Training	43.5971	47.1363	27.1111	14.467	4.53269	0.361641		1.08118	0.621855	0.331835	0.103968	0.00829507
CTATtcaaccattatacacaccccGGGCTC	1	Training	43.6054	46.6924	40.1229	44.5777	38.4013	11.8524		1.0708	0.920136	1.0223	0.880654	0.271811
GCCTacctttcttccccaacctgaTGGCTT	1	Training	43.6085	42.2078	41.2329	39.6352	37.769	4.24045		0.967879	0.945525	0.908886	0.866091	0.097239
GGGAgcaccagctggggtggccagAGGGTG	1	Training	43.6172	44.873	39.0514	46.6527	42.7227	15.702		1.02879	0.895321	1.06959	0.979493	0.359996
CTACtccggtggactccagtccccAGGTTC	1	Training	43.6219	46.6368	42.1129	40.2309	41.7168	37.1908		1.06912	0.965409	0.922264	0.956328	0.852572
GGGTcactgggctaggtctgggttAGGAGG	1	Test	43.623	43.6028	33.9598	5.30462	4.82077	1.26199		0.999539	0.778485	0.121602	0.11051	0.0289294
CCAGcctcagggtggcagcagcggAGGCCT	1	Training	43.6276	46.3616	44.3713	47.3742	40.1086	42.093		1.06267	1.01705	1.08588	0.91934	0.964825
CGTGcgtccttccatctccccgggCGGACC	1	Training	43.6308	44.523	38.6078	23.2313	32.5804	1.17379		1.02045	0.884876	0.532453	0.746729	0.0269028
TAATggccatagaaagagatttcaTGGACC	1	Training	43.6364	51.6129	50.1493	1.36364	6.61939	0.600601		1.1828	1.14925	0.03125	0.151694	0.0137638
ACCTtgttgaggtcgaaaagccatAGGTCC	1	Test	43.6364	40.7786	36.7308	32.0096	28.3485	2.67408		0.93451	0.841748	0.733554	0.649652	0.0612809
GCCTtgcagcaggatatgacctggAGGCCC	1	Training	43.6364	45.5121	42.8571	32.1063	39.7823	12.868		1.04299	0.982143	0.73577	0.911679	0.294893
AAAAattatctaggtgccaaggttTGGCTA	1	Training	43.6408	40.8731	45.1373	24.2541	18.9126	0.274022		0.93658	1.03429	0.555766	0.43337	0.00627904
GAGAaggagaactacctgacggcaGGGCTC	1	Test	43.6497	50.8977	39.2405	26.6026	40.2343	9.79016		1.16605	0.898987	0.609457	0.921754	0.224289
ACACtcagtgtggagactctaaaaTGGGCA	1	Training	43.6513	52.5187	48.7691	50.5834	41.0713	43.705		1.20314	1.11724	1.15881	0.940897	1.00123
TTTCttacgtagttagaatatctaTGGTTC	1	Training	43.6667	43.7824	42.6829	48.1928	22.4181	5.56793		1.00265	0.977472	1.10365	0.513392	0.12751
CGTTtgtactttgtcctccggttcTGGAAC	1	Test	43.6673	37.6038	33.2645	29.9896	5.14632	0.949367		0.861143	0.761771	0.686774	0.117853	0.0217409
GGCAggcagccgaggtgaggccccTGGTAT	1	Training	43.6935	46.3646	46.9914	40.628	38.1342	20.5287		1.06113	1.07548	0.929841	0.872766	0.469834
GGTTagacccaatatcaggagactAGGAAG	1	Test	43.6975	50	42.9825	42.9167	39.8458	33.8843		1.14423	0.983637	0.982131	0.911855	0.775429
GGCGccccctgcggaggcgcagccTGGAGA	1	Test	43.7012	37.288	41.5377	21.5264	23.418	0.133988		0.853249	0.950494	0.492581	0.535867	0.003066
AAATtcaaccgtcattacatttaaTGGAAC	1	Training	43.7014	44.8347	11.657	1.27505	2.53411	0		1.02593	0.266743	0.0291763	0.057987	0
GTTCcccagacattatctgcctttTGGGAA	1	Training	43.71	39.7695	41.6502	35.4092	24.8109	0.340615		0.909849	0.952876	0.810093	0.567626	0.00779262
ATGTcatacgtaacactttaccaaGGGTGG	1	Training	43.7192	42.0662	41.3901	43.6826	41.8775	37.7242		0.96219	0.946727	0.999163	0.957874	0.862874
TCTGatttccacagaaaacttcatTGGTCA	1	Training	43.7227	47.5853	42.9564	46.7298	43.3906	19.4562		1.08834	0.982475	1.06878	0.992404	0.44499
TTATgctaaatttctacgtgttccTGGGAC	1	Training	43.7255	39.1478	2.41287	1.21131	0	0.681431		0.895308	0.0551822	0.0277025	0	0.0155843
TGGCttagagtggcagaattagccAGGTCT	1	Training	43.7349	46.2946	43.1692	40.9867	35.6177	26.6657		1.05853	0.987066	0.937163	0.814401	0.609712
AGAGgaaggagagcagctgagcccTGGGGA	1	Training	43.7351	42.6674	41.4536	49.4844	40.7606	41.5782		0.975587	0.947834	1.13146	0.931989	0.950682
TCATgagtgcacactgctttctgcTGGGAC	1	Training	43.7379	46.7703	44.1025	38.4698	34.727	12.0746		1.06933	1.00834	0.879553	0.793981	0.276067
CTTCcaactgccagggcagtcctcTGGGCT	1	Training	43.7389	45.0359	43.3098	41.4201	38.5692	33.931		1.02965	0.99019	0.946985	0.881805	0.775762
GATAcaagcaacagttctccctggGGGTGG	1	Training	43.7396	43.9701	40.7879	36.9863	35.2663	37.1328		1.00527	0.932518	0.845603	0.806279	0.848952
TTTTtgagaaggcctcctcccattTGGCTA	1	Training	43.7419	46.118	40.1398	42.6618	40.3071	35.3922		1.05432	0.917649	0.975307	0.921475	0.809113
GCCAcgactcaggcgccacagctgGGGGCT	1	Training	43.7427	43.6077	41.6033	43.3784	39.3951	25.9345		0.996914	0.951092	0.991673	0.900611	0.592888
GCTGgtagctgcgggacctttgccTGGCTT	1	Training	43.7435	43.7514	43.1078	35.7188	31.5693	22.4345		1.00018	0.985469	0.816551	0.721692	0.512864
GAGGacgagttcctgttcctatgcGGGCGC	1	Training	43.7465	42.298	37.6245	39.2514	31.6963	3.30741		0.966889	0.860057	0.897247	0.724544	0.0756039
CAGTttccgtcatttccaatgtagTGGGAG	1	Training	43.75	43.9394	29.3431	13.161	8.74317	0		1.00433	0.670699	0.300823	0.199844	0
ATTCcctaaaaatgattgaaaaggTGGGGG	1	Test	43.75	51.8817	40.8488	11.4734	10.585	0.547196		1.18587	0.933687	0.26225	0.241942	0.0125073
AAACtaaagattgtgataaatttcAGGATG	1	Training	43.7587	47.4104	29.7679	0.448076	1.45235	0.414314		1.08345	0.680275	0.0102397	0.03319	0.00946815
ATGCcaataactgaagttttagtaAGGTAA	1	Training	43.762	33.886	41.7751	15.0169	1.37926	0.7117		0.774325	0.954598	0.343148	0.0315173	0.016263
ATAAatttaaccctttctgctatgAGGCAC	1	Training	43.7654	47.7731	41.2397	41.746	14.2406	0.589645		1.09157	0.94229	0.95386	0.325385	0.0134729
AATGcagaatccacccagggaactCGGGCC	1	Training	43.7657	42.6495	40.1955	30.3736	16	2.72829		0.974497	0.918425	0.694004	0.365583	0.0623384
GGGGtagggggctgggatggaggcTGGAGG	1	Training	43.7736	48.5534	42.6745	40.9058	35.8948	25.6433		1.10919	0.97489	0.934484	0.820009	0.585815
GTTCtggactggacctcagtggggAGGCCC	1	Training	43.7795	46.3144	39.9678	41.2608	37.4937	27.8677		1.0579	0.912934	0.942469	0.856422	0.636547
TTAAatctaaaagtgaattatgttTGGTTC	1	Training	43.7896	51.4906	2.19066	0.149564	0.0521018	0		1.17586	0.0500268	0.00341552	0.00118982	0
GAAAcgaggtcaccgtggggtctcTGGTGA	1	Training	43.7936	44.0383	38.4205	14.3572	21.141	0.415765		1.00559	0.877309	0.327838	0.48274	0.00949374
GGAGaaaaaattctaaggtcccttAGGCTT	1	Training	43.7939	45.8549	38.0531	32.2902	2.67315	0.650195		1.04706	0.868913	0.737321	0.0610392	0.0148467
TAGTtacttatgttgttatcacagTGGGCA	1	Training	43.7956	44.6591	43.4944	36.6667	15.8711	0.881612		1.01972	0.993123	0.837222	0.362391	0.0201301
GCTGcggtttcggcacaggggctgTGGTTT	1	Training	43.7963	37.3427	33.4927	19.7532	13.2008	0.383921		0.852645	0.764739	0.451025	0.301413	0.00876606
CACActgttcgtggactgtggcacTGGCTA	1	Test	43.8011	43.4254	40.319	27.0953	16.3027	0.127546		0.991422	0.920502	0.618599	0.372199	0.00291193
ATTActagacctatgtctctcttcAGGCCT	1	Test	43.8016	42.7084	47.0574	41.632	38.4862	3.45902		0.975042	1.07433	0.950469	0.87865	0.0789701
CAGAgagttcagaggagtgtgggaAGGTAA	1	Training	43.8042	50.3323	47.2781	43.8584	45.1415	33.509		1.14903	1.0793	1.00124	1.03053	0.764972
GCAGagaggtacttaaagaatacaAGGTTT	1	Training	43.8127	45.9821	36.6234	34.5404	32.7635	27.4576		1.04952	0.835908	0.788365	0.747809	0.626705
CCCAagatgactatctttaatgtcTGGAAA	1	Test	43.8247	44.4685	32.3607	16.5394	4.40415	0.518135		1.01469	0.738413	0.3774	0.100495	0.0118229
AAAAcaatatgtagctggatatttGGGAAT	1	Training	43.8247	58.0292	49.6711	40.411	34.375	7.87879		1.32412	1.1334	0.922105	0.784375	0.17978
GTCGtgggttacctggggggccgcTGGGAC	1	Training	43.825	37.4252	38.4244	36.1273	33.6822	25.921		0.853968	0.876768	0.824354	0.768561	0.591466
CTTGatgaagaattgacaaacaggAGGTCT	1	Test	43.827	43.0834	37.9031	44.3498	39.6054	6.37286		0.983033	0.864836	1.01193	0.903677	0.14541
CATTtaagaattatgagagtcttaAGGAAC	1	Training	43.8356	42.3221	38.0228	40.273	28.7356	1.47059		0.965473	0.867395	0.918729	0.655532	0.0335478
AGGTccctgtgttggttcttgcaaAGGAAT	1	Training	43.8462	43.339	25.9197	7.7961	6.81818	0.332226		0.988432	0.591152	0.177806	0.155502	0.00757708
AATCaataaacgtaatgcagcatgTGGGTG	1	Training	43.8492	46.8456	39.7835	42.7211	23.5294	3.6802		1.06833	0.90728	0.974273	0.536598	0.0839286
CACAagtggctaataaacatgaaaTGGTGC	1	Training	43.8515	48.8848	45.812	15.3046	39.8182	4.79574		1.11478	1.04471	0.34901	0.908023	0.109363
GAGCagagaaagccttcttaagcaAGGCAT	1	Test	43.8525	48.6577	60.2649	53.2609	51.7375	18.5567		1.10958	1.37427	1.21455	1.17981	0.423162
GGGAggctgtgtgcggctgtcaaaGGGTGT	1	Training	43.8553	43.3379	33.7711	42.3065	31.6582	14.147		0.988201	0.770057	0.964682	0.721878	0.322583
ATGTgatttggtaatctttatttgGGGTTA	1	Training	43.8596	43.5897	44.2344	28.0961	15.4599	5.93607		0.993846	1.00854	0.640591	0.352485	0.135342
TCTGggccaagttacattcttagaGGGAGC	1	Training	43.8596	47.6331	38.1402	37.3065	36.8259	18.2979		1.08604	0.869596	0.850588	0.83963	0.417191
ATTCctcctctccctggctttttgTGGAAG	1	Training	43.8634	42.2392	40.2824	35.1224	8.38588	0		0.962972	0.918361	0.800721	0.191182	0
AACAtttcagatagttctaaattaAGGCTA	1	Training	43.8636	40.2597	44.8675	23.9255	20.4668	1.31579		0.917839	1.02289	0.545452	0.4666	0.0299973
TTTTtcaagaaagttgatgaggtgAGGTCT	1	Training	43.8638	41.1922	1.1697	0.748313	0.691624	0.510706		0.939093	0.0266666	0.0170599	0.0157675	0.011643
TCTGagctggacttgtcactttgtGGGCAA	1	Training	43.8664	40.1686	36.817	40.0646	36.1438	7.529		0.915702	0.839298	0.913332	0.823952	0.171635
AAGCatgaaaactgacatttcatcAGGTCC	1	Test	43.8675	46.6156	34.0712	17.9042	10.2602	0		1.06264	0.776684	0.408141	0.23389	0
[truncated: 4,482 more rows]

## Sheet: Kim et al ON processed
Normalized WT (to WT)	Normalized Sniper (to WT)	Normalized eSpCas9 (to WT)	Normalized SpCas9-HF1 (to WT)	Normalized HypaSpCas9 (to WT)	Normalized evoSpCas9 (to WT)
1	1.13083	1.31697	1.60837	1.22278	1.57151			total: 32405
1	1.09589	1.2767	1.26565	1.14402	1.56134			TN	5265
1	0.945208	1.50183	1.54489	1.34009	1.53035			TP	26969
1	1.07091	1.17137	1.16465	1.0504	1.52711			FN	0
1	1.12552	1.18484	1.38039	1.09654	1.47363			FP	171
1	1.03359	1.39481	1.43945	1.12898	1.42736
1	1.40327	1.69978	1.48121	1.27398	1.39522			Sensitivity	1
1	1.23016	1.55574	1.62499	1.34951	1.38808			Specificity	0.968543
1	1.00872	1.17761	1.27503	1.08307	1.35398			G-mean	0.984146
1	1.07851	1.14984	1.34518	1.14722	1.30268			MCC	0.981041
1	1.0676	1.10455	1.25138	1.20186	1.29824
1	1.13412	1.29918	1.43073	1.25	1.28145
1	1.24153	1.29979	1.26263	1.25848	1.27678
1	0.989786	1.1141	1.15377	0.985735	1.2733
1	1.00203	0.984847	1.30149	1.12	1.26332
1	1.44095	1.32988	1.33597	1.12534	1.26188
1	1.06916	1.21238	1.37968	1.44661	1.25279
1	1.10739	0.996009	1.15929	1.0565	1.24374
1	1.42581	1.5233	1.13085	1.09579	1.24221
1	1.39955	1.34235	1.43289	1.5862	1.21814
1	1.06401	1.11491	1.2005	1.18385	1.20972
1	1.24673	1.25073	1.2276	1.15228	1.20972
1	1.17534	1.01329	1.07751	1.00909	1.20108
1	0.935849	1.27275	1.19792	1.05722	1.19537
1	1.1287	1.10264	1.07226	1.06005	1.19496
1	1.08899	1.08233	1.06883	1.11461	1.16932
1	1.07832	1.03612	0.925563	0.852105	1.15853
1	1.1307	1.21897	1.1247	1.05304	1.14892
1	0.626143	1.05537	1.13202	1.01094	1.14503
1	1.14669	1.34204	1.32424	1.28651	1.14499
1	0.973253	0.892602	1.10094	0.944259	1.1448
1	1.06585	1.09926	1.22323	1.11569	1.14407
1	0.97263	1.00558	1.11852	1.02125	1.13811
1	1.16826	1.19821	0.931193	0.917563	1.1356
1	1.07839	1.15833	1.18471	0.979038	1.13308
1	1.08284	1.11229	1.27506	1.08361	1.11627
1	1.30897	1.19409	1.23356	1.12084	1.1153
1	1.10128	1.06432	1.13135	0.999569	1.11438
1	1.07996	1.12171	1.14149	1.00954	1.11414
1	1.05621	1.06663	1.16815	1.10772	1.11091
1	0.946533	0.959647	1.104	1.08214	1.11004
1	1.15059	1.04127	1.17559	1.11056	1.10818
1	1.06148	0.974337	1.11732	1.04813	1.10681
1	1.08489	1.04707	1.18679	1.09717	1.10449
1	1.09492	1.07965	1.10303	1.11585	1.10422
1	1.10276	1.0808	1.17256	0.937989	1.10252
1	1.12126	0.949832	1.12729	1.10997	1.10035
1	1.10044	1.18751	1.15941	1.09513	1.09868
1	1.51053	1.40584	1.42424	1.41998	1.08806
1	1.21885	1.12068	1.05412	1.04687	1.08116
1	1.33875	1.08851	1.34415	1.00162	1.07821
1	1.04706	0.948942	1.03478	0.975017	1.0777
1	1.12639	1.01136	1.09693	1.1213	1.07758
1	0.947776	0.98196	1.18148	0.821778	1.07671
1	1.12588	0.96127	1.08518	1.24843	1.07657
1	1.29887	1.07068	1.23838	1.01228	1.0762
1	1.04548	1.0804	1.15926	1.0022	1.07443
1	1.09851	1.06574	1.08074	1.03667	1.06831
1	1.09251	0.990534	0.996045	1.0359	1.06545
1	1.02834	1.11663	0.967344	0.900681	1.06471
1	1.10086	1.07721	1.11082	1.05762	1.06439
1	1.0989	1.17163	1.20824	1.0796	1.06267
1	1.15502	1.16495	1.16645	1.07207	1.06227
1	0.968612	0.968337	1.08908	0.969257	1.05959
1	1.01802	0.917601	1.02448	0.926215	1.05518
1	1.02839	1.07305	1.06583	1.05896	1.05314
1	1.25314	1.04421	1.05965	0.961271	1.05239
1	1.09596	1.13827	1.0464	0.9481	1.05091
1	1.03502	1.05228	1.03724	1.00129	1.05057
1	1.07251	1.08288	1.00971	1.04738	1.04917
1	0.995545	0.99746	0.953884	0.904823	1.04794
1	1.14138	1.13864	1.00356	1.0498	1.04764
1	1.03697	1.04072	1.09921	0.937272	1.0475
1	1.08346	1.10016	1.11333	1.05769	1.04709
1	1.11351	0.948115	0.97712	0.836506	1.04388
1	0.955414	1.0257	1.09415	0.899543	1.04212
1	1.01156	0.869014	0.894355	0.9199	1.04203
1	0.950128	0.894749	1.03132	0.837425	1.04111
1	1.15406	1.03412	1.08473	0.954705	1.04075
1	1.1427	1.03059	1.11765	0.944681	1.03997
1	1.09049	1.03781	0.988109	0.967322	1.03849
1	1.06613	1.09774	1.04333	0.891116	1.03428
1	1.01536	0.918433	0.931887	0.896314	1.03171
1	1.01113	1.13364	1.04606	0.795505	1.03035
1	0.962429	0.972328	0.932135	0.882408	1.02781
1	1.12213	0.983349	1.08494	0.977744	1.02744
1	1.03625	1.01004	1.09742	0.9169	1.02672
1	0.903454	0.837661	0.812605	0.73374	1.02642
1	1.11457	1.05942	1.01586	1.03008	1.02625
1	1.03692	1.02556	1.05117	0.981459	1.02486
1	1.18735	1.25958	1.13076	1.00766	1.02468
1	0.87655	0.892027	0.973625	0.874452	1.02446
1	1.14751	0.954087	1.01197	0.928162	1.02211
1	1.14449	0.966873	1.09306	0.974946	1.0201
1	1.06629	1.0345	1.03346	0.900939	1.01932
1	1.08515	0.837288	1.08889	0.938777	1.0192
1	1.06516	1.03358	1.08757	0.933	1.0186
1	1.01513	1.00931	1.10635	1.01413	1.01797
1	1.11422	1.01952	1.02899	0.985864	1.01796
1	1.18086	1.01663	1.08958	1.10125	1.01781
1	1.08221	1.10552	1.09472	1.01711	1.01736
1	0.931716	0.932002	0.960146	0.750526	1.01687
1	0.996548	0.936282	0.816622	0.862875	1.01668
1	1.07365	1.09005	1.09043	1.02246	1.01185
1	1.08461	1.01194	1.04321	1.00404	1.01175
1	1.05064	0.906371	1.0675	0.86357	1.01172
1	1.08379	0.94859	1.07879	1.05351	1.00916
1	1.00874	1.0406	1.12962	1.02015	1.00837
1	1.04419	0.953356	1.03454	0.96067	1.00676
1	1.05656	0.82383	0.891187	0.894581	1.00629
1	1.07878	1.04509	1.11421	1.01058	1.00581
1	1.17507	1.02183	0.914343	1.02575	1.00522
1	1.17956	1.08225	1.06256	1.11953	1.00425
1	0.930869	0.802729	0.686655	0.906818	1.00325
1	1.06966	0.957936	0.922735	0.900548	1.00245
1	1.11083	1.08299	1.01052	0.946401	1.00139
1	1.20314	1.11724	1.15881	0.940897	1.00123
1	1.02616	0.878584	1.20133	0.819102	0.999503
1	0.997804	1.09238	1.07333	0.994701	0.999293
1	1.0253	1.03923	1.14187	0.947987	0.997979
1	1.02781	0.957205	1.04914	0.902062	0.997142
1	1.02505	1.07097	0.913813	0.975954	0.994817
1	1.29533	1.13604	1.02393	1.18304	0.994779
1	1.19725	1.15552	1.14949	1.14513	0.99405
1	1.03912	0.932241	0.901705	0.907664	0.992723
1	0.987676	0.890138	0.948671	0.897923	0.99272
1	1.09062	0.944443	1.04194	0.987734	0.990534
1	0.943801	0.955248	0.93822	0.922709	0.990322
1	1.11194	0.9882	1.01837	0.926603	0.989592
1	1.10857	1.06685	1.11126	0.900842	0.988052
1	1.02769	0.918646	1.11429	0.826826	0.987584
1	1.00199	0.990473	1.05616	0.844262	0.987581
1	1.04391	0.942687	1.01281	1.0088	0.987339
1	0.992121	1.00388	1.00332	0.999105	0.98702
1	1.0279	0.706243	1.06965	0.826135	0.986872
1	1.04539	1.09602	1.12213	0.980064	0.986495
1	1.1104	1.03562	1.06302	0.957427	0.985488
1	1.24569	0.958729	1.00588	0.98377	0.985116
1	0.965318	1.10373	0.911219	0.984205	0.984427
1	0.929868	0.891112	0.947977	0.831948	0.984259
1	1.07249	1.00216	1.06514	1.02968	0.983733
1	1.01199	1.04128	1.12077	0.942266	0.983125
1	0.857627	0.870821	0.977268	0.780378	0.982973
1	1.04467	0.986197	1.02536	0.945188	0.982969
1	1.03184	0.880226	0.982089	0.937544	0.982175
1	1.05507	1.184	1.12312	1.0245	0.981239
1	0.975925	0.921989	1.00393	0.750284	0.981117
1	1.06813	1.0277	1.06699	0.937853	0.978931
1	1.04174	0.946614	0.938817	0.895243	0.978902
1	1.08218	0.975285	0.988279	0.962315	0.975591
1	0.998894	0.934567	0.955303	0.930221	0.975179
1	1.07037	0.922634	1.08682	0.938258	0.974938
1	1.05795	1.01964	1.12341	0.995447	0.97486
1	1.13184	1.10407	1.12496	0.947059	0.9747
1	1.03351	1.10063	1.1082	1.07521	0.973404
1	0.99636	0.962082	0.980948	0.924059	0.972091
1	1.10241	1.26984	1.12903	1.19794	0.972035
1	1.0032	1.09468	0.966579	0.932146	0.972029
1	1.07073	1.03348	1.01688	0.86017	0.971576
1	1.05517	0.887595	1.03367	0.837518	0.971091
1	1.07533	0.934539	1.08142	0.937	0.970633
1	1.1221	0.896922	1.05127	0.970652	0.970575
1	1.11979	1.07389	1.08678	1.06678	0.970118
1	1.0073	1.06907	0.966063	0.882961	0.969489
1	1.20825	1.19261	1.14131	0.790375	0.968993
1	0.996281	0.888392	0.860558	0.862666	0.968506
1	1.11627	0.962164	0.775484	0.883844	0.968449
1	1.05801	1.1377	1.1064	1.00286	0.968407
1	1.05257	0.92879	0.964646	0.87337	0.968404
1	0.983633	0.829149	0.99257	0.83791	0.967443
1	1.02222	0.93545	0.933475	0.898229	0.967137
1	1.1766	0.993254	1.16001	0.824061	0.966887
1	1.0301	0.945196	0.997604	0.971054	0.966585
1	0.898426	0.905096	0.982359	0.894449	0.966346
1	1.07249	0.918386	0.943415	1.04552	0.965328
1	1.06267	1.01705	1.08588	0.91934	0.964825
1	1.00138	0.942569	0.980413	1.00413	0.964007
1	1.01869	0.900728	0.938143	0.743957	0.96362
1	0.928431	0.984274	1.10568	1.07534	0.963587
1	0.973129	0.890263	1.0128	0.89432	0.962814
1	1.01313	0.969706	1.00483	0.961714	0.962122
1	0.928006	0.828093	0.938116	0.870442	0.961738
1	1.04678	0.970742	1.11779	1.04342	0.961294
1	1.08983	1.12888	0.986803	1.014	0.961205
1	1.07712	1.02314	1.05747	0.980016	0.960577
1	1.01085	0.96971	0.982814	0.926689	0.959746
1	1.1245	1.10539	1.13504	1.02988	0.959735
1	0.956979	0.905323	0.972625	0.926789	0.958554
1	1.04422	0.854131	1.00252	0.941403	0.957898
1	0.983536	1.05	1.06655	1.02503	0.957602
1	1.05485	0.978819	1.01187	0.875191	0.957509
1	1.0007	0.949477	1.0889	1.02871	0.955648
1	0.963784	0.913546	1.05357	0.901458	0.954974
1	1.04618	0.931504	1.05714	0.904615	0.95402
1	1.05129	0.936317	0.953059	0.897012	0.953967
1	1.00334	0.990991	0.950675	0.850592	0.953661
1	0.904973	0.931801	0.98284	0.984489	0.953187
1	1.04029	0.982944	0.972165	0.866664	0.95265
1	1.11086	1.03823	0.991662	0.876304	0.95115
1	0.975587	0.947834	1.13146	0.931989	0.950682
1	1.06769	0.949449	1.04443	0.901235	0.950508
1	0.86335	0.825546	0.893562	0.77511	0.950413
1	0.98862	0.954504	0.94165	0.875473	0.949763
1	1.00536	1.02624	1.01314	0.899255	0.949631
1	1.03584	0.912362	0.966969	0.898656	0.949009
1	1.07896	1.02386	1.05166	0.969879	0.948234
1	0.99016	0.89717	0.987428	0.907744	0.947846
1	1.05659	0.982119	0.926771	0.985187	0.947715
1	1.04811	1.0009	0.990255	0.940576	0.947658
1	0.984902	0.91779	0.95259	0.837828	0.947038
1	1.02345	0.992751	1.08635	0.968065	0.946806
1	1.09168	1.24538	1.00793	1.10437	0.946694
1	1.04501	0.957364	0.983412	0.905505	0.946465
1	1.01847	0.94752	0.971914	0.933991	0.946043
1	0.991625	0.984953	0.831218	1.00965	0.945588
1	1.1139	1.09728	1.09086	1.05159	0.945193
1	1.01179	0.9766	1.03477	0.949279	0.945095
1	1.00145	1.06767	1.12619	0.996831	0.944964
1	1.32688	1.17537	1.1764	1.06441	0.944212
1	0.960125	0.934528	0.956297	0.766456	0.943893
1	0.999369	0.945726	1.06584	0.936792	0.94357
1	1.01807	0.946848	0.97676	0.91826	0.943381
1	1.20753	1.10409	1.04254	0.980587	0.942889
1	1.03408	0.937489	0.897393	0.941696	0.942172
1	0.97454	0.897973	0.902269	0.938135	0.940067
1	1.09663	0.997823	1.0608	0.991426	0.939845
1	1.08961	1.01232	1.07508	0.918178	0.939819
1	0.980054	0.907918	0.952766	0.901252	0.939565
1	0.994749	0.902801	0.944918	0.948526	0.938889
1	0.955204	0.88006	0.950652	0.904373	0.938178
1	0.944422	0.926431	0.967921	0.915058	0.9367
1	1.08275	0.998196	1.00915	0.942535	0.936558
1	1.09883	1.14777	0.987139	1.08292	0.936221
1	1.03628	0.942422	0.944231	0.96284	0.933116
1	1.00048	0.930338	0.945471	0.919754	0.933061
1	1.02724	0.904833	1.00471	0.748658	0.932937
1	0.710024	0.786085	0.818541	0.878827	0.932918
1	0.962911	0.941276	0.982464	0.931549	0.932653
1	1.05026	0.909067	0.990331	0.870092	0.932417
1	1.01038	0.948028	0.991991	0.881901	0.932275
1	0.997325	0.945908	1.0138	0.960286	0.932158
1	1.14693	1.04186	1.05477	0.988505	0.931645
1	0.960725	1.04347	0.971998	0.785868	0.93133
1	0.953192	0.993681	0.961456	0.949652	0.930852
1	1.07994	0.97805	1.03943	0.960129	0.930058
1	0.97807	0.955751	0.998399	0.862813	0.930008
1	1.07048	0.936412	0.850775	0.959234	0.929938
1	1.04002	0.945723	0.968127	0.880266	0.929477
1	1.03194	1.00315	0.929366	0.879428	0.928515
1	1.0232	0.922228	1.06528	0.932556	0.928297
1	1.06119	0.937786	0.975117	0.900985	0.927565
1	1.08889	0.913588	1.00812	0.884737	0.926924
1	1.08539	0.896356	1.07603	0.9564	0.926859
1	1.02579	0.945771	1.00849	0.853477	0.926416
1	0.959493	0.944454	1.02656	0.983581	0.926407
1	0.994248	0.917586	0.949195	0.824031	0.926072
1	1.05732	0.960585	1.08536	0.929258	0.926066
1	1.18088	0.987414	0.910589	0.913799	0.925988
1	1.0811	0.953035	1.01619	0.981691	0.925881
1	1.08455	1.22561	1.14476	1.12225	0.925853
1	1.02008	0.978441	1.01349	0.845397	0.925786
1	1.01333	1.00838	1.06365	0.922213	0.925776
1	1.11828	1.05878	1.13688	1.08076	0.925325
1	1.06036	0.841104	0.944149	0.879905	0.925078
1	1.01918	0.901821	0.96589	0.88051	0.925077
1	1.00121	0.857418	1.01288	0.932949	0.924247
1	0.952913	0.914163	0.99278	0.882337	0.923656
1	0.944248	0.918555	1.11349	0.981908	0.921457
1	1.05969	1.08931	1.0513	0.853821	0.921094
1	1.1852	0.950987	1.06547	0.906862	0.920813
1	0.918313	0.926215	0.995564	0.916423	0.920582
1	0.907299	0.917148	0.821912	0.753537	0.920478
1	1.00033	0.923182	0.960295	0.888211	0.919841
1	0.989288	0.932277	1.01973	0.913653	0.919788
1	1.02426	0.896418	0.905113	0.858765	0.919594
1	1.01086	0.930625	0.970518	0.839069	0.918948
1	0.982212	0.866451	0.978949	0.894622	0.91893
1	0.963967	0.917948	0.944949	0.838613	0.917801
1	1.19327	1.04656	1.10694	1.26986	0.91774
1	0.951559	0.811412	0.795107	0.862158	0.917502
1	0.995454	0.975867	0.995605	0.877621	0.917352
1	0.954666	0.915296	0.919116	0.796983	0.916331
1	1.04614	1.06007	1.01105	0.876034	0.916026
1	1.01833	0.963983	1.17065	1.04859	0.915857
1	0.999684	1.02647	0.904708	1.0025	0.915789
1	1.03143	0.990935	1.00554	0.875802	0.915022
1	0.970977	0.913879	1.04872	0.94672	0.914121
1	0.999892	0.930495	1.04154	0.860937	0.913911
1	1.05136	1.00852	0.986802	0.945768	0.913629
1	0.956186	0.933603	0.982035	0.92174	0.912821
1	1.00219	0.826819	0.901121	0.783133	0.912801
1	0.989657	0.937332	1.11529	0.8875	0.912597
1	1.04399	0.966149	1.0209	0.928415	0.91217
1	1.03812	0.929403	0.870542	0.885275	0.91217
1	0.926299	0.922315	0.803443	0.850872	0.912037
1	0.953298	0.868272	0.867266	0.903974	0.911715
1	1.11839	0.954138	1.04725	0.910538	0.911358
1	0.998607	0.983813	1.0336	0.984697	0.911239
1	1.02651	0.922407	0.935809	0.801271	0.911148
1	1.0227	0.814431	0.96127	0.821157	0.911129
1	1.01406	1.04955	1.01588	0.975082	0.911035
1	1.01866	0.962642	1.0406	0.918146	0.910671
1	1.09739	1.05524	0.907412	0.852338	0.910547
1	1.15443	0.993018	1.01013	0.933244	0.910219
1	1.04131	0.967875	1.01551	0.954684	0.910053
1	0.973274	0.917445	0.950121	0.914239	0.909908
1	0.994202	0.906186	0.96315	0.913231	0.909564
1	0.940427	0.80359	0.94385	0.829965	0.909378
1	1.00927	0.972076	0.995097	0.916037	0.90884
1	1.04716	0.931679	0.960193	0.917423	0.90831
1	0.848915	0.728334	0.874597	0.791239	0.907862
1	1.14678	1.04259	1.01481	0.929533	0.907768
1	1.15204	1.05947	1.05816	0.901028	0.907024
1	1.14655	0.978374	1.02035	0.922581	0.906766
1	1.02662	1.07847	0.93173	0.778279	0.906569
1	0.986891	0.917711	0.901893	0.749554	0.906108
1	1.06049	0.941697	0.850806	0.949956	0.905997
1	1.07267	0.962814	1.03728	0.944513	0.905948
1	1.00161	0.903851	1.02344	0.935667	0.90558
1	0.986883	0.934072	0.988774	0.917775	0.905492
1	1.06547	0.977244	0.995989	0.937769	0.905408
1	1.01319	0.999073	0.977518	0.859387	0.905152
1	0.943996	0.922284	0.950495	0.802327	0.904989
1	1.04229	0.94933	1.01425	1.04989	0.904694
1	1.07819	0.944587	1.02972	0.872681	0.904676
1	0.971271	0.88155	0.978064	0.952622	0.904573
1	1.02489	0.969178	0.954292	0.855188	0.90438
1	0.980821	0.969388	1.08955	0.935872	0.904292
1	1.09256	0.971765	1.00421	0.936637	0.903512
1	1.04259	0.817195	0.912113	0.849624	0.903082
1	0.998902	0.943357	1.01339	0.84211	0.90162
1	1.07854	1.15949	1.1156	0.99267	0.901559
1	1.00612	1.15534	1.21523	1.17498	0.90145
1	1.08448	1.01392	0.972663	0.917651	0.900746
1	0.962934	0.781847	0.93701	0.800453	0.900671
1	1.00497	0.772499	1.00284	0.843228	0.900254
1	0.937841	0.914077	0.888081	0.762653	0.899883
1	0.983979	0.968912	1.06068	0.887939	0.899218
1	1.04353	1.04466	1.03547	0.978117	0.898681
1	1.10768	1.0612	1.11403	0.982329	0.898591
1	1.03332	0.932213	0.911635	0.894308	0.898417
1	0.959675	0.884382	0.919652	0.945698	0.898327
1	1.36487	1.1286	1.18963	1.08191	0.896999
1	0.971704	0.858356	0.876332	0.775952	0.896864
1	1.03548	0.951509	1.02267	0.919348	0.89671
1	1.02487	0.95953	0.97625	0.847086	0.896558
1	0.960257	0.898961	0.922713	0.744185	0.896101
1	1.04564	0.948579	1.06816	0.942565	0.895547
1	1.05864	0.983909	0.867911	0.85066	0.895492
1	1.00213	0.966745	1.11481	0.963519	0.895285
1	1.06999	0.965736	1.01567	0.939324	0.895058
1	0.935271	0.903477	0.930589	0.887285	0.895003
1	1.04024	0.985339	0.926252	0.810405	0.894874
1	1.05074	0.980571	0.989159	0.834032	0.894775
1	0.996256	1.11331	0.933921	0.691624	0.894699
1	0.991004	0.880714	0.999129	0.863372	0.894678
1	1.00414	0.921651	0.96378	0.796348	0.894676
1	0.956075	0.902151	0.980152	0.892312	0.894524
1	0.964015	0.910957	0.942502	0.856458	0.894375
1	0.940083	0.865449	0.936984	0.828328	0.89418
1	0.948373	0.776956	0.916543	0.730468	0.894145
1	0.978586	0.928314	1.00627	0.856293	0.894089
1	1.25013	1.13717	1.06827	0.938401	0.893911
1	1.06873	0.924233	1.04027	1.00412	0.893742
1	1.03312	0.940403	1.00376	0.923658	0.893284
1	0.990528	0.916629	0.958346	0.851255	0.893052
1	0.856884	0.755401	0.853881	0.875417	0.893028
1	1.09031	1.12021	1.07609	0.998847	0.892597
1	1.03486	0.917409	0.98342	0.968275	0.892568
1	0.970096	0.864765	0.983695	0.963999	0.892286
1	0.974223	0.940333	1.0265	0.847862	0.891992
1	1.05094	1.07453	1.05385	0.938629	0.891721
1	1.05405	0.922693	1.01247	0.912631	0.891366
1	1.01936	0.887262	0.98997	0.79504	0.891273
1	0.993626	0.874674	0.942684	0.889654	0.891254
1	1.1127	0.951697	1.00601	0.911758	0.890319
1	0.98529	0.910298	0.953771	0.884727	0.889865
1	1.1564	0.881033	0.942949	0.711433	0.889781
1	1.01249	0.966157	0.967179	0.869968	0.889394
1	0.987793	0.896535	0.949158	0.82621	0.889122
1	0.98653	0.870704	1.00074	0.99978	0.889026
1	0.961345	0.915372	0.944495	0.854819	0.888809
1	0.986275	0.825181	0.942663	0.928419	0.888652
1	1.00921	1.04055	0.998011	0.839664	0.888367
1	1.06392	0.944071	1.04743	0.910913	0.887868
1	1.06045	0.900801	0.930919	0.823742	0.887868
1	0.980632	0.90393	0.957894	0.923417	0.887366
1	0.993336	0.932522	0.938289	0.827196	0.887087
1	1.03016	0.890063	0.97588	0.888537	0.886172
1	0.996927	0.958957	1.02102	0.944811	0.885796
1	1.00715	0.90263	0.961531	0.906082	0.885613
1	0.888355	0.915314	0.855577	0.801232	0.885611
1	0.969255	0.891819	0.918779	0.876177	0.885405
1	1.00723	0.923485	0.967566	0.891759	0.885312
1	1.02852	0.892936	0.889247	0.92402	0.885302
1	1.01239	0.941649	0.970569	0.845909	0.884921
1	1.04152	0.948905	0.941833	0.800646	0.88431
1	0.984907	0.959216	0.968387	0.853581	0.884099
1	0.988215	0.955667	0.948372	0.85077	0.88403
1	0.963473	0.914731	0.950745	0.877094	0.88381
1	0.973055	0.89171	0.887204	0.888733	0.88368
1	1.06161	0.896555	0.863417	0.762852	0.883313
1	0.775487	0.795584	0.940171	0.854463	0.883206
1	0.935322	0.897268	0.991622	0.889609	0.883065
1	1.09077	1.01871	1.0379	0.994554	0.882987
1	0.986924	0.858836	0.843373	0.797202	0.882964
1	0.886192	0.833412	0.85722	0.804832	0.882626
1	1.15493	1.00997	1.03644	0.992283	0.882326
1	0.999103	0.956695	0.977527	0.867865	0.882259
1	1.04155	0.925002	0.994355	0.963877	0.881986
1	0.957593	1.0214	1.03425	0.91974	0.881557
1	0.915605	0.924225	1.0405	0.872053	0.881428
1	1.08119	0.98249	1.03118	0.916074	0.88141
1	1.02975	0.888459	0.891378	0.81959	0.881226
1	0.898687	0.847407	0.838562	0.963018	0.880831
1	1.12918	0.902023	0.98396	0.843749	0.880536
1	1.00673	0.86914	0.87683	0.810768	0.880494
1	1.04622	1.06969	1.06514	1.03172	0.880336
1	1.01925	0.902939	0.978446	0.905876	0.880242
1	0.935459	0.879915	0.949494	0.871374	0.880219
1	0.889398	0.798549	0.926736	0.801957	0.880055
1	0.995687	0.97644	0.972527	0.907939	0.879118
1	1.05549	0.998739	0.959803	0.85056	0.879085
1	0.971076	0.928001	0.9304	0.846769	0.879058
1	1.04532	0.909508	1.08729	0.879652	0.878674
1	1.01358	0.902168	0.95009	0.850597	0.878598
1	1.01315	0.987141	1.00233	0.927207	0.878465
1	0.955534	0.887111	0.963214	0.88494	0.877488
1	1.01409	0.891472	0.961867	0.851264	0.87731
1	0.996943	0.901145	0.927679	0.83182	0.877
1	0.995022	1.01108	0.893205	1.00443	0.876714
1	1.04729	0.872572	0.902182	0.869027	0.876706
1	0.825281	0.76359	0.70383	0.684807	0.876553
1	0.988345	0.884426	0.946459	0.792671	0.87654
1	1.04561	0.887811	0.969851	0.890813	0.876021
1	1.06059	0.915546	0.988971	0.920748	0.876005
1	0.920915	0.738741	0.844885	0.773945	0.875895
1	1.08552	1.06874	0.996491	0.987178	0.875876
1	0.977133	0.963978	0.946368	0.938501	0.875477
1	1.00984	0.939323	0.931067	0.942771	0.875201
1	1.04743	0.852734	0.984607	0.831921	0.874683
1	1.07435	0.972352	1.07448	0.937523	0.87453
1	1.00436	1.00288	1.01027	0.904528	0.874491
1	0.985648	0.923785	0.962165	0.938902	0.874413
1	0.857798	0.847972	0.773466	0.797133	0.87427
1	0.976264	0.971456	0.911879	0.819026	0.874267
1	0.995248	1.03009	0.936728	0.832953	0.874019
1	0.996726	0.911452	0.948641	0.821847	0.873801
1	0.932715	0.882552	0.871679	0.923547	0.873028
1	0.989044	1.00359	0.986204	0.859856	0.872837
1	1.03659	0.894813	0.935509	0.748367	0.872817
1	0.977068	0.949375	1.13307	0.963487	0.872621
1	1.06603	1.17765	1.21443	1.14086	0.872248
1	1.05773	1.05321	0.986019	0.955828	0.871285
1	1.02896	0.922607	0.945683	0.819131	0.870755
1	1.17515	0.989318	1.1218	1.00155	0.870706
1	1.1012	0.952655	1.06341	0.940694	0.870368
1	1.03724	0.935822	0.989767	0.816068	0.870188
1	1.05237	0.852089	0.940912	0.859018	0.870162
1	1.03088	0.9718	1.01219	0.839548	0.870124
1	1.079	0.910812	0.974193	0.851991	0.870123
1	0.970252	0.966924	0.96027	0.863071	0.869606
1	0.998496	1.00029	1.07809	1.01925	0.869565
1	0.934349	0.815019	0.940063	0.739092	0.869217
1	1.19512	0.921464	0.949703	0.769231	0.869111
1	0.998459	1.00607	1.0175	0.83462	0.868994
1	1.00911	0.932642	0.895994	0.907668	0.868826
1	1.00699	1.10074	0.974617	0.924801	0.868802
1	0.946564	0.92971	0.934691	0.887201	0.868418
1	1.01454	0.925644	0.929542	0.821218	0.868144
1	1.13879	0.861017	0.881347	0.816946	0.867744
1	1.04053	0.927933	1.01468	1.01389	0.86758
1	1.00504	0.927597	0.937905	0.901763	0.867503
1	0.91927	0.889844	0.933165	0.882536	0.867014
1	1.25947	0.89085	1.01139	1.03231	0.866954
1	0.863962	0.953414	0.673521	0.929845	0.866905
1	1.03913	0.881719	1.04301	0.917863	0.866758
1	1.07969	1.04463	1.04904	0.964472	0.866665
1	1.06779	1.02494	1.08981	0.881497	0.866493
1	1.10227	0.992651	1.0702	0.924806	0.866313
1	0.925425	0.948397	0.880351	0.845617	0.866227
1	1.0223	0.935856	0.922747	0.970876	0.865929
1	0.967268	0.904541	1.02066	0.985949	0.865884
1	0.991344	0.932475	0.928982	0.837031	0.865664
1	1.07768	0.90171	0.882603	0.768313	0.865661
1	1.06802	0.937138	0.835764	0.835169	0.865626
1	0.989863	0.892445	0.936515	0.856904	0.865066
1	1.19809	1.01765	0.992628	0.941258	0.864976
1	0.965298	0.818494	0.945504	0.806156	0.864432
1	1.01818	0.748756	0.639491	0.887361	0.864047
1	1.0569	0.941058	0.90909	0.939863	0.863834
1	1.07263	0.982724	1.00873	0.933168	0.863812
1	1.01853	0.905499	0.998077	0.876883	0.86338
1	0.941644	0.886028	0.887088	0.84625	0.862993
1	1.04766	0.885406	0.873887	0.90142	0.862981
1	0.96219	0.946727	0.999163	0.957874	0.862874
1	0.980146	0.875454	0.938646	0.841812	0.862821
1	1.05942	0.967734	0.847151	0.916607	0.862289
1	0.99282	0.945872	0.771748	0.766484	0.862242
1	0.984239	0.930939	0.911026	0.86016	0.862188
1	0.904365	0.94162	0.814482	0.843363	0.862179
1	0.995864	1.01697	0.909527	0.8304	0.861191
1	1.03846	0.956267	1.00262	0.730785	0.860923
1	0.975506	0.971684	0.986132	0.95763	0.860905
1	0.989284	0.972213	0.983161	0.899235	0.860879
1	1.0087	0.911194	1.05229	0.97716	0.860874
1	0.931796	0.791265	0.86238	0.787415	0.86054
1	1.05335	1.09368	1.05226	1.07061	0.86034
1	1.09408	0.944267	1.05052	0.839715	0.860092
1	1.02617	0.929169	0.950468	0.918755	0.860059
1	1.03022	0.92727	1.03749	0.898206	0.85983
1	0.958623	1.04319	0.969237	0.923906	0.85914
1	1.12558	1.03125	1.08743	0.98298	0.857862
1	0.942521	0.879056	0.959117	0.871157	0.857713
1	1.01691	0.945431	0.946879	0.974365	0.857609
1	0.958901	0.884782	0.954673	0.876116	0.857475
1	0.999643	0.947829	0.926731	0.876274	0.857357
1	1.05686	0.919643	0.938568	0.82502	0.857147
1	1.05185	0.94336	0.922136	0.826193	0.857136
1	1.13309	1.05973	1.06608	0.918337	0.856818
1	1.04833	1.0295	1.05179	1.00254	0.85657
1	0.991455	0.936113	0.920541	0.926238	0.856546
1	0.98282	0.974862	0.943597	0.899867	0.85572
1	0.96917	0.934712	0.912095	0.841706	0.85549
1	0.917306	0.93732	0.976475	0.89272	0.855352
1	1.0153	0.972968	0.972674	0.910434	0.854165
1	1.04505	0.988651	1.01844	0.929472	0.853069
1	1.06912	0.965409	0.922264	0.956328	0.852572
1	1.10487	0.878722	0.941498	0.938145	0.852432
1	1.00649	0.932921	1.07269	0.971973	0.852384
1	1.01509	0.927707	0.964343	0.908508	0.852344
1	1.01613	0.908767	0.934928	0.930401	0.85159
1	1.03126	1.0319	1.04631	0.896891	0.851552
1	0.974735	0.900142	0.92987	0.818842	0.851482
1	0.972195	0.933132	0.932282	0.860556	0.851432
1	1.09606	0.977488	0.972396	0.954495	0.851385
1	0.959216	0.939209	0.969106	0.837751	0.85135
1	1.02325	0.972884	1.06893	0.863968	0.850671
1	0.953378	0.93956	0.94585	0.800713	0.850558
1	1.07336	0.845998	0.943281	0.829677	0.850534
1	0.926138	0.947224	0.874651	0.793309	0.850301
1	1.0306	0.848209	0.94655	0.909696	0.850204
1	0.957402	0.88973	0.834166	0.767239	0.849851
1	0.989106	0.90434	0.974627	0.842574	0.849716
1	1.00527	0.932518	0.845603	0.806279	0.848952
1	0.964308	0.905759	0.906724	0.872379	0.848809
1	0.99909	0.95859	0.957807	0.840003	0.848708
1	1.13873	1.05063	1.09811	1.0449	0.848513
1	0.962769	0.91989	0.893792	0.83214	0.848394
1	1.05125	0.963785	0.990156	0.887182	0.848251
1	1.02859	1.01901	0.930949	0.853069	0.848163
1	1.03502	0.925101	0.914509	0.982104	0.848052
1	0.983112	0.915049	0.974378	0.874504	0.847981
1	1.04039	0.932424	0.912717	0.870238	0.847976
1	0.992483	0.917898	0.942449	0.521661	0.84768
1	1.02674	0.938944	0.968039	0.904016	0.847411
1	0.968913	0.817552	0.897231	0.839134	0.847356
1	1.05834	0.978705	1.02245	0.840287	0.846977
1	1.03388	0.982187	0.828431	0.947719	0.846972
1	1.0105	0.870138	0.884643	0.79721	0.846964
1	0.924836	0.903508	0.996332	0.870025	0.846601
1	1.06517	0.927659	0.98878	0.869105	0.846199
1	0.932978	0.854597	0.861587	0.816714	0.846003
1	0.922093	0.907685	0.961487	0.776023	0.845742
1	1.13272	0.899969	1.05397	0.868776	0.845596
1	1.00919	0.917183	0.919677	0.924976	0.845445
1	0.941871	0.930961	0.923424	0.851708	0.845041
1	1.02662	0.917306	0.93513	0.912439	0.844907
1	1.01576	0.944397	0.942052	0.904307	0.844352
1	0.98571	0.823068	0.841999	0.815964	0.844304
1	1.05189	0.98503	0.944711	0.852068	0.843912
1	1.09376	1.05349	1.05507	0.782978	0.843666
1	1.01306	0.948217	0.96079	0.945453	0.843596
1	1.01457	0.895383	0.952659	0.896706	0.842214
1	0.946659	0.813219	0.89306	0.802366	0.841586
1	1.02665	0.884801	0.863656	0.829441	0.841319
1	0.978351	0.887594	0.939525	0.858967	0.840938
1	1.16965	1.18827	1.18148	0.925267	0.840931
1	0.91972	0.75986	0.787942	0.77975	0.840628
1	1.02868	0.88686	0.910749	0.826369	0.840559
1	0.833066	0.888974	0.868608	0.884664	0.840453
1	0.992748	0.855935	0.87255	0.864561	0.839998
1	1.0162	0.983105	0.836008	0.850932	0.839862
1	0.971504	1.01082	1.0014	0.901308	0.839074
1	0.963071	0.789447	0.982901	0.859686	0.83907
1	1.03358	0.978461	1.0332	0.928189	0.839041
1	1.05042	0.892209	0.914574	0.878497	0.838671
1	0.927232	0.790338	0.858352	0.777566	0.837325
1	1.04458	0.930944	1.05403	0.872874	0.837266
1	0.915514	0.853842	0.804843	0.752064	0.837023
1	1.00465	0.970254	0.817126	0.843685	0.836974
1	0.998763	0.957848	0.971862	0.892976	0.836962
1	0.981225	0.824808	0.990136	0.860651	0.836619
1	1.00033	0.919218	0.934972	0.828065	0.836291
1	0.940667	0.871257	1.10731	0.877873	0.835945
1	0.943857	0.919115	1.0345	0.935545	0.835715
1	1.03762	0.974477	0.970649	0.905625	0.835678
1	1.10129	0.836364	0.969183	1.05706	0.835381
1	0.950465	0.986333	1.06342	0.94186	0.835359
1	0.980402	0.901936	0.929011	0.844268	0.835349
1	1.32015	1.26366	1.18062	1.04574	0.834983
1	0.968932	0.929534	0.965968	0.902783	0.834973
1	0.959221	0.799201	0.838419	0.878379	0.834752
1	1.07046	1.12714	1.07558	0.923669	0.834489
1	1.049	0.952002	1.01674	0.919532	0.834388
1	1.03035	0.988662	0.950725	0.969856	0.834257
1	1.10273	1.04906	0.991202	0.867035	0.834144
1	0.931334	0.883405	0.926999	0.815791	0.834021
1	1.01426	0.897906	0.872812	0.774639	0.83395
1	1.11603	0.952468	1.02235	0.912829	0.833617
1	0.970313	0.91879	0.868552	0.913312	0.833191
1	1.01401	0.895285	0.982805	0.892926	0.832887
1	0.996743	0.925644	0.952371	0.901878	0.832835
1	0.962325	0.886344	0.973889	0.885534	0.832675
1	0.937824	0.913007	0.96344	0.836581	0.83251
1	0.96808	1.03444	0.957051	0.690904	0.832492
1	1.05183	0.893505	0.922378	0.914058	0.83231
1	1.04099	0.953931	1.0563	0.889478	0.832274
1	1.02226	0.919149	0.932152	0.822695	0.83222
1	0.990267	0.94012	0.950705	0.908724	0.832063
1	0.91791	0.857188	0.818349	0.780353	0.832013
1	0.974647	0.906287	0.935602	0.920425	0.83187
1	0.969592	0.967581	0.926762	0.864419	0.831634
1	1.06464	0.951535	0.904412	0.935801	0.831475
1	1.05052	1.03719	1.12875	1.03875	0.831002
1	0.97961	0.851257	0.902402	0.77002	0.83092
1	0.864994	0.89924	1.10089	0.928327	0.830738
1	1.03828	0.808305	0.960184	1.04837	0.830706
1	0.9869	0.934229	0.949151	0.872195	0.830554
1	1.00685	0.961812	0.959989	0.850419	0.83004
1	1.1885	1.25437	1.30146	1.14356	0.829723
1	0.966333	0.927042	0.887901	0.849107	0.829391
1	1.06327	1.00548	1.0172	0.972273	0.829332
1	0.920613	0.873528	0.911862	0.805302	0.829159
1	0.940908	0.890475	0.875382	0.826857	0.828954
1	1.0789	1.24579	1.23027	0.942589	0.828826
1	1.06981	0.879831	1.00499	0.852384	0.828672
1	0.966529	0.920981	0.906579	0.847257	0.828524
1	0.903106	1.01704	1.02996	0.850512	0.828383
1	0.982	0.91729	0.965815	0.910109	0.828253
1	1.05077	0.993036	0.919462	0.907998	0.82796
1	0.913178	0.890585	0.883262	0.870423	0.827525
1	1.13634	1.07907	0.777504	0.950946	0.827109
1	0.898028	0.849942	0.910631	0.805306	0.82668
1	0.935698	0.942152	0.853568	0.832966	0.826221
1	0.897211	0.801945	0.890332	0.736118	0.826179
1	0.926116	0.847363	0.950258	0.759166	0.825944
1	0.89267	0.799438	0.859922	0.795355	0.825525
1	1.03794	0.954959	0.908623	0.91741	0.824472
1	0.920423	0.889575	0.814108	0.908419	0.823725
1	1.09564	0.957948	0.951606	0.926893	0.823662
1	1.0069	0.868172	0.896338	0.821765	0.823249
1	0.931317	0.943645	0.978408	0.889444	0.823175
1	0.944066	0.918738	0.905591	0.853803	0.823136
1	1.05254	0.977536	1.00608	0.963646	0.822933
1	1.0486	1.05617	0.970181	0.777625	0.822859
1	0.967165	0.894743	0.927975	0.88733	0.822825
1	0.851767	0.717732	0.745134	0.740136	0.82247
1	1.08653	1.0912	1.07815	0.947843	0.82245
1	0.984586	0.978155	0.948691	0.862313	0.822445
1	1.07671	0.958721	0.791553	0.74725	0.82224
1	1.03588	0.913819	0.928454	0.901508	0.822205
1	1.05291	0.938231	0.979983	0.872369	0.822193
1	0.973066	0.876496	0.973669	0.86999	0.822042
1	0.952991	0.890458	0.950293	0.75155	0.821987
1	1.03365	1.06621	1.05403	0.848966	0.821409
1	1.12642	0.953526	1.00002	0.886689	0.821079
1	0.956505	0.983228	0.790315	0.921185	0.820883
1	0.955689	0.796326	0.854172	0.796336	0.820631
1	0.923433	0.861181	0.878004	0.80354	0.820353
1	0.930897	0.836531	0.88771	0.857201	0.820311
1	0.97709	0.903353	0.897044	0.837432	0.819598
1	0.924325	0.911865	0.976366	0.829812	0.819225
1	1.07327	0.978054	0.999847	0.960326	0.819008
1	1.002	1.05707	1.08678	1.12454	0.818973
1	0.932683	0.894862	0.981874	0.930519	0.818192
1	0.944242	0.992818	0.907157	0.803903	0.818029
1	0.966817	0.921358	0.84096	0.831577	0.818021
1	0.991813	0.880184	0.900439	0.835911	0.817841
1	1.04356	0.860886	1.00827	0.858103	0.817787
1	0.978092	0.949244	0.921651	0.838861	0.817648
1	1.11282	1.06733	0.981368	0.977951	0.817304
1	1.03268	0.818412	0.914753	0.845119	0.816949
1	1.00085	0.981521	0.94461	0.977609	0.816773
1	0.878322	0.911076	0.839151	0.847408	0.816351
1	0.979544	0.905299	0.954854	0.867271	0.816109
1	1.02359	0.858965	1.05451	0.852949	0.816098
1	1.06194	0.939653	1.0407	0.837321	0.815646
1	1.00244	0.921354	0.914228	0.861659	0.815429
1	1.02377	0.735461	0.960832	0.928427	0.815317
1	1.0083	1.03654	0.970981	0.88907	0.815153
1	0.981269	0.942502	0.949982	0.811622	0.815013
1	0.920805	0.734775	0.865524	0.817978	0.814664
1	1.03333	0.991969	0.999405	0.885754	0.814661
1	0.993535	0.920517	0.882548	0.815362	0.81461
1	0.967816	0.925328	1.04065	0.921711	0.814524
1	0.984002	0.904439	0.798475	0.824079	0.814504
1	1.06606	1.03191	1.07592	0.989937	0.81441
1	0.960643	0.852946	0.938293	0.80106	0.814358
1	1.10212	1.00543	0.980125	0.945651	0.814276
1	1.41784	1.59658	1.14565	1.44154	0.813842
1	1.14519	1.072	1.07556	0.905646	0.81366
1	0.908408	0.948025	0.930697	0.758551	0.813643
1	0.955675	0.882109	0.921278	0.829951	0.813575
1	1.01541	0.998497	0.924974	0.851817	0.813389
1	0.953898	0.827549	0.887718	0.895142	0.812121
1	0.980398	0.895131	0.874877	0.765529	0.812079
1	1.0409	0.912572	0.944478	0.899717	0.812072
1	0.960541	0.886623	0.911181	0.888965	0.811744
1	0.902635	0.883372	0.955752	0.870514	0.811714
1	1.02921	1.04877	0.987844	0.778555	0.81143
1	0.934346	0.85672	0.991883	0.953531	0.811389
1	0.988782	0.825019	0.896836	0.832076	0.811377
1	1.03115	0.973846	1.01958	0.949703	0.810817
1	0.89228	0.831542	0.879504	0.839428	0.81071
1	0.964881	0.888696	0.874927	0.826237	0.810619
1	0.951064	0.885528	0.969969	0.867119	0.810586
1	0.98629	0.980729	0.97714	0.908666	0.810408
1	0.96142	0.831415	0.882493	0.762805	0.809828
1	1.14183	1.05692	1.07158	1.05292	0.809589
1	1.02023	0.942093	0.970389	0.896534	0.809571
1	1.04919	0.95341	0.967769	0.923763	0.809506
1	1.17224	1.05551	1.08627	1.07227	0.809482
1	1.06648	1.01233	1.01381	0.702572	0.809214
1	1.05432	0.917649	0.975307	0.921475	0.809113
1	0.98359	0.942566	0.954263	0.928514	0.809076
1	1.09276	0.974847	1.02371	0.865395	0.808732
1	0.984729	0.946523	0.880328	0.829574	0.808624
1	0.964374	0.876894	0.941169	0.691416	0.808311
1	1.20969	1.15446	0.949173	0.977801	0.808093
1	0.907951	0.873305	0.905496	0.844864	0.807903
1	0.80823	0.778905	0.840617	0.766861	0.807135
1	0.922483	0.821627	0.691205	0.818046	0.8071
1	0.990747	0.916103	0.96571	0.844722	0.806942
1	1.0644	1.06192	0.942761	0.88315	0.806653
1	0.999011	0.92468	0.927812	0.882569	0.806603
1	0.981525	0.930138	0.939643	0.867714	0.80615
1	1.01196	0.92481	0.958563	0.81675	0.806081
1	1.06765	1.07345	1.02376	1.09111	0.806033
1	0.968088	0.937478	1.03877	0.898613	0.805918
1	1.0635	1.0283	0.990731	0.996648	0.805917
1	1.01001	0.993514	0.943721	0.917665	0.805659
1	1.09346	0.967831	0.879504	0.882356	0.80564
1	1.00871	0.883761	0.880465	0.901516	0.805604
1	0.883982	0.821709	0.935845	0.843168	0.805318
1	0.981519	0.834726	0.906322	0.833227	0.80517
1	0.902475	0.866658	0.877881	0.792818	0.804922
1	1.06276	0.977268	0.898859	0.85293	0.804704
1	0.964097	0.890953	0.891174	0.881087	0.804677
1	1.0029	0.928589	0.94817	0.844316	0.80436
1	0.960329	0.910313	0.967066	0.844831	0.804298
1	1.01588	0.953604	0.900036	0.89886	0.80429
1	1.01706	0.844609	0.996674	0.891454	0.804277
1	1.07117	0.983087	1.07268	0.81195	0.804103
1	0.98257	0.919207	0.958569	0.788768	0.803914
1	1.02644	0.9036	0.966663	0.916729	0.803914
1	1.0371	1.00843	1.00179	0.896609	0.803864
1	0.997631	0.970499	0.907093	0.87982	0.803708
1	0.961005	0.867288	0.954819	0.866589	0.803542
1	0.981849	0.862323	0.897966	0.527173	0.803513
1	0.917098	0.91954	1.0064	0.852044	0.8034
1	1.00505	0.969332	0.951069	0.813883	0.803053
1	1.02734	1.04577	0.942149	0.910256	0.802676
1	0.956644	0.858641	0.920002	0.86803	0.802656
1	1.04466	0.878186	0.884663	0.930189	0.802194
1	0.901449	0.864142	0.871534	0.788522	0.801849
1	1.12745	0.938465	0.975518	0.922243	0.801409
1	1.07626	1.00865	1.03786	0.94883	0.801172
1	1.03368	0.945561	1.11336	0.889828	0.800738
1	1.06311	0.953497	0.885086	0.903405	0.799828
1	1.01859	0.964554	0.953372	0.878563	0.799706
1	1.04202	0.903653	0.886017	0.850749	0.799679
1	0.90781	0.81485	0.857709	0.815164	0.799353
1	1.09441	1.02091	1.08204	1.00711	0.799341
1	0.944587	0.803517	0.856485	0.783587	0.799121
1	0.919273	0.802305	0.829028	0.746125	0.799097
1	1.00754	0.935968	0.938062	0.918193	0.799089
1	0.988104	0.909805	0.985066	0.88324	0.798732
1	0.979711	0.92764	1.02061	0.873009	0.798677
1	0.950493	0.911429	0.914896	0.806805	0.798656
1	1.03666	1.03808	1.12127	0.974342	0.798344
1	1.01166	0.945995	1.03247	0.804299	0.798195
1	0.999221	0.939375	0.891347	0.787788	0.798097
1	1.04868	0.987627	1.0049	0.883117	0.797914
1	0.975078	0.891837	0.918747	0.821775	0.797605
1	1.00389	0.954437	0.912899	0.813406	0.797306
1	0.934143	0.849107	0.902914	0.80774	0.796951
1	0.953388	0.974316	0.991239	0.920179	0.796501
1	1.00573	0.842678	0.898893	0.825698	0.796116
1	1.07927	1.00893	0.985539	0.852499	0.796099
1	1.07783	1.06809	0.835348	0.988447	0.795563
1	1.09677	0.997816	1.0269	0.854431	0.795562
1	1.08615	0.904912	0.89519	0.77164	0.794748
1	0.956813	0.886737	0.91545	0.879321	0.794521
1	0.968599	0.897208	0.957723	0.89263	0.794508
1	1.13221	0.970192	0.915838	0.86711	0.794383
1	1.026	0.947771	0.970539	0.930975	0.794322
1	0.992823	0.947086	0.880241	0.769131	0.794239
1	0.951618	0.856815	0.921792	0.793712	0.793793
1	0.973497	0.909464	0.966437	0.843516	0.793609
1	1.10054	1.03431	0.989869	0.870026	0.793581
1	1.04278	1.00146	1.01006	0.922608	0.793103
1	0.918044	0.834528	0.818612	0.782906	0.792794
1	1.02472	0.912261	0.971643	0.786493	0.792503
1	0.988251	0.882664	0.88502	0.886941	0.792088
1	1.03072	0.98012	0.973979	0.965689	0.791996
1	0.844924	0.850743	0.838136	0.752998	0.791823
1	0.972149	0.862297	0.934391	0.837612	0.791669
1	0.996825	0.949159	0.999435	0.919227	0.790775
1	0.90396	0.893713	0.934531	0.70221	0.790253
1	0.851729	0.824412	0.808164	0.670863	0.789805
1	0.994877	0.911682	0.939251	0.891929	0.789586
1	1.02768	0.914927	0.968503	0.753369	0.789519
1	0.96992	0.94301	0.934887	0.864566	0.789506
1	0.93633	0.871527	0.889498	0.857852	0.789105
1	1.05682	0.900021	1.00377	0.903974	0.788925
1	1.10547	1.0174	0.954683	0.956334	0.788753
1	1.02156	0.989284	0.749069	0.753448	0.788725
1	0.971925	0.926114	0.942273	0.825245	0.787778
1	0.966488	0.976414	0.961521	0.869508	0.787034
1	0.896152	0.83641	0.833584	0.835341	0.786633
1	0.963378	0.913311	0.986994	0.909887	0.786549
1	1.09757	1.02157	1.01159	0.779328	0.786247
1	1.0704	0.936556	0.990066	0.944662	0.785928
1	1.08021	0.910589	0.976633	0.941584	0.78589
1	1.02607	0.918794	0.944316	0.8293	0.785839
1	1.00067	0.825347	0.759513	0.674032	0.785714
1	1.05653	0.923838	0.828997	0.808329	0.78563
1	0.973874	0.874013	0.842499	0.860065	0.785461
1	0.940187	0.881197	0.879618	0.86874	0.785
1	0.975494	0.840516	0.930271	0.832706	0.784576
1	1.11422	0.982558	1.00563	0.929885	0.784225
1	0.933679	0.843377	0.809495	0.877158	0.784166
1	1.00305	0.932147	0.925247	0.884403	0.784098
1	1.02414	0.937503	0.957419	0.85058	0.78356
1	1.05426	0.919765	0.923285	0.952962	0.783321
1	1.01272	0.916534	0.981248	0.838805	0.783312
1	0.998702	0.883106	0.89871	0.799	0.783295
1	0.933229	0.959125	1.05095	1.00116	0.783229
1	1.05698	1.01214	1.04844	1.00934	0.783129
1	0.975672	0.84865	0.901899	0.861101	0.782483
1	0.996113	0.90557	0.885457	0.876252	0.782015
1	1.01397	0.891238	0.838641	0.860268	0.781755
1	0.961545	0.987536	0.999485	0.84202	0.781738
1	1.09718	1.1382	1.01508	0.882175	0.781485
1	1.04705	0.993883	0.881179	0.796568	0.781331
1	1.11983	1.0092	0.891805	0.830405	0.781184
1	1.00546	0.905149	0.888959	0.79639	0.780896
1	0.927056	0.812975	0.891932	0.834969	0.780826
1	0.965549	1.03999	0.942519	0.692591	0.780677
1	1.10812	0.930765	0.973306	0.842097	0.780593
1	1.04354	1.00641	1.07514	1.04077	0.780577
1	0.925827	0.975923	1.01838	0.859484	0.780531
1	0.889735	0.954762	1.02043	0.779748	0.779948
1	0.964549	0.925013	0.935531	0.782251	0.779448
1	0.899559	0.9353	0.975912	0.937837	0.779075
1	1.0219	0.951925	0.978112	0.910017	0.778895
1	1.00096	0.92208	0.958655	0.872036	0.778525
1	1.0675	0.937574	0.907407	0.91485	0.778125
1	0.971287	0.830229	0.876825	0.789236	0.778042
1	1.02847	1.07683	1.00281	0.908207	0.777543
1	1.0409	0.821838	0.861619	0.906968	0.77743
1	0.976431	0.93335	1.05477	0.849499	0.777392
1	1.15478	1.0098	1.0308	0.986484	0.776987
1	0.972186	0.839604	0.890895	0.689353	0.776818
1	0.841245	0.828571	0.94299	0.656551	0.776623
1	0.933994	0.961392	0.928155	0.838677	0.776463
1	1.00503	0.87056	0.995997	0.950954	0.77587
1	1.02965	0.99019	0.946985	0.881805	0.775762
1	0.974864	0.912909	0.933092	0.811309	0.77564
1	1.04371	0.898192	0.934035	0.899892	0.77545
1	1.14423	0.983637	0.982131	0.911855	0.775429
1	0.953797	0.864844	0.894208	0.773927	0.775055
1	0.978367	0.874179	0.862011	0.882256	0.774983
1	1.13356	0.991491	1.01289	0.879423	0.774558
1	0.975288	0.944468	0.978787	0.783943	0.774256
1	0.989338	0.937808	0.912536	0.894997	0.774198
1	0.984969	0.83334	0.927838	0.877903	0.773886
1	0.930962	0.789841	0.840134	0.742732	0.773584
1	0.780396	0.716253	0.759562	0.766962	0.77328
1	0.970122	0.957945	0.770215	0.824232	0.773266
1	1.09482	0.985782	0.944773	1.02053	0.77234
1	1.02185	0.95182	0.933043	0.950071	0.772276
1	0.943117	1.0028	1.17266	1.07842	0.772099
1	1.01863	0.857458	0.929518	0.946223	0.77176
1	1.01193	0.903657	0.978393	0.884901	0.771502
1	0.994411	0.957925	0.902562	0.907675	0.771219
1	0.990302	0.912241	0.969559	0.903529	0.771138
1	0.949235	0.865386	0.85392	0.952526	0.770962
1	0.960765	0.852079	0.968901	0.729588	0.7709
1	0.973794	0.895847	0.933478	0.950797	0.770247
1	0.999434	1.0479	0.992278	0.866638	0.770115
1	1.04117	1.0629	0.921019	0.940324	0.76983
1	1.02664	0.868763	0.839914	0.775883	0.769824
1	0.982153	0.907874	0.915627	0.742027	0.769222
1	1.04417	0.896961	0.843286	0.673426	0.768442
1	1.07291	1.0329	0.967692	0.819801	0.768245
1	1.03038	0.937563	0.983671	0.901202	0.768055
1	0.887843	0.884396	0.760076	0.699684	0.76801
1	0.963884	0.81495	0.875624	0.910965	0.767908
1	1.01921	0.964581	0.96691	0.928912	0.767678
1	0.998693	0.986288	1.12223	1.0049	0.767626
1	1.04832	1.10589	1.04743	1.01501	0.76743
1	1.09847	0.974916	1.02647	0.945507	0.767127
1	0.990845	0.880763	0.873432	0.83535	0.766919
1	0.979569	0.925335	0.929164	0.882131	0.766341
1	0.993952	0.942001	0.925661	0.872317	0.766134
1	1.11186	0.906654	0.906933	0.874933	0.76561
1	1.03411	0.936874	0.925823	0.854117	0.765404
1	0.999011	0.780591	0.95679	0.963408	0.765366
1	0.976024	0.917168	0.90177	0.889486	0.765248
1	1.14903	1.0793	1.00124	1.03053	0.764972
1	0.985245	0.89836	0.957748	0.803534	0.764862
1	0.960196	0.899137	0.83849	0.855139	0.764713
1	1.00219	0.909815	0.95212	0.822364	0.764713
1	0.919619	0.836927	0.933724	0.865528	0.764517
1	0.998135	0.92169	0.976477	0.839801	0.764303
1	1.06889	0.937862	0.9192	0.789131	0.763974
1	1.04227	0.990019	1.03253	0.911992	0.763939
1	1.0975	1.00377	1.02864	0.90776	0.763679
1	1.0086	0.862392	0.865294	0.757684	0.76367
1	0.988884	0.910633	0.943075	0.941273	0.763488
1	0.938558	0.932693	0.867876	0.769979	0.763258
1	0.950295	0.792062	0.93893	0.885185	0.763043
1	1.06655	1.04789	1.01638	0.99056	0.762957
1	1.07104	0.905672	0.898363	0.767068	0.762649
1	1.14594	0.955112	0.901533	0.904234	0.762572
1	0.952696	0.938239	0.958661	0.869844	0.762509
1	0.955683	0.894734	0.880387	0.89367	0.762412
1	0.933564	0.90198	0.828185	0.846585	0.762349
1	0.99982	0.726195	0.899522	0.770252	0.761666
1	0.925666	0.926787	0.950632	0.820297	0.761224
1	1.00429	0.874152	1.03653	0.827219	0.760927
1	0.921522	0.862448	0.719753	0.771894	0.760672
1	1.00152	0.907977	0.954345	0.836145	0.760596
1	1.14017	1.24127	1.03311	0.978164	0.760522
1	1.09642	0.947083	0.941355	0.903809	0.760504
1	1.00458	0.949863	0.945887	0.860705	0.760409
1	0.971442	0.854456	0.654149	0.796865	0.759659
1	0.862891	0.901217	0.895199	0.806826	0.759606
1	0.982376	0.910292	0.938809	0.825239	0.75944
1	0.974468	0.927791	0.909335	0.936402	0.759031
1	0.989884	0.914103	0.948949	0.90805	0.758713
1	1.06218	0.902234	0.951048	0.808542	0.75871
1	0.999485	0.833847	0.91071	0.810337	0.758598
1	0.971227	0.971227	0.850407	0.844956	0.758562
1	0.92271	0.790085	0.826232	0.718152	0.758506
1	1.19144	1.02821	0.979857	0.922661	0.757946
1	1.03226	0.879739	0.954894	0.940227	0.757522
1	0.976404	0.918088	0.894042	0.819152	0.757332
1	1.02392	0.86323	0.814927	0.825049	0.756934
1	1.02182	0.805932	0.825752	0.628952	0.756854
1	1.062	0.9356	0.838763	0.851343	0.756621
1	0.993383	0.85398	0.92408	0.941961	0.756294
1	0.954398	0.904768	0.885404	0.7888	0.756134
1	0.951388	0.863458	0.844883	0.633422	0.755556
1	0.9857	0.923531	0.950667	0.798325	0.755314
1	0.969579	0.998938	1.03454	0.759669	0.755314
1	0.980794	0.839655	0.916598	0.863777	0.755145
1	1.03024	0.859842	0.938996	0.858563	0.754643
1	1.02834	0.915346	0.944434	0.930126	0.754567
1	1.14568	1.16151	1.13444	1.06826	0.754556
1	1.05565	0.968851	0.972695	0.799028	0.754311
1	1.04459	1.03524	1.11854	1.0446	0.754302
1	0.908849	0.78392	0.802664	0.796881	0.754247
1	1.01354	0.893764	0.903665	0.794657	0.753862
1	1.12897	1.05836	0.91076	0.952692	0.753545
1	0.9381	0.838968	0.855942	0.781498	0.753496
1	0.973134	0.84725	0.825695	0.793589	0.752933
1	0.954692	0.863777	0.917521	0.855154	0.752765
1	0.990252	0.928733	0.962532	0.911299	0.752484
1	1.07021	0.96124	0.904563	0.844518	0.752389
1	0.95841	0.935959	1.03593	0.885222	0.752243
1	1.08059	0.99945	0.860684	0.820988	0.751834
1	0.923242	0.862815	0.866281	0.834049	0.75181
1	1.16783	1.08526	1.04738	0.854064	0.751559
1	0.899029	0.894522	0.867185	0.755432	0.750589
1	0.969645	1.06008	1.03698	0.959962	0.750503
1	1.10934	0.983405	0.966175	0.920098	0.750347
1	1.05843	1.07005	1.1132	1.09905	0.750185
1	0.854212	0.877147	0.871091	0.805918	0.749936
1	0.912795	0.818486	0.914295	0.778331	0.749732
1	0.9243	0.853643	0.885793	0.864476	0.749624
1	0.974794	0.926539	0.918145	0.603067	0.748943
1	1.00655	0.990066	0.994555	0.867587	0.74856
1	1.04837	0.906202	0.989253	0.798684	0.748296
1	1.05295	0.942733	0.952593	0.939376	0.748227
1	0.941908	0.831187	0.854377	0.962782	0.74818
1	1.02381	0.927408	0.975197	0.908491	0.747845
1	0.922565	0.975798	1.03434	0.839672	0.747677
1	0.959876	0.762048	0.921986	0.765905	0.747628
1	1.06811	0.978882	0.991509	0.87594	0.747425
1	1.06524	0.922252	0.944514	0.900124	0.746753
1	0.988844	0.937823	0.890257	0.84627	0.746575
1	1.00843	0.914295	0.957859	0.89182	0.746402
1	0.963483	0.826658	0.897749	0.832743	0.746386
1	1.0354	0.932555	0.964218	0.835369	0.74638
1	1.00077	0.913793	0.868462	0.851022	0.746317
1	1.0162	0.940297	1.09773	0.871484	0.746268
1	1.04135	0.935594	0.89222	0.803178	0.746148
1	0.991981	0.868447	0.907253	0.882296	0.746031
1	1.02987	0.864342	0.911422	0.856995	0.745969
1	1.02587	0.895035	0.965477	0.837009	0.745873
1	0.994583	0.980575	0.949901	0.815039	0.74546
1	1.10576	1.00671	1.1119	1.07278	0.745406
1	1.02708	0.920261	0.89257	0.918224	0.744986
1	1.02666	0.98222	0.988239	0.974878	0.744903
1	1.08082	0.93292	0.87924	0.825057	0.744898
1	0.913307	0.901852	0.913358	0.828138	0.74482
1	0.986472	0.907103	0.989172	0.943189	0.744723
1	0.910282	0.828976	0.736489	0.827124	0.744653
1	1.01382	0.914235	0.980146	0.770386	0.744608
1	1.01763	0.950849	0.959818	0.917285	0.744481
1	0.84847	0.852751	0.983159	0.858944	0.744403
1	0.95345	0.825132	0.861693	0.865262	0.744131
1	0.970534	0.932539	0.965519	0.887227	0.744026
1	0.953069	0.911196	0.91432	0.831461	0.743878
1	0.989256	0.919629	0.973041	0.895269	0.743386
1	0.976071	0.892514	0.877058	0.823621	0.74309
1	1.17739	0.909788	0.880549	0.746132	0.743076
1	0.971609	0.843626	0.926384	0.85868	0.742899
1	1.01849	0.91778	0.917589	0.832144	0.742845
1	1.01177	0.91694	0.880372	0.858526	0.742285
1	0.920428	0.856474	0.933072	0.846595	0.742263
1	1.13079	1.07556	0.986108	1.01795	0.742109
1	0.938671	0.869169	1.07764	0.96239	0.741996
1	0.989313	0.893893	0.969415	0.848498	0.741954
1	0.914483	0.800654	0.844213	0.791006	0.741903
1	1.01711	0.970161	0.926844	0.92326	0.74172
1	0.923273	0.833683	0.843597	0.721504	0.741343
1	1.06168	0.954492	0.973147	0.930212	0.74122
1	0.961038	0.864502	0.904661	0.802366	0.740686
1	1.11097	0.922396	1.05375	0.951003	0.740682
1	0.830137	0.992056	0.8409	0.824599	0.74017
1	0.939584	0.874836	0.857277	0.728789	0.740114
1	0.906891	0.760943	0.847814	0.897208	0.739897
1	0.969354	0.879106	0.901502	0.844227	0.739011
1	0.941644	0.919039	0.834218	0.82723	0.738867
1	1.04392	1.16631	1.15743	1.09571	0.738811
1	0.907292	0.710452	0.862126	0.790179	0.738618
1	1.1716	1.28091	1.19934	1.02682	0.737526
1	1.13801	0.97325	0.983534	0.849182	0.737521
1	1.20502	1.15184	0.998053	0.979046	0.737443
1	1.3644	1.08011	0.931771	0.928225	0.737404
1	1.05854	0.931506	0.886809	0.799266	0.73733
1	0.995642	0.91889	0.969142	0.904152	0.737261
1	1.05567	0.867601	0.888359	0.869172	0.736999
1	0.959306	0.935997	1.0044	0.955352	0.736944
1	1.03959	1.01314	1.04258	0.917081	0.736841
1	0.923544	0.916138	1.04001	0.747514	0.736651
1	1.01823	1.06167	0.904922	0.927943	0.736514
1	1.08704	0.945042	0.95358	0.842356	0.736163
1	1.11739	1.10762	1.02638	0.984446	0.736127
1	1.06781	0.965179	1.0549	0.969327	0.736095
1	0.902858	0.842543	0.840939	0.808032	0.73569
1	1.0322	0.8387	0.89177	0.786393	0.735633
1	0.949899	0.919668	0.887737	0.857194	0.735446
1	0.996897	0.948683	0.719518	0.761039	0.735092
1	0.89263	0.890283	0.833051	0.738026	0.734327
1	1.00922	0.93328	0.93077	0.825381	0.734205
1	0.931298	0.821184	0.866129	0.808646	0.733762
1	0.95402	0.905818	1.00393	0.802627	0.733424
1	1.05371	0.933537	0.918359	0.85078	0.733265
1	1.01788	0.893414	0.882374	0.843008	0.733197
1	0.973095	0.886697	0.949569	0.829248	0.733132
1	0.98446	0.953405	1.0237	0.901929	0.733049
1	0.930603	0.921	0.912703	0.829846	0.732748
1	1.01552	0.907597	0.984245	0.902814	0.732733
1	0.984042	0.975997	0.941832	0.85818	0.732576
1	0.984929	0.887666	0.797905	0.807461	0.732355
1	1.07127	0.885367	0.855625	0.866452	0.732258
1	0.965267	0.880149	0.965083	0.719697	0.732192
1	1.02933	0.921939	0.991541	0.892837	0.731961
1	0.973226	0.84059	0.909225	0.843592	0.731868
1	1.04695	1.02945	0.933883	0.791008	0.731436
1	1.08367	1.08337	1.0861	1.04084	0.731244
1	1.01208	0.896702	0.96549	0.815061	0.731206
1	0.981536	0.999789	0.961036	0.859596	0.731169
1	1.06465	0.942535	1.01793	0.893016	0.731079
1	1.02659	0.826379	0.947824	0.876268	0.730339
1	0.997074	0.965735	0.916155	0.886248	0.730228
1	1.00673	0.913091	0.851416	0.814841	0.730093
1	0.99309	0.945485	0.989086	0.933115	0.730027
1	0.913414	0.860531	0.867916	0.814479	0.729927
1	1.0306	0.993716	0.972327	0.606581	0.729237
1	0.994965	0.914003	0.949991	0.888868	0.729145
1	1.20143	0.940308	0.863012	0.885951	0.728801
1	0.93321	0.916997	0.974127	0.789045	0.728254
1	1.06082	0.944004	0.948312	0.922504	0.728091
1	1.0663	0.973782	1.06225	0.966688	0.728083
1	1.03893	0.998623	0.755663	0.746906	0.727743
1	1.06002	1.00817	1.01287	1.02242	0.727618
1	1.02548	0.989329	1.0832	0.78932	0.727357
1	0.964118	0.866187	0.886316	0.809238	0.727074
1	0.967726	0.879701	0.861718	0.833309	0.727049
1	1.12245	1.05287	1.03261	0.991509	0.726715
1	0.994283	1.06094	1.02688	0.89477	0.726632
1	0.992001	0.894788	0.957755	0.864672	0.726616
1	1.01819	0.860657	0.924705	0.842023	0.726355
1	1.01132	0.958783	1.00117	0.893855	0.726335
1	1.01893	0.991251	0.888623	0.816953	0.725824
1	1.13402	1.19045	1.08433	0.9959	0.72568
1	1.03624	0.948932	0.958168	0.884459	0.725625
1	0.987838	0.949211	0.866555	0.856792	0.725616
1	0.99937	0.871046	0.917806	0.843452	0.725508
1	1.01952	0.970169	0.877303	0.89548	0.725458
1	0.982116	0.906974	0.953098	0.868239	0.725319
1	1.02087	0.869734	0.914138	0.813918	0.725176
1	0.986692	0.905523	0.901923	0.829573	0.724882
1	0.925264	0.914232	0.966584	0.846127	0.724763
1	0.913971	0.846017	0.889718	0.789131	0.724632
1	1.12827	1.07647	1.07138	0.959616	0.724416
1	0.977207	0.900724	0.957043	0.851986	0.724302
1	0.930877	0.875802	0.856435	0.781399	0.724053
1	0.925235	0.886023	0.847156	0.767914	0.723769
1	1.01465	0.933867	0.94042	0.916725	0.723335
1	0.868323	0.946671	0.861853	0.837347	0.722903
1	1.01734	0.876254	0.906381	0.925596	0.722395
1	0.988543	0.861286	0.819734	0.752849	0.722256
1	1.0253	0.939124	0.944051	0.916455	0.721748
1	1.04938	0.904384	0.894816	0.814135	0.721597
1	1.02042	0.87022	0.975209	0.793284	0.721213
1	0.97325	0.888922	0.959041	0.866528	0.720631
1	0.956727	0.96399	0.979935	0.810596	0.720479
1	0.998075	0.880196	0.919945	0.864757	0.719938
1	1.05165	0.960775	0.973041	0.908604	0.71977
1	1.00076	0.968995	1.00426	0.930059	0.719536
1	1.01859	0.994647	0.997024	0.896781	0.718826
1	1.02278	1.01083	1.03678	0.966071	0.718762
1	1.03015	0.885049	0.863048	0.851419	0.718735
1	0.984284	0.910532	0.922044	0.931147	0.718294
1	1.04397	0.992651	0.937425	0.783137	0.718264
1	1.04283	0.987226	0.932327	0.868628	0.717947
1	1.03496	1.12078	1.08747	0.940324	0.717898
1	0.958705	0.986177	0.928207	0.956094	0.717761
1	0.958112	0.940825	0.895119	0.92544	0.717719
1	0.992927	0.928277	0.978642	0.898816	0.717627
1	1.01356	0.847145	0.862374	0.854927	0.717033
1	1.15172	0.916765	1.07897	1.01045	0.717
1	1.02412	0.884118	0.97963	0.918439	0.716934
1	0.911017	0.884091	0.884914	0.935843	0.716707
1	0.941251	0.853059	0.872035	0.825737	0.716132
1	0.982056	0.934203	0.971068	0.880032	0.715845
1	1.03081	0.946957	1.08707	1.06554	0.715633
1	1.01707	0.940719	0.897865	0.870948	0.715458
1	0.989941	0.688259	0.742777	0.737089	0.715287
1	1.02746	0.956571	1.00659	0.82688	0.714692
1	1.10387	1.02078	1.07575	0.968112	0.714006
1	1.0216	1.03147	1.09508	0.749008	0.713742
1	1.02478	0.967275	1.01435	0.890762	0.712837
1	1.00519	0.937949	0.863842	0.833089	0.712697
1	0.906285	0.909313	0.899998	0.786258	0.712691
1	1.02178	1.14864	0.984817	0.958109	0.712611
1	0.971258	0.866101	0.949344	0.814486	0.712194
1	0.958877	0.86876	0.938932	0.801661	0.712102
1	1.03438	0.871926	1.0023	0.914502	0.71196
1	0.909113	0.825165	0.910805	0.74347	0.711199
1	0.985386	0.961371	0.938814	0.841603	0.71109
1	0.961766	0.914588	0.990261	0.93736	0.710865
1	0.971979	0.884918	0.832773	0.76648	0.710808
1	0.964871	0.921025	0.945055	0.812012	0.710165
1	1.05527	0.897645	0.858315	0.876585	0.710113
1	0.968689	0.909933	0.932336	0.69524	0.710097
1	0.983723	0.942551	0.950537	0.860701	0.709969
1	0.982692	0.868632	0.872768	0.728195	0.70941
1	1.03286	0.945682	0.859297	0.797145	0.709018
1	0.986389	0.909647	0.929801	0.546119	0.70895
1	1.06965	1.03098	1.01504	0.95293	0.708899
1	1.04086	0.913908	0.918757	0.762245	0.708139
1	1.0045	1.11968	1.15651	0.967482	0.707715
1	0.994192	0.87295	0.908414	0.817419	0.707296
1	0.976042	0.847214	0.938081	0.791878	0.706928
1	0.879999	0.805	0.820502	0.699995	0.706679
1	0.966601	0.985401	0.935766	0.740424	0.705683
1	0.881402	0.854183	0.93075	0.756679	0.705389
1	1.01229	0.943347	0.927103	0.84651	0.704892
1	1.05427	0.952831	0.926641	0.942836	0.704568
1	1.08221	1.00492	1.09637	0.947561	0.704063
1	1.0047	0.945005	0.977188	0.864491	0.703702
1	0.983221	0.91559	0.939381	0.863141	0.703532
1	0.971395	0.832372	0.912696	0.846675	0.703072
1	1.01018	1.05281	1.03161	0.847377	0.702836
1	0.906185	0.804695	0.758091	0.76634	0.702467
1	1.01379	0.903664	0.911265	0.871485	0.702316
1	1.05325	0.989684	0.966189	0.940497	0.701729
1	0.889201	0.799854	0.828	0.763301	0.701555
1	0.950764	0.934764	0.962074	0.983708	0.70155
1	1.15218	1.08433	1.00502	0.971841	0.701113
1	0.933681	0.924429	0.893081	0.829941	0.70073
1	1.09361	0.932083	1.18083	1.00895	0.700094
1	0.964442	0.915293	0.938816	0.862115	0.699832
1	1.01338	0.924558	1.00286	0.828267	0.699816
1	1.06325	0.997374	1.04367	0.909626	0.699744
1	1.02993	1.00654	0.952162	0.935455	0.699527
1	1.06506	0.916298	0.850914	0.802429	0.698876
1	0.965897	0.824514	0.924712	0.801836	0.698873
1	0.970788	0.896769	1.00006	0.745922	0.698846
1	0.989849	0.95036	0.955153	0.8303	0.698296
1	0.983326	0.914981	0.908978	0.805843	0.698066
1	1.10423	0.876651	0.930098	0.884917	0.697991
1	0.910487	0.826807	0.892059	0.877391	0.697766
1	0.992413	1.0887	0.878896	0.882984	0.697289
1	1.00954	0.974857	0.878193	0.774222	0.69722
1	0.952844	0.883426	0.790492	0.779496	0.696365
1	1.10967	1.18392	1.08108	1.05685	0.696318
1	0.994198	0.961492	0.971249	0.816737	0.695629
1	1.03202	0.89545	0.844116	0.821562	0.695311
1	1.06872	0.86901	0.963258	0.76599	0.69531
1	1.0903	0.965961	1.07097	0.892549	0.695266
1	1.00431	1.06029	0.989507	0.955179	0.694805
1	1.0369	1.06086	1.13683	0.859496	0.694678
1	0.985757	0.956909	0.923975	0.945668	0.694423
1	1.00353	0.965656	0.961974	0.865703	0.694251
1	1.02596	0.837689	0.970508	0.824211	0.693543
1	1.03662	0.956081	1.04095	0.904816	0.693079
1	0.967127	0.818083	0.890725	0.783476	0.692993
1	0.921849	0.822828	0.727237	0.678251	0.692518
1	1.11295	0.935414	1.0195	0.778025	0.69208
1	1.04314	0.981066	0.958504	0.946971	0.691946
1	0.825747	0.760742	0.787125	0.699422	0.691316
1	0.968873	0.992318	0.935464	0.87134	0.690863
1	1.03059	0.907945	0.993708	0.913037	0.690758
1	1.02583	0.974644	1.05658	0.945117	0.690286
1	0.972677	0.99769	0.961691	0.892171	0.690224
1	0.977838	0.834691	0.856528	0.749164	0.689976
1	1.00857	0.947184	0.988281	0.884611	0.689574
1	0.971262	0.872028	0.869039	0.866909	0.689094
1	1.02192	0.968372	0.961018	0.997464	0.68908
1	1.02835	0.977157	0.958598	0.866805	0.688835
1	1.04726	0.912254	0.902011	0.910613	0.688804
1	0.867675	0.798643	0.853242	0.799058	0.688301
1	1.0242	0.979424	1.00537	0.897412	0.688215
1	0.977626	0.863483	0.963333	0.932567	0.688153
1	0.988652	0.919208	0.944173	0.79361	0.6881
1	0.964437	0.894405	0.862759	0.853041	0.688034
1	0.964556	0.947568	0.70158	0.544627	0.688033
1	0.933912	0.862552	0.836227	0.819899	0.68777
1	0.930596	1.20143	1.03474	0.871672	0.687372
1	1.10555	0.869701	0.959506	0.769063	0.687153
1	0.994957	0.893336	0.863016	0.814723	0.687107
1	0.930444	0.856317	0.891606	0.809213	0.686999
1	0.980667	0.935292	0.886713	0.870147	0.686876
1	0.849569	0.816281	0.770527	0.657377	0.68685
1	0.915814	0.856977	0.895047	0.829412	0.68674
1	0.982595	0.747085	0.911208	0.832382	0.686469
1	1.06931	0.970228	0.978036	0.87197	0.686207
1	1.06448	0.992318	0.940924	0.798213	0.686149
1	1.05574	0.995267	0.986416	0.907068	0.686118
1	0.964962	0.909791	0.871647	0.797449	0.685936
1	0.890313	0.897459	0.830865	0.573971	0.685908
1	0.958556	0.899075	0.779174	0.907614	0.68554
1	1.05318	0.98721	1.013	0.970913	0.685126
1	0.937135	0.895381	0.882894	0.766293	0.685088
1	0.964276	0.905654	0.954358	0.900956	0.684956
1	0.915706	0.821346	0.776487	0.710009	0.684955
1	1.0431	0.874591	0.693565	0.737096	0.684851
1	1.02212	0.94295	0.887258	0.918453	0.684813
1	0.959345	0.891179	0.908786	0.775741	0.684289
1	1.05388	0.959999	0.817861	0.794671	0.684265
1	1.03756	0.918138	0.911804	0.887197	0.684197
1	1.04992	1.04657	0.955085	0.777977	0.683781
1	1.01926	0.954362	0.972137	0.895365	0.683556
1	1.02677	0.992335	0.986119	0.842197	0.682849
1	0.973778	0.827639	0.875806	0.684802	0.68253
1	0.97945	0.932414	0.994783	0.929736	0.682418
1	1.01323	0.943858	0.895194	0.89882	0.682417
1	1.03505	0.994245	1.02764	0.98677	0.682015
1	1.11326	1.11323	1.09483	0.759159	0.681924
1	1.07217	1.00847	1.01643	0.88121	0.681149
1	0.929294	0.949448	0.897713	0.713808	0.680772
1	1.01383	0.992421	0.92825	0.885333	0.680158
1	1.00131	0.9767	1.0182	0.953524	0.67999
1	0.911373	0.793843	0.915582	0.806605	0.679925
1	0.971668	0.866946	0.963431	0.78712	0.679762
1	1.03166	0.926321	0.987087	0.942908	0.679167
1	1.01282	0.933849	0.931171	0.681572	0.679105
1	1.02497	0.980398	0.874134	0.719941	0.678944
1	0.998113	0.923648	0.929558	0.932277	0.678709
1	1.07467	0.981517	0.969421	0.942889	0.678573
1	0.991783	0.969816	0.94042	0.916184	0.678479
1	1.28441	1.16979	0.624655	1.07567	0.678165
1	1.06568	0.993465	0.837331	0.894057	0.677761
1	0.928328	0.936428	0.854496	0.721012	0.677377
1	1.00088	0.904296	0.951416	0.787995	0.677314
1	1.14755	0.894755	1.04	0.802131	0.677189
1	0.988171	0.877245	0.811378	0.783911	0.677022
1	1.06692	1.04681	0.937532	0.803972	0.67656
1	1.00246	1.00712	1.04548	0.941053	0.676312
1	1.04924	0.932448	0.996808	0.846672	0.675423
1	1.04944	1.04499	0.900311	0.888577	0.675256
1	0.912579	0.82935	0.783482	0.797648	0.675184
1	0.902611	0.912706	0.867862	0.811999	0.675145
1	0.972206	0.858577	0.950231	0.884952	0.675074
1	1.06767	0.937302	1.00585	1.00617	0.674725
1	0.898536	0.800498	0.847616	0.605338	0.674344
1	0.983435	0.950483	0.959043	0.805999	0.674311
1	1.01583	0.994148	0.911773	0.891299	0.673799
1	0.983338	0.946726	0.95673	0.779354	0.673165
1	1.02852	1.01364	0.957181	0.923496	0.673165
1	1.01371	1.01599	1.06452	0.882261	0.673122
1	1.05321	0.907065	0.954655	0.946321	0.67295
1	0.927195	0.866666	1.03608	0.813671	0.672233
1	0.973533	0.991075	0.973022	0.839858	0.672205
1	1.12753	1.025	0.977956	0.764834	0.67189
1	0.984462	0.939999	0.954008	0.885844	0.671586
1	0.97508	0.875856	0.794032	0.806493	0.671498
1	1.06384	1.04221	0.967442	0.750955	0.671262
1	0.86126	0.880387	0.730851	0.802597	0.671079
1	0.898184	0.743334	0.718643	0.769504	0.670659
1	0.869517	0.958214	0.838204	0.717397	0.6706
1	0.992854	0.874189	0.918214	0.8361	0.670446
1	1.02739	1.02997	1.03301	1.05118	0.670437
1	0.921516	0.728725	0.717528	0.692186	0.670039
1	1.07852	0.949772	1.05254	0.838904	0.670039
1	0.962909	0.86814	0.927346	0.835057	0.670033
1	0.88586	0.727925	0.990633	1.00493	0.669848
1	0.936656	0.851136	0.917633	0.900707	0.669356
1	1.01631	1.01296	0.973856	0.911162	0.669107
1	0.955663	0.78825	0.667732	0.648639	0.669034
1	1.09268	0.980267	1.0844	0.909012	0.668662
1	0.893029	0.838317	0.771689	0.790832	0.668465
1	0.933501	0.90588	0.899108	0.878378	0.668402
1	1.0826	1.04674	0.894108	0.787478	0.668374
1	0.982306	0.902404	0.778997	0.785351	0.667865
1	1.0628	1.04371	0.969585	0.960158	0.667579
1	1.02605	1.02198	0.943803	0.934687	0.667063
1	1.10242	0.950619	1.0264	0.920097	0.666714
1	0.980368	0.906177	0.908305	0.851086	0.666506
1	1.10852	1.19604	1.01596	1.08075	0.666302
1	1.14985	0.973807	1.11529	1.14191	0.665641
1	0.989503	0.945868	0.961583	0.861547	0.665214
1	1.01694	0.919052	0.922223	0.845832	0.665049
1	0.983763	0.921454	0.935035	0.831004	0.662961
1	0.950334	0.835162	0.914891	0.787049	0.662809
1	0.912107	0.927003	0.888875	0.83968	0.662453
1	1.04309	0.955566	0.961293	0.905227	0.661973
1	0.997071	0.893496	0.968544	0.916091	0.660596
1	0.988753	0.937621	0.86026	0.831852	0.660527
1	1.02864	1.00464	1.05617	1.01633	0.660487
1	1.0041	0.974535	0.895444	0.755479	0.660362
1	0.879449	0.742731	0.744032	0.674547	0.660245
1	0.964391	0.92724	0.810748	0.693011	0.659115
1	1.0499	0.960661	1.02928	0.979223	0.658739
1	0.981114	0.96906	0.979468	0.859077	0.658688
1	0.957866	0.950965	0.933884	0.818614	0.658374
1	0.964658	0.8877	0.889532	0.814589	0.656606
1	0.964423	0.873288	0.902006	0.789984	0.656238
1	1.05091	1.02142	1.02656	1.06698	0.655348
1	1.07794	0.916424	0.984015	0.859253	0.654848
1	0.95934	0.937741	0.916251	0.834395	0.654721
1	0.981415	0.735131	0.933844	0.912748	0.654457
1	1.07761	0.991622	0.997579	0.951922	0.653481
1	1.03151	0.93781	0.934508	0.833774	0.653102
1	0.987405	0.77569	0.827975	0.786381	0.652885
1	1.0502	0.930975	0.924201	0.898711	0.652698
1	1.02419	0.891304	1.05214	0.829897	0.652617
1	1.02213	0.969847	1.00871	0.989548	0.652534
1	1.06171	0.937747	0.971191	0.880049	0.652505
1	1.03183	0.926829	0.950612	0.764701	0.652161
1	1.04161	0.933489	0.951077	0.842708	0.652159
1	0.919873	0.869152	0.906043	0.788901	0.65215
1	1.02692	0.858649	0.954634	0.827368	0.652035
1	1.05884	0.948194	0.95051	0.889001	0.651808
1	1.02524	1.01896	0.667056	0.939955	0.651769
1	0.990076	0.989724	0.994698	0.857218	0.651653
1	1.00062	0.896123	0.74613	0.773912	0.651166
1	0.927002	0.850967	0.858881	0.740372	0.650739
1	1.01693	0.939903	0.974013	0.773167	0.650535
1	0.917499	0.857454	0.855829	0.813684	0.65011
1	1.02044	0.874728	0.911818	0.82549	0.649883
1	1.02071	0.896861	0.91969	0.900238	0.649302
1	0.953424	0.888341	0.944756	0.867287	0.649192
1	1.03673	0.93521	0.941329	0.901256	0.649047
1	1.02188	0.968093	0.877032	0.745297	0.648763
1	1.00267	0.862989	0.869209	0.667991	0.648612
1	1.0517	0.862989	0.994612	0.895119	0.64812
1	0.972991	0.956079	0.873282	0.788906	0.647981
1	0.976076	0.800078	0.824573	0.768304	0.647561
1	1.02912	0.882908	0.830816	0.91656	0.647406
1	0.962272	0.91586	0.895389	0.778851	0.647198
1	0.945085	0.741374	0.791409	0.586133	0.646994
1	1.08469	1.14782	0.667461	1.1778	0.646987
1	0.975453	0.891116	0.91852	0.792076	0.646719
1	1.09301	0.997552	0.995567	0.837275	0.646439
1	0.981606	0.86162	0.889079	0.68455	0.646352
1	1.2349	1.20869	1.21193	1.03444	0.646159
1	0.957156	0.883456	0.960492	0.792082	0.6459
1	1.0847	1.14236	0.716179	0.701532	0.645127
1	1.39345	1.04743	0.938871	0.76431	0.645027
1	0.983054	0.902907	0.82439	0.791164	0.644815
1	0.958442	0.862056	0.759691	0.489051	0.644556
1	0.946287	0.820461	0.722666	0.819238	0.64434
1	0.943089	0.863937	0.80766	0.758567	0.644162
1	1.00617	0.76864	0.789032	0.715929	0.643939
1	1.19809	1.12154	1.14151	0.923993	0.643566
1	0.952757	0.869175	0.99162	0.94072	0.643457
1	1.16016	1.02657	1.03883	0.930281	0.643446
1	0.994545	0.9072	0.899206	0.881285	0.642972
1	1.08007	0.959348	0.91629	0.741344	0.642138
1	1.05367	0.880862	0.881184	0.611453	0.641683
1	1.20309	1.04312	1.04661	0.914041	0.641651
1	1.07882	0.857272	0.955171	0.935335	0.639903
1	0.904108	0.787356	0.708474	0.61871	0.639822
1	0.965972	0.818983	0.866256	0.786857	0.639757
1	0.984539	0.882024	0.804158	0.75063	0.639544
1	1.07461	1.01638	1.01754	0.933129	0.639345
1	0.917667	0.826716	0.939585	0.784081	0.639114
1	1.03954	0.909636	0.941912	0.926386	0.638099
1	0.893181	0.925225	0.742212	0.476983	0.637532
1	1.13504	0.972356	0.939529	0.93233	0.636718
1	1.0579	0.912934	0.942469	0.856422	0.636547
1	0.941165	0.883252	0.927365	0.764835	0.63638
1	0.93424	0.936924	1.00192	0.871543	0.635097
1	1.04707	0.989984	0.9797	0.907882	0.634946
1	0.94262	0.912508	0.816427	0.915807	0.634874
1	1.10224	0.922029	0.91843	0.968146	0.634819
1	1.01054	0.887852	0.941903	0.848702	0.633981
1	0.983493	0.925546	0.818001	0.848217	0.633941
1	0.976556	0.895485	0.897017	0.813004	0.633894
1	1.0576	0.944518	1.00802	0.936758	0.633579
1	1.02523	1.05334	1.05429	0.992142	0.63327
1	1.20908	0.978547	0.694925	0.785444	0.630994
1	1.07721	1.13673	1.20952	1.02667	0.630538
1	0.934638	0.769023	0.843711	0.745742	0.6304
1	0.999025	0.842819	0.929213	0.723737	0.63024
1	1.06357	0.905147	0.820471	1.02119	0.629612
1	0.988415	0.800745	0.777574	0.726085	0.628827
1	0.972652	0.830635	0.922769	0.829472	0.628165
1	1.07821	0.976578	0.952633	0.835257	0.628116
1	1.14085	0.90725	0.940936	0.905104	0.627863
1	1.13617	0.941187	0.936422	0.654787	0.627731
1	1.06074	1.00294	0.906221	0.431885	0.627531
1	1.11893	1.06504	1.03412	1.06389	0.627335
1	1.24344	1.10495	0.988685	0.989883	0.627128
1	1.04952	0.835908	0.788365	0.747809	0.626705
1	1.08039	0.969409	0.963161	0.909523	0.626184
1	0.909842	0.876946	0.889222	0.842171	0.626128
1	0.975882	0.879646	0.822006	0.68363	0.625588
1	0.90969	0.852505	0.936176	0.839421	0.625489
1	1.11069	0.994327	1.18221	0.978866	0.625316
1	1.006	0.965436	0.925099	0.854385	0.625153
1	0.917358	0.896991	0.964576	0.808056	0.625026
1	0.963504	0.947255	0.916789	0.89513	0.625001
1	0.996003	0.832685	0.949095	0.878242	0.625
1	0.884566	0.960212	0.899799	0.866391	0.6249
1	1.22237	1.18903	1.26391	1.11652	0.624848
1	0.953173	0.836973	0.841337	0.691395	0.624011
1	1.03014	0.849149	0.861356	0.818779	0.623996
1	0.988002	0.708041	0.816422	0.738265	0.623987
1	1.05316	0.920635	0.770359	0.853044	0.623795
1	1.06984	1.14299	1.03238	0.772436	0.623666
1	0.987654	0.920808	0.913721	0.787669	0.62335
1	0.915063	0.751456	0.787407	0.772241	0.62316
1	1.00988	0.877354	0.865817	0.887248	0.623011
1	1.36918	1.14351	0.976147	0.842568	0.62284
1	1.0772	0.972344	0.938187	0.790598	0.622467
1	1.00855	1.00078	0.983848	0.741986	0.622432
1	0.858479	0.792026	0.463695	0.444154	0.622143
1	1.03115	0.832348	0.832338	0.713776	0.621897
1	1.025	0.925567	0.972835	0.589999	0.621747
1	0.864453	0.871243	0.968442	0.516412	0.621593
1	0.957145	0.782719	0.760828	0.713666	0.621475
1	0.976452	0.905391	0.850009	0.834763	0.621292
1	0.959945	0.876245	0.9107	0.924036	0.620283
1	1.04798	0.999115	0.93809	0.68545	0.619633
1	1.03727	0.938081	0.954467	0.822733	0.619516
1	0.977131	0.883863	0.876548	0.646047	0.618813
1	0.970491	0.872001	0.937666	0.978348	0.618788
1	0.906802	0.852234	0.698661	0.632115	0.618782
1	0.960193	0.824326	0.663527	0.826521	0.618459
1	0.993667	0.89245	0.916852	0.860755	0.618306
1	1.05115	0.940648	0.988822	0.878534	0.61768
1	0.953643	0.9162	0.948979	0.74475	0.617512
1	0.921169	0.91377	0.932368	0.863033	0.617384
1	0.990277	0.822722	0.742925	0.720383	0.616368
1	1.12973	1.12912	1.23786	1.10226	0.615884
1	0.993089	0.845368	0.940609	0.84006	0.615251
1	0.935144	0.959351	0.959493	0.812341	0.615059
1	1.08494	0.934827	1.06841	0.849418	0.615054
1	1.01473	0.913486	1.03844	0.939245	0.614492
1	1.09978	0.962843	0.965351	0.842388	0.6141
1	1.05777	0.975747	0.894087	0.949282	0.613679
1	0.985109	0.914302	0.939919	0.850485	0.613553
1	1.00006	0.94103	0.959979	0.852704	0.61347
1	1.03081	0.924825	0.808664	0.852538	0.613275
1	0.929939	0.886113	0.965561	0.787761	0.612957
1	0.935664	0.792088	0.86609	0.783312	0.612942
1	1.04592	0.952503	1.0036	0.732834	0.612713
1	1.09314	0.913227	0.934433	0.92777	0.611962
1	1.04282	0.984512	1.01306	0.909708	0.611765
1	0.898247	0.913658	0.84787	0.437176	0.611692
1	1.05934	0.91674	1.00274	0.914123	0.611587
1	0.974553	0.952965	0.987512	0.927022	0.611324
1	1.01394	0.933805	0.889763	0.749628	0.611266
1	1.02862	0.935711	0.992471	0.834906	0.61113
1	0.998072	0.972014	1.00957	0.942728	0.610796
1	0.972335	0.89452	0.904037	0.845252	0.610514
1	1.014	0.921127	0.977212	0.894775	0.609779
1	1.05853	0.987066	0.937163	0.814401	0.609712
1	0.884075	0.881962	0.921795	0.796457	0.609519
1	0.922121	0.743204	0.745032	0.717624	0.609239
1	1.06213	0.902165	0.888747	0.811731	0.609184
1	1.06299	0.863426	0.740728	0.838106	0.608635
1	1.01504	0.961534	1.00168	0.96654	0.607908
1	1.01468	1.00111	0.93536	0.801451	0.60719
1	0.953209	0.925583	0.845081	0.86245	0.607133
1	0.957881	0.913258	0.885346	0.876617	0.606892
1	1.03826	0.863844	0.961982	0.856503	0.605876
1	0.99674	0.876646	0.936056	0.792519	0.604988
1	1.01782	0.830244	0.94131	0.87693	0.604774
1	0.94062	0.894216	1.02276	0.891674	0.604349
1	0.902639	0.974752	0.912155	0.958399	0.604203
1	0.953944	0.854812	0.902865	0.75359	0.604034
1	1.10296	0.871038	0.913229	0.847067	0.604019
1	0.92124	0.939847	0.909261	0.859271	0.604019
1	0.924585	0.887796	0.78526	0.835849	0.603716
1	1.07411	0.875196	0.933388	0.851587	0.603699
1	0.906972	0.917434	0.887405	0.796651	0.603659
1	1.02992	0.972106	1.00441	0.938241	0.603495
1	0.920786	0.834244	0.842373	0.71019	0.60344
1	1.00062	0.961916	1.06272	0.907809	0.602993
1	0.923325	0.876151	0.879361	0.868854	0.60288
1	1.01955	0.978799	0.971219	0.801549	0.602409
1	1.03478	0.847628	0.929722	0.786888	0.602303
1	1.03531	0.878431	0.879442	0.831421	0.601094
1	1.05815	0.915173	0.955914	0.924617	0.601034
1	0.977245	0.932081	0.925594	0.837858	0.600603
1	1.04371	0.944285	0.880772	0.894167	0.600288
1	1.01331	0.886751	0.896654	0.848857	0.600031
1	1.1537	1.06733	0.998775	0.949065	0.599862
1	1.08464	0.934513	0.859385	0.934181	0.599621
1	1.23534	1.08778	1.0118	0.965275	0.59954
1	1.10571	0.971724	1.0484	0.877868	0.599527
1	0.979932	0.934035	0.930179	0.798739	0.598911
1	1.04778	0.75339	0.898072	0.875372	0.598857
1	1.17981	1.07784	1.011	1.04734	0.598746
1	1.13706	0.960386	1.03185	0.925805	0.598625
1	1.01034	0.848012	0.803217	0.907605	0.598318
1	0.984082	0.861092	0.866236	0.765922	0.598158
1	1.09129	1.01263	0.931699	0.928053	0.598129
1	0.943571	0.804635	0.747697	0.813186	0.597927
1	0.998573	0.954198	0.988572	0.817061	0.597627
1	1.14446	0.997051	1.12572	0.913277	0.597518
1	1.17174	0.841988	0.679282	0.794134	0.597302
1	1.03691	1.03144	1.03379	0.972193	0.596763
1	1.09044	0.958595	0.91251	0.867264	0.596477
1	1.00882	0.91299	0.852834	0.666951	0.596367
1	1.01427	0.972241	0.986502	0.957844	0.596237
1	0.942253	0.834323	0.740965	0.783057	0.595887
1	0.994326	0.909613	0.874996	0.771418	0.595693
1	1.00301	0.886292	0.844274	0.742573	0.595687
1	1.04569	0.985426	0.773061	0.768351	0.595466
1	0.943917	0.78624	0.779649	0.700725	0.595443
1	0.935223	0.837259	0.895763	0.701972	0.59527
1	1.1486	1.07519	0.857101	0.75607	0.594928
1	1.12993	1.0292	0.955737	0.843616	0.59486
1	0.979137	0.912387	0.907918	0.852686	0.594046
1	1.04001	0.914725	0.967391	0.909348	0.593508
1	1.1036	0.930341	1.01573	0.765438	0.593495
1	0.981329	0.952294	0.932381	0.817704	0.593456
1	1.02613	0.834553	0.711819	0.740431	0.593352
1	0.996914	0.951092	0.991673	0.900611	0.592888
1	0.97613	0.857595	0.930816	0.788522	0.592882
1	0.989298	0.916366	0.899391	0.634069	0.592347
1	0.993663	0.897529	0.958782	0.92464	0.591942
1	0.996555	0.960437	0.932587	0.908731	0.59187
1	0.853968	0.876768	0.824354	0.768561	0.591466
1	0.922226	0.889404	0.851549	0.71354	0.591307
1	1.03573	0.932443	0.857827	0.76167	0.59121
1	0.869238	0.838657	0.857857	0.789417	0.590625
1	0.949795	0.957554	0.727568	0.835025	0.589533
1	1.0839	0.910278	0.897809	0.872725	0.589456
1	0.976589	0.84931	0.861869	0.778779	0.589239
1	0.997752	0.923568	0.951134	0.925527	0.588919
1	0.930228	0.938677	0.773715	0.811629	0.588903
1	0.996349	0.983947	0.952348	0.928139	0.588568
1	0.979317	0.938373	1.08133	0.771308	0.588527
1	0.956187	0.898795	0.939914	0.740443	0.58815
1	1.00068	0.978584	0.875237	0.812968	0.588142
1	1.00443	0.834185	0.827461	0.685288	0.587938
1	0.928374	0.878454	0.915445	0.702147	0.587498
1	0.948704	0.89835	0.856423	0.754209	0.587193
1	1.01548	0.921371	0.971717	0.654524	0.58622
1	1.10919	0.97489	0.934484	0.820009	0.585815
1	0.955702	0.905172	0.881519	0.826275	0.585615
1	1.20132	1.13105	0.952542	0.746222	0.585555
1	1.02465	0.884196	0.860952	0.780346	0.585117
1	1.0452	1.01539	0.983311	0.747412	0.585093
1	1.04563	0.978094	0.97078	0.810657	0.584327
1	1.09025	1.08751	0.761715	1.01653	0.583823
1	1.02083	0.863792	0.958446	0.776138	0.583516
1	1.14261	1.04186	0.988495	0.763133	0.58304
1	0.957402	0.939572	0.976708	0.795052	0.582788
1	0.969027	0.875732	0.896658	0.856022	0.582728
1	1.02391	0.93076	0.955125	1.01697	0.582017
1	0.896762	0.95827	0.745645	0.813314	0.581905
1	0.931946	0.733165	0.741815	0.79339	0.581476
1	1.02188	1.00928	1.01793	0.835925	0.581343
1	0.966936	0.869478	0.858804	0.855526	0.581103
1	1.00028	1.01442	0.928983	0.412068	0.580514
1	1.0779	0.993601	0.933673	0.831818	0.580207
1	0.985669	0.924946	1.03561	0.850314	0.580104
1	1.13473	0.988944	0.836201	0.734636	0.579834
1	1.07803	1.04465	0.868698	0.702373	0.579414
1	1.01485	0.971119	0.982828	0.625591	0.579326
1	0.853371	0.8053	0.801485	0.67973	0.578255
1	1.071	0.967674	0.970769	0.928207	0.578135
1	1.11314	1.06051	1.11793	1.02254	0.57808
1	0.86456	0.863278	0.856454	0.733703	0.577659
1	1.07599	1.03291	1.02008	0.948402	0.576967
1	1.00387	0.956877	1.00264	0.933866	0.576703
1	1.02313	0.812183	0.898177	0.627653	0.576675
1	0.970724	0.862864	0.927344	0.810571	0.576417
1	1.00912	0.991026	0.936193	0.786144	0.576232
1	0.967092	0.849693	0.848859	0.816339	0.576195
1	0.959151	0.926517	0.994892	0.907597	0.575982
1	1.08346	0.83363	0.756969	0.77251	0.575052
1	0.970939	0.999666	0.912328	0.640801	0.574949
1	1.08212	0.930642	1.06908	1.02914	0.574397
1	0.949806	0.910387	0.953685	0.71862	0.574118
1	0.933613	0.86086	0.82846	0.129185	0.573903
1	0.949653	0.921782	0.952242	0.819935	0.573726
1	1.06287	0.966687	1.04365	0.857971	0.573314
1	1.08088	0.903905	0.946208	0.921755	0.572998
1	0.882951	0.862933	0.734216	0.757836	0.572987
1	1.06732	0.967014	1.04913	0.921549	0.572839
1	1.21705	1.07777	0.980215	1.04661	0.572661
1	1.01962	0.874584	0.880512	0.72709	0.57176
1	0.944416	0.89293	0.93995	0.805313	0.571647
1	0.880782	0.901498	0.706502	0.651751	0.571488
1	1.04205	0.952458	0.967993	0.920707	0.570483
1	1.18844	1.30628	1.32049	1.20702	0.57007
1	1.00763	0.807978	0.988327	0.91933	0.56973
1	1.07771	0.920198	0.839183	0.689014	0.569273
1	1.06432	1.01176	1.05111	1.0018	0.56875
1	0.937025	0.831929	0.705062	0.727109	0.568678
1	0.884201	0.726992	0.55859	0.517759	0.568652
1	0.969275	0.941702	0.846344	0.675504	0.568369
1	0.839646	0.875307	0.784991	0.677477	0.567749
1	0.949558	0.942714	0.931179	0.782403	0.567701
1	1.09564	1.02021	0.936832	0.986813	0.567548
1	1.09861	1.00449	1.01221	0.929675	0.567096
1	1.06453	0.987983	0.975923	0.914084	0.566995
1	1.1489	0.796903	0.929796	0.641926	0.566941
1	0.935865	0.899053	0.941425	0.806309	0.566801
1	0.982613	0.945907	0.945394	0.825447	0.56675
1	0.952252	0.897488	0.783486	0.805039	0.566687
1	1.11558	0.974649	0.908555	0.925618	0.565952
1	1.08063	0.926489	0.869328	0.859048	0.565707
1	0.926321	0.806609	0.892258	0.815071	0.565404
1	0.877562	0.925811	0.902248	0.836193	0.565114
1	0.980938	0.931576	0.91906	0.788094	0.565018
1	0.940354	0.798647	0.72682	0.665073	0.564566
1	1.0052	0.885476	0.895054	0.815445	0.564436
1	1.12226	1.02409	1.01866	0.877543	0.563892
1	0.953582	0.884362	0.899554	0.682224	0.563468
1	0.96138	0.874065	0.867026	0.737701	0.563312
1	1.00154	0.947361	0.863673	0.808805	0.563229
1	0.943847	0.906689	0.745673	0.815966	0.562782
1	1.02455	1.02251	1.12384	0.910131	0.562775
1	0.985375	0.871211	0.84645	0.741226	0.562462
1	0.962	0.893278	0.54197	0.861342	0.561963
1	1.02002	0.888292	0.936912	0.858693	0.561035
1	1.02395	0.962108	0.898338	0.856759	0.560945
1	1.00386	0.896627	0.954917	0.887012	0.560655
1	0.969729	0.92916	0.964332	0.807911	0.560185
1	0.975924	0.946029	0.965057	0.806194	0.560101
1	1.01328	0.848707	0.891042	0.774432	0.559956
1	0.965207	0.923383	0.960308	0.878872	0.559883
1	1.09777	0.877632	0.943786	0.858348	0.559588
1	0.988116	0.803201	0.843227	0.791164	0.559343
1	0.960773	0.801687	0.38745	0.638424	0.559138
1	1.062	1.03165	1.01081	0.825544	0.55881
1	1.06313	0.795752	0.851082	0.947939	0.558666
1	1.02168	1.04874	0.790135	0.794868	0.558626
1	1.09762	1.03187	0.955568	0.95824	0.558455
1	1.04724	0.84195	0.934156	0.915102	0.558321
1	0.990775	0.972308	0.910223	0.807459	0.558008
1	1.006	0.91858	1.01353	0.946251	0.557805
1	1.01009	0.885638	0.914848	0.882189	0.557795
1	1.00553	0.905578	1.00315	0.867135	0.557703
1	1.0441	1.07123	0.971147	0.945547	0.55733
1	0.906858	0.796108	0.517666	0.675667	0.557318
1	0.926931	0.845269	0.876589	0.778979	0.557213
1	0.919098	0.863008	0.829387	0.737433	0.556883
1	1.18886	0.872469	0.912913	0.882032	0.556838
1	0.952565	0.89673	0.880577	0.775504	0.556766
1	1.01905	0.981026	0.9836	0.889893	0.556449
1	0.970572	0.889665	0.94397	0.905444	0.555586
1	0.971025	0.946584	1.01111	0.881933	0.555382
1	0.978953	0.194043	0.886737	0.894316	0.554906
1	0.956675	0.80761	0.887265	0.778175	0.554835
1	1.00884	0.836672	0.923255	0.777561	0.554448
1	0.998362	0.908878	0.91422	0.849268	0.554364
1	1.08758	0.909249	0.881688	0.878589	0.553746
1	1.05248	0.962161	0.909181	0.851974	0.553664
1	1.28016	1.15759	1.14608	1.14165	0.553566
1	0.896676	0.996369	0.97996	0.770567	0.552433
1	1.00023	0.915911	0.726388	0.570595	0.552299
1	0.939597	0.881295	0.980222	0.596591	0.551971
1	1.01795	1.01555	0.97423	0.960473	0.551795
1	1.244	1.02065	1.17267	0.973201	0.551794
1	1.03033	1.01553	1.03537	0.924336	0.551309
1	0.990123	0.881601	0.963263	0.762045	0.551281
1	1.00128	0.887902	0.944464	0.765092	0.551194
1	0.956764	0.887765	0.907791	0.798773	0.551108
1	1.00108	0.892831	0.919739	0.607861	0.550932
1	0.980801	0.940561	0.871758	0.687802	0.550482
1	0.991865	0.868016	0.939928	0.85219	0.550231
1	1.02025	0.945343	0.977554	0.7864	0.550108
1	1.01243	0.907905	0.991824	0.888245	0.549555
1	0.964128	0.818122	0.805777	0.830269	0.549283
1	0.930987	0.878926	0.820933	0.565856	0.549069
1	1.09291	0.888607	0.87968	0.873477	0.548642
1	0.947284	0.804487	1.09103	0.822785	0.548225
1	0.986811	0.895292	0.921393	0.820974	0.547323
1	1.07149	1.03516	0.991794	0.996903	0.546792
1	1.11895	0.917655	0.943296	0.977028	0.546308
1	1.01208	0.83343	0.832933	0.806362	0.546179
1	0.882195	0.830337	0.875375	0.541074	0.546148
1	1.03813	0.999407	1.00483	0.994289	0.546119
1	1.11211	0.980108	1.03614	0.972568	0.546073
1	1.11529	1.02562	0.970779	0.904472	0.545945
1	1.05326	0.912989	0.650752	0.714215	0.544846
1	1.00066	0.902689	0.827126	0.822052	0.544319
1	1.0131	0.948992	0.940764	0.626097	0.544088
1	1.0425	0.874351	1.01376	0.96212	0.543993
1	0.933	0.885794	0.495302	0.669001	0.543927
1	1.09376	1.10882	1.06874	0.996368	0.543886
1	1.01571	0.922868	0.987466	0.792563	0.543586
1	0.997223	0.928138	0.955691	0.857268	0.543326
1	0.998245	0.943987	1.01642	0.89926	0.543018
1	0.968184	0.830224	0.923704	0.906208	0.542848
1	0.976604	0.904264	0.92403	0.638693	0.542801
1	0.908685	0.86261	0.670026	0.844372	0.5428
1	1.00869	0.916386	1.00802	0.895232	0.542153
1	1.01437	1.03236	1.06558	0.835487	0.542043
1	0.919101	0.839072	0.556266	0.756797	0.541627
1	0.993551	0.761491	0.865973	0.775027	0.540997
1	1.03999	0.929324	0.859317	0.786136	0.540553
1	0.96325	0.968085	1.00984	0.899915	0.540354
1	1.05313	0.912463	0.979096	0.940178	0.540001
1	1.04516	0.937287	0.942886	0.881952	0.539878
1	1.07221	0.972859	0.951295	0.906464	0.539714
1	0.995856	0.814964	0.816824	0.773032	0.539713
1	1.36161	1.14729	0.932721	1.00025	0.539608
1	1.05811	0.957102	0.946028	0.930503	0.539142
1	1.01017	0.797924	0.747865	0.840226	0.538832
1	0.982785	0.919982	0.927017	0.836877	0.53829
1	0.964598	0.797325	0.683154	0.848144	0.537276
1	0.987218	0.84926	0.915999	0.810594	0.53707
1	1.03695	0.975672	0.919186	0.850918	0.536421
1	1.09075	0.938516	0.900368	0.872521	0.536292
1	0.968882	0.76525	0.87199	0.772303	0.536153
1	0.916411	0.926276	0.924227	0.898462	0.535701
1	0.938151	0.834682	0.613651	0.434457	0.53561
1	1.09512	0.897027	0.832148	0.846978	0.535429
1	1.04419	0.951203	0.547827	0.756837	0.53506
1	0.97065	0.968692	0.834737	0.889715	0.53504
1	0.959583	0.85268	0.875976	0.888553	0.534972
1	0.994833	0.950327	1.00452	0.814362	0.534706
1	1.06863	1.02453	1.12382	0.934211	0.534453
1	0.990476	0.921829	0.89012	1.01192	0.53445
1	1.01552	0.830724	0.87814	0.755891	0.53442
1	0.942278	0.828378	0.949355	0.818776	0.534388
1	1.11745	0.885432	0.919764	0.979938	0.534273
1	0.996174	1.07779	0.991846	0.820533	0.533767
1	1.01929	1.01915	1.0403	0.950173	0.533755
1	1.0629	0.886124	1.01751	0.906719	0.533714
1	0.933352	0.873092	0.864788	0.814842	0.533597
1	1.03482	0.95456	0.909191	0.841483	0.533589
1	1.06856	0.988763	1.0613	0.964259	0.533043
1	0.998752	0.976667	0.914917	0.851763	0.532967
1	1.01609	0.734382	0.916395	0.707006	0.532906
1	1.04353	0.926066	0.907513	0.794831	0.532648
1	0.905192	0.856627	0.888115	0.876587	0.532354
1	0.925997	0.964326	0.966972	0.898651	0.531548
1	0.941838	0.895128	0.676197	0.823243	0.531193
1	1.15831	1.03134	1.04031	1.05594	0.530444
1	1.02479	0.940866	0.917114	0.898169	0.530372
1	0.972476	0.957029	0.913089	0.886973	0.53026
1	0.980823	0.906318	0.883641	0.84862	0.530087
1	0.879969	0.683435	0.605855	0.650484	0.529635
1	0.930689	0.874897	0.938556	0.587007	0.529434
1	1.05883	0.952863	0.937052	0.88507	0.529154
1	0.969998	0.89137	0.846579	0.750105	0.528989
1	0.91078	1.00804	1.1216	1.00146	0.5288
1	0.950799	0.923016	0.939026	0.783718	0.52844
1	0.869841	0.733289	0.85194	0.784063	0.527901
1	1.02933	0.843078	0.973776	0.871476	0.527657
1	1.03741	0.898707	1.01087	0.876222	0.527127
1	0.919994	0.765431	0.871513	0.922092	0.526989
1	1.00115	0.983456	0.899219	0.80906	0.526629
1	1.00823	0.908677	0.969785	0.860543	0.526346
1	1.00061	0.900801	0.706672	0.81	0.526271
1	1.0022	0.778866	1.00409	0.821889	0.526093
1	1.01902	0.851596	0.706392	0.817799	0.526059
1	0.934166	0.823953	0.867474	0.804247	0.525586
1	1.03723	0.946762	0.922761	0.892697	0.525439
1	0.960701	0.879098	0.909443	0.837153	0.525378
1	1.10995	0.991644	1.01702	0.895662	0.525236
1	1.0231	0.967135	0.986802	0.953186	0.525082
1	1.02638	0.888871	0.870576	0.794145	0.525005
1	1.0092	0.908614	0.937667	0.759421	0.524304
1	1.1068	1.0411	1.04146	0.663793	0.524107
1	1.02495	0.947621	0.902165	0.851808	0.523706
1	0.958391	0.879842	0.800998	0.665965	0.523622
1	0.92604	0.817105	0.810781	0.856471	0.523277
1	1.04531	0.847909	0.749606	0.596012	0.523231
1	0.851718	0.845994	0.790823	0.744561	0.523101
1	0.933396	0.874675	0.864025	0.806581	0.522958
1	0.987689	0.890929	0.900193	0.898819	0.522337
1	1.06066	0.946948	0.950572	0.7214	0.522046
1	1.05614	0.90474	0.834369	0.859084	0.521908
1	1.01806	0.83541	0.963377	0.809117	0.521834
1	0.952948	0.925931	0.888929	0.687609	0.521619
1	0.978396	0.94466	0.883154	0.861465	0.521335
1	1.23935	1.06047	1.12222	0.991671	0.521335
1	0.974747	0.925191	0.955425	0.872741	0.520751
1	0.87616	0.89299	0.923148	0.864544	0.520083
1	1.06267	1.01405	0.953163	0.929578	0.519208
1	0.870636	0.782787	0.859929	0.779967	0.519092
1	1.02306	0.910421	0.951793	0.835411	0.518756
1	1.04848	0.953189	0.927104	0.852612	0.517957
1	0.972661	0.798795	0.791516	0.577078	0.517879
1	0.998165	1.02683	0.943536	0.944723	0.516776
1	1.09472	0.896546	1.03189	0.893746	0.516753
1	1.18967	1.13491	1.07126	0.958821	0.516739
1	1.07856	0.951281	0.880672	0.946922	0.51654
1	1.10371	0.978991	0.979129	1.01063	0.516356
1	1.03573	1.03113	1.0872	0.968187	0.515239
1	0.934878	0.889363	0.891554	0.837459	0.515121
1	1.02931	0.971292	0.973932	0.851161	0.514803
1	1.07116	1.07125	1.12014	0.994546	0.514685
1	0.995619	0.947236	0.929162	0.878291	0.514197
1	0.946169	0.811094	0.810718	0.701517	0.513887
1	1.02345	0.893715	0.84128	0.760048	0.513705
1	1.08429	1.02835	0.91777	0.515414	0.513393
1	1.01281	0.943616	0.895686	0.665501	0.513342
1	1.03329	1.00661	0.944444	0.97416	0.513178
1	1.00018	0.985469	0.816551	0.721692	0.512864
1	0.979793	0.974513	0.952966	0.690373	0.512843
1	1.18889	1.01525	0.920738	0.801244	0.51182
1	1.10161	0.941413	0.950516	0.915029	0.51177
1	1.02013	0.9064	1.01353	0.798609	0.511246
1	1.04875	0.853854	0.892827	0.825974	0.511215
1	1.07635	0.981577	0.989983	0.878504	0.510817
1	0.935733	0.928464	0.808021	0.529251	0.510704
1	0.905321	0.975419	1.02995	0.745416	0.510677
1	1.02504	0.944692	0.980103	0.961979	0.510421
1	0.979859	0.804293	1.19438	0.625973	0.509973
1	1.10816	1.03811	1.08713	0.915659	0.50932
1	1.14856	1.06526	1.06926	0.962763	0.508829
1	1.04874	0.897998	0.951599	0.799559	0.508716
1	0.923387	0.811994	0.913458	0.761556	0.508173
1	1.02787	0.866028	0.928835	0.797969	0.507656
1	0.98138	0.921814	0.90595	0.798902	0.50721
1	1.00184	1.02073	0.929034	0.810667	0.506453
1	1.117	1.39615	0.947177	0.831716	0.506265
1	1.05692	1.01126	0.943935	0.871499	0.505942
1	1.04708	1.03211	1.04682	0.63071	0.50594
1	1.15136	1.15694	1.05345	0.991644	0.505893
1	1.0634	1.0622	0.978953	0.938835	0.505379
1	0.980846	0.877697	0.67108	0.71461	0.50532
1	1.09607	0.99581	1.004	0.38113	0.505257
1	1.05908	0.940507	0.864741	0.763809	0.504933
1	0.947751	0.81418	0.734691	0.600085	0.504602
1	1.15029	1.03457	1.1117	0.943514	0.504359
1	1.15381	0.956094	0.852238	0.772253	0.503932
1	1.07972	0.955022	0.881285	0.861383	0.50279
1	0.990046	0.971629	0.98799	0.843376	0.502694
1	1.02646	0.866291	1.0002	0.916114	0.50266
1	1.03882	0.85009	0.877315	0.720808	0.502537
1	0.973028	0.793013	0.823845	0.767164	0.502244
1	1.00232	0.932132	0.822257	0.672768	0.502005
1	0.971528	0.932812	0.872743	0.64222	0.501706
1	1.06301	0.955283	0.993623	0.904753	0.500807
1	0.981069	0.781742	0.807055	0.449714	0.500769
1	1.02032	0.93548	0.864928	0.802646	0.500617
1	0.927691	0.740836	0.520062	0.598001	0.500195
1	1.0287	0.924638	0.942675	0.81064	0.500015
1	0.974193	0.855982	0.885944	0.807046	0.499959
1	0.983749	0.981776	0.910152	0.759912	0.499298
1	0.929734	0.877171	0.784187	0.538475	0.498912
1	0.982677	0.968311	0.819935	0.656397	0.498772
1	0.923816	0.951658	0.752785	0.764543	0.498507
1	1.01769	0.913565	0.939041	0.849639	0.498108
1	0.910019	0.867167	0.86608	0.788486	0.497726
1	1.15586	0.930615	0.684825	0.874339	0.497682
1	0.939047	0.907946	0.851056	0.592261	0.497497
1	0.98081	0.922314	0.92781	0.686672	0.497314
1	0.881664	0.898628	0.61397	0.622595	0.497077
1	0.927101	0.937226	0.869352	0.795078	0.496531
1	0.956574	0.844834	0.871874	0.849321	0.496232
1	0.899	0.882811	0.738215	0.802993	0.496179
1	0.968981	0.909739	0.924466	0.848151	0.495846
1	1.03542	0.938976	0.880519	0.721033	0.495424
1	1.06677	1.01063	0.919156	0.867785	0.495339
1	0.986248	0.905013	0.978593	0.788062	0.495162
1	0.993738	0.942405	0.881469	0.891935	0.494747
1	0.915683	0.874902	0.863987	0.845106	0.494224
1	0.961406	0.924936	0.953856	0.819423	0.494035
1	1.03511	0.925446	0.907385	0.790559	0.493075
1	0.995181	0.920016	0.97358	0.93576	0.492757
1	1.06331	0.976077	1.03853	0.863884	0.492406
1	0.930001	0.966422	0.845378	0.77671	0.492105
1	1.03333	0.871881	0.958819	0.801471	0.491907
1	1.14164	0.933322	0.996905	0.974473	0.491868
1	1.00906	0.936375	0.998839	0.900913	0.491626
1	1.05649	0.920736	0.762487	0.86412	0.490231
1	0.99953	0.941772	0.924865	0.895406	0.490025
1	1.00094	0.882393	0.908035	0.85935	0.48999
1	0.975574	0.904154	0.877869	0.822997	0.489907
1	0.93591	0.934497	0.998003	0.856895	0.489559
1	0.86298	0.714316	0.726633	0.745031	0.489279
1	1.02921	0.823954	0.976873	0.859368	0.489053
1	0.966572	0.925053	0.980398	0.848986	0.488336
1	0.966685	0.849477	0.90926	0.764368	0.487969
1	1.0184	0.968142	1.00036	0.898183	0.487751
1	1.02332	0.933415	0.946322	0.831189	0.487189
1	1.08746	0.903179	0.948565	0.854879	0.48677
1	0.984634	0.972866	0.947534	0.827789	0.486377
1	0.926107	0.807008	0.817278	0.800275	0.485877
1	1.03762	0.913928	0.96261	0.925178	0.485876
1	1.04681	1.06461	0.926645	0.825284	0.48563
1	0.915137	0.807413	0.74373	0.556048	0.48547
1	0.935259	0.856265	0.842965	0.806111	0.485097
1	0.951238	0.880598	0.935152	0.860032	0.48444
1	1.14903	0.95074	1.04438	0.869153	0.484163
1	1.10012	0.909342	0.959511	0.863698	0.484032
1	1.05887	1.00975	1.00205	0.781818	0.483874
1	0.956925	0.925905	1.01876	0.584612	0.483705
1	0.904617	0.880231	0.904475	0.855155	0.483524
1	0.955124	0.992884	0.92996	0.754585	0.48351
1	0.970681	0.900077	0.928294	0.791578	0.483441
1	0.944167	0.937782	0.92252	0.806233	0.483222
1	1.00109	0.946767	0.763736	0.616214	0.483098
1	0.995373	0.984539	0.836332	0.769485	0.482809
1	1.08165	0.970055	0.978051	0.758296	0.482415
1	1.04775	0.957757	0.220664	0.840666	0.482284
1	0.949371	0.827464	0.891645	0.82752	0.482024
1	0.970219	0.8448	0.760074	0.689247	0.481805
1	0.944008	0.951211	0.95516	0.895547	0.481455
1	0.947767	0.822418	0.849881	0.799972	0.481226
1	0.980406	0.882972	0.967305	0.734656	0.48116
1	1.06659	0.797188	0.781328	0.820351	0.480618
1	0.951839	0.843995	0.901528	0.821374	0.480595
1	1.06582	1.06148	1.05937	1.0389	0.479962
1	1.05369	0.889184	0.861049	0.652368	0.47963
1	1.02028	0.868577	0.84844	0.85304	0.479501
1	0.917487	0.918607	0.920331	0.841418	0.47944
1	1.1665	0.974718	1.01965	0.866128	0.479292
1	0.971751	0.839697	0.803163	0.812145	0.479176
1	1.03567	0.954455	0.978505	0.798393	0.478616
1	1.03941	0.971194	0.975519	0.939842	0.478494
1	1.1065	0.861244	0.88535	0.811693	0.478469
1	0.98284	0.907212	0.924862	0.816898	0.478449
1	0.947926	1.05038	1.01605	0.972373	0.47833
1	1.02613	0.950046	0.837151	0.80181	0.478106
1	1.0002	0.960736	0.907076	0.858928	0.477539
1	0.959942	0.879974	0.860622	0.793485	0.477462
1	1.09141	0.876912	1.06289	0.72392	0.476863
1	0.979206	0.943698	0.897282	0.628379	0.476815
1	1.08664	0.920708	0.897005	0.792884	0.476811
1	1.05554	1.01445	0.992016	0.918526	0.476559
1	0.961627	0.919858	0.989748	0.912578	0.476483
1	0.950245	0.959807	0.906018	0.783018	0.476316
1	1.06341	1.05785	0.87288	0.59236	0.475845
1	1.02985	0.842969	0.914606	0.865142	0.475608
1	0.993186	0.838359	0.893184	0.773086	0.475569
1	0.969021	0.937714	0.945115	0.856694	0.474432
1	0.903683	0.922003	0.889271	0.846082	0.474278
1	1.06805	0.890805	0.921611	0.940064	0.473753
1	1.04967	0.89986	0.8356	0.718149	0.473676
1	1.19877	0.992182	0.989701	0.854202	0.473541
1	0.987798	0.901898	0.924614	0.877833	0.473467
1	1.01742	0.870309	1.09079	0.808099	0.473346
1	0.806654	0.817606	0.855309	0.686194	0.472514
1	0.992021	0.85416	0.891338	0.818145	0.47243
1	1.01794	0.856514	0.886939	0.84762	0.472192
1	1.04849	0.968911	0.931653	0.784591	0.471814
1	1.07839	1.05832	0.86657	0.612707	0.47173
1	0.979641	0.904659	1.00804	0.836858	0.471718
1	1.00928	0.949093	0.77845	0.67353	0.47145
1	1.11606	1.08772	0.877358	1.04225	0.471251
1	0.940322	0.97607	1.01123	0.894517	0.470819
1	1.04577	0.911999	0.96266	0.894397	0.470635
1	0.974882	0.925935	0.917956	0.781106	0.469854
1	1.06113	1.07548	0.929841	0.872766	0.469834
1	0.976887	0.902796	0.977135	0.879496	0.469363
1	1.01711	0.854832	0.880384	0.616754	0.46864
1	0.972816	0.868425	0.902665	0.880631	0.468413
1	0.91216	0.855538	0.843575	0.676788	0.4681
1	0.97551	0.925046	0.980208	0.774142	0.468037
1	1.06826	1.03818	0.768023	0.63905	0.467967
1	1.01178	0.937862	0.946536	0.885927	0.467865
1	1.0447	0.897251	0.999366	0.743117	0.46781
1	1.1387	0.807437	0.744754	0.446305	0.467388
1	1.07469	0.995419	0.950973	0.859862	0.467212
[truncated: 4,483 more rows]

## Sheet: Fig2a-ROC curve
AUC:	0.990474		0.962498		0.996981		1
ROC curve data:	e		HF1		Hypa		evo
	FPR	TPR	FPR	TPR	FPR	TPR	FPR	TPR
	0	0	0	0	0	0	0	0
	0	0.00015748	0	0.000175623	0	0.000184468	0	0.000331126
	0	0.000314961	0	0.000351247	0	0.000368936	0	0.000662252
	0	0.000472441	0	0.00052687	0	0.000553403	0	0.000993377
	0	0.000629921	0	0.000702494	0	0.000737871	0	0.0013245
	0	0.000787402	0	0.000878117	0	0.000922339	0	0.00165563
	0	0.000944882	0	0.00105374	0	0.00110681	0	0.00198675
	0	0.00110236	0	0.00122936	0	0.00129127	0	0.00231788
	0	0.00125984	0	0.00140499	0	0.00147574	0	0.00264901
	0	0.00141732	0	0.00158061	0	0.00166021	0	0.00298013
	0	0.0015748	0	0.00175623	0	0.00184468	0	0.00331126
	0	0.00173228	0	0.00193186	0	0.00202915	0	0.00364238
	0	0.00188976	0	0.00210748	0	0.00221361	0	0.00397351
	0	0.00204724	0	0.00228311	0	0.00239808	0	0.00430464
	0	0.00220472	0	0.00245873	0	0.00258255	0	0.00463576
	0	0.0023622	0	0.00263435	0	0.00276702	0	0.00496689
	0	0.00251969	0	0.00280998	0	0.00295148	0	0.00529801
	0	0.00267717	0	0.0029856	0	0.00313595	0	0.00562914
	0	0.00283465	0	0.00316122	0	0.00332042	0	0.00596026
	0	0.00299213	0	0.00333685	0	0.00350489	0	0.00629139
	0	0.00314961	0	0.00351247	0	0.00368936	0	0.00662252
	0	0.00330709	0	0.00368809	0	0.00387382	0	0.00695364
	0	0.00346457	0	0.00386372	0	0.00405829	0	0.00728477
	0	0.00362205	0	0.00403934	0	0.00424276	0	0.00761589
	0	0.00377953	0	0.00421496	0	0.00442723	0	0.00794702
	0	0.00393701	0	0.00439059	0	0.0046117	0	0.00827815
	0	0.00409449	0	0.00456621	0	0.00479616	0	0.00860927
	0	0.00425197	0	0.00474183	0	0.00498063	0	0.0089404
	0	0.00440945	0	0.00491746	0	0.0051651	0	0.00927152
	0	0.00456693	0	0.00509308	0	0.00534957	0	0.00960265
	0	0.00472441	0	0.0052687	0	0.00553403	0	0.00993377
	0	0.00488189	0	0.00544433	0	0.0057185	0	0.0102649
	0	0.00503937	0	0.00561995	0	0.00590297	0	0.010596
	0	0.00519685	0	0.00579557	0	0.00608744	0	0.0109272
	0	0.00535433	0	0.0059712	0	0.00627191	0	0.0112583
	0	0.00551181	0	0.00614682	0	0.00645637	0	0.0115894
	0	0.00566929	0	0.00632244	0	0.00664084	0	0.0119205
	0	0.00582677	0	0.00649807	0	0.00682531	0	0.0122517
	0	0.00598425	0	0.00667369	0	0.00700978	0	0.0125828
	0	0.00614173	0	0.00684932	0	0.00719424	0	0.0129139
	0	0.00629921	0	0.00702494	0	0.00737871	0	0.013245
	0	0.00645669	0	0.00720056	0	0.00756318	0	0.0135762
	0	0.00661417	0	0.00737619	0	0.00774765	0	0.0139073
	0	0.00677165	0	0.00755181	0	0.00793212	0	0.0142384
	0	0.00692913	0	0.00772743	0	0.00811658	0	0.0145695
	0	0.00708661	0	0.00790306	0	0.00830105	0	0.0149007
	0	0.00724409	0	0.00807868	0	0.00848552	0	0.0152318
	0	0.00740157	0	0.0082543	0	0.00866999	0	0.0155629
	0	0.00755906	0	0.00842993	0	0.00885445	0	0.015894
	0	0.00771654	0	0.00860555	0	0.00903892	0	0.0162252
	0	0.00787402	0	0.00878117	0	0.00922339	0	0.0165563
	0	0.0080315	0	0.0089568	0	0.00940786	0	0.0168874
	0	0.00818898	0	0.00913242	0	0.00959233	0	0.0172185
	0	0.00834646	0	0.00930804	0	0.00977679	0	0.0175497
	0	0.00850394	0	0.00948367	0	0.00996126	0	0.0178808
	0	0.00866142	0	0.00965929	0	0.0101457	0	0.0182119
	0	0.0088189	0	0.00983491	0	0.0103302	0	0.018543
	0	0.00897638	0	0.0100105	0	0.0105147	0	0.0188742
	0	0.00913386	0	0.0101862	0	0.0106991	0	0.0192053
	0	0.00929134	0	0.0103618	0	0.0108836	0	0.0195364
	0	0.00944882	0	0.0105374	0	0.0110681	0	0.0198675
	0	0.0096063	0	0.010713	0	0.0112525	0	0.0201987
	0	0.00976378	0	0.0108887	0	0.011437	0	0.0205298
	0	0.00992126	0	0.0110643	0	0.0116215	0	0.0208609
	0	0.0100787	0	0.0112399	0	0.0118059	0	0.0211921
	0	0.0102362	0	0.0114155	0	0.0119904	0	0.0215232
	0	0.0103937	0	0.0115911	0	0.0121749	0	0.0218543
	0	0.0105512	0	0.0117668	0	0.0123593	0	0.0221854
	0	0.0107087	0	0.0119424	0	0.0125438	0	0.0225166
	0	0.0108661	0	0.012118	0	0.0127283	0	0.0228477
	0	0.0110236	0	0.0122936	0	0.0129127	0	0.0231788
	0	0.0111811	0	0.0124693	0	0.0130972	0	0.0235099
	0	0.0113386	0	0.0126449	0	0.0132817	0	0.0238411
	0	0.0114961	0	0.0128205	0	0.0134662	0	0.0241722
	0	0.0116535	0	0.0129961	0	0.0136506	0	0.0245033
	0	0.011811	0	0.0131718	0	0.0138351	0	0.0248344
	0	0.0119685	0	0.0133474	0	0.0140196	0	0.0251656
	0	0.012126	0	0.013523	0	0.014204	0	0.0254967
	0	0.0122835	0	0.0136986	0	0.0143885	0	0.0258278
	0	0.0124409	0	0.0138743	0	0.014573	0	0.0261589
	0	0.0125984	0	0.0140499	0	0.0147574	0	0.0264901
	0	0.0127559	0	0.0142255	0	0.0149419	0	0.0268212
	0	0.0129134	0	0.0144011	0	0.0151264	0	0.0271523
	0	0.0130709	0	0.0145767	0	0.0153108	0	0.0274834
	0	0.0132283	0	0.0147524	0	0.0154953	0	0.0278146
	0	0.0133858	0	0.014928	0	0.0156798	0	0.0281457
	0	0.0135433	0	0.0151036	0	0.0158642	0	0.0284768
	0	0.0137008	0	0.0152792	0	0.0160487	0	0.0288079
	0	0.0138583	0	0.0154549	0	0.0162332	0	0.0291391
	0	0.0140157	0	0.0156305	0	0.0164176	0	0.0294702
	0	0.0141732	0	0.0158061	0	0.0166021	0	0.0298013
	0	0.0143307	0	0.0159817	0	0.0167866	0	0.0301325
	0	0.0144882	0	0.0161574	0	0.016971	0	0.0304636
	0	0.0146457	0	0.016333	0	0.0171555	0	0.0307947
	0	0.0148031	0	0.0165086	0	0.01734	0	0.0311258
	0	0.0149606	0	0.0166842	0	0.0175244	0	0.031457
	0	0.0151181	0	0.0168599	0	0.0177089	0	0.0317881
	0	0.0152756	0	0.0170355	0	0.0178934	0	0.0321192
	0	0.0154331	0	0.0172111	0	0.0180778	0	0.0324503
	0	0.0155906	0	0.0173867	0	0.0182623	0	0.0327815
	0	0.015748	0	0.0175623	0	0.0184468	0	0.0331126
	0	0.0159055	0	0.017738	0	0.0186312	0	0.0334437
	0	0.016063	0	0.0179136	0	0.0188157	0	0.0337748
	0	0.0162205	0	0.0180892	0	0.0190002	0	0.034106
	0	0.016378	0	0.0182648	0	0.0191847	0	0.0344371
	0	0.0165354	0	0.0184405	0	0.0193691	0	0.0347682
	0	0.0166929	0	0.0186161	0	0.0195536	0	0.0350993
	0	0.0168504	0	0.0187917	0	0.0197381	0	0.0354305
	0	0.0170079	0	0.0189673	0	0.0199225	0	0.0357616
	0	0.0171654	0	0.019143	0	0.020107	0	0.0360927
	0	0.0173228	0	0.0193186	0	0.0202915	0	0.0364238
	0	0.0174803	0	0.0194942	0	0.0204759	0	0.036755
	0	0.0176378	0	0.0196698	0	0.0206604	0	0.0370861
	0	0.0177953	0	0.0198455	0	0.0208449	0	0.0374172
	0	0.0179528	0	0.0200211	0	0.0210293	0	0.0377483
	0	0.0181102	0	0.0201967	0	0.0212138	0	0.0380795
	0	0.0182677	0	0.0203723	0	0.0213983	0	0.0384106
	0	0.0184252	0	0.0205479	0	0.0215827	0	0.0387417
	0	0.0185827	0	0.0207236	0	0.0217672	0	0.0390728
	0	0.0187402	0	0.0208992	0	0.0219517	0	0.039404
	0	0.0188976	0	0.0210748	0	0.0221361	0	0.0397351
	0	0.0190551	0	0.0212504	0	0.0223206	0	0.0400662
	0	0.0192126	0	0.0214261	0	0.0225051	0	0.0403974
	0	0.0193701	0	0.0216017	0	0.0226895	0	0.0407285
	0	0.0195276	0	0.0217773	0	0.022874	0	0.0410596
	0	0.019685	0	0.0219529	0	0.0230585	0	0.0413907
	0	0.0198425	0	0.0221286	0	0.0232429	0	0.0417219
	0	0.02	0	0.0223042	0	0.0234274	0	0.042053
	0	0.0201575	0	0.0224798	0	0.0236119	0	0.0423841
	0	0.020315	0	0.0226554	0	0.0237963	0	0.0427152
	0	0.0204724	0	0.0228311	0	0.0239808	0	0.0430464
	0	0.0206299	0	0.0230067	0	0.0241653	0	0.0433775
	0	0.0207874	0	0.0231823	0	0.0243498	0	0.0437086
	0	0.0209449	0	0.0233579	0	0.0245342	0	0.0440397
	0	0.0211024	0	0.0235335	0	0.0247187	0	0.0443709
	0	0.0212598	0	0.0237092	0	0.0249032	0	0.044702
	0	0.0214173	0	0.0238848	0	0.0250876	0	0.0450331
	0	0.0215748	0	0.0240604	0	0.0252721	0	0.0453642
	0	0.0217323	0	0.024236	0	0.0254566	0	0.0456954
	0	0.0218898	0	0.0244117	0	0.025641	0	0.0460265
	0	0.0220472	0	0.0245873	0	0.0258255	0	0.0463576
	0	0.0222047	0	0.0247629	0	0.02601	0	0.0466887
	0	0.0223622	0	0.0249385	0	0.0261944	0	0.0470199
	0	0.0225197	0	0.0251142	0	0.0263789	0	0.047351
	0	0.0226772	0	0.0252898	0	0.0265634	0	0.0476821
	0	0.0228346	0	0.0254654	0	0.0267478	0	0.0480132
	0	0.0229921	0	0.025641	0	0.0269323	0	0.0483444
	0	0.0231496	0	0.0258166	0	0.0271168	0	0.0486755
	0	0.0233071	0	0.0259923	0	0.0273012	0	0.0490066
	0	0.0234646	0	0.0261679	0	0.0274857	0	0.0493377
	0	0.023622	0	0.0263435	0	0.0276702	0	0.0496689
	0	0.0237795	0	0.0265191	0	0.0278546	0	0.05
	0	0.023937	0	0.0266948	0	0.0280391	0	0.0503311
	0	0.0240945	0	0.0268704	0	0.0282236	0	0.0506623
	0	0.024252	0	0.027046	0	0.028408	0	0.0509934
	0	0.0244094	0	0.0272216	0	0.0285925	0	0.0513245
	0	0.0245669	0	0.0273973	0	0.028777	0	0.0516556
	0	0.0247244	0	0.0275729	0	0.0289614	0	0.0519868
	0	0.0248819	0	0.0277485	0	0.0291459	0	0.0523179
	0	0.0250394	0	0.0279241	0	0.0293304	0	0.052649
	0	0.0251969	0	0.0280998	0	0.0295148	0	0.0529801
	0	0.0253543	0	0.0282754	0	0.0296993	0	0.0533113
	0	0.0255118	0	0.028451	0	0.0298838	0	0.0536424
	0	0.0256693	0	0.0286266	0	0.0300683	0	0.0539735
	0	0.0258268	0	0.0288022	0	0.0302527	0	0.0543046
	0	0.0259843	0	0.0289779	0	0.0304372	0	0.0546358
	0	0.0261417	0	0.0291535	0	0.0306217	0	0.0549669
	0	0.0262992	0	0.0293291	0	0.0308061	0	0.055298
	0	0.0264567	0	0.0295047	0	0.0309906	0	0.0556291
	0	0.0266142	0	0.0296804	0	0.0311751	0	0.0559603
	0	0.0267717	0	0.029856	0	0.0313595	0	0.0562914
	0	0.0269291	0	0.0300316	0	0.031544	0	0.0566225
	0	0.0270866	0	0.0302072	0	0.0317285	0	0.0569536
	0	0.0272441	0	0.0303829	0	0.0319129	0	0.0572848
	0	0.0274016	0	0.0305585	0	0.0320974	0	0.0576159
	0	0.0275591	0	0.0307341	0	0.0322819	0	0.057947
	0	0.0277165	0	0.0309097	0	0.0324663	0	0.0582781
	0	0.027874	0	0.0310854	0	0.0326508	0	0.0586093
	0	0.0280315	0	0.031261	0	0.0328353	0	0.0589404
	0	0.028189	0	0.0314366	0	0.0330197	0	0.0592715
	0	0.0283465	0	0.0316122	0	0.0332042	0	0.0596026
	0	0.0285039	0	0.0317878	0	0.0333887	0	0.0599338
	0	0.0286614	0	0.0319635	0	0.0335731	0	0.0602649
	0	0.0288189	0	0.0321391	0	0.0337576	0	0.060596
	0	0.0289764	0	0.0323147	0	0.0339421	0	0.0609272
	0	0.0291339	0	0.0324903	0	0.0341265	0	0.0612583
	0	0.0292913	0	0.032666	0	0.034311	0	0.0615894
	0	0.0294488	0	0.0328416	0	0.0344955	0	0.0619205
	0	0.0296063	0	0.0330172	0	0.0346799	0	0.0622517
	0	0.0297638	0	0.0331928	0	0.0348644	0	0.0625828
	0	0.0299213	0	0.0333685	0	0.0350489	0	0.0629139
	0	0.0300787	0	0.0335441	0	0.0352334	0	0.063245
	0	0.0302362	0	0.0337197	0	0.0354178	0	0.0635762
	0	0.0303937	0	0.0338953	0	0.0356023	0	0.0639073
	0	0.0305512	0	0.034071	0	0.0357868	0	0.0642384
	0	0.0307087	0	0.0342466	0	0.0359712	0	0.0645695
	0	0.0308661	0	0.0344222	0	0.0361557	0	0.0649007
	0	0.0310236	0	0.0345978	0	0.0363402	0	0.0652318
	0	0.0311811	0	0.0347734	0	0.0365246	0	0.0655629
	0	0.0313386	0	0.0349491	0	0.0367091	0	0.065894
	0	0.0314961	0	0.0351247	0	0.0368936	0	0.0662252
	0	0.0316535	0	0.0353003	0	0.037078	0	0.0665563
	0	0.031811	0	0.0354759	0	0.0372625	0	0.0668874
	0	0.0319685	0	0.0356516	0	0.037447	0	0.0672185
	0	0.032126	0	0.0358272	0	0.0376314	0	0.0675497
	0	0.0322835	0	0.0360028	0	0.0378159	0	0.0678808
	0	0.0324409	0	0.0361784	0	0.0380004	0	0.0682119
	0	0.0325984	0	0.0363541	0	0.0381848	0	0.068543
	0	0.0327559	0	0.0365297	0	0.0383693	0	0.0688742
	0	0.0329134	0	0.0367053	0	0.0385538	0	0.0692053
	0	0.0330709	0	0.0368809	0	0.0387382	0	0.0695364
	0	0.0332283	0	0.0370566	0	0.0389227	0	0.0698675
	0	0.0333858	0	0.0372322	0	0.0391072	0	0.0701987
	0	0.0335433	0	0.0374078	0	0.0392916	0	0.0705298
	0	0.0337008	0	0.0375834	0	0.0394761	0	0.0708609
	0	0.0338583	0	0.037759	0	0.0396606	0	0.0711921
	0	0.0340157	0	0.0379347	0	0.039845	0	0.0715232
	0	0.0341732	0	0.0381103	0	0.0400295	0	0.0718543
	0	0.0343307	0	0.0382859	0	0.040214	0	0.0721854
	0	0.0344882	0	0.0384615	0	0.0403985	0	0.0725166
	0	0.0346457	0	0.0386372	0	0.0405829	0	0.0728477
	0	0.0348031	0	0.0388128	0	0.0407674	0	0.0731788
	0	0.0349606	0	0.0389884	0	0.0409519	0	0.0735099
	0	0.0351181	0	0.039164	0	0.0411363	0	0.0738411
	0	0.0352756	0	0.0393397	0	0.0413208	0	0.0741722
	0	0.0354331	0	0.0395153	0	0.0415053	0	0.0745033
	0	0.0355906	0	0.0396909	0	0.0416897	0	0.0748344
	0	0.035748	0	0.0398665	0	0.0418742	0	0.0751656
	0	0.0359055	0	0.0400421	0	0.0420587	0	0.0754967
	0	0.036063	0	0.0402178	0	0.0422431	0	0.0758278
	0	0.0362205	0	0.0403934	0	0.0424276	0	0.0761589
	0	0.036378	0	0.040569	0	0.0426121	0	0.0764901
	0	0.0365354	0	0.0407446	0	0.0427965	0	0.0768212
	0	0.0366929	0	0.0409203	0	0.042981	0	0.0771523
	0	0.0368504	0	0.0410959	0	0.0431655	0	0.0774834
	0	0.0370079	0	0.0412715	0	0.0433499	0	0.0778146
	0	0.0371654	0	0.0414471	0	0.0435344	0	0.0781457
	0	0.0373228	0	0.0416228	0	0.0437189	0	0.0784768
	0	0.0374803	0	0.0417984	0	0.0439033	0	0.0788079
	0	0.0376378	0	0.041974	0	0.0440878	0	0.0791391
	0	0.0377953	0	0.0421496	0	0.0442723	0	0.0794702
	0	0.0379528	0	0.0423253	0	0.0444567	0	0.0798013
	0	0.0381102	0	0.0425009	0	0.0446412	0	0.0801325
	0	0.0382677	0	0.0426765	0	0.0448257	0	0.0804636
	0	0.0384252	0	0.0428521	0	0.0450101	0	0.0807947
	0	0.0385827	0	0.0430277	0	0.0451946	0	0.0811258
	0	0.0387402	0	0.0432034	0	0.0453791	0	0.081457
	0	0.0388976	0	0.043379	0	0.0455635	0	0.0817881
	0	0.0390551	0	0.0435546	0	0.045748	0	0.0821192
	0	0.0392126	0	0.0437302	0	0.0459325	0	0.0824503
	0	0.0393701	0	0.0439059	0	0.046117	0	0.0827815
	0	0.0395276	0	0.0440815	0	0.0463014	0	0.0831126
	0	0.039685	0	0.0442571	0	0.0464859	0	0.0834437
	0	0.0398425	0	0.0444327	0	0.0466704	0	0.0837748
	0	0.04	0	0.0446084	0	0.0468548	0	0.084106
	0	0.0401575	0	0.044784	0	0.0470393	0	0.0844371
	0	0.040315	0	0.0449596	0	0.0472238	0	0.0847682
	0	0.0404724	0	0.0451352	0	0.0474082	0	0.0850993
	0	0.0406299	0	0.0453109	0	0.0475927	0	0.0854305
	0	0.0407874	0	0.0454865	0	0.0477772	0	0.0857616
	0	0.0409449	0	0.0456621	0	0.0479616	0	0.0860927
	0	0.0411024	0	0.0458377	0	0.0481461	0	0.0864238
	0	0.0412598	0	0.0460133	0	0.0483306	0	0.086755
	0	0.0414173	0	0.046189	0	0.048515	0	0.0870861
	0	0.0415748	0	0.0463646	0	0.0486995	0	0.0874172
	0	0.0417323	0	0.0465402	0	0.048884	0	0.0877483
	0	0.0418898	0	0.0467158	0	0.0490684	0	0.0880795
	0	0.0420472	0	0.0468915	0	0.0492529	0	0.0884106
	0	0.0422047	0	0.0470671	0	0.0494374	0	0.0887417
	0	0.0423622	0	0.0472427	0	0.0496218	0	0.0890728
	0	0.0425197	0	0.0474183	0	0.0498063	0	0.089404
	0	0.0426772	0	0.047594	0	0.0499908	0	0.0897351
	0	0.0428346	0	0.0477696	0	0.0501752	0	0.0900662
	0	0.0429921	0	0.0479452	0	0.0503597	0	0.0903974
	0	0.0431496	0	0.0481208	0	0.0505442	0	0.0907285
	0	0.0433071	0	0.0482965	0	0.0507286	0	0.0910596
	0	0.0434646	0	0.0484721	0	0.0509131	0	0.0913907
	0	0.043622	0	0.0486477	0	0.0510976	0	0.0917219
	0	0.0437795	0	0.0488233	0	0.0512821	0	0.092053
	0	0.043937	0	0.0489989	0	0.0514665	0	0.0923841
	0	0.0440945	0	0.0491746	0	0.051651	0	0.0927152
	0	0.044252	0	0.0493502	0	0.0518355	0	0.0930464
	0	0.0444094	0	0.0495258	0	0.0520199	0	0.0933775
	0	0.0445669	0	0.0497014	0	0.0522044	0	0.0937086
	0	0.0447244	0	0.0498771	0	0.0523889	0	0.0940397
	0	0.0448819	0	0.0500527	0	0.0525733	0	0.0943709
	0	0.0450394	0	0.0502283	0	0.0527578	0	0.094702
	0	0.0451969	0	0.0504039	0	0.0529423	0	0.0950331
	0	0.0453543	0	0.0505796	0	0.0531267	0	0.0953642
	0	0.0455118	0	0.0507552	0	0.0533112	0	0.0956954
	0	0.0456693	0	0.0509308	0	0.0534957	0	0.0960265
	0	0.0458268	0	0.0511064	0	0.0536801	0	0.0963576
	0	0.0459843	0	0.0512821	0	0.0538646	0	0.0966887
	0	0.0461417	0	0.0514577	0	0.0540491	0	0.0970199
	0	0.0462992	0	0.0516333	0	0.0542335	0	0.097351
	0	0.0464567	0	0.0518089	0	0.054418	0	0.0976821
	0	0.0466142	0	0.0519845	0	0.0546025	0	0.0980132
	0	0.0467717	0	0.0521602	0	0.0547869	0	0.0983444
	0	0.0469291	0	0.0523358	0	0.0549714	0	0.0986755
	0	0.0470866	0	0.0525114	0	0.0551559	0	0.0990066
	0	0.0472441	0	0.052687	0	0.0553403	0	0.0993377
	0	0.0474016	0	0.0528627	0	0.0555248	0	0.0996689
	0	0.0475591	0	0.0530383	0	0.0557093	0	0.1
	0	0.0477165	0	0.0532139	0	0.0558937	0	0.100331
	0	0.047874	0	0.0533895	0	0.0560782	0	0.100662
	0	0.0480315	0	0.0535652	0	0.0562627	0	0.100993
	0	0.048189	0	0.0537408	0	0.0564471	0	0.101325
	0	0.0483465	0	0.0539164	0	0.0566316	0	0.101656
	0	0.0485039	0	0.054092	0	0.0568161	0	0.101987
	0	0.0486614	0	0.0542677	0	0.0570006	0	0.102318
	0	0.0488189	0	0.0544433	0	0.057185	0	0.102649
	0	0.0489764	0	0.0546189	0	0.0573695	0	0.10298
	0	0.0491339	0	0.0547945	0	0.057554	0	0.103311
	0	0.0492913	0	0.0549701	0	0.0577384	0	0.103642
	0	0.0494488	0	0.0551458	0	0.0579229	0	0.103974
	0	0.0496063	0	0.0553214	0	0.0581074	0	0.104305
	0	0.0497638	0	0.055497	0	0.0582918	0	0.104636
	0	0.0499213	0	0.0556726	0	0.0584763	0	0.104967
	0	0.0500787	0	0.0558483	0	0.0586608	0	0.105298
	0	0.0502362	0	0.0560239	0	0.0588452	0	0.105629
	0	0.0503937	0	0.0561995	0	0.0590297	0	0.10596
	0	0.0505512	0	0.0563751	0	0.0592142	0	0.106291
	0	0.0507087	0	0.0565508	0	0.0593986	0	0.106623
	0	0.0508661	0	0.0567264	0	0.0595831	0	0.106954
	0	0.0510236	0	0.056902	0	0.0597676	0	0.107285
	0	0.0511811	0	0.0570776	0	0.059952	0	0.107616
	0	0.0513386	0	0.0572532	0	0.0601365	0	0.107947
	0	0.0514961	0	0.0574289	0	0.060321	0	0.108278
	0	0.0516535	0	0.0576045	0	0.0605054	0	0.108609
	0	0.051811	0	0.0577801	0	0.0606899	0	0.10894
	0	0.0519685	0	0.0579557	0	0.0608744	0	0.109272
	0	0.052126	0	0.0581314	0	0.0610588	0	0.109603
	0	0.0522835	0	0.058307	0	0.0612433	0	0.109934
	0	0.0524409	0	0.0584826	0	0.0614278	0	0.110265
	0	0.0525984	0	0.0586582	0	0.0616122	0	0.110596
	0	0.0527559	0	0.0588339	0	0.0617967	0	0.110927
	0	0.0529134	0	0.0590095	0	0.0619812	0	0.111258
	0	0.0530709	0	0.0591851	0	0.0621657	0	0.111589
	0	0.0532283	0	0.0593607	0	0.0623501	0	0.111921
	0	0.0533858	0	0.0595364	0	0.0625346	0	0.112252
	0	0.0535433	0	0.059712	0	0.0627191	0	0.112583
	0	0.0537008	0	0.0598876	0	0.0629035	0	0.112914
	0	0.0538583	0	0.0600632	0	0.063088	0	0.113245
	0	0.0540157	0	0.0602388	0	0.0632725	0	0.113576
	0	0.0541732	0	0.0604145	0	0.0634569	0	0.113907
	0	0.0543307	0	0.0605901	0	0.0636414	0	0.114238
	0	0.0544882	0	0.0607657	0	0.0638259	0	0.11457
	0	0.0546457	0	0.0609413	0	0.0640103	0	0.114901
	0	0.0548031	0	0.061117	0	0.0641948	0	0.115232
	0	0.0549606	0	0.0612926	0	0.0643793	0	0.115563
	0	0.0551181	0	0.0614682	0	0.0645637	0	0.115894
	0	0.0552756	0	0.0616438	0	0.0647482	0	0.116225
	0	0.0554331	0	0.0618195	0	0.0649327	0	0.116556
	0	0.0555906	0	0.0619951	0	0.0651171	0	0.116887
	0	0.055748	0	0.0621707	0	0.0653016	0	0.117219
	0	0.0559055	0	0.0623463	0	0.0654861	0	0.11755
	0	0.056063	0	0.062522	0	0.0656705	0	0.117881
	0	0.0562205	0	0.0626976	0	0.065855	0	0.118212
	0	0.056378	0	0.0628732	0	0.0660395	0	0.118543
	0	0.0565354	0	0.0630488	0	0.0662239	0	0.118874
	0	0.0566929	0	0.0632244	0	0.0664084	0	0.119205
	0	0.0568504	0	0.0634001	0	0.0665929	0	0.119536
	0	0.0570079	0	0.0635757	0	0.0667773	0	0.119868
	0	0.0571654	0	0.0637513	0	0.0669618	0	0.120199
	0	0.0573228	0	0.0639269	0	0.0671463	0	0.12053
	0	0.0574803	0	0.0641026	0	0.0673308	0	0.120861
	0	0.0576378	0	0.0642782	0	0.0675152	0	0.121192
	0	0.0577953	0	0.0644538	0	0.0676997	0	0.121523
	0	0.0579528	0	0.0646294	0	0.0678842	0	0.121854
	0	0.0581102	0	0.0648051	0	0.0680686	0	0.122185
	0	0.0582677	0	0.0649807	0	0.0682531	0	0.122517
	0	0.0584252	0	0.0651563	0	0.0684376	0	0.122848
	0	0.0585827	0	0.0653319	0	0.068622	0	0.123179
	0	0.0587402	0	0.0655076	0	0.0688065	0	0.12351
	0	0.0588976	0	0.0656832	0	0.068991	0	0.123841
	0	0.0590551	0	0.0658588	0	0.0691754	0	0.124172
	0	0.0592126	0	0.0660344	0	0.0693599	0	0.124503
	0	0.0593701	0	0.06621	0	0.0695444	0	0.124834
	0	0.0595276	0	0.0663857	0	0.0697288	0	0.125166
	0	0.059685	0	0.0665613	0	0.0699133	0	0.125497
	0	0.0598425	0	0.0667369	0	0.0700978	0	0.125828
	0	0.06	0	0.0669125	0	0.0702822	0	0.126159
	0	0.0601575	0	0.0670882	0	0.0704667	0	0.12649
	0	0.060315	0	0.0672638	0	0.0706512	0	0.126821
	0	0.0604724	0	0.0674394	0	0.0708356	0	0.127152
	0	0.0606299	0	0.067615	0	0.0710201	0	0.127483
	0	0.0607874	0	0.0677907	0	0.0712046	0	0.127815
	0	0.0609449	0	0.0679663	0	0.071389	0	0.128146
	0	0.0611024	0	0.0681419	0	0.0715735	0	0.128477
	0	0.0612598	0	0.0683175	0	0.071758	0	0.128808
	0	0.0614173	0	0.0684932	0	0.0719424	0	0.129139
	0	0.0615748	0	0.0686688	0	0.0721269	0	0.12947
	0	0.0617323	0	0.0688444	0	0.0723114	0	0.129801
	0	0.0618898	0	0.06902	0	0.0724958	0	0.130132
	0	0.0620472	0	0.0691956	0	0.0726803	0	0.130464
	0	0.0622047	0	0.0693713	0	0.0728648	0	0.130795
	0	0.0623622	0	0.0695469	0	0.0730493	0	0.131126
	0	0.0625197	0	0.0697225	0	0.0732337	0	0.131457
	0	0.0626772	0	0.0698981	0	0.0734182	0	0.131788
	0	0.0628346	0	0.0700738	0	0.0736027	0	0.132119
	0	0.0629921	0	0.0702494	0	0.0737871	0	0.13245
	0	0.0631496	0	0.070425	0	0.0739716	0	0.132781
	0	0.0633071	0	0.0706006	0	0.0741561	0	0.133113
	0	0.0634646	0	0.0707763	0	0.0743405	0	0.133444
	0	0.063622	0	0.0709519	0	0.074525	0	0.133775
	0	0.0637795	0	0.0711275	0	0.0747095	0	0.134106
	0	0.063937	0	0.0713031	0	0.0748939	0	0.134437
	0	0.0640945	0	0.0714787	0	0.0750784	0	0.134768
	0	0.064252	0	0.0716544	0	0.0752629	0	0.135099
	0	0.0644094	0	0.07183	0	0.0754473	0	0.13543
	0	0.0645669	0	0.0720056	0	0.0756318	0	0.135762
	0	0.0647244	0	0.0721812	0	0.0758163	0	0.136093
	0	0.0648819	0	0.0723569	0	0.0760007	0	0.136424
	0	0.0650394	0	0.0725325	0	0.0761852	0	0.136755
	0	0.0651969	0	0.0727081	0	0.0763697	0	0.137086
	0	0.0653543	0	0.0728837	0	0.0765541	0	0.137417
	0	0.0655118	0	0.0730594	0	0.0767386	0	0.137748
	0	0.0656693	0	0.073235	0	0.0769231	0	0.138079
	0	0.0658268	0	0.0734106	0	0.0771075	0	0.138411
	0	0.0659843	0	0.0735862	0	0.077292	0	0.138742
	0	0.0661417	0	0.0737619	0	0.0774765	0	0.139073
	0	0.0662992	0	0.0739375	0	0.0776609	0	0.139404
	0	0.0664567	0	0.0741131	0	0.0778454	0	0.139735
	0	0.0666142	0	0.0742887	0	0.0780299	0	0.140066
	0	0.0667717	0	0.0744643	0	0.0782144	0	0.140397
	0	0.0669291	0	0.07464	0	0.0783988	0	0.140728
	0	0.0670866	0	0.0748156	0	0.0785833	0	0.14106
	0	0.0672441	0	0.0749912	0	0.0787678	0	0.141391
	0	0.0674016	0	0.0751668	0	0.0789522	0	0.141722
	0	0.0675591	0	0.0753425	0	0.0791367	0	0.142053
	0	0.0677165	0	0.0755181	0	0.0793212	0	0.142384
	0	0.067874	0	0.0756937	0	0.0795056	0	0.142715
	0	0.0680315	0	0.0758693	0	0.0796901	0	0.143046
	0	0.068189	0	0.076045	0	0.0798746	0	0.143377
	0	0.0683465	0	0.0762206	0	0.080059	0	0.143709
	0	0.0685039	0	0.0763962	0	0.0802435	0	0.14404
	0	0.0686614	0	0.0765718	0	0.080428	0	0.144371
	0	0.0688189	0	0.0767475	0	0.0806124	0	0.144702
	0	0.0689764	0	0.0769231	0	0.0807969	0	0.145033
	0	0.0691339	0	0.0770987	0	0.0809814	0	0.145364
	0	0.0692913	0	0.0772743	0	0.0811658	0	0.145695
	0	0.0694488	0	0.0774499	0	0.0813503	0	0.146026
	0	0.0696063	0	0.0776256	0	0.0815348	0	0.146358
	0	0.0697638	0	0.0778012	0	0.0817192	0	0.146689
	0	0.0699213	0	0.0779768	0	0.0819037	0	0.14702
	0	0.0700787	0	0.0781524	0	0.0820882	0	0.147351
	0	0.0702362	0	0.0783281	0	0.0822726	0	0.147682
	0	0.0703937	0	0.0785037	0	0.0824571	0	0.148013
	0	0.0705512	0	0.0786793	0	0.0826416	0	0.148344
	0	0.0707087	0	0.0788549	0	0.082826	0	0.148675
	0	0.0708661	0	0.0790306	0	0.0830105	0	0.149007
	0	0.0710236	0	0.0792062	0	0.083195	0	0.149338
	0	0.0711811	0	0.0793818	0	0.0833795	0	0.149669
	0	0.0713386	0	0.0795574	0	0.0835639	0	0.15
	0	0.0714961	0	0.0797331	0	0.0837484	0	0.150331
	0	0.0716535	0	0.0799087	0	0.0839329	0	0.150662
	0	0.071811	0	0.0800843	0	0.0841173	0	0.150993
	0	0.0719685	0	0.0802599	0	0.0843018	0	0.151325
	0	0.072126	0	0.0804355	0	0.0844863	0	0.151656
	0	0.0722835	0	0.0806112	0	0.0846707	0	0.151987
	0	0.0724409	0	0.0807868	0	0.0848552	0	0.152318
	0	0.0725984	0	0.0809624	0	0.0850397	0	0.152649
	0	0.0727559	0	0.081138	0	0.0852241	0	0.15298
	0	0.0729134	0	0.0813137	0	0.0854086	0	0.153311
	0	0.0730709	0	0.0814893	0	0.0855931	0	0.153642
	0	0.0732283	0	0.0816649	0	0.0857775	0	0.153974
	0	0.0733858	0	0.0818405	0	0.085962	0	0.154305
	0	0.0735433	0	0.0820162	0	0.0861465	0	0.154636
	0	0.0737008	0	0.0821918	0	0.0863309	0	0.154967
	0	0.0738583	0	0.0823674	0	0.0865154	0	0.155298
	0	0.0740157	0	0.082543	0	0.0866999	0	0.155629
	0	0.0741732	0	0.0827187	0	0.0868843	0	0.15596
	0	0.0743307	0	0.0828943	0	0.0870688	0	0.156291
	0	0.0744882	0	0.0830699	0	0.0872533	0	0.156623
	0	0.0746457	0	0.0832455	0	0.0874377	0	0.156954
	0	0.0748031	0	0.0834211	0	0.0876222	0	0.157285
	0	0.0749606	0	0.0835968	0	0.0878067	0	0.157616
	0	0.0751181	0	0.0837724	0	0.0879911	0	0.157947
	0	0.0752756	0	0.083948	0	0.0881756	0	0.158278
	0	0.0754331	0	0.0841236	0	0.0883601	0	0.158609
	0	0.0755906	0	0.0842993	0	0.0885445	0	0.15894
	0	0.075748	0	0.0844749	0	0.088729	0	0.159272
	0	0.0759055	0	0.0846505	0	0.0889135	0	0.159603
	0	0.076063	0	0.0848261	0	0.089098	0	0.159934
	0	0.0762205	0	0.0850018	0	0.0892824	0	0.160265
	0	0.076378	0	0.0851774	0	0.0894669	0	0.160596
	0	0.0765354	0	0.085353	0	0.0896514	0	0.160927
	0	0.0766929	0	0.0855286	0	0.0898358	0	0.161258
	0	0.0768504	0	0.0857043	0	0.0900203	0	0.161589
	0	0.0770079	0	0.0858799	0	0.0902048	0	0.161921
	0	0.0771654	0	0.0860555	0	0.0903892	0	0.162252
	0	0.0773228	0	0.0862311	0	0.0905737	0	0.162583
	0	0.0774803	0	0.0864067	0	0.0907582	0	0.162914
	0	0.0776378	0	0.0865824	0	0.0909426	0	0.163245
	0	0.0777953	0	0.086758	0	0.0911271	0	0.163576
	0	0.0779528	0	0.0869336	0	0.0913116	0	0.163907
	0	0.0781102	0	0.0871092	0	0.091496	0	0.164238
	0	0.0782677	0	0.0872849	0	0.0916805	0	0.16457
	0	0.0784252	0	0.0874605	0	0.091865	0	0.164901
	0	0.0785827	0	0.0876361	0	0.0920494	0	0.165232
	0	0.0787402	0	0.0878117	0	0.0922339	0	0.165563
	0	0.0788976	0	0.0879874	0	0.0924184	0	0.165894
	0	0.0790551	0	0.088163	0	0.0926028	0	0.166225
	0	0.0792126	0	0.0883386	0	0.0927873	0	0.166556
	0	0.0793701	0	0.0885142	0	0.0929718	0	0.166887
	0	0.0795276	0	0.0886898	0	0.0931562	0	0.167219
	0	0.079685	0	0.0888655	0	0.0933407	0	0.16755
	0	0.0798425	0	0.0890411	0	0.0935252	0	0.167881
	0	0.08	0	0.0892167	0	0.0937096	0	0.168212
	0	0.0801575	0	0.0893923	0	0.0938941	0	0.168543
	0	0.080315	0	0.089568	0	0.0940786	0	0.168874
	0	0.0804724	0	0.0897436	0	0.0942631	0	0.169205
	0	0.0806299	0	0.0899192	0	0.0944475	0	0.169536
	0	0.0807874	0	0.0900948	0	0.094632	0	0.169868
	0	0.0809449	0	0.0902705	0	0.0948165	0	0.170199
	0	0.0811024	0	0.0904461	0	0.0950009	0	0.17053
	0	0.0812598	0	0.0906217	0	0.0951854	0	0.170861
	0	0.0814173	0	0.0907973	0	0.0953699	0	0.171192
	0	0.0815748	0	0.090973	0	0.0955543	0	0.171523
	0	0.0817323	0	0.0911486	0	0.0957388	0	0.171854
	0	0.0818898	0	0.0913242	0	0.0959233	0	0.172185
	0	0.0820472	0	0.0914998	0	0.0961077	0	0.172517
	0	0.0822047	0	0.0916754	0	0.0962922	0	0.172848
	0	0.0823622	0	0.0918511	0	0.0964767	0	0.173179
	0	0.0825197	0	0.0920267	0	0.0966611	0	0.17351
	0	0.0826772	0	0.0922023	0	0.0968456	0	0.173841
	0	0.0828346	0	0.0923779	0	0.0970301	0	0.174172
	0	0.0829921	0	0.0925536	0	0.0972145	0	0.174503
	0	0.0831496	0	0.0927292	0	0.097399	0	0.174834
	0	0.0833071	0	0.0929048	0	0.0975835	0	0.175166
	0	0.0834646	0	0.0930804	0	0.0977679	0	0.175497
	0	0.083622	0	0.0932561	0	0.0979524	0	0.175828
	0	0.0837795	0	0.0934317	0	0.0981369	0	0.176159
	0	0.083937	0	0.0936073	0	0.0983213	0	0.17649
	0	0.0840945	0	0.0937829	0	0.0985058	0	0.176821
	0	0.084252	0	0.0939586	0	0.0986903	0	0.177152
	0	0.0844094	0	0.0941342	0	0.0988747	0	0.177483
	0	0.0845669	0	0.0943098	0	0.0990592	0	0.177815
	0	0.0847244	0	0.0944854	0	0.0992437	0	0.178146
	0	0.0848819	0	0.094661	0	0.0994281	0	0.178477
	0	0.0850394	0	0.0948367	0	0.0996126	0	0.178808
	0	0.0851969	0	0.0950123	0	0.0997971	0	0.179139
	0	0.0853543	0	0.0951879	0	0.0999816	0	0.17947
	0	0.0855118	0	0.0953635	0	0.100166	0	0.179801
	0	0.0856693	0	0.0955392	0	0.10035	0	0.180132
	0	0.0858268	0	0.0957148	0	0.100535	0	0.180464
	0	0.0859843	0	0.0958904	0	0.100719	0	0.180795
	0	0.0861417	0	0.096066	0	0.100904	0	0.181126
	0	0.0862992	0	0.0962417	0	0.101088	0	0.181457
	0	0.0864567	0	0.0964173	0	0.101273	0	0.181788
	0	0.0866142	0	0.0965929	0	0.101457	0	0.182119
	0	0.0867717	0	0.0967685	0	0.101642	0	0.18245
	0	0.0869291	0	0.0969442	0	0.101826	0	0.182781
	0	0.0870866	0	0.0971198	0	0.102011	0	0.183113
	0	0.0872441	0	0.0972954	0	0.102195	0	0.183444
	0	0.0874016	0	0.097471	0	0.10238	0	0.183775
	0	0.0875591	0	0.0976466	0	0.102564	0	0.184106
	0	0.0877165	0	0.0978223	0	0.102749	0	0.184437
	0	0.087874	0	0.0979979	0	0.102933	0	0.184768
	0	0.0880315	0	0.0981735	0	0.103118	0	0.185099
	0	0.088189	0	0.0983491	0	0.103302	0	0.18543
	0	0.0883465	0	0.0985248	0	0.103486	0	0.185762
	0	0.0885039	0	0.0987004	0	0.103671	0	0.186093
	0	0.0886614	0	0.098876	0	0.103855	0	0.186424
	0	0.0888189	0	0.0990516	0	0.10404	0	0.186755
	0	0.0889764	0	0.0992273	0	0.104224	0	0.187086
	0	0.0891339	0	0.0994029	0	0.104409	0	0.187417
	0	0.0892913	0	0.0995785	0	0.104593	0	0.187748
	0	0.0894488	0	0.0997541	0	0.104778	0	0.188079
	0	0.0896063	0	0.0999298	0	0.104962	0	0.188411
	0	0.0897638	0	0.100105	0	0.105147	0	0.188742
	0	0.0899213	0	0.100281	0	0.105331	0	0.189073
	0	0.0900787	0	0.100457	0	0.105516	0	0.189404
	0	0.0902362	0	0.100632	0	0.1057	0	0.189735
	0	0.0903937	0	0.100808	0	0.105885	0	0.190066
	0	0.0905512	0	0.100983	0	0.106069	0	0.190397
	0	0.0907087	0	0.101159	0	0.106253	0	0.190728
	0	0.0908661	0	0.101335	0	0.106438	0	0.19106
	0	0.0910236	0	0.10151	0	0.106622	0	0.191391
	0	0.0911811	0	0.101686	0	0.106807	0	0.191722
	0	0.0913386	0	0.101862	0	0.106991	0	0.192053
	0	0.0914961	0	0.102037	0	0.107176	0	0.192384
	0	0.0916535	0	0.102213	0	0.10736	0	0.192715
	0	0.091811	0	0.102388	0	0.107545	0	0.193046
	0	0.0919685	0	0.102564	0	0.107729	0	0.193377
	0	0.092126	0	0.10274	0	0.107914	0	0.193709
	0	0.0922835	0	0.102915	0	0.108098	0	0.19404
	0	0.0924409	0	0.103091	0	0.108283	0	0.194371
	0	0.0925984	0	0.103267	0	0.108467	0	0.194702
	0	0.0927559	0	0.103442	0	0.108652	0	0.195033
	0	0.0929134	0	0.103618	0	0.108836	0	0.195364
	0	0.0930709	0	0.103793	0	0.10902	0	0.195695
	0	0.0932283	0	0.103969	0	0.109205	0	0.196026
	0	0.0933858	0	0.104145	0	0.109389	0	0.196358
	0	0.0935433	0	0.10432	0	0.109574	0	0.196689
	0	0.0937008	0	0.104496	0	0.109758	0	0.19702
	0	0.0938583	0	0.104672	0	0.109943	0	0.197351
	0	0.0940157	0	0.104847	0	0.110127	0	0.197682
	0	0.0941732	0	0.105023	0	0.110312	0	0.198013
	0	0.0943307	0	0.105198	0	0.110496	0	0.198344
	0	0.0944882	0	0.105374	0	0.110681	0	0.198675
	0	0.0946457	0	0.10555	0	0.110865	0	0.199007
	0	0.0948031	0	0.105725	0	0.11105	0	0.199338
	0	0.0949606	0	0.105901	0	0.111234	0	0.199669
	0	0.0951181	0	0.106077	0	0.111419	0	0.2
	0	0.0952756	0	0.106252	0	0.111603	0	0.200331
	0	0.0954331	0	0.106428	0	0.111787	0	0.200662
	0	0.0955906	0	0.106603	0	0.111972	0	0.200993
	0	0.095748	0	0.106779	0	0.112156	0	0.201325
	0	0.0959055	0	0.106955	0	0.112341	0	0.201656
	0	0.096063	0	0.10713	0	0.112525	0	0.201987
	0	0.0962205	0	0.107306	0	0.11271	0	0.202318
	0	0.096378	0	0.107482	0	0.112894	0	0.202649
	0	0.0965354	0	0.107657	0	0.113079	0	0.20298
	0	0.0966929	0	0.107833	0	0.113263	0	0.203311
	0	0.0968504	0	0.108008	0	0.113448	0	0.203642
	0	0.0970079	0	0.108184	0	0.113632	0	0.203974
	0	0.0971654	0	0.10836	0	0.113817	0	0.204305
	0	0.0973228	0	0.108535	0	0.114001	0	0.204636
	0	0.0974803	0	0.108711	0	0.114186	0	0.204967
	0	0.0976378	0	0.108887	0	0.11437	0	0.205298
	0	0.0977953	0	0.109062	0	0.114555	0	0.205629
	0	0.0979528	0	0.109238	0	0.114739	0	0.20596
	0	0.0981102	0	0.109413	0	0.114923	0	0.206291
	0	0.0982677	0	0.109589	0	0.115108	0	0.206623
	0	0.0984252	0	0.109765	0	0.115292	0	0.206954
	0	0.0985827	0	0.10994	0	0.115477	0	0.207285
	0	0.0987402	0	0.110116	0	0.115661	0	0.207616
	0	0.0988976	0	0.110292	0	0.115846	0	0.207947
	0	0.0990551	0	0.110467	0	0.11603	0	0.208278
	0	0.0992126	0	0.110643	0	0.116215	0	0.208609
	0	0.0993701	0	0.110818	0	0.116399	0	0.20894
	0	0.0995276	0	0.110994	0	0.116584	0	0.209272
	0	0.099685	0	0.11117	0	0.116768	0	0.209603
	0	0.0998425	0	0.111345	0	0.116953	0	0.209934
	0	0.1	0	0.111521	0	0.117137	0	0.210265
	0	0.100157	0	0.111697	0	0.117322	0	0.210596
	0	0.100315	0	0.111872	0	0.117506	0	0.210927
	0	0.100472	0	0.112048	0	0.11769	0	0.211258
	0	0.10063	0	0.112223	0	0.117875	0	0.211589
	0	0.100787	0	0.112399	0	0.118059	0	0.211921
	0	0.100945	0	0.112575	0	0.118244	0	0.212252
	0	0.101102	0	0.11275	0	0.118428	0	0.212583
	0	0.10126	0	0.112926	0	0.118613	0	0.212914
	0	0.101417	0	0.113102	0	0.118797	0	0.213245
	0	0.101575	0	0.113277	0	0.118982	0	0.213576
	0	0.101732	0	0.113453	0	0.119166	0	0.213907
	0	0.10189	0	0.113628	0	0.119351	0	0.214238
	0	0.102047	0	0.113804	0	0.119535	0	0.21457
	0	0.102205	0	0.11398	0	0.11972	0	0.214901
	0	0.102362	0	0.114155	0	0.119904	0	0.215232
	0	0.10252	0	0.114331	0	0.120089	0	0.215563
	0	0.102677	0	0.114506	0	0.120273	0	0.215894
	0	0.102835	0	0.114682	0	0.120457	0	0.216225
	0	0.102992	0	0.114858	0	0.120642	0	0.216556
	0	0.10315	0	0.115033	0	0.120826	0	0.216887
	0	0.103307	0	0.115209	0	0.121011	0	0.217219
	0	0.103465	0	0.115385	0	0.121195	0	0.21755
	0	0.103622	0	0.11556	0	0.12138	0	0.217881
	0	0.10378	0	0.115736	0	0.121564	0	0.218212
	0	0.103937	0	0.115911	0	0.121749	0	0.218543
	0	0.104094	0	0.116087	0	0.121933	0	0.218874
	0	0.104252	0	0.116263	0	0.122118	0	0.219205
	0	0.104409	0	0.116438	0	0.122302	0	0.219536
	0	0.104567	0	0.116614	0	0.122487	0	0.219868
	0	0.104724	0	0.11679	0	0.122671	0	0.220199
	0	0.104882	0	0.116965	0	0.122856	0	0.22053
	0	0.105039	0	0.117141	0	0.12304	0	0.220861
	0	0.105197	0	0.117316	0	0.123224	0	0.221192
	0	0.105354	0	0.117492	0	0.123409	0	0.221523
	0	0.105512	0	0.117668	0	0.123593	0	0.221854
	0	0.105669	0	0.117843	0	0.123778	0	0.222185
	0	0.105827	0	0.118019	0	0.123962	0	0.222517
	0	0.105984	0	0.118195	0	0.124147	0	0.222848
	0	0.106142	0	0.11837	0	0.124331	0	0.223179
	0	0.106299	0	0.118546	0	0.124516	0	0.22351
	0	0.106457	0	0.118721	0	0.1247	0	0.223841
	0	0.106614	0	0.118897	0	0.124885	0	0.224172
	0	0.106772	0	0.119073	0	0.125069	0	0.224503
	0	0.106929	0	0.119248	0	0.125254	0	0.224834
	0	0.107087	0	0.119424	0	0.125438	0	0.225166
	0	0.107244	0	0.1196	0	0.125623	0	0.225497
	0	0.107402	0	0.119775	0	0.125807	0	0.225828
	0	0.107559	0	0.119951	0	0.125992	0	0.226159
	0	0.107717	0	0.120126	0	0.126176	0	0.22649
	0	0.107874	0	0.120302	0	0.12636	0	0.226821
	0	0.108031	0	0.120478	0	0.126545	0	0.227152
	0	0.108189	0	0.120653	0	0.126729	0	0.227483
	0	0.108346	0	0.120829	0	0.126914	0	0.227815
	0	0.108504	0	0.121005	0	0.127098	0	0.228146
	0	0.108661	0	0.12118	0	0.127283	0	0.228477
	0	0.108819	0	0.121356	0	0.127467	0	0.228808
	0	0.108976	0	0.121531	0	0.127652	0	0.229139
	0	0.109134	0	0.121707	0	0.127836	0	0.22947
	0	0.109291	0	0.121883	0	0.128021	0	0.229801
	0	0.109449	0	0.122058	0	0.128205	0	0.230132
	0	0.109606	0	0.122234	0	0.12839	0	0.230464
	0	0.109764	0	0.12241	0	0.128574	0	0.230795
	0	0.109921	0	0.122585	0	0.128759	0	0.231126
	0	0.110079	0	0.122761	0	0.128943	0	0.231457
	0	0.110236	0	0.122936	0	0.129127	0	0.231788
	0	0.110394	0	0.123112	0	0.129312	0	0.232119
	0	0.110551	0	0.123288	0	0.129496	0	0.23245
	0	0.110709	0	0.123463	0	0.129681	0	0.232781
	0	0.110866	0	0.123639	0	0.129865	0	0.233113
	0	0.111024	0	0.123815	0	0.13005	0	0.233444
	0	0.111181	0	0.12399	0	0.130234	0	0.233775
	0	0.111339	0	0.124166	0	0.130419	0	0.234106
	0	0.111496	0	0.124341	0	0.130603	0	0.234437
	0	0.111654	0	0.124517	0	0.130788	0	0.234768
	0	0.111811	0	0.124693	0	0.130972	0	0.235099
	0	0.111969	0	0.124868	0	0.131157	0	0.23543
	0	0.112126	0	0.125044	0	0.131341	0	0.235762
	0	0.112283	0	0.12522	0	0.131526	0	0.236093
	0	0.112441	0	0.125395	0	0.13171	0	0.236424
	0	0.112598	0	0.125571	0	0.131894	0	0.236755
	0	0.112756	0	0.125746	0	0.132079	0	0.237086
	0	0.112913	0	0.125922	0	0.132263	0	0.237417
	0	0.113071	0	0.126098	0	0.132448	0	0.237748
	0	0.113228	0	0.126273	0	0.132632	0	0.238079
	0	0.113386	0	0.126449	0	0.132817	0	0.238411
	0	0.113543	0	0.126625	0	0.133001	0	0.238742
	0	0.113701	0	0.1268	0	0.133186	0	0.239073
	0	0.113858	0	0.126976	0	0.13337	0	0.239404
	0	0.114016	0	0.127151	0	0.133555	0	0.239735
	0	0.114173	0	0.127327	0	0.133739	0	0.240066
	0	0.114331	0	0.127503	0	0.133924	0	0.240397
	0	0.114488	0	0.127678	0	0.134108	0	0.240728
	0	0.114646	0	0.127854	0	0.134293	0	0.24106
	0	0.114803	0	0.12803	0	0.134477	0	0.241391
	0	0.114961	0	0.128205	0	0.134662	0	0.241722
	0	0.115118	0	0.128381	0	0.134846	0	0.242053
	0	0.115276	0	0.128556	0	0.13503	0	0.242384
	0	0.115433	0	0.128732	0	0.135215	0	0.242715
	0	0.115591	0	0.128908	0	0.135399	0	0.243046
	0	0.115748	0	0.129083	0	0.135584	0	0.243377
	0	0.115906	0	0.129259	0	0.135768	0	0.243709
	0	0.116063	0	0.129434	0	0.135953	0	0.24404
	0	0.11622	0	0.12961	0	0.136137	0	0.244371
	0	0.116378	0	0.129786	0	0.136322	0	0.244702
	0	0.116535	0	0.129961	0	0.136506	0	0.245033
	0	0.116693	0	0.130137	0	0.136691	0	0.245364
	0	0.11685	0	0.130313	0	0.136875	0	0.245695
	0	0.117008	0	0.130488	0	0.13706	0	0.246026
	0	0.117165	0	0.130664	0	0.137244	0	0.246358
	0	0.117323	0	0.130839	0	0.137429	0	0.246689
	0	0.11748	0	0.131015	0	0.137613	0	0.24702
	0	0.117638	0	0.131191	0	0.137797	0	0.247351
	0	0.117795	0	0.131366	0	0.137982	0	0.247682
	0	0.117953	0	0.131542	0	0.138166	0	0.248013
	0	0.11811	0	0.131718	0	0.138351	0	0.248344
	0	0.118268	0	0.131893	0	0.138535	0	0.248675
	0	0.118425	0	0.132069	0	0.13872	0	0.249007
	0	0.118583	0	0.132244	0	0.138904	0	0.249338
	0	0.11874	0	0.13242	0	0.139089	0	0.249669
	0	0.118898	0	0.132596	0	0.139273	0	0.25
	0	0.119055	0	0.132771	0	0.139458	0	0.250331
	0	0.119213	0	0.132947	0	0.139642	0	0.250662
	0	0.11937	0	0.133123	0	0.139827	0	0.250993
	0	0.119528	0	0.133298	0	0.140011	0	0.251325
	0	0.119685	0	0.133474	0	0.140196	0	0.251656
	0	0.119843	0	0.133649	0	0.14038	0	0.251987
	0	0.12	0	0.133825	0	0.140564	0	0.252318
	0	0.120157	0	0.134001	0	0.140749	0	0.252649
	0	0.120315	0	0.134176	0	0.140933	0	0.25298
	0	0.120472	0	0.134352	0	0.141118	0	0.253311
	0	0.12063	0	0.134528	0	0.141302	0	0.253642
	0	0.120787	0	0.134703	0	0.141487	0	0.253974
	0	0.120945	0	0.134879	0	0.141671	0	0.254305
	0	0.121102	0	0.135054	0	0.141856	0	0.254636
	0	0.12126	0	0.13523	0	0.14204	0	0.254967
	0	0.121417	0	0.135406	0	0.142225	0	0.255298
	0	0.121575	0	0.135581	0	0.142409	0	0.255629
	0	0.121732	0	0.135757	0	0.142594	0	0.25596
	0	0.12189	0	0.135933	0	0.142778	0	0.256291
	0	0.122047	0	0.136108	0	0.142963	0	0.256623
	0	0.122205	0	0.136284	0	0.143147	0	0.256954
	0	0.122362	0	0.136459	0	0.143331	0	0.257285
	0	0.12252	0	0.136635	0	0.143516	0	0.257616
	0	0.122677	0	0.136811	0	0.1437	0	0.257947
	0	0.122835	0	0.136986	0	0.143885	0	0.258278
	0	0.122992	0	0.137162	0	0.144069	0	0.258609
	0	0.12315	0	0.137338	0	0.144254	0	0.25894
	0	0.123307	0	0.137513	0	0.144438	0	0.259272
	0	0.123465	0	0.137689	0	0.144623	0	0.259603
	0	0.123622	0	0.137864	0	0.144807	0	0.259934
	0	0.12378	0	0.13804	0	0.144992	0	0.260265
	0	0.123937	0	0.138216	0	0.145176	0	0.260596
	0	0.124094	0	0.138391	0	0.145361	0	0.260927
	0	0.124252	0	0.138567	0	0.145545	0	0.261258
	0	0.124409	0	0.138743	0	0.14573	0	0.261589
	0	0.124567	0	0.138918	0	0.145914	0	0.261921
	0	0.124724	0	0.139094	0	0.146099	0	0.262252
	0	0.124882	0	0.139269	0	0.146283	0	0.262583
	0	0.125039	0	0.139445	0	0.146467	0	0.262914
	0	0.125197	0	0.139621	0	0.146652	0	0.263245
	0	0.125354	0	0.139796	0	0.146836	0	0.263576
	0	0.125512	0	0.139972	0	0.147021	0	0.263907
	0	0.125669	0	0.140148	0	0.147205	0	0.264238
	0	0.125827	0	0.140323	0	0.14739	0	0.26457
	0	0.125984	0	0.140499	0	0.147574	0	0.264901
	0	0.126142	0	0.140674	0	0.147759	0	0.265232
	0	0.126299	0	0.14085	0	0.147943	0	0.265563
	0	0.126457	0	0.141026	0	0.148128	0	0.265894
	0	0.126614	0	0.141201	0	0.148312	0	0.266225
	0	0.126772	0	0.141377	0	0.148497	0	0.266556
	0	0.126929	0	0.141553	0	0.148681	0	0.266887
	0	0.127087	0	0.141728	0	0.148866	0	0.267219
	0	0.127244	0	0.141904	0	0.14905	0	0.26755
	0	0.127402	0	0.142079	0	0.149234	0	0.267881
	0	0.127559	0	0.142255	0	0.149419	0	0.268212
	0	0.127717	0	0.142431	0	0.149603	0	0.268543
	0	0.127874	0	0.142606	0	0.149788	0	0.268874
	0	0.128031	0	0.142782	0	0.149972	0	0.269205
	0	0.128189	0	0.142957	0	0.150157	0	0.269536
	0	0.128346	0	0.143133	0	0.150341	0	0.269868
	0	0.128504	0	0.143309	0	0.150526	0	0.270199
	0	0.128661	0	0.143484	0	0.15071	0	0.27053
	0	0.128819	0	0.14366	0	0.150895	0	0.270861
	0	0.128976	0	0.143836	0	0.151079	0	0.271192
	0	0.129134	0	0.144011	0	0.151264	0	0.271523
	0	0.129291	0	0.144187	0	0.151448	0	0.271854
	0	0.129449	0	0.144362	0	0.151633	0	0.272185
	0	0.129606	0	0.144538	0	0.151817	0	0.272517
	0	0.129764	0	0.144714	0	0.152001	0	0.272848
	0	0.129921	0	0.144889	0	0.152186	0	0.273179
	0	0.130079	0	0.145065	0	0.15237	0	0.27351
	0	0.130236	0	0.145241	0	0.152555	0	0.273841
	0	0.130394	0	0.145416	0	0.152739	0	0.274172
	0	0.130551	0	0.145592	0	0.152924	0	0.274503
	0	0.130709	0	0.145767	0	0.153108	0	0.274834
	0	0.130866	0	0.145943	0	0.153293	0	0.275166
	0	0.131024	0	0.146119	0	0.153477	0	0.275497
	0	0.131181	0	0.146294	0	0.153662	0	0.275828
	0	0.131339	0	0.14647	0	0.153846	0	0.276159
[truncated: 5,647 more rows]

## Sheet: Kim et al MMS (Day4-ON)
Barcode	Guide RNA sequence	Target context sequence	PAM sequence	Repeat	Background subtracted indel frequencies (%, SpCas9, Day 4)	Background subtracted indel frequencies (%, eSpCas9(1.1), Day 4)	Background subtracted indel frequencies (%, SpCas9-HF1, Day 4)	Background subtracted indel frequencies (%, HypaCas9, Day 4)	Background subtracted indel frequencies (%, evoCas9, Day 4)	Background subtracted indel frequencies (%, Sniper-Cas9, Day 4)
[truncated: 150 more rows]

[truncated: 3 more sheets: Kim et al MMS (Day7-ON+OFF), Kim et al MMS processed, EGFP prediction]
