# Supplementary material for: A cleavage rule for selection of increased-fidelity SpCas9 variants with high efficiency and no detectable off-targets
Source: Nat Commun. 2023 Sep 16;14:5746. doi: 10.1038/s41467-023-41393-5 (PMC10505190; doi:10.1038/s41467-023-41393-5)
Supplement: Supplementary file 11 — Supplementary Data 8 [file 41467_2023_41393_MOESM11_ESM.xlsx]

## Sheet: Sheet1
WT SpCas9	replicate	1		2		3
	EGFP target site	k	(+/-)	k	(+/-)	k	(+/-)		average k
	26	0.298507	0.06683	0.325733	0.055173	0.157729	0.0106977		0.260656
	43	0.425532	0.0072431	0.324675	0.00421656	0.425532	0.016297		0.391913
	1	0.440529	0.00388131	0.416667	0.00347222	0.389105	0.0302805		0.415433
	32	1.13636	0.0258264	0.819672	0.0806235	1.1236	0.0252493		1.02654
	5	0.537634	0.0231241	0.588235	0.017301	0.70922	0.0301796		0.611697
	9	0.892857	0.0478316	1.08696	0.0354442	0.613497	0.0225827		0.864437
	29	0.204918	0.0432511	0.213675	0.0438308	0.224215	0.029158		0.214269
	28	0.78125	0.0549316	0.645161	0.0166493	0.892857	0.0558036		0.773089
	23	0.990099	0.0392118	0.480769	0.0208025	0.555556	0.0339506		0.675475
	3	0.540541	0.0204529	0.555556	0.0524691	0.531915	0.0311227		0.54267
	33	0.246914	0.0188996	0.265957	0.0693187	0.26455	0.0195963		0.25914
	42	0.60241	0.00725795	0.526316	0.0110803	0.429185	0.0460498		0.519303
	30	0.327869	0.0182747	0.289017	0.013365	0.359712	0.0232907		0.325533
	18	1.11111	0.0864198	1.0989	0.0362275	1.49254	0		1.23418
	15	0.0328407	0.0132981	0.053135	0.0170529	0.0372717	0.00765438		0.0410825
	44	0.60241	0.0362897	0.763359	0.0524445	0.724638	0.015753		0.696802
	40	0.34965	0.011003	0.398406	0.01746	0.333333	0.00333333		0.360463
	27	0.8	0.1152	0.675676	0.132396	0.719424	0.0465814		0.7317
	6	0.540541	0.017531	0.409836	0.0335931	0.431034	0.0464477		0.46047
	19	0.564972	0.0287274	0.384615	0.00147929	0.363636	0.0859504		0.437741
	35	0.362319	0.0354442	0.361011	0.0221559	0.362319	0.063012		0.361883
B-SpCas9-HF1	replicate	1		2		3
	EGFP site	k	(+/-)	k	(+/-)	k	(+/-)		average k
	26	0.49505	0.0465641	0.3367	0.0340101	0.3125	0.03125		0.381417
	43	0.383142	0.0220196	0.37594	0.0240262	0.393701	0.0294501		0.384261
	1	0.396825	0.015747	0.384615	0.0266272	0.355872	0.0139309		0.379104
	32	0.295858	0.0201323	0.257732	0.020592	0.228833	0.0230404		0.260808
	5	0.571429	0.0261224	0.621118	0.0462945	0.531915	0.0282933		0.57482
	9	0.584795	0.0205191	0.613497	0.0188189	0.591716	0.0280102		0.596669
	29	0.0143802	0.00223747	0.013986	0.00211453	0.0133672	0.0015188		0.0139111
	28	0.406504	0.0528786	0.362319	0.0380697	0.363636	0.0502479		0.377486
	23	0.2	0.0192	0.233645	0.0240196	0.255754	0.0222395		0.2298
	3	0.5	0.03	0.490196	0.0288351	0.460829	0.0254837		0.483675
	33	0.395257	0.0218719	0.380228	0.0101201	0.311526	0.0194097		0.362337
	42	0.588235	0.0242215	0.719424	0.0569329	0.555556	0.0493827		0.621072
	30	0.00497587	0.000827702	0.00498952	0.000914157	0.00516209	0.000743989		0.00504249
	18	0.0404367	0.00778321	0.0354988	0.00286057	0.0455789	0.00506893		0.0405048
	15	0.00191051	0.000591491	0.00236563	0.000776531	0.00288684	0.000963056		0.00238766
	44	0.384615	0.0177515	0.275482	0.0106247	0.220751	0		0.293616
	40	0.315457	0.0238832	0.337838	0.0205442	0.189753	0.0158428		0.281016
	27	0.0848896	0.0259425	0.0628536	0.0188837	0.0671141	0.0149543		0.0716191
	6	0.15873	0.0199043	0.128535	0.0127213	0.151286	0.0251762		0.146184
	19	0.00229674	0.000209049	0.00187952	9.39673e-05	0.00211332	7.85588e-05		0.00209653
	35	0.000126541	2.0893e-05	7.88022e-05	2.05411e-05	6.79236e-05	2.42715e-05		9.1089e-05
B-evoSpCas9	replicate	1		2		3
	EGFP site	k	(+/-)	k	(+/-)	k	(+/-)		average k
	26	0.0926784	0.00446643	0.111483	0.00745704	0.0884956	0.00509045		0.0975522
	43	0.346021	0.00957843	0.343643	0.0188944	0.306748	0.0141142		0.332137
	1	0.0949668	0.00198411	0.104493	0.00251133	0.095511	0.0031016		0.0983237
	32	0.0520562	0.00428156	0.0494315	0.00200365	0.0415282	0.00415627		0.047672
	5	0.0738007	0.0162852	0.0686342	0.0184658	0.0694927	0.0204277		0.0706425
	9	0.184843	0.0167418	0.162602	0.0140128	0.17301	0.012871		0.173485
	29	0.00718288	0.000973057	0.00714133	0.00113268	0.00845023	0.00264989		0.00759148
	28	0.219298	0.0250077	0.194175	0.0248845	0.215517	0.0236883		0.209663
	23	0.00856751	0.0012816	0.00754831	0.000542991	0.00794218	0.0003545		0.00801933
	3	0.131406	0.0322903	0.151515	0.0261708	0.140056	0.0319736		0.140992
	33	0.0263644	0.00167514	0.022041	0.00186064	0.0272926	0.0035233		0.0252326
	42	0.122399	0.0199254	0.111607	0.0150719	0.103627	0.00923515		0.112544
	30	0.00166528	9.78091e-05	0.0017043	0.000109128	0.00169165	0.000162772		0.00168708
	18	0.00197134	0.000571306	0.00167709	0.000499581	0.00146301	0.000240818		0.00170381
	15	0.000745156	0.000120391	0.00053931	6.92993e-05	0.000525793	0.00015276		0.00060342
	44	0.117233	0.0101703	0.0994036	0.00671913	0.0713776	0.00565518		0.0960048
	40	0.00149414	3.87332e-05	0.00163597	0.000161546	0.00191843	0.000134444		0.00168285
	27	0.036062	0.00841404	0.034002	0.00627783	0.0321027	0.00481283		0.0340556
	6	0.00284779	0.000135273	0.00318817	0.000240693	0.00258873	9.08726e-05		0.00287489
	19	0.00174914	0.000161388	0.00173765	5.2689e-05	0.00148816	3.81801e-05		0.00165832
	35	<0.0001	-	<0.0001	-	<0.0001	-		<0.0001	estimated value
