# Supplementary material for: A cleavage rule for selection of increased-fidelity SpCas9 variants with high efficiency and no detectable off-targets
Source: Nat Commun. 2023 Sep 16;14:5746. doi: 10.1038/s41467-023-41393-5 (PMC10505190; doi:10.1038/s41467-023-41393-5)
Supplement: Supplementary file 12 — Supplementary Data 9 [file 41467_2023_41393_MOESM12_ESM.xlsx]

## Sheet: Figures
Figure 2b									Figure 2e							Figure 3b											Figure 3d								Figure 3g							Figure 4c B-SpCas9-HF1			Figure 4c B-evoSpCas9			Figure 5a
Repeated measures ANOVA summary									Kruskal-Wallis test							Repeated measures ANOVA summary											Repeated measures ANOVA summary								Kruskal-Wallis test							Unpaired t test with Welch's correction			Mann Whitney test			Repeated measures ANOVA summary
Assume sphericity?	No								P value	<0,0001						Assume sphericity?	Yes										Assume sphericity?	No							P value	<0,0001						P value	<0,0001		P value	0.0148		Assume sphericity?	No
F	105.2								Exact or approximate P value?	Approximate						F	74.4										F	12655							Exact or approximate P value?	Approximate						P value summary	****		Exact or approximate P value?	Exact		F	40.48
P value	<0,0001								P value summary	****						P value	<0,0001										P value	<0,0001							P value summary	****						Significantly different (P < 0.05)?	Yes		P value summary	*		P value	<0,0001
P value summary	****								Do the medians vary signif. (P < 0.05)?	Yes						P value summary	****										P value summary	****							Do the medians vary signif. (P < 0.05)?	Yes						One- or two-tailed P value?	Two-tailed		Significantly different (P < 0.05)?	Yes		P value summary	****
Statistically significant (P < 0.05)?	Yes								Number of groups	3						Statistically significant (P < 0.05)?	Yes										Statistically significant (P < 0.05)?	Yes							Number of groups	3						Welch-corrected t, df	t=4,912, df=18,95		One- or two-tailed P value?	Two-tailed		Statistically significant (P < 0.05)?	Yes
Geisser-Greenhouse's epsilon	0.2525								Kruskal-Wallis statistic	115.1						R squared	0.5933										Geisser-Greenhouse's epsilon	0.5388							Kruskal-Wallis statistic	86.49									Sum of ranks in column C,E	133 , 98		Geisser-Greenhouse's epsilon	0.2667
R squared	0.6866																										R squared	0.6613														How big is the difference?			Mann-Whitney U	20		R squared	0.8019
									Data summary							Was the matching effective?																			Data summary							Mean of column B	0.328
Was the matching effective?									Number of treatments (columns)	3						F	4.11										Was the matching effective?								Number of treatments (columns)	3						Mean of column D	0.0521		Difference between medians			Was the matching effective?
F	18.09								Number of values (total)	762						P value	<0,0001										F	4.63							Number of values (total)	147						Difference between means (D - B) ± SEM	-0,2759 ± 0,05616		Median of column C	0,09755, n=9		F	17.5
P value	<0,0001															P value summary	****										P value	<0,0001														95% confidence interval	-0,3934 to -0,1583		Median of column E	0,002289, n=12		P value	<0,0001
P value summary	****								Number of families	1						Is there significant matching (P < 0.05)?	Yes										P value summary	****							Number of families	1						R squared (eta squared)	0.5601		Difference: Actual	-0.09526		P value summary	****
Is there significant matching (P < 0.05)?	Yes								Number of comparisons per family	3						R squared	0.3578										Is there significant matching (P < 0.05)?	Yes							Number of comparisons per family	3									Difference: Hodges-Lehmann	-0.06895		Is there significant matching (P < 0.05)?	Yes
R squared	0.2298								Alpha	0.05																	R squared	0.2387							Alpha	0.05						F test to compare variances						R squared	0.3662
																ANOVA table	SS	DF	MS	F (DFn, DFd)	P value																					F, DFn, Dfd	10,65, 15, 4
ANOVA table	SS	DF	MS	F (DFn, DFd)	P value				Dunn's multiple comparisons test	Mean rank diff,	Significant?	Summary	Adjusted P Value			Treatment (between columns)	13.26	3	4.421	F (3, 153) = 74,40	P<0,0001						ANOVA table	SS	DF	MS	F (DFn, DFd)	P value			Dunn's multiple comparisons test	Mean rank diff,	Significant?	Summary	Adjusted P Value			P value	0.0342					ANOVA table	SS
Treatment (between columns)	90.53	19	4.765	F (4,798, 230,3) = 105,2	P<0,0001				wt vs. suboptimal	250.4	Yes	****	<0,0001	A-B		Individual (between rows)	12.45	51	0.2442	F (51, 153) = 4,110	P<0,0001						Treatment (between columns)	2320	5	464.1	F (2,694, 17456) = 12655	P<0,0001			WT vs. Others	46.15	Yes	****	<0,0001	A-B		P value summary	*					Treatment (between columns)	27098
Individual (between rows)	39.35	48	0.8198	F (48, 912) = 18,09	P<0,0001				wt vs. optimal	450	Yes	****	<0,0001	A-C		Residual (random)	9.091	153	0.05942								Individual (between rows)	1100	6480	0.1698	F (6480, 32400) = 4,630	P<0,0001			WT vs. Optimal	102	Yes	****	<0,0001	A-C		Significantly different (P < 0.05)?	Yes					Individual (between rows)	19524
Residual (random)	41.32	912	0.04531						suboptimal vs. optimal	199.6	Yes	****	<0,0001	B-C		Total	34.81	207									Residual (random)	1188	32400	0.03667					Others vs. Optimal	55.8	Yes	****	<0,0001	B-C								Residual (random)	6695
Total	171.2	979																									Total	4609	38885													Data analyzed						Total	53318
									Test details	Mean rank 1	Mean rank 2	Mean rank diff,	n1	n2		Data summary																			Test details	Mean rank 1	Mean rank 2	Mean rank diff,	n1	n2		Sample size, column B	16
Data summary									wt vs. suboptimal	628.3	377.9	250.4	54	654		Number of treatments (columns)	4										Data summary								WT vs. Others	122.1	75.97	46.15	30	87		Sample size, column D	5					Data summary
Number of treatments (columns)	20								wt vs. optimal	628.3	178.3	450	54	54		Number of subjects (rows)	52										Number of treatments (columns)	6							WT vs. Optimal	122.1	20.17	102	30	30								Number of treatments (columns)	7
Number of subjects (rows)	49								suboptimal vs. optimal	377.9	178.3	199.6	654	54		Number of missing values	0										Number of subjects (rows)	6481							Others vs. Optimal	75.97	20.17	55.8	87	30								Number of subjects (rows)	11
Number of missing values	0															Number of families	1										Number of missing values	0																				Number of missing values	0
Number of families	1															Number of comparisons per family	6										Number of families	1																				Number of families	1
Number of comparisons per family	190															Alpha	0.05										Number of comparisons per family	15																				Number of comparisons per family	6
Alpha	0.05																										Alpha	0.05																				Alpha	0.05
																Tukey's multiple comparisons test	Mean Diff,	95,00% CI of diff,	Below threshold?	Summary	Adjusted P Value
Tukey's multiple comparisons test	Mean Diff,	95,00% CI of diff,	Below threshold?	Summary	Adjusted P Value											WT vs. HF1-plus	0.2558	0,1316 to 0,3799	Yes	****	<0,0001	A-B					Tukey's multiple comparisons test	Mean Diff,	95,00% CI of diff,	Below threshold?	Summary	Adjusted P Value																Dunnett's multiple comparisons test	Mean Diff,
WT vs. Sniper	0.03082	-0,04313 to 0,1048	No	ns	0.9876	A-B										WT vs. HypaR	0.5138	0,3897 to 0,6380	Yes	****	<0,0001	A-C					WT vs. Sniper	-0.006584	-0,01041 to -0,002762	Yes	****	<0,0001	A-B															xCas9 vs. dead SpCas9	33.89
WT vs. Blackjack	0.07245	-0,01638 to 0,1613	No	ns	0.2452	A-C										WT vs. evo	0.6615	0,5374 to 0,7857	Yes	****	<0,0001	A-D					WT vs. e	0.1217	0,1151 to 0,1283	Yes	****	<0,0001	A-C															xCas9 vs. WT SpCas9	-34.32
WT vs. HiFi	0.1127	0,01455 to 0,2108	Yes	*	0.0106	A-D										HF1-plus vs. HypaR	0.2581	0,1339 to 0,3823	Yes	****	<0,0001	B-C					WT vs. HF1	0.272	0,2606 to 0,2833	Yes	****	<0,0001	A-D															xCas9 vs. xCas9-L324R	7.54
WT vs. B-Sniper	0.07612	-0,02211 to 0,1744	No	ns	0.325	A-E										HF1-plus vs. evo	0.4058	0,2816 to 0,5299	Yes	****	<0,0001	B-D					WT vs. Hypa	0.3797	0,3686 to 0,3907	Yes	****	<0,0001	A-E															xCas9 vs. xCas9-I409S	1.204
WT vs. B-HiFi	0.1022	-0,02520 to 0,2297	No	ns	0.2697	A-F										HypaR vs. evo	0.1477	0,02352 to 0,2719	Yes	*	0.0126	C-D					WT vs. evo	0.6929	0,6814 to 0,7045	Yes	****	<0,0001	A-F															xCas9 vs. xCas9-I694M	0.9273
WT vs. e	0.2151	0,09140 to 0,3388	Yes	****	<0,0001	A-G																					Sniper vs. e	0.1283	0,1221 to 0,1345	Yes	****	<0,0001	B-C															xCas9 vs. xCas9-triple mutant	11.88
WT vs. e-plus	0.07714	-0,08620 to 0,2405	No	ns	0.9581	A-H										Test details	Mean 1	Mean 2	Mean Diff,	SE of diff,	n1	n2	q	DF			Sniper vs. HF1	0.2786	0,2675 to 0,2896	Yes	****	<0,0001	B-D
WT vs. HF1-plus	0.1504	-0,02611 to 0,3269	No	ns	0.186	A-I										WT vs. HF1-plus	1	0.7442	0.2558	0.04781	52	52	7.566	153			Sniper vs. Hypa	0.3863	0,3755 to 0,3971	Yes	****	<0,0001	B-E															Test details	Mean 1
WT vs. HF1	0.1665	-0,01086 to 0,3439	No	ns	0.0891	A-J										WT vs. HypaR	1	0.4862	0.5138	0.04781	52	52	15.2	153			Sniper vs. evo	0.6995	0,6877 to 0,7113	Yes	****	<0,0001	B-F															xCas9 vs. dead SpCas9	39.05
WT vs. B-e	0.1812	0,004725 to 0,3577	Yes	*	0.0383	A-K										WT vs. evo	1	0.3385	0.6615	0.04781	52	52	19.57	153			e vs. HF1	0.1502	0,1416 to 0,1589	Yes	****	<0,0001	C-D															xCas9 vs. WT SpCas9	39.05
WT vs. Hypa	0.2682	0,09157 to 0,4448	Yes	***	0.0001	A-L										HF1-plus vs. HypaR	0.7442	0.4862	0.2581	0.04781	52	52	7.635	153			e vs. Hypa	0.258	0,2491 to 0,2668	Yes	****	<0,0001	C-E															xCas9 vs. xCas9-L324R	39.05
WT vs. B-HF1	0.2782	0,07089 to 0,4854	Yes	**	0.0011	A-M										HF1-plus vs. evo	0.7442	0.3385	0.4058	0.04781	52	52	12	153			e vs. evo	0.5712	0,5599 to 0,5825	Yes	****	<0,0001	C-F															xCas9 vs. xCas9-I409S	39.05
WT vs. B-Hypa	0.382	0,1956 to 0,5684	Yes	****	<0,0001	A-N										HypaR vs. evo	0.4862	0.3385	0.1477	0.04781	52	52	4.369	153			HF1 vs. Hypa	0.1077	0,1008 to 0,1146	Yes	****	<0,0001	D-E															xCas9 vs. xCas9-I694M	39.05
WT vs. HypaR	0.5445	0,3271 to 0,7619	Yes	****	<0,0001	A-O																					HF1 vs. evo	0.421	0,4107 to 0,4313	Yes	****	<0,0001	D-F															xCas9 vs. xCas9-triple mutant	39.05
WT vs. B-HypaR	0.6422	0,4309 to 0,8535	Yes	****	<0,0001	A-P																					Hypa vs. evo	0.3133	0,3040 to 0,3225	Yes	****	<0,0001	E-F
WT vs. evo	0.7116	0,5066 to 0,9167	Yes	****	<0,0001	A-Q
WT vs. B-evo	0.8463	0,6762 to 1,016	Yes	****	<0,0001	A-R																					Test details	Mean 1	Mean 2	Mean Diff,	SE of diff,	n1	n2	q
WT vs. B-HeF	0.9163	0,8016 to 1,031	Yes	****	<0,0001	A-S																					WT vs. Sniper	1	1.007	-0.006584	0.001341	6481	6481	6.944
WT vs. HeF	0.9239	0,8144 to 1,033	Yes	****	<0,0001	A-T																					WT vs. e	1	0.8783	0.1217	0.00232	6481	6481	74.19
Sniper vs. Blackjack	0.04163	-0,07200 to 0,1553	No	ns	0.9971	B-C																					WT vs. HF1	1	0.728	0.272	0.003975	6481	6481	96.76
Sniper vs. HiFi	0.08184	0,01385 to 0,1498	Yes	**	0.0056	B-D																					WT vs. Hypa	1	0.6203	0.3797	0.003878	6481	6481	138.5
Sniper vs. B-Sniper	0.04531	-0,04884 to 0,1395	No	ns	0.9505	B-E																					WT vs. evo	1	0.3071	0.6929	0.004058	6481	6481	241.5
Sniper vs. B-HiFi	0.07143	-0,03611 to 0,1790	No	ns	0.5972	B-F																					Sniper vs. e	1.007	0.8783	0.1283	0.002167	6481	6481	83.74
Sniper vs. e	0.1843	0,08444 to 0,2841	Yes	****	<0,0001	B-G																					Sniper vs. HF1	1.007	0.728	0.2786	0.003871	6481	6481	101.8
Sniper vs. e-plus	0.04633	-0,1206 to 0,2132	No	ns	>0,9999	B-H																					Sniper vs. Hypa	1.007	0.6203	0.3863	0.003784	6481	6481	144.4
Sniper vs. HF1-plus	0.1196	-0,06614 to 0,3053	No	ns	0.6499	B-I																					Sniper vs. evo	1.007	0.3071	0.6995	0.004145	6481	6481	238.7
Sniper vs. HF1	0.1357	-0,03670 to 0,3081	No	ns	0.2995	B-J																					e vs. HF1	0.8783	0.728	0.1502	0.003044	6481	6481	69.8
Sniper vs. B-e	0.1504	-0,02254 to 0,3234	No	ns	0.1616	B-K																					e vs. Hypa	0.8783	0.6203	0.258	0.003094	6481	6481	117.9
Sniper vs. Hypa	0.2373	0,06539 to 0,4093	Yes	***	0.0007	B-L																					e vs. evo	0.8783	0.3071	0.5712	0.003966	6481	6481	203.7
Sniper vs. B-HF1	0.2473	0,03547 to 0,4592	Yes	**	0.0085	B-M																					HF1 vs. Hypa	0.728	0.6203	0.1077	0.002423	6481	6481	62.87
Sniper vs. B-Hypa	0.3512	0,1662 to 0,5362	Yes	****	<0,0001	B-N																					HF1 vs. evo	0.728	0.3071	0.421	0.003616	6481	6481	164.6
Sniper vs. HypaR	0.5137	0,3093 to 0,7181	Yes	****	<0,0001	B-O																					Hypa vs. evo	0.6203	0.3071	0.3133	0.003251	6481	6481	136.3
Sniper vs. B-HypaR	0.6114	0,4159 to 0,8070	Yes	****	<0,0001	B-P
Sniper vs. evo	0.6808	0,4902 to 0,8714	Yes	****	<0,0001	B-Q
Sniper vs. B-evo	0.8155	0,6589 to 0,9722	Yes	****	<0,0001	B-R
Sniper vs. B-HeF	0.8855	0,7593 to 1,012	Yes	****	<0,0001	B-S
Sniper vs. HeF	0.8931	0,7736 to 1,012	Yes	****	<0,0001	B-T
Blackjack vs. HiFi	0.0402	-0,07323 to 0,1536	No	ns	0.9981	C-D
Blackjack vs. B-Sniper	0.003673	-0,06770 to 0,07505	No	ns	>0,9999	C-E
Blackjack vs. B-HiFi	0.0298	-0,08866 to 0,1483	No	ns	>0,9999	C-F
Blackjack vs. e	0.1427	0,02018 to 0,2651	Yes	**	0.0088	C-G
Blackjack vs. e-plus	0.004694	-0,1409 to 0,1503	No	ns	>0,9999	C-H
Blackjack vs. HF1-plus	0.07796	-0,06272 to 0,2186	No	ns	0.8523	C-I
Blackjack vs. HF1	0.09408	-0,06390 to 0,2521	No	ns	0.7678	C-J
Blackjack vs. B-e	0.1088	-0,03796 to 0,2555	No	ns	0.4009	C-K
Blackjack vs. Hypa	0.1957	0,007519 to 0,3839	Yes	*	0.0335	C-L
Blackjack vs. B-HF1	0.2057	0,01168 to 0,3998	Yes	*	0.0272	C-M
Blackjack vs. B-Hypa	0.3096	0,1274 to 0,4918	Yes	****	<0,0001	C-N
Blackjack vs. HypaR	0.472	0,2409 to 0,7031	Yes	****	<0,0001	C-O
Blackjack vs. B-HypaR	0.5698	0,3482 to 0,7914	Yes	****	<0,0001	C-P
Blackjack vs. evo	0.6392	0,4139 to 0,8645	Yes	****	<0,0001	C-Q
Blackjack vs. B-evo	0.7739	0,5850 to 0,9628	Yes	****	<0,0001	C-R
Blackjack vs. B-HeF	0.8439	0,6952 to 0,9926	Yes	****	<0,0001	C-S
Blackjack vs. HeF	0.8514	0,7094 to 0,9934	Yes	****	<0,0001	C-T
HiFi vs. B-Sniper	-0.03653	-0,1425 to 0,06945	No	ns	0.9986	D-E
HiFi vs. B-HiFi	-0.01041	-0,09214 to 0,07132	No	ns	>0,9999	D-F
HiFi vs. e	0.1024	0,02960 to 0,1753	Yes	***	0.0005	D-G
HiFi vs. e-plus	-0.03551	-0,1900 to 0,1190	No	ns	>0,9999	D-H
HiFi vs. HF1-plus	0.03776	-0,1367 to 0,2122	No	ns	>0,9999	D-I
HiFi vs. HF1	0.05388	-0,1170 to 0,2248	No	ns	0.9996	D-J
HiFi vs. B-e	0.06857	-0,08777 to 0,2249	No	ns	0.9791	D-K
HiFi vs. Hypa	0.1555	-0,007380 to 0,3184	No	ns	0.077	D-L
HiFi vs. B-HF1	0.1655	-0,04401 to 0,3750	No	ns	0.2938	D-M
HiFi vs. B-Hypa	0.2694	0,09270 to 0,4461	Yes	***	0.0001	D-N
HiFi vs. HypaR	0.4318	0,2264 to 0,6373	Yes	****	<0,0001	D-O
HiFi vs. B-HypaR	0.5296	0,3307 to 0,7285	Yes	****	<0,0001	D-P
HiFi vs. evo	0.599	0,4154 to 0,7826	Yes	****	<0,0001	D-Q
HiFi vs. B-evo	0.7337	0,5809 to 0,8865	Yes	****	<0,0001	D-R
HiFi vs. B-HeF	0.8037	0,6591 to 0,9482	Yes	****	<0,0001	D-S
HiFi vs. HeF	0.8112	0,6799 to 0,9425	Yes	****	<0,0001	D-T
B-Sniper vs. B-HiFi	0.02612	-0,07287 to 0,1251	No	ns	>0,9999	E-F
B-Sniper vs. e	0.139	0,03677 to 0,2412	Yes	***	0.0009	E-G
B-Sniper vs. e-plus	0.00102	-0,1301 to 0,1321	No	ns	>0,9999	E-H
B-Sniper vs. HF1-plus	0.07429	-0,06650 to 0,2151	No	ns	0.8958	E-I
B-Sniper vs. HF1	0.09041	-0,05025 to 0,2311	No	ns	0.6529	E-J
B-Sniper vs. B-e	0.1051	-0,03152 to 0,2417	No	ns	0.337	E-K
B-Sniper vs. Hypa	0.192	0,02014 to 0,3639	Yes	*	0.0149	E-L
B-Sniper vs. B-HF1	0.202	0,02167 to 0,3824	Yes	*	0.0144	E-M
B-Sniper vs. B-Hypa	0.3059	0,1390 to 0,4729	Yes	****	<0,0001	E-N
B-Sniper vs. HypaR	0.4684	0,2591 to 0,6776	Yes	****	<0,0001	E-O
B-Sniper vs. B-HypaR	0.5661	0,3637 to 0,7686	Yes	****	<0,0001	E-P
B-Sniper vs. evo	0.6355	0,4303 to 0,8408	Yes	****	<0,0001	E-Q
B-Sniper vs. B-evo	0.7702	0,5946 to 0,9458	Yes	****	<0,0001	E-R
B-Sniper vs. B-HeF	0.8402	0,6944 to 0,9860	Yes	****	<0,0001	E-S
B-Sniper vs. HeF	0.8478	0,7042 to 0,9913	Yes	****	<0,0001	E-T
B-HiFi vs. e	0.1129	0,04762 to 0,1781	Yes	****	<0,0001	F-G
B-HiFi vs. e-plus	-0.0251	-0,1223 to 0,07206	No	ns	>0,9999	F-H
B-HiFi vs. HF1-plus	0.04816	-0,08888 to 0,1852	No	ns	0.9983	F-I
B-HiFi vs. HF1	0.06429	-0,07067 to 0,1992	No	ns	0.9548	F-J
B-HiFi vs. B-e	0.07898	-0,03219 to 0,1902	No	ns	0.4771	F-K
B-HiFi vs. Hypa	0.1659	0,01351 to 0,3183	Yes	*	0.0202	F-L
B-HiFi vs. B-HF1	0.1759	-0,0002640 to 0,3521	No	ns	0.0507	F-M
B-HiFi vs. B-Hypa	0.2798	0,1294 to 0,4302	Yes	****	<0,0001	F-N
B-HiFi vs. HypaR	0.4422	0,2424 to 0,6421	Yes	****	<0,0001	F-O
B-HiFi vs. B-HypaR	0.54	0,3460 to 0,7340	Yes	****	<0,0001	F-P
B-HiFi vs. evo	0.6094	0,4182 to 0,8006	Yes	****	<0,0001	F-Q
B-HiFi vs. B-evo	0.7441	0,5766 to 0,9115	Yes	****	<0,0001	F-R
B-HiFi vs. B-HeF	0.8141	0,6539 to 0,9743	Yes	****	<0,0001	F-S
B-HiFi vs. HeF	0.8216	0,6689 to 0,9744	Yes	****	<0,0001	F-T
e vs. e-plus	-0.138	-0,2510 to -0,02496	Yes	**	0.0046	G-H
e vs. HF1-plus	-0.06469	-0,2044 to 0,07499	No	ns	0.9649	G-I
e vs. HF1	-0.04857	-0,1864 to 0,08926	No	ns	0.9982	G-J
e vs. B-e	-0.03388	-0,1497 to 0,08198	No	ns	0.9998	G-K
e vs. Hypa	0.05306	-0,09069 to 0,1968	No	ns	0.9968	G-L
e vs. B-HF1	0.06306	-0,1141 to 0,2402	No	ns	0.998	G-M
e vs. B-Hypa	0.1669	0,009755 to 0,3241	Yes	*	0.0267	G-N
e vs. HypaR	0.3294	0,1343 to 0,5245	Yes	****	<0,0001	G-O
e vs. B-HypaR	0.4271	0,2370 to 0,6173	Yes	****	<0,0001	G-P
e vs. evo	0.4965	0,3142 to 0,6789	Yes	****	<0,0001	G-Q
e vs. B-evo	0.6312	0,4711 to 0,7914	Yes	****	<0,0001	G-R
e vs. B-HeF	0.7012	0,5476 to 0,8548	Yes	****	<0,0001	G-S
e vs. HeF	0.7088	0,5606 to 0,8569	Yes	****	<0,0001	G-T
e-plus vs. HF1-plus	0.07327	-0,01949 to 0,1660	No	ns	0.294	H-I
e-plus vs. HF1	0.08939	-0,02018 to 0,1990	No	ns	0.2447	H-J
e-plus vs. B-e	0.1041	0,02128 to 0,1869	Yes	**	0.003	H-K
e-plus vs. Hypa	0.191	0,03652 to 0,3455	Yes	**	0.0039	H-L
e-plus vs. B-HF1	0.201	0,05653 to 0,3455	Yes	***	0.0006	H-M
e-plus vs. B-Hypa	0.3049	0,1624 to 0,4474	Yes	****	<0,0001	H-N
e-plus vs. HypaR	0.4673	0,2649 to 0,6698	Yes	****	<0,0001	H-O
e-plus vs. B-HypaR	0.5651	0,3628 to 0,7674	Yes	****	<0,0001	H-P
e-plus vs. evo	0.6345	0,4340 to 0,8350	Yes	****	<0,0001	H-Q
e-plus vs. B-evo	0.7692	0,5754 to 0,9629	Yes	****	<0,0001	H-R
e-plus vs. B-HeF	0.8392	0,6484 to 1,030	Yes	****	<0,0001	H-S
e-plus vs. HeF	0.8467	0,6642 to 1,029	Yes	****	<0,0001	H-T
HF1-plus vs. HF1	0.01612	-0,06262 to 0,09486	No	ns	>0,9999	I-J
HF1-plus vs. B-e	0.03082	-0,05743 to 0,1191	No	ns	0.9984	I-K
HF1-plus vs. Hypa	0.1178	-0,03955 to 0,2751	No	ns	0.3838	I-L
HF1-plus vs. B-HF1	0.1278	0,01217 to 0,2433	Yes	*	0.0169	I-M
HF1-plus vs. B-Hypa	0.2316	0,08875 to 0,3745	Yes	****	<0,0001	I-N
HF1-plus vs. HypaR	0.3941	0,1943 to 0,5938	Yes	****	<0,0001	I-O
HF1-plus vs. B-HypaR	0.4918	0,2963 to 0,6874	Yes	****	<0,0001	I-P
HF1-plus vs. evo	0.5612	0,3541 to 0,7684	Yes	****	<0,0001	I-Q
HF1-plus vs. B-evo	0.6959	0,4980 to 0,8938	Yes	****	<0,0001	I-R
HF1-plus vs. B-HeF	0.7659	0,5747 to 0,9571	Yes	****	<0,0001	I-S
HF1-plus vs. HeF	0.7735	0,5871 to 0,9598	Yes	****	<0,0001	I-T
HF1 vs. B-e	0.01469	-0,08629 to 0,1157	No	ns	>0,9999	J-K
HF1 vs. Hypa	0.1016	-0,03539 to 0,2387	No	ns	0.3999	J-L
HF1 vs. B-HF1	0.1116	0,008605 to 0,2147	Yes	*	0.0213	J-M
HF1 vs. B-Hypa	0.2155	0,07983 to 0,3512	Yes	****	<0,0001	J-N
HF1 vs. HypaR	0.378	0,2019 to 0,5540	Yes	****	<0,0001	J-O
HF1 vs. B-HypaR	0.4757	0,3026 to 0,6488	Yes	****	<0,0001	J-P
HF1 vs. evo	0.5451	0,3509 to 0,7393	Yes	****	<0,0001	J-Q
HF1 vs. B-evo	0.6798	0,4902 to 0,8694	Yes	****	<0,0001	J-R
HF1 vs. B-HeF	0.7498	0,5600 to 0,9396	Yes	****	<0,0001	J-S
HF1 vs. HeF	0.7573	0,5715 to 0,9432	Yes	****	<0,0001	J-T
B-e vs. Hypa	0.08694	-0,05239 to 0,2263	No	ns	0.7003	K-L
B-e vs. B-HF1	0.09694	-0,02772 to 0,2216	No	ns	0.3191	K-M
B-e vs. B-Hypa	0.2008	0,07839 to 0,3232	Yes	****	<0,0001	K-N
B-e vs. HypaR	0.3633	0,1783 to 0,5482	Yes	****	<0,0001	K-O
B-e vs. B-HypaR	0.461	0,2818 to 0,6402	Yes	****	<0,0001	K-P
B-e vs. evo	0.5304	0,3404 to 0,7204	Yes	****	<0,0001	K-Q
B-e vs. B-evo	0.6651	0,4816 to 0,8486	Yes	****	<0,0001	K-R
B-e vs. B-HeF	0.7351	0,5465 to 0,9237	Yes	****	<0,0001	K-S
B-e vs. HeF	0.7427	0,5576 to 0,9277	Yes	****	<0,0001	K-T
Hypa vs. B-HF1	0.01	-0,1448 to 0,1648	No	ns	>0,9999	L-M
Hypa vs. B-Hypa	0.1139	0,02040 to 0,2074	Yes	**	0.0048	L-N
Hypa vs. HypaR	0.2763	0,1417 to 0,4109	Yes	****	<0,0001	L-O
Hypa vs. B-HypaR	0.3741	0,2166 to 0,5315	Yes	****	<0,0001	L-P
Hypa vs. evo	0.4435	0,2781 to 0,6088	Yes	****	<0,0001	L-Q
Hypa vs. B-evo	0.5782	0,3974 to 0,7589	Yes	****	<0,0001	L-R
Hypa vs. B-HeF	0.6482	0,4659 to 0,8305	Yes	****	<0,0001	L-S
Hypa vs. HeF	0.6557	0,4789 to 0,8325	Yes	****	<0,0001	L-T
B-HF1 vs. B-Hypa	0.1039	-0,03107 to 0,2388	No	ns	0.336	M-N
B-HF1 vs. HypaR	0.2663	0,09611 to 0,4365	Yes	****	<0,0001	M-O
B-HF1 vs. B-HypaR	0.3641	0,1941 to 0,5341	Yes	****	<0,0001	M-P
B-HF1 vs. evo	0.4335	0,2395 to 0,6274	Yes	****	<0,0001	M-Q
B-HF1 vs. B-evo	0.5682	0,3698 to 0,7665	Yes	****	<0,0001	M-R
B-HF1 vs. B-HeF	0.6382	0,4323 to 0,8440	Yes	****	<0,0001	M-S
B-HF1 vs. HeF	0.6457	0,4406 to 0,8508	Yes	****	<0,0001	M-T
B-Hypa vs. HypaR	0.1624	0,05148 to 0,2734	Yes	***	0.0002	N-O
B-Hypa vs. B-HypaR	0.2602	0,1361 to 0,3843	Yes	****	<0,0001	N-P
B-Hypa vs. evo	0.3296	0,1860 to 0,4732	Yes	****	<0,0001	N-Q
B-Hypa vs. B-evo	0.4643	0,3003 to 0,6282	Yes	****	<0,0001	N-R
B-Hypa vs. B-HeF	0.5343	0,3514 to 0,7172	Yes	****	<0,0001	N-S
B-Hypa vs. HeF	0.5418	0,3609 to 0,7228	Yes	****	<0,0001	N-T
HypaR vs. B-HypaR	0.09776	0,01059 to 0,1849	Yes	*	0.0142	O-P
HypaR vs. evo	0.1671	0,03321 to 0,3011	Yes	**	0.0034	O-Q
HypaR vs. B-evo	0.3018	0,1370 to 0,4666	Yes	****	<0,0001	O-R
HypaR vs. B-HeF	0.3718	0,1750 to 0,5687	Yes	****	<0,0001	O-S
HypaR vs. HeF	0.3794	0,1881 to 0,5707	Yes	****	<0,0001	O-T
B-HypaR vs. evo	0.06939	-0,05452 to 0,1933	No	ns	0.8415	P-Q
B-HypaR vs. B-evo	0.2041	0,06811 to 0,3401	Yes	***	0.0002	P-R
B-HypaR vs. B-HeF	0.2741	0,1012 to 0,4470	Yes	****	<0,0001	P-S
B-HypaR vs. HeF	0.2816	0,1024 to 0,4608	Yes	****	<0,0001	P-T
evo vs. B-evo	0.1347	0,01392 to 0,2555	Yes	*	0.0152	Q-R
evo vs. B-HeF	0.2047	0,006982 to 0,4024	Yes	*	0.0352	Q-S
evo vs. HeF	0.2122	0,03367 to 0,3908	Yes	**	0.0067	Q-T
B-evo vs. B-HeF	0.07	-0,07771 to 0,2177	No	ns	0.9568	R-S
B-evo vs. HeF	0.07755	-0,07108 to 0,2262	No	ns	0.9043	R-T
B-HeF vs. HeF	0.007551	-0,07368 to 0,08878	No	ns	>0,9999	S-T
Test details	Mean 1	Mean 2	Mean Diff,	SE of diff,	n1	n2	q	DF
WT vs. Sniper	1	0.9692	0.03082	0.01973	49	49	2.208	48
WT vs. Blackjack	1	0.9276	0.07245	0.02371	49	49	4.322	48
WT vs. HiFi	1	0.8873	0.1127	0.02618	49	49	6.085	48
WT vs. B-Sniper	1	0.9239	0.07612	0.02622	49	49	4.106	48
WT vs. B-HiFi	1	0.8978	0.1022	0.03401	49	49	4.251	48
WT vs. e	1	0.7849	0.2151	0.03301	49	49	9.215	48
WT vs. e-plus	1	0.9229	0.07714	0.04359	49	49	2.503	48
WT vs. HF1-plus	1	0.8496	0.1504	0.04711	49	49	4.515	48
WT vs. HF1	1	0.8335	0.1665	0.04734	49	49	4.975	48
WT vs. B-e	1	0.8188	0.1812	0.0471	49	49	5.441	48
WT vs. Hypa	1	0.7318	0.2682	0.04713	49	49	8.047	48
WT vs. B-HF1	1	0.7218	0.2782	0.05531	49	49	7.112	48
WT vs. B-Hypa	1	0.618	0.382	0.04975	49	49	10.86	48
WT vs. HypaR	1	0.4555	0.5445	0.05802	49	49	13.27	48
WT vs. B-HypaR	1	0.3578	0.6422	0.05639	49	49	16.11	48
WT vs. evo	1	0.2884	0.7116	0.05472	49	49	18.39	48
WT vs. B-evo	1	0.1537	0.8463	0.04541	49	49	26.36	48
WT vs. B-HeF	1	0.08367	0.9163	0.03062	49	49	42.32	48
WT vs. HeF	1	0.07612	0.9239	0.02922	49	49	44.72	48
Sniper vs. Blackjack	0.9692	0.9276	0.04163	0.03032	49	49	1.942	48
Sniper vs. HiFi	0.9692	0.8873	0.08184	0.01814	49	49	6.378	48
Sniper vs. B-Sniper	0.9692	0.9239	0.04531	0.02513	49	49	2.55	48
Sniper vs. B-HiFi	0.9692	0.8978	0.07143	0.0287	49	49	3.52	48
Sniper vs. e	0.9692	0.7849	0.1843	0.02664	49	49	9.781	48
Sniper vs. e-plus	0.9692	0.9229	0.04633	0.04454	49	49	1.471	48
Sniper vs. HF1-plus	0.9692	0.8496	0.1196	0.04957	49	49	3.412	48
Sniper vs. HF1	0.9692	0.8335	0.1357	0.04601	49	49	4.171	48
Sniper vs. B-e	0.9692	0.8188	0.1504	0.04615	49	49	4.609	48
Sniper vs. Hypa	0.9692	0.7318	0.2373	0.04589	49	49	7.314	48
Sniper vs. B-HF1	0.9692	0.7218	0.2473	0.05655	49	49	6.186	48
Sniper vs. B-Hypa	0.9692	0.618	0.3512	0.04938	49	49	10.06	48
Sniper vs. HypaR	0.9692	0.4555	0.5137	0.05455	49	49	13.32	48
Sniper vs. B-HypaR	0.9692	0.3578	0.6114	0.05219	49	49	16.57	48
Sniper vs. evo	0.9692	0.2884	0.6808	0.05086	49	49	18.93	48
Sniper vs. B-evo	0.9692	0.1537	0.8155	0.0418	49	49	27.59	48
Sniper vs. B-HeF	0.9692	0.08367	0.8855	0.03368	49	49	37.19	48
Sniper vs. HeF	0.9692	0.07612	0.8931	0.03187	49	49	39.63	48
Blackjack vs. HiFi	0.9276	0.8873	0.0402	0.03027	49	49	1.878	48
Blackjack vs. B-Sniper	0.9276	0.9239	0.003673	0.01905	49	49	0.2727	48
Blackjack vs. B-HiFi	0.9276	0.8978	0.0298	0.03161	49	49	1.333	48
Blackjack vs. e	0.9276	0.7849	0.1427	0.03268	49	49	6.172	48
Blackjack vs. e-plus	0.9276	0.9229	0.004694	0.03886	49	49	0.1708	48
Blackjack vs. HF1-plus	0.9276	0.8496	0.07796	0.03754	49	49	2.937	48
Blackjack vs. HF1	0.9276	0.8335	0.09408	0.04216	49	49	3.156	48
Blackjack vs. B-e	0.9276	0.8188	0.1088	0.03916	49	49	3.928	48
Blackjack vs. Hypa	0.9276	0.7318	0.1957	0.05022	49	49	5.511	48
Blackjack vs. B-HF1	0.9276	0.7218	0.2057	0.05178	49	49	5.618	48
Blackjack vs. B-Hypa	0.9276	0.618	0.3096	0.04863	49	49	9.003	48
Blackjack vs. HypaR	0.9276	0.4555	0.472	0.06167	49	49	10.82	48
Blackjack vs. B-HypaR	0.9276	0.3578	0.5698	0.05914	49	49	13.63	48
Blackjack vs. evo	0.9276	0.2884	0.6392	0.06012	49	49	15.03	48
Blackjack vs. B-evo	0.9276	0.1537	0.7739	0.05041	49	49	21.71	48
Blackjack vs. B-HeF	0.9276	0.08367	0.8439	0.03969	49	49	30.07	48
Blackjack vs. HeF	0.9276	0.07612	0.8514	0.03789	49	49	31.78	48
HiFi vs. B-Sniper	0.8873	0.9239	-0.03653	0.02828	49	49	1.827	48
HiFi vs. B-HiFi	0.8873	0.8978	-0.01041	0.02181	49	49	0.6748	48
HiFi vs. e	0.8873	0.7849	0.1024	0.01944	49	49	7.453	48
HiFi vs. e-plus	0.8873	0.9229	-0.03551	0.04124	49	49	1.218	48
HiFi vs. HF1-plus	0.8873	0.8496	0.03776	0.04656	49	49	1.147	48
HiFi vs. HF1	0.8873	0.8335	0.05388	0.04561	49	49	1.67	48
HiFi vs. B-e	0.8873	0.8188	0.06857	0.04172	49	49	2.324	48
HiFi vs. Hypa	0.8873	0.7318	0.1555	0.04347	49	49	5.059	48
HiFi vs. B-HF1	0.8873	0.7218	0.1655	0.05591	49	49	4.186	48
HiFi vs. B-Hypa	0.8873	0.618	0.2694	0.04715	49	49	8.08	48
HiFi vs. HypaR	0.8873	0.4555	0.4318	0.05484	49	49	11.14	48
HiFi vs. B-HypaR	0.8873	0.3578	0.5296	0.05309	49	49	14.11	48
HiFi vs. evo	0.8873	0.2884	0.599	0.049	49	49	17.29	48
HiFi vs. B-evo	0.8873	0.1537	0.7337	0.04077	49	49	25.45	48
HiFi vs. B-HeF	0.8873	0.08367	0.8037	0.03858	49	49	29.46	48
HiFi vs. HeF	0.8873	0.07612	0.8112	0.03504	49	49	32.74	48
B-Sniper vs. B-HiFi	0.9239	0.8978	0.02612	0.02642	49	49	1.398	48
B-Sniper vs. e	0.9239	0.7849	0.139	0.02728	49	49	7.205	48
B-Sniper vs. e-plus	0.9239	0.9229	0.00102	0.03499	49	49	0.04124	48
B-Sniper vs. HF1-plus	0.9239	0.8496	0.07429	0.03757	49	49	2.796	48
B-Sniper vs. HF1	0.9239	0.8335	0.09041	0.03754	49	49	3.406	48
B-Sniper vs. B-e	0.9239	0.8188	0.1051	0.03646	49	49	4.077	48
B-Sniper vs. Hypa	0.9239	0.7318	0.192	0.04587	49	49	5.92	48
B-Sniper vs. B-HF1	0.9239	0.7218	0.202	0.04814	49	49	5.936	48
B-Sniper vs. B-Hypa	0.9239	0.618	0.3059	0.04456	49	49	9.71	48
B-Sniper vs. HypaR	0.9239	0.4555	0.4684	0.05585	49	49	11.86	48
B-Sniper vs. B-HypaR	0.9239	0.3578	0.5661	0.05403	49	49	14.82	48
B-Sniper vs. evo	0.9239	0.2884	0.6355	0.05477	49	49	16.41	48
B-Sniper vs. B-evo	0.9239	0.1537	0.7702	0.04687	49	49	23.24	48
B-Sniper vs. B-HeF	0.9239	0.08367	0.8402	0.03891	49	49	30.54	48
B-Sniper vs. HeF	0.9239	0.07612	0.8478	0.03831	49	49	31.3	48
B-HiFi vs. e	0.8978	0.7849	0.1129	0.01741	49	49	9.167	48
B-HiFi vs. e-plus	0.8978	0.9229	-0.0251	0.02593	49	49	1.369	48
B-HiFi vs. HF1-plus	0.8978	0.8496	0.04816	0.03657	49	49	1.862	48
B-HiFi vs. HF1	0.8978	0.8335	0.06429	0.03602	49	49	2.524	48
B-HiFi vs. B-e	0.8978	0.8188	0.07898	0.02967	49	49	3.765	48
B-HiFi vs. Hypa	0.8978	0.7318	0.1659	0.04067	49	49	5.769	48
B-HiFi vs. B-HF1	0.8978	0.7218	0.1759	0.04702	49	49	5.291	48
B-HiFi vs. B-Hypa	0.8978	0.618	0.2798	0.04015	49	49	9.856	48
B-HiFi vs. HypaR	0.8978	0.4555	0.4422	0.05334	49	49	11.73	48
B-HiFi vs. B-HypaR	0.8978	0.3578	0.54	0.05177	49	49	14.75	48
B-HiFi vs. evo	0.8978	0.2884	0.6094	0.05102	49	49	16.89	48
B-HiFi vs. B-evo	0.8978	0.1537	0.7441	0.04469	49	49	23.55	48
B-HiFi vs. B-HeF	0.8978	0.08367	0.8141	0.04276	49	49	26.93	48
B-HiFi vs. HeF	0.8978	0.07612	0.8216	0.04077	49	49	28.5	48
e vs. e-plus	0.7849	0.9229	-0.138	0.03016	49	49	6.47	48
e vs. HF1-plus	0.7849	0.8496	-0.06469	0.03728	49	49	2.454	48
e vs. HF1	0.7849	0.8335	-0.04857	0.03678	49	49	1.867	48
e vs. B-e	0.7849	0.8188	-0.03388	0.03092	49	49	1.55	48
e vs. Hypa	0.7849	0.7318	0.05306	0.03836	49	49	1.956	48
e vs. B-HF1	0.7849	0.7218	0.06306	0.04727	49	49	1.887	48
e vs. B-Hypa	0.7849	0.618	0.1669	0.04195	49	49	5.628	48
e vs. HypaR	0.7849	0.4555	0.3294	0.05206	49	49	8.948	48
e vs. B-HypaR	0.7849	0.3578	0.4271	0.05076	49	49	11.9	48
e vs. evo	0.7849	0.2884	0.4965	0.04867	49	49	14.43	48
e vs. B-evo	0.7849	0.1537	0.6312	0.04274	49	49	20.88	48
e vs. B-HeF	0.7849	0.08367	0.7012	0.04099	49	49	24.2	48
e vs. HeF	0.7849	0.07612	0.7088	0.03954	49	49	25.35	48
e-plus vs. HF1-plus	0.9229	0.8496	0.07327	0.02475	49	49	4.186	48
e-plus vs. HF1	0.9229	0.8335	0.08939	0.02924	49	49	4.323	48
e-plus vs. B-e	0.9229	0.8188	0.1041	0.0221	49	49	6.661	48
e-plus vs. Hypa	0.9229	0.7318	0.191	0.04123	49	49	6.552	48
e-plus vs. B-HF1	0.9229	0.7218	0.201	0.03856	49	49	7.373	48
e-plus vs. B-Hypa	0.9229	0.618	0.3049	0.03802	49	49	11.34	48
e-plus vs. HypaR	0.9229	0.4555	0.4673	0.05403	49	49	12.23	48
e-plus vs. B-HypaR	0.9229	0.3578	0.5651	0.05399	49	49	14.8	48
e-plus vs. evo	0.9229	0.2884	0.6345	0.0535	49	49	16.77	48
e-plus vs. B-evo	0.9229	0.1537	0.7692	0.05171	49	49	21.04	48
e-plus vs. B-HeF	0.9229	0.08367	0.8392	0.05091	49	49	23.31	48
e-plus vs. HeF	0.9229	0.07612	0.8467	0.04871	49	49	24.58	48
HF1-plus vs. HF1	0.8496	0.8335	0.01612	0.02101	49	49	1.085	48
HF1-plus vs. B-e	0.8496	0.8188	0.03082	0.02355	49	49	1.851	48
HF1-plus vs. Hypa	0.8496	0.7318	0.1178	0.04198	49	49	3.967	48
HF1-plus vs. B-HF1	0.8496	0.7218	0.1278	0.03085	49	49	5.857	48
HF1-plus vs. B-Hypa	0.8496	0.618	0.2316	0.03813	49	49	8.591	48
HF1-plus vs. HypaR	0.8496	0.4555	0.3941	0.0533	49	49	10.46	48
HF1-plus vs. B-HypaR	0.8496	0.3578	0.4918	0.05218	49	49	13.33	48
HF1-plus vs. evo	0.8496	0.2884	0.5612	0.05528	49	49	14.36	48
HF1-plus vs. B-evo	0.8496	0.1537	0.6959	0.05281	49	49	18.64	48
HF1-plus vs. B-HeF	0.8496	0.08367	0.7659	0.05102	49	49	21.23	48
HF1-plus vs. HeF	0.8496	0.07612	0.7735	0.04974	49	49	21.99	48
HF1 vs. B-e	0.8335	0.8188	0.01469	0.02695	49	49	0.7711	48
HF1 vs. Hypa	0.8335	0.7318	0.1016	0.03657	49	49	3.931	48
HF1 vs. B-HF1	0.8335	0.7218	0.1116	0.0275	49	49	5.742	48
HF1 vs. B-Hypa	0.8335	0.618	0.2155	0.03621	49	49	8.417	48
HF1 vs. HypaR	0.8335	0.4555	0.378	0.04697	49	49	11.38	48
HF1 vs. B-HypaR	0.8335	0.3578	0.4757	0.0462	49	49	14.56	48
HF1 vs. evo	0.8335	0.2884	0.5451	0.05182	49	49	14.88	48
HF1 vs. B-evo	0.8335	0.1537	0.6798	0.0506	49	49	19	48
HF1 vs. B-HeF	0.8335	0.08367	0.7498	0.05065	49	49	20.94	48
HF1 vs. HeF	0.8335	0.07612	0.7573	0.0496	49	49	21.59	48
B-e vs. Hypa	0.8188	0.7318	0.08694	0.03718	49	49	3.307	48
B-e vs. B-HF1	0.8188	0.7218	0.09694	0.03327	49	49	4.121	48
B-e vs. B-Hypa	0.8188	0.618	0.2008	0.03267	49	49	8.693	48
B-e vs. HypaR	0.8188	0.4555	0.3633	0.04937	49	49	10.41	48
B-e vs. B-HypaR	0.8188	0.3578	0.461	0.04783	49	49	13.63	48
B-e vs. evo	0.8188	0.2884	0.5304	0.05071	49	49	14.79	48
B-e vs. B-evo	0.8188	0.1537	0.6651	0.04898	49	49	19.21	48
B-e vs. B-HeF	0.8188	0.08367	0.7351	0.05033	49	49	20.66	48
B-e vs. HeF	0.8188	0.07612	0.7427	0.04939	49	49	21.26	48
Hypa vs. B-HF1	0.7318	0.7218	0.01	0.04132	49	49	0.3423	48
Hypa vs. B-Hypa	0.7318	0.618	0.1139	0.02495	49	49	6.456	48
Hypa vs. HypaR	0.7318	0.4555	0.2763	0.03592	49	49	10.88	48
Hypa vs. B-HypaR	0.7318	0.3578	0.3741	0.04202	49	49	12.59	48
Hypa vs. evo	0.7318	0.2884	0.4435	0.04413	49	49	14.21	48
Hypa vs. B-evo	0.7318	0.1537	0.5782	0.04824	49	49	16.95	48
Hypa vs. B-HeF	0.7318	0.08367	0.6482	0.04865	49	49	18.84	48
Hypa vs. HeF	0.7318	0.07612	0.6557	0.04718	49	49	19.65	48
B-HF1 vs. B-Hypa	0.7218	0.618	0.1039	0.03601	49	49	4.079	48
B-HF1 vs. HypaR	0.7218	0.4555	0.2663	0.04543	49	49	8.291	48
B-HF1 vs. B-HypaR	0.7218	0.3578	0.3641	0.04538	49	49	11.35	48
B-HF1 vs. evo	0.7218	0.2884	0.4335	0.05176	49	49	11.84	48
B-HF1 vs. B-evo	0.7218	0.1537	0.5682	0.05294	49	49	15.18	48
B-HF1 vs. B-HeF	0.7218	0.08367	0.6382	0.05493	49	49	16.43	48
B-HF1 vs. HeF	0.7218	0.07612	0.6457	0.05474	49	49	16.68	48
B-Hypa vs. HypaR	0.618	0.4555	0.1624	0.02961	49	49	7.758	48
B-Hypa vs. B-HypaR	0.618	0.3578	0.2602	0.03311	49	49	11.11	48
B-Hypa vs. evo	0.618	0.2884	0.3296	0.03832	49	49	12.16	48
B-Hypa vs. B-evo	0.618	0.1537	0.4643	0.04375	49	49	15.01	48
B-Hypa vs. B-HeF	0.618	0.08367	0.5343	0.04881	49	49	15.48	48
B-Hypa vs. HeF	0.618	0.07612	0.5418	0.04829	49	49	15.87	48
HypaR vs. B-HypaR	0.4555	0.3578	0.09776	0.02326	49	49	5.943	48
HypaR vs. evo	0.4555	0.2884	0.1671	0.03574	49	49	6.613	48
HypaR vs. B-evo	0.4555	0.1537	0.3018	0.04398	49	49	9.705	48
HypaR vs. B-HeF	0.4555	0.08367	0.3718	0.05254	49	49	10.01	48
HypaR vs. HeF	0.4555	0.07612	0.3794	0.05104	49	49	10.51	48
B-HypaR vs. evo	0.3578	0.2884	0.06939	0.03307	49	49	2.968	48
B-HypaR vs. B-evo	0.3578	0.1537	0.2041	0.03629	49	49	7.954	48
B-HypaR vs. B-HeF	0.3578	0.08367	0.2741	0.04614	49	49	8.401	48
B-HypaR vs. HeF	0.3578	0.07612	0.2816	0.04782	49	49	8.329	48
evo vs. B-evo	0.2884	0.1537	0.1347	0.03223	49	49	5.91	48
evo vs. B-HeF	0.2884	0.08367	0.2047	0.05276	49	49	5.486	48
evo vs. HeF	0.2884	0.07612	0.2122	0.04766	49	49	6.298	48
B-evo vs. B-HeF	0.1537	0.08367	0.07	0.03942	49	49	2.511	48
B-evo vs. HeF	0.1537	0.07612	0.07755	0.03967	49	49	2.765	48
B-HeF vs. HeF	0.08367	0.07612	0.007551	0.02168	49	49	0.4926	48
[truncated: 10 more columns]

## Sheet: Sup. Figures
Sup. Fig. 2i									Sup. Fig. 3d							Sup. Fig. 10
Repeated measures ANOVA summary									Kruskal-Wallis test							One-way ANOVA, Tukey's multiple comparison test
Assume sphericity?	No								P value	<0,0001
F	108								Exact or approximate P value?	Approximate						VEGFA site 1 OT3										VEGFA site 3 OT3										CCR5 site 11										HPRT38087 site OT3
P value	<0,0001								P value summary	****						ANOVA summary										ANOVA summary										ANOVA summary										ANOVA summary
P value summary	****								Do the medians vary signif. (P < 0.05)?	Yes						F	2.831									F	4.449									F	29.93									F	6.381
Statistically significant (P < 0.05)?	Yes								Number of groups	3						P value	0.0649									P value	0.0159									P value	<0,0001									P value	0.0051
Geisser-Greenhouse's epsilon	0.4903								Kruskal-Wallis statistic	89.53						P value summary	ns									P value summary	*									P value summary	****									P value summary	**
R squared	0.6922															Significant diff. among means (P < 0.05)?	No									Significant diff. among means (P < 0.05)?	Yes									Significant diff. among means (P < 0.05)?	Yes									Significant diff. among means (P < 0.05)?	Yes
									Data summary							R squared	0.5412									R squared	0.6496									R squared	0.9258									R squared	0.7436
Was the matching effective?									Number of treatments (columns)	3
F	6.033								Number of values (total)	297						Brown-Forsythe test										Brown-Forsythe test										Brown-Forsythe test										Brown-Forsythe test
P value	<0,0001															F (DFn, DFd)	0,4497 (5, 12)									F (DFn, DFd)	0,8679 (5, 12)									F (DFn, DFd)	0,6304 (5, 12)									F (DFn, DFd)	1,473 (5, 11)
P value summary	****								Number of families	1						P value	0.8057									P value	0.5301									P value	0.6805									P value	0.2747
Is there significant matching (P < 0.05)?	Yes								Number of comparisons per family	3						P value summary	ns									P value summary	ns									P value summary	ns									P value summary	ns
R squared	0.2097								Alpha	0.05						Are SDs significantly different (P < 0.05)?	No									Are SDs significantly different (P < 0.05)?	No									Are SDs significantly different (P < 0.05)?	No									Are SDs significantly different (P < 0.05)?	No
ANOVA table	SS	DF	MS	F (DFn, DFd)	P value				Dunn's multiple comparisons test	Mean rank diff,	Significant?	Summary	Adjusted P Value			Bartlett's test										Bartlett's test										Bartlett's test										Bartlett's test
Treatment (between columns)	40.11	7	5.73	F (3,432, 164,7) = 108,0	P<0,0001				wt vs. suboptimal	82.55	Yes	****	<0,0001	A-B		Bartlett's statistic (corrected)										Bartlett's statistic (corrected)										Bartlett's statistic (corrected)										Bartlett's statistic (corrected)
Individual (between rows)	15.37	48	0.3202	F (48, 336) = 6,033	P<0,0001				wt vs. optimal	155.6	Yes	****	<0,0001	A-C		P value										P value										P value										P value
Residual (random)	17.83	336	0.05307						suboptimal vs. optimal	73.02	Yes	****	<0,0001	B-C		P value summary										P value summary										P value summary										P value summary
Total	73.32	391														Are SDs significantly different (P < 0.05)?										Are SDs significantly different (P < 0.05)?										Are SDs significantly different (P < 0.05)?										Are SDs significantly different (P < 0.05)?
									Test details	Mean rank 1	Mean rank 2	Mean rank diff,	n1	n2
Data summary									wt vs. suboptimal	229.8	147.3	82.55	54	189		ANOVA table	SS	DF	MS	F (DFn, DFd)	P value					ANOVA table	SS	DF	MS	F (DFn, DFd)	P value					ANOVA table	SS	DF	MS	F (DFn, DFd)	P value					ANOVA table	SS	DF	MS
Number of treatments (columns)	8								wt vs. optimal	229.8	74.25	155.6	54	54		Treatment (between columns)	0.01596	5	0.003192	F (5, 12) = 2,831	P=0,0649					Treatment (between columns)	0.1191	5	0.02383	F (5, 12) = 4,449	P=0,0159					Treatment (between columns)	0.1122	5	0.02245	F (5, 12) = 29,93	P<0,0001					Treatment (between columns)	0.02804	5	0.005608
Number of subjects (rows)	49								suboptimal vs. optimal	147.3	74.25	73.02	189	54		Residual (within columns)	0.01353	12	0.001128							Residual (within columns)	0.06427	12	0.005356							Residual (within columns)	0.009	12	0.00075							Residual (within columns)	0.009667	11	0.0008788
Number of missing values	0															Total	0.02949	17								Total	0.1834	17								Total	0.1212	17								Total	0.03771	16
Number of families	1
Number of comparisons per family	28															Data summary										Data summary										Data summary										Data summary
Alpha	0.05															Number of treatments (columns)	6									Number of treatments (columns)	6									Number of treatments (columns)	6									Number of treatments (columns)	6
																Number of values (total)	18									Number of values (total)	18									Number of values (total)	18									Number of values (total)	17
Tukey's multiple comparisons test	Mean Diff,	95,00% CI of diff,	Below threshold?	Summary	Adjusted P Value
WT vs. Blackjack	0.07245	-0,002662 to 0,1476	No	ns	0.0659	A-B										Number of families	1									Number of families	1									Number of families	1									Number of families	1
WT vs. e-plus	0.07714	-0,06097 to 0,2153	No	ns	0.6428	A-C										Number of comparisons per family	15									Number of comparisons per family	15									Number of comparisons per family	15									Number of comparisons per family	15
WT vs. HF1-plus	0.1504	0,001158 to 0,2997	Yes	*	0.047	A-D										Alpha	0.05									Alpha	0.05									Alpha	0.05									Alpha	0.05
WT vs. Hypa	0.2682	0,1188 to 0,4175	Yes	****	<0,0001	A-E
WT vs. HypaR	0.5445	0,3607 to 0,7283	Yes	****	<0,0001	A-F										Tukey's multiple comparisons test	Mean Diff,	95,00% CI of diff,	Below threshold?	Summary	Adjusted P Value					Tukey's multiple comparisons test	Mean Diff,	95,00% CI of diff,	Below threshold?	Summary	Adjusted P Value					Tukey's multiple comparisons test	Mean Diff,	95,00% CI of diff,	Below threshold?	Summary	Adjusted P Value					Tukey's multiple comparisons test	Mean Diff,	95,00% CI of diff,	Below threshold?
WT vs. evo	0.7116	0,5383 to 0,8850	Yes	****	<0,0001	A-G										B-HypaR RNP vs. evo RNP	-0.03	-0,1221 to 0,06210	No	ns	0.8747	A-B				B-HypaR RNP vs. evo RNP	-0.02333	-0,2240 to 0,1774	No	ns	0.9985	A-B				HeF vs. B-HeF	0.1267	0,05156 to 0,2018	Yes	**	0.0011	A-B				B-HF1 vs. B-Hypa	0.08	-0,002546 to 0,1625	No
WT vs. HeF	0.9243	0,8317 to 1,017	Yes	****	<0,0001	A-H										B-HypaR RNP vs. dead SpCas9	0.05667	-0,03543 to 0,1488	No	ns	0.3636	A-C				B-HypaR RNP vs. dead SpCas9	0.1233	-0,07737 to 0,3240	No	ns	0.3648	A-C				HeF vs. dead SpCas9	0.2133	0,1382 to 0,2884	Yes	****	<0,0001	A-C				B-HF1 vs. dead SpCas9	0.07667	-0,01562 to 0,1690	No
Blackjack vs. e-plus	0.004694	-0,1184 to 0,1278	No	ns	>0,9999	B-C										B-HypaR RNP vs. untreated	0.02333	-0,06877 to 0,1154	No	ns	0.9513	A-D				B-HypaR RNP vs. untreated	0.1733	-0,02737 to 0,3740	No	ns	0.1063	A-D				HeF vs. untreated	0.2067	0,1316 to 0,2818	Yes	****	<0,0001	A-D				B-HF1 vs. untreated	0.12	0,03745 to 0,2025	Yes
Blackjack vs. HF1-plus	0.07796	-0,04099 to 0,1969	No	ns	0.4441	B-D										B-HypaR RNP vs. non-targeted 1	0.04667	-0,04543 to 0,1388	No	ns	0.5551	A-E				B-HypaR RNP vs. non-targeted 1	0.18	-0,02070 to 0,3807	No	ns	0.0887	A-E				HeF vs. non-targeted 1	0.2167	0,1416 to 0,2918	Yes	****	<0,0001	A-E				B-HF1 vs. non-targeted 1	0.08	-0,002546 to 0,1625	No
Blackjack vs. Hypa	0.1957	0,03659 to 0,3548	Yes	**	0.0068	B-E										B-HypaR RNP vs. non-targeted 2	0.04	-0,05210 to 0,1321	No	ns	0.6941	A-F				B-HypaR RNP vs. non-targeted 2	0.1467	-0,05404 to 0,3474	No	ns	0.2123	A-F				HeF vs. non-targeted 2	0.21	0,1349 to 0,2851	Yes	****	<0,0001	A-F				B-HF1 vs. non-targeted 2	0.1167	0,03412 to 0,1992	Yes
Blackjack vs. HypaR	0.472	0,2766 to 0,6674	Yes	****	<0,0001	B-F										evo RNP vs. dead SpCas9	0.08667	-0,005435 to 0,1788	No	ns	0.0695	B-C				evo RNP vs. dead SpCas9	0.1467	-0,05404 to 0,3474	No	ns	0.2123	B-C				B-HeF vs. dead SpCas9	0.08667	0,01156 to 0,1618	Yes	*	0.0209	B-C				B-Hypa vs. dead SpCas9	-0.003333	-0,09562 to 0,08896	No
Blackjack vs. evo	0.6392	0,4487 to 0,8297	Yes	****	<0,0001	B-G										evo RNP vs. untreated	0.05333	-0,03877 to 0,1454	No	ns	0.423	B-D				evo RNP vs. untreated	0.1967	-0,004038 to 0,3974	No	ns	0.056	B-D				B-HeF vs. untreated	0.08	0,004892 to 0,1551	Yes	*	0.0346	B-D				B-Hypa vs. untreated	0.04	-0,04255 to 0,1225	No
Blackjack vs. HeF	0.8518	0,7319 to 0,9718	Yes	****	<0,0001	B-H										evo RNP vs. non-targeted 1	0.07667	-0,01543 to 0,1688	No	ns	0.1257	B-E				evo RNP vs. non-targeted 1	0.2033	0,002629 to 0,4040	Yes	*	0.0464	B-E				B-HeF vs. non-targeted 1	0.09	0,01489 to 0,1651	Yes	*	0.0163	B-E				B-Hypa vs. non-targeted 1	0	-0,08255 to 0,08255	No
e-plus vs. HF1-plus	0.07327	-0,005164 to 0,1517	No	ns	0.0829	C-D										evo RNP vs. non-targeted 2	0.07	-0,02210 to 0,1621	No	ns	0.1833	B-F				evo RNP vs. non-targeted 2	0.17	-0,03070 to 0,3707	No	ns	0.1163	B-F				B-HeF vs. non-targeted 2	0.08333	0,008226 to 0,1584	Yes	*	0.0269	B-F				B-Hypa vs. non-targeted 2	0.03667	-0,04588 to 0,1192	No
e-plus vs. Hypa	0.191	0,06039 to 0,3217	Yes	***	0.0007	C-E										dead SpCas9 vs. untreated	-0.03333	-0,1254 to 0,05877	No	ns	0.8215	C-D				dead SpCas9 vs. untreated	0.05	-0,1507 to 0,2507	No	ns	0.9545	C-D				dead SpCas9 vs. untreated	-0.006667	-0,08177 to 0,06844	No	ns	0.9996	C-D				dead SpCas9 vs. untreated	0.04333	-0,04896 to 0,1356	No
e-plus vs. HypaR	0.4673	0,2962 to 0,6385	Yes	****	<0,0001	C-F										dead SpCas9 vs. non-targeted 1	-0.01	-0,1021 to 0,08210	No	ns	0.9989	C-E				dead SpCas9 vs. non-targeted 1	0.05667	-0,1440 to 0,2574	No	ns	0.9256	C-E				dead SpCas9 vs. non-targeted 1	0.003333	-0,07177 to 0,07844	No	ns	>0,9999	C-E				dead SpCas9 vs. non-targeted 1	0.003333	-0,08896 to 0,09562	No
e-plus vs. evo	0.6345	0,4650 to 0,8040	Yes	****	<0,0001	C-G										dead SpCas9 vs. non-targeted 2	-0.01667	-0,1088 to 0,07543	No	ns	0.9884	C-F				dead SpCas9 vs. non-targeted 2	0.02333	-0,1774 to 0,2240	No	ns	0.9985	C-F				dead SpCas9 vs. non-targeted 2	-0.003333	-0,07844 to 0,07177	No	ns	>0,9999	C-F				dead SpCas9 vs. non-targeted 2	0.04	-0,05229 to 0,1323	No
e-plus vs. HeF	0.8471	0,6926 to 1,002	Yes	****	<0,0001	C-H										untreated vs. non-targeted 1	0.02333	-0,06877 to 0,1154	No	ns	0.9513	D-E				untreated vs. non-targeted 1	0.006667	-0,1940 to 0,2074	No	ns	>0,9999	D-E				untreated vs. non-targeted 1	0.01	-0,06511 to 0,08511	No	ns	0.9972	D-E				untreated vs. non-targeted 1	-0.04	-0,1225 to 0,04255	No
HF1-plus vs. Hypa	0.1178	-0,01525 to 0,2508	No	ns	0.1178	D-E										untreated vs. non-targeted 2	0.01667	-0,07543 to 0,1088	No	ns	0.9884	D-F				untreated vs. non-targeted 2	-0.02667	-0,2274 to 0,1740	No	ns	0.9972	D-F				untreated vs. non-targeted 2	0.003333	-0,07177 to 0,07844	No	ns	>0,9999	D-F				untreated vs. non-targeted 2	-0.003333	-0,08588 to 0,07921	No
HF1-plus vs. HypaR	0.3941	0,2252 to 0,5630	Yes	****	<0,0001	D-F										non-targeted 1 vs. non-targeted 2	-0.006667	-0,09877 to 0,08543	No	ns	0.9998	E-F				non-targeted 1 vs. non-targeted 2	-0.03333	-0,2340 to 0,1674	No	ns	0.9921	E-F				non-targeted 1 vs. non-targeted 2	-0.006667	-0,08177 to 0,06844	No	ns	0.9996	E-F				non-targeted 1 vs. non-targeted 2	0.03667	-0,04588 to 0,1192	No
HF1-plus vs. evo	0.5612	0,3861 to 0,7364	Yes	****	<0,0001	D-G
HF1-plus vs. HeF	0.7739	0,6163 to 0,9314	Yes	****	<0,0001	D-H										Test details	Mean 1	Mean 2	Mean Diff,	SE of diff,	n1	n2	q	DF		Test details	Mean 1	Mean 2	Mean Diff,	SE of diff,	n1	n2	q	DF		Test details	Mean 1	Mean 2	Mean Diff,	SE of diff,	n1	n2	q	DF		Test details	Mean 1	Mean 2	Mean Diff,
Hypa vs. HypaR	0.2763	0,1625 to 0,3901	Yes	****	<0,0001	E-F										B-HypaR RNP vs. evo RNP	0.1033	0.1333	-0.03	0.02742	3	3	1.547	12		B-HypaR RNP vs. evo RNP	0.4867	0.51	-0.02333	0.05975	3	3	0.5522	12		HeF vs. B-HeF	0.2267	0.1	0.1267	0.02236	3	3	8.011	12		B-HF1 vs. B-Hypa	0.1367	0.05667	0.08
Hypa vs. evo	0.4435	0,3036 to 0,5833	Yes	****	<0,0001	E-G										B-HypaR RNP vs. dead SpCas9	0.1033	0.04667	0.05667	0.02742	3	3	2.923	12		B-HypaR RNP vs. dead SpCas9	0.4867	0.3633	0.1233	0.05975	3	3	2.919	12		HeF vs. dead SpCas9	0.2267	0.01333	0.2133	0.02236	3	3	13.49	12		B-HF1 vs. dead SpCas9	0.1367	0.06	0.07667
Hypa vs. HeF	0.6561	0,5064 to 0,8058	Yes	****	<0,0001	E-H										B-HypaR RNP vs. untreated	0.1033	0.08	0.02333	0.02742	3	3	1.203	12		B-HypaR RNP vs. untreated	0.4867	0.3133	0.1733	0.05975	3	3	4.102	12		HeF vs. untreated	0.2267	0.02	0.2067	0.02236	3	3	13.07	12		B-HF1 vs. untreated	0.1367	0.01667	0.12
HypaR vs. evo	0.1671	0,05390 to 0,2804	Yes	***	0.0006	F-G										B-HypaR RNP vs. non-targeted 1	0.1033	0.05667	0.04667	0.02742	3	3	2.407	12		B-HypaR RNP vs. non-targeted 1	0.4867	0.3067	0.18	0.05975	3	3	4.26	12		HeF vs. non-targeted 1	0.2267	0.01	0.2167	0.02236	3	3	13.7	12		B-HF1 vs. non-targeted 1	0.1367	0.05667	0.08
HypaR vs. HeF	0.3798	0,2178 to 0,5418	Yes	****	<0,0001	F-H										B-HypaR RNP vs. non-targeted 2	0.1033	0.06333	0.04	0.02742	3	3	2.063	12		B-HypaR RNP vs. non-targeted 2	0.4867	0.34	0.1467	0.05975	3	3	3.471	12		HeF vs. non-targeted 2	0.2267	0.01667	0.21	0.02236	3	3	13.28	12		B-HF1 vs. non-targeted 2	0.1367	0.02	0.1167
evo vs. HeF	0.2127	0,06148 to 0,3638	Yes	**	0.0012	G-H										evo RNP vs. dead SpCas9	0.1333	0.04667	0.08667	0.02742	3	3	4.47	12		evo RNP vs. dead SpCas9	0.51	0.3633	0.1467	0.05975	3	3	3.471	12		B-HeF vs. dead SpCas9	0.1	0.01333	0.08667	0.02236	3	3	5.481	12		B-Hypa vs. dead SpCas9	0.05667	0.06	-0.003333
																evo RNP vs. untreated	0.1333	0.08	0.05333	0.02742	3	3	2.751	12		evo RNP vs. untreated	0.51	0.3133	0.1967	0.05975	3	3	4.655	12		B-HeF vs. untreated	0.1	0.02	0.08	0.02236	3	3	5.06	12		B-Hypa vs. untreated	0.05667	0.01667	0.04
Test details	Mean 1	Mean 2	Mean Diff,	SE of diff,	n1	n2	q	DF								evo RNP vs. non-targeted 1	0.1333	0.05667	0.07667	0.02742	3	3	3.954	12		evo RNP vs. non-targeted 1	0.51	0.3067	0.2033	0.05975	3	3	4.812	12		B-HeF vs. non-targeted 1	0.1	0.01	0.09	0.02236	3	3	5.692	12		B-Hypa vs. non-targeted 1	0.05667	0.05667	0
WT vs. Blackjack	1	0.9276	0.07245	0.02371	49	49	4.322	48								evo RNP vs. non-targeted 2	0.1333	0.06333	0.07	0.02742	3	3	3.61	12		evo RNP vs. non-targeted 2	0.51	0.34	0.17	0.05975	3	3	4.024	12		B-HeF vs. non-targeted 2	0.1	0.01667	0.08333	0.02236	3	3	5.27	12		B-Hypa vs. non-targeted 2	0.05667	0.02	0.03667
WT vs. e-plus	1	0.9229	0.07714	0.04359	49	49	2.503	48								dead SpCas9 vs. untreated	0.04667	0.08	-0.03333	0.02742	3	3	1.719	12		dead SpCas9 vs. untreated	0.3633	0.3133	0.05	0.05975	3	3	1.183	12		dead SpCas9 vs. untreated	0.01333	0.02	-0.006667	0.02236	3	3	0.4216	12		dead SpCas9 vs. untreated	0.06	0.01667	0.04333
WT vs. HF1-plus	1	0.8496	0.1504	0.04711	49	49	4.515	48								dead SpCas9 vs. non-targeted 1	0.04667	0.05667	-0.01	0.02742	3	3	0.5158	12		dead SpCas9 vs. non-targeted 1	0.3633	0.3067	0.05667	0.05975	3	3	1.341	12		dead SpCas9 vs. non-targeted 1	0.01333	0.01	0.003333	0.02236	3	3	0.2108	12		dead SpCas9 vs. non-targeted 1	0.06	0.05667	0.003333
WT vs. Hypa	1	0.7318	0.2682	0.04713	49	49	8.047	48								dead SpCas9 vs. non-targeted 2	0.04667	0.06333	-0.01667	0.02742	3	3	0.8596	12		dead SpCas9 vs. non-targeted 2	0.3633	0.34	0.02333	0.05975	3	3	0.5522	12		dead SpCas9 vs. non-targeted 2	0.01333	0.01667	-0.003333	0.02236	3	3	0.2108	12		dead SpCas9 vs. non-targeted 2	0.06	0.02	0.04
WT vs. HypaR	1	0.4555	0.5445	0.05802	49	49	13.27	48								untreated vs. non-targeted 1	0.08	0.05667	0.02333	0.02742	3	3	1.203	12		untreated vs. non-targeted 1	0.3133	0.3067	0.006667	0.05975	3	3	0.1578	12		untreated vs. non-targeted 1	0.02	0.01	0.01	0.02236	3	3	0.6325	12		untreated vs. non-targeted 1	0.01667	0.05667	-0.04
WT vs. evo	1	0.2884	0.7116	0.05472	49	49	18.39	48								untreated vs. non-targeted 2	0.08	0.06333	0.01667	0.02742	3	3	0.8596	12		untreated vs. non-targeted 2	0.3133	0.34	-0.02667	0.05975	3	3	0.6311	12		untreated vs. non-targeted 2	0.02	0.01667	0.003333	0.02236	3	3	0.2108	12		untreated vs. non-targeted 2	0.01667	0.02	-0.003333
WT vs. HeF	1	0.07571	0.9243	0.02923	49	49	44.71	48								non-targeted 1 vs. non-targeted 2	0.05667	0.06333	-0.006667	0.02742	3	3	0.3438	12		non-targeted 1 vs. non-targeted 2	0.3067	0.34	-0.03333	0.05975	3	3	0.7889	12		non-targeted 1 vs. non-targeted 2	0.01	0.01667	-0.006667	0.02236	3	3	0.4216	12		non-targeted 1 vs. non-targeted 2	0.05667	0.02	0.03667
Blackjack vs. e-plus	0.9276	0.9229	0.004694	0.03886	49	49	0.1708	48
Blackjack vs. HF1-plus	0.9276	0.8496	0.07796	0.03754	49	49	2.937	48
Blackjack vs. Hypa	0.9276	0.7318	0.1957	0.05022	49	49	5.511	48
Blackjack vs. HypaR	0.9276	0.4555	0.472	0.06167	49	49	10.82	48
Blackjack vs. evo	0.9276	0.2884	0.6392	0.06012	49	49	15.03	48
Blackjack vs. HeF	0.9276	0.07571	0.8518	0.03786	49	49	31.82	48
e-plus vs. HF1-plus	0.9229	0.8496	0.07327	0.02475	49	49	4.186	48
e-plus vs. Hypa	0.9229	0.7318	0.191	0.04123	49	49	6.552	48
e-plus vs. HypaR	0.9229	0.4555	0.4673	0.05403	49	49	12.23	48
e-plus vs. evo	0.9229	0.2884	0.6345	0.0535	49	49	16.77	48
e-plus vs. HeF	0.9229	0.07571	0.8471	0.04877	49	49	24.57	48
HF1-plus vs. Hypa	0.8496	0.7318	0.1178	0.04198	49	49	3.967	48
HF1-plus vs. HypaR	0.8496	0.4555	0.3941	0.0533	49	49	10.46	48
HF1-plus vs. evo	0.8496	0.2884	0.5612	0.05528	49	49	14.36	48
HF1-plus vs. HeF	0.8496	0.07571	0.7739	0.04973	49	49	22.01	48
Hypa vs. HypaR	0.7318	0.4555	0.2763	0.03592	49	49	10.88	48
Hypa vs. evo	0.7318	0.2884	0.4435	0.04413	49	49	14.21	48
Hypa vs. HeF	0.7318	0.07571	0.6561	0.04725	49	49	19.64	48
HypaR vs. evo	0.4555	0.2884	0.1671	0.03574	49	49	6.613	48
HypaR vs. HeF	0.4555	0.07571	0.3798	0.05113	49	49	10.51	48
evo vs. HeF	0.2884	0.07571	0.2127	0.04772	49	49	6.303	48
[truncated: 5 more columns]
