# Supplementary material for: A cleavage rule for selection of increased-fidelity SpCas9 variants with high efficiency and no detectable off-targets
Source: Nat Commun. 2023 Sep 16;14:5746. doi: 10.1038/s41467-023-41393-5 (PMC10505190; doi:10.1038/s41467-023-41393-5)
Supplement: Supplementary file 14 — Source Data [file 41467_2023_41393_MOESM14_ESM.xlsx]

## Sheet: F2a-c, F5d-e, SF2, SF3a-b
dsgRNA plasmid # refers to Supplementary Data file 1/ Target sites/Prep name
Cas9 variant	dSpCas9			WT SpCas9			Sniper SpCas9			B-SpCas9			B-Sniper SpCas9			HiFi SpCas9			B-HiFi SpCas9			eSpCas9			eSpCas9-plus			B-eSpCas9			SpCas9-HF1			SpCas9-HF1-plus			HypaSpCas9			B-HypaSpCas9			B-SpCas9-HF1			HypaR-SpCas9			B-HypaR-SpCas9
sgRNA plasmid #	1584			1584			1584			1584			1584			1584			1584			1584			1584			1584			1584			1584			1584			1584			1584			1584			1584
GFP neg cells %	8.65	9.87	9.88	39.67	41.46	41.91	39.24	39.93	41.9	36.73	36.08	35.92	39.43	38.96	37.88	34.81	37.76	37.95	38.56	40.25	36.24	32.95	36.95	31.04	43.37	39.6	39.64	39.67	40.85	42.77	43.27	43.73	41.83		41.03	42.29	37.44	42.93	38.03	37.87	37.59	32	38.04	42.23	36.76	36.79	34.92	35.52	34.07
mCherry%	81.63	83.12	82.81	85.22	85.89	84.84	82.22	83.18	85.35	84.07	84.42	83.37	84.5	83.94	83.29	82.83	85.4	85.28	85.85	86.34	85.63	81.68	83.8	76.19	85.54	85.03	86.36	86.03	84.53	85.07	84.95	85.73	84.91		85.11	83.96	83.77	85.31	85.47	87.78	86.91	83.43	82.75	85.39	82.37	84.92	83.31	82.69	84.42
Event count	10000	10000	10000	10000	10000	10000	10000	10000	10000	10000	10000	10000	10000	10000	10000	10000	10000	10000	10000	10000	10000	10000	10000	10000	10000	10000	10000	10000	10000	10000	10000	10000	10000		10000	10000	10000	10000	10000	10000	10000	10000	10000	10000	10000	10000	10000	10000	10000
Cas9 variant	dSpCas9			WT SpCas9			Sniper SpCas9			B-SpCas9			B-Sniper SpCas9			HiFi SpCas9			B-HiFi SpCas9			eSpCas9			eSpCas9-plus			B-eSpCas9			SpCas9-HF1			SpCas9-HF1-plus			HypaSpCas9			B-HypaSpCas9			B-SpCas9-HF1			HypaR-SpCas9			B-HypaR-SpCas9
sgRNA plasmid #	1585			1585			1585			1585			1585			1585			1585			1585			1585			1585			1585			1585			1585			1585			1585			1585			1585
GFP neg cells %	7.79	7.96	7.82	55.42	56.19	51.6	56.29	53.53	48.25	44.24	48.95	47.84	55.4	51.55	45.31	48.42	47.93	52.4	55.33	48	42.35	46.24	49.36	50.28	46.03	47.7	45.58	42.81	54.22	52.5	49.58	48.86	49.94	51.31	53.99	51.86	53.58	49.7	49.46	49.06	51.83	49.75	52.58	50.88	51.86	46.2	47.86	47.21	52.8
mCherry%	76.81	77.67	75.11	77.86	77.51	75.37	77.73	78.71	77.91	77.63	80.35	72.58	77.2	78.76	74.99	80.67	80.31	73.87	78.98	79.3	75.14	76.53	78.62	69.21	74.51	74.42	68.83	72.55	83.37	67.07	77.13	79.84	83.08	82.29	84.43	71.07	81.77	79.39	79.34	80.93	82.73	76.7	80.94	80.38	82.77	81.6	82.75	79.6	80.93
Event count	10000	10000	10000	10000	10000	10000	10000	10000	10000	10000	10000	10000	10000	10000	10000	10000	10000	10000	10000	10000	10000	10000	10000	10000	10000	10000	10000	10000	10000	10000	10000	10000	10000	10000	10000	10000	10000	10000	10000	10000	10000	10000	10000	10000	10000	10000	10000	10000	10000
Cas9 variant	dSpCas9			WT SpCas9			Sniper SpCas9			B-SpCas9			B-Sniper SpCas9			HiFi SpCas9			B-HiFi SpCas9			eSpCas9			eSpCas9-plus			B-eSpCas9			SpCas9-HF1			SpCas9-HF1-plus			HypaSpCas9			B-HypaSpCas9			B-SpCas9-HF1			HypaR-SpCas9			B-HypaR-SpCas9
sgRNA plasmid #	8323			8323			8323			8323			8323			8323			8323			8323			8323			8323			8323			8323			8323			8323			8323			8323			8323
GFP neg cells %	11.36	12.17	11.95	47.43	47.53	47.09	47.64	53.28	45.09	46	49.07	49	46.14	43.4	40.45	43.15	53.06	50.3	51.32	47.88	39.1	38.56	46.29	49.8	48.04	49.03	45.11	41.23	49.04	49.09	48.64	46.96	41.36	47.53	49.46	51.26	53.46	52.66	50.12	46.99	49.69	43.5	46.13	50.31	52.04	51.56	52.7	48.49	40.78
mCherry%	62.8	65.44	61.69	77.5	76.81	75.82	70.63	78.28	74.38	79.59	78.29	78.4	68.24	68.16	71.07	78.83	81.76	79.05	74.61	75.61	72.32	73.52	77.61	74.04	73.82	77.05	77.62	77.1	80.87	74.36	74.88	76.03	73.53	82.02	80.54	77.27	71.5	73.96	74.8	82.28	82.73	74.25	73.25	76.84	79.85	80.45	81.95	79.65	68.87
Event count	10090	10135	10157	9956	9968	10000	9969	10029	9980	9902	9994	9925	9969	9995	9980	9950	10022	9979	9984	9998	9934	9968	9982	9953	9972	9932	9966	9962	10003	9847	9947	9893	9973	10006	9991	9946	9999	10000	10035	10001	10007	9917	10011	9968	9970	9988	10020	9905	9994
Cas9 variant	dSpCas9			WT SpCas9			Sniper SpCas9			B-SpCas9			B-Sniper SpCas9			HiFi SpCas9			B-HiFi SpCas9			eSpCas9			eSpCas9-plus			B-eSpCas9			SpCas9-HF1			SpCas9-HF1-plus			HypaSpCas9			B-HypaSpCas9			B-SpCas9-HF1			HypaR-SpCas9			B-HypaR-SpCas9
sgRNA plasmid #	1639			1639			1639			1639			1639			1639			1639			1639			1639			1639			1639			1639			1639			1639			1639			1639			1639
GFP neg cells %	12.48	11.91	11.79	57.09	55.34	55.42	54.56	59.93	58.1	57.94	58.53	55.48	51.21	56.97	58.74	66.64	64.7	64.4	53	59.51	62.72	63.32	62.64	58.58	56.77	60.33	48.44	46.03	61.82	56.59	52.85	57	49.09	56.07	56.41	56.4	49.73	55.59	53.73	44.66	44.18	49.96	47.68	48.64	49.81	43.71	42.94	46.54	36.35
mCherry%	75.72	74.42	77.72	85.65	86.65	83.26	85.38	86.5	86.92	90.42	88.95	87.33	83.26	88.79	91.01	91.82	91.81	89.42	79.8	87.75	90.09	91.55	92.53	90.96	86	89.37	79.95	78.99	92.02	90.11	83.8	86.79	80.69	86.82	87.71	87.98	80.52	85.18	81.35	77.77	76.89	83.43	82	80.92	82.18	78.22	79.19	85.43	81.55
Event count	8168	9552	10000	10000	10000	10000	10000	10000	10000	10000	10000	10000	10000	10000	10000	10000	10000	10000	10000	10000	10000	10000	10000	10000	10000	10000	10000	10000	10000	10000	10000	10000	10000	10000	10000	10000	10000	10000	10000	10000	10000	10000	10000	10000	10000	10000	10000	10000	10000
Cas9 variant	dSpCas9			WT SpCas9			Sniper SpCas9			B-SpCas9			B-Sniper SpCas9			HiFi SpCas9			B-HiFi SpCas9			eSpCas9			eSpCas9-plus			B-eSpCas9			SpCas9-HF1			SpCas9-HF1-plus			HypaSpCas9			B-HypaSpCas9			B-SpCas9-HF1			HypaR-SpCas9			B-HypaR-SpCas9
sgRNA plasmid #	1589			1589			1589			1589			1589			1589			1589			1589			1589			1589			1589			1589			1589			1589			1589			1589			1589
GFP neg cells %	10.34	10.71	10.6	46.58	47.91	47.16	44.73	40.51	42.54	38.83	41.33	44.94	42.53	32.38		33.31	46.52	45.77	45.68	32.35	31.72	34.09	42.19	45.4	48.81	43.54	34.14	40.88	43.62	46.04	43.45	39.75	35.85	41.18	41.68	44.03	46.41	48.2	47.72	42.81	43.83	42.21	43.44	43.07	43.19	46.05	45.99	44.13	35.71
mCherry%	77.75	77.85	74.52	77.53	76.95	76.33	80.71	78.75	74.76	79.77	79.5	76.87	79.9	70.46		75.14	82.51	76.96	82.57	68.97	62.67	76.3	78.01	76.2	83.73	81.67	70.18	80.5	80.6	80.69	82.53	81.28	77.46	80.25	81.81	79.99	79.48	79.58	81.81	79.48	80.18	78.27	81.11	79.54	79.78	78.29	80.08	79.14	78.08
Event count	9962	9965	10063	10042	10009	9977	10184	10228	10184	10210	10201	10198	10130	10296		10435	10289	10252	10221	10408	10483	10467	10373	10335	10308	10319	10599	10475	10482	10394	10345	10551	10577	10649	10507	10514	10280	10332	10392	10543	10487	10482	10453	10667	10614	10504	10423	10421	10756
Cas9 variant	dSpCas9			WT SpCas9			Sniper SpCas9			B-SpCas9			B-Sniper SpCas9			HiFi SpCas9			B-HiFi SpCas9			eSpCas9			eSpCas9-plus			B-eSpCas9			SpCas9-HF1			SpCas9-HF1-plus			HypaSpCas9			B-HypaSpCas9			B-SpCas9-HF1			HypaR-SpCas9			B-HypaR-SpCas9
sgRNA plasmid #	8635			8635			8635			8635			8635			8635			8635			8635			8635			8635			8635			8635			8635			8635			8635			8635			8635
GFP neg cells %	9.63	9.95	9.71	43.97	40.89	43.98	40.27	40.91	42.5	46.05	42.56	41.43	42.9	41.94	42.33	41.36	45.52	46.82	46.76	53.38	39.11	32.62	32.13	39.37	48.55	49.27	33.41	31.62	25.28	43.16	45.04	40.73	36.16	38.67	41.89	44.42	44.72	43.5	40.95	46.35	45.46	45.57	38.85	45.67	47.18	44.51	39.09	40.62	34.52
mCherry%	71.62	70.05	68.73	74.46	73.12	69.21	80.64	81.58	81.94	84.46	81.54	78.45	81.44	80.36	85.33	84.48	84.57	87.59	82.57	86.96	79.29	80.34	78.1	78.66	78.91	78.88	75.28	80.97	72.54	85.28	86.44	83.75	83.13	83.65	86.32	82.05	86.97	86.85	84.96	86.51	86.38	83.47	84.33	87.49	87.85	87	84.01	84.97	87.88
Event count	10000	10000	10000	10000	10000	8562	10000	10000	10000	10000	10000	10000	10000	10000	10000	10000	10000	10000	10000	10000	10000	10000	10000	10000	10000	10180	10000	10000	10000	10000	10000	10000	10000	10000	10000	10000	10000	10000	10000	10000	10000	9533	10000	10000	10000	10000	10000	9317	10000
Cas9 variant	dSpCas9			WT SpCas9			Sniper SpCas9			B-SpCas9			B-Sniper SpCas9			HiFi SpCas9			B-HiFi SpCas9			eSpCas9			eSpCas9-plus			B-eSpCas9			SpCas9-HF1			SpCas9-HF1-plus			HypaSpCas9			B-HypaSpCas9			B-SpCas9-HF1			HypaR-SpCas9			B-HypaR-SpCas9
sgRNA plasmid #	1582			1582			1582			1582			1582			1582			1582			1582			1582			1582			1582			1582			1582			1582			1582			1582			1582
GFP neg cells %	8.29	8.46	7.87	30.12	28.87	29.93	25.97	22.48	24.06	18.97	22.29	20.26	22.2	22.56	22.94	16.69	17.68	19.22	17.83	20.77	18.65	16.55	21.28	21.47	29.8	32.12	30.75	22.83	24.5	24.75	28.67	30.28	27.37	26.65	27.87	27.18	27.03	30.05	30.36	25.45	25.13	26.01	25.72	25.62	29.82	20.64	20.77	22.05	22.61
mCherry%	72.18	72.34	71.29	74.56	75.86	76.35	66.38	66.32	67.67	63.63	66.85	60.61	65.45	67.17	69.78	58.97	64.09	59.78	61.74	64.58	56.37	50.34	66.27	61.76	74.69	77.39	76.82	69.7	69.07	69.71	73.57	72.83	73	72.04	72.09	70.52	73.47	74.54	71.45	72.13	72.75	71.5	68.89	67.76	70.29	65.75	62.84	62.27	65.36
Event count	11100	10000	10000	10000	10000	10000	10000	10000	10000	10000	10000	10000	10000	10000	10000	10000	10000	10000	10000	10000	10000	10000	10000	10000	10000	10000	10000	10000	10000	10000	10000	10000	10000	10000	10000	10000	10000	10000	10000	10000	10000	10000	10000	10000	10000	10000	10000	10000	10000
[truncated: 832 more columns]

## Sheet: F2d-e, SF3c-d
sgRNA plasmid # refers to Supplementary Data file 1/ Target sites/Prep name
Cas9 variant	dSpCas9			WT SpCas9			eSpCas9			SpCas9-HF1			HeFSpCas9			HypaR-SpCas9			evoSpCas9			B-WT SpCas9			B-eSpCas9			B-SpCas9-HF1			B-HeFSpCas9			B-HypaR-SpCas9			B-evoSpCas9			WT SpCas9			eSpCas9			SpCas9-HF1			HeFSpCas9
sgRNA plasmid #	8323			8323			8323			8323			8323			8323			8323			8323			8323			8323			8323			8323			8323			8323MM1			8323MM1			8323MM1			8323MM1
GFP neg cells %	4.13	7.41	7.44	80.03	83.75	86.08	83.01	81.92	82.52	81.28	82.36	80.87	34.43	32.99	31.71	73.1	79.51	79.38	75.53	74.38	72.46	81.68	80.34	81.65	85	81.93	83.71	81.56	85.78	85.26	18.79	19.18	13.05		69.25	74.67	40.74	40.88	43.58	82.22	82.75	83.84	73.7	75.18	72.47	33.33	29.62	35.85	9.52
mCherry%	75.17	81.14	81.87	72.06	75.54	75	65.84	69.85	75.05	75.54	73.08	70.53	62.77	68.88	68.96	74.21	77.52	74.29	65.7	70.23	75.61	82.17	76.17	71.85	66.85	70.13	80.31	79.69	84.78	76.56	68.62	77.68	74.11		78.52	76.24	71.8	79.1	85.68	79.28	78.59	75.82	66.07	71.28	69.03	71.52	72.03	73.33	49.54
Event count	25452	5736	5384	4198	4562	5096	5705	5661	5999	5176	5740	5165	5673	5691	5313	5986	5232	5398	5405	5308	5916	4684	4860	4891	4998	5508	5525	5745	5334	5132	4870	4879	5337	5534	4609	4887	4010	3890	3972	4435	4455	4367	4989	4579	4899	4593	4519	4454	4600
Cas9 variant	dSpCas9			WT SpCas9			eSpCas9			SpCas9-HF1			HeFSpCas9			HypaR-SpCas9			evoSpCas9			B-WT SpCas9			B-eSpCas9			B-SpCas9-HF1			B-HeFSpCas9			B-HypaR-SpCas9			B-evoSpCas9			WT SpCas9			eSpCas9			SpCas9-HF1			HeFSpCas9
sgRNA plasmid #	8641			8641			8641			8641			8641			8641			8641			8641			8641			8641			8641			8641			8641			8641MM1			8641MM1			8641MM1			8641MM1
GFP neg cells %	9.13	9.02	9.68	89.47	88.2	85.92	86.35	82.35	88.39	87.45	86.42	85.15	82.21	72.75	70.55	93.02	90.34	90.48	77.92		71.56	72.99	85.69	87.57	90.67	76.77	72.17	76.76	90.73	89.93	77.39	85.05	77.13	66.77	80.76	83.83	84.31	82.04	83.38	93.2	87.51	89.27	86.26	71.82	85.45	85.95	81.64	83.99	11.06
mCherry%	89.14	90.46	90.32	76.45	74.42	69.23	65.56	64.57	69.92	71.01	69.6	63.79	70.53	60.32	55.04	84.94	82.93	82.26	65.48		50.7	61.54	77.86	79.48	79.61	58.98	59.14	67.05	82.13	79.23	75.67	83.47	74.67	59.95	76.45	79.17	78.91	81.55	84	89.38	81.39	79.85	74.97	59.61	76.65	78.15	75.67	74.73	75.42
Event count	4217	4120	3833	3877	3565	10000	10000	10000	10000	10000	10000	10000	10000	10000	10000	10000	10000	10000	10000		10000	10000	10000	10000	10000	10000	10000	10000	10000	10000	10000	10000	10000	10000	10000	10000	10000	10000	10000	10000	10000	10000	10000	10000	10000	10000	10000	10022	3250
Cas9 variant	dSpCas9			WT SpCas9			eSpCas9			SpCas9-HF1			HeFSpCas9			HypaR-SpCas9			evoSpCas9			B-WT SpCas9			B-eSpCas9			B-SpCas9-HF1			B-HeFSpCas9			B-HypaR-SpCas9			B-evoSpCas9			WT SpCas9			eSpCas9			SpCas9-HF1			HypaR-SpCas9
sgRNA plasmid #	13020			13020			13020			13020			13020			13020			13020			13020			13020			13020			13020			13020			13020			13020MM1			13020MM1			13020MM1			13020MM1
GFP neg cells %	4.99	5.93	5.58	78.85	77.99	79.72	71.14	75.88	78.78	75.07	75.24	71.72	5.45	7.22	6.78	48.87	41.68	33.39	15.09	16.34	26.93	81.03	74.52	70.58	68.58	75.68	78.25	82.1	81.92	76.21	4.57	4.58	4.74	11.17	12.35	8.71	5.59	7.7	6.48	86.25	85.02	83.69	4.24	4.29	4.44	4.91	4.92	4.99	3.83
mCherry%	72.93	74.25	74.77	66.09	64.14	64.26	66.88	71.65	77.61	68.35	64.06	53.5	67.04	71.79	79.07	86.16	76.32	61.37	76.56	73.43	85.06	81.75	65.55	56.69	71.01	80.14	82.28	83.74	76.32	67.13	65.92	79.55	80.22	85.04	76.38	68.2	70.71	75.59	80.38	72.93	68.91	59.28	60.44	69.04	68.04	58.65	59.56	45.26	61.7
Event count	10000	10000	10000	10000	10000	10000	10000	10000	10000	10000	10000	10000	10000	10000	10000	10000	10000	10000	10000	10000	10000	10000	10000	10000	10000	10000	10000	10000	10000	10000	10000	10000	10000	10000	10000	10000	10000	10286	10000	10000	10000	10000	10000	10000	10000	10000	10000	10000	10000
Cas9 variant	dSpCas9			WT SpCas9			eSpCas9			SpCas9-HF1			HeFSpCas9			HypaR-SpCas9			evoSpCas9			B-WT SpCas9			B-eSpCas9			B-SpCas9-HF1			B-HeFSpCas9			B-HypaR-SpCas9			B-evoSpCas9			WT SpCas9			eSpCas9			SpCas9-HF1			HypaR-SpCas9
sgRNA plasmid #	1592			1592			1592			1592			1592			1592			1592			1592			1592			1592			1592			1592			1592			1592MM1			1592MM1			1592MM1			1592MM1
GFP neg cells %	9.36	9.58	10.82	79.31	89.71	89.31	83.6	79.16	75.09	69.72	72.53	73.08	12.05	11.44	10.24	20.09	11.28	11.69	11.52	14.68	16.06	81.61	81.43	80.41	74.22	76	68.94	68.66	74.17	69.43	11.91	11.34	9.16	13.83	12.15	11.56	10.43	10.7	8.51	78.19	83	81.31	13.75	12.46	12.11	13.42	14.71	14.3	11.44
mCherry%	64.21	73.21	76.19	54.65	66.57	28.49	65.8	58.48	49.26	48.12	49.72	48.47	49.13	46.66	32.83	44.62	54.86	52.19	49.84	50.94	49.7	55.63	57.94	55.33	56.48	56.13	46.52	57.21	60.98	60.26	64.91	66.41	49.92	57.54	66.73	68.76	63.67	52.83	42.06	59.46	67.05	68.64	65.75	56.99	42.35	50.16	56.97	57.96	65.31
Event count	10000	10000	10000	10000	10000	2299	10000	10000	10000	10000	10000	10000	10000	10000	10000	5242	10000	10000	10000	10000	10000	10000	10000	10000	10000	10000	10000	10000	10000	10000	10000	10000	10000	10000	10000	10000	10000	10000	10000	10000	10000	10000	10000	10000	10000	10000	10000	10000	10000
Cas9 variant	dSpCas9			WT SpCas9			eSpCas9-plus			SpCas9-HF1-plus			WT SpCas9			eSpCas9-plus			SpCas9-HF1-plus			WT SpCas9			eSpCas9-plus			SpCas9-HF1-plus			WT SpCas9			eSpCas9-plus			SpCas9-HF1-plus			dSpCas9			WT SpCas9			eSpCas9-plus			SpCas9-HF1-plus
sgRNA plasmid #	8323			8323			8323			8323			8323MM1			8323MM1			8323MM1			8323MM2			8323MM2			8323MM2			8323MM3			8323MM3			8323MM3			1582			1582			1582			1582
GFP neg cells %		5.99	6.99	81.31	81.39	83.92	84.28	83.62	84.62	82.54	85.09	79.59	77.65	85.58	82.35	83.32	81.7	80.15	77.55	79.91	81.23	80.38	78.42	78.05	71.58	67.32	69.25	47.76	50.1	53.23	75.48	74.73	77.73	75.78	69.73	68.65	68.14	73.05	74.68	3.41	4.04	4.55	53.25	56.35	55	36.99	38.33	42.12	59.54
mCherry%		88.61	88.47	85.53	88.18	91.99	94.63	94.18	94.26	92.5	96.01	92.65	88.82	94.2	90.57	95.6	94.93	90.99	91.74	95.12	95.9	95.22	92.89	88.64	93.87	90.8	91.42	89.78	92.78	91.74	89.67	91.31	88.2	95.45	92.18	91.46	87.91	94.06	96.07	83.55	85.97	80.21	74.69	83.81	82.69	74	78.6	82.84	74.17
Event count		10000	10000	10000	10000	8654	10000	10000	9961	10000	10000	10000	10000	10000	10000	10000	10000	10000	10000	10000	10000	10000	10000	10000	10000	10000	10000	10000	10000	10000	10000	10000	9394	10000	10000	10000	10000	10000	10000	10000	10000	10000	10000	10000	10000	10000	10000	10000	10000
Cas9 variant	dSpCas9			WT SpCas9			eSpCas9-plus			SpCas9-HF1-plus			WT SpCas9			eSpCas9-plus			SpCas9-HF1-plus			WT SpCas9			eSpCas9-plus			SpCas9-HF1-plus			WT SpCas9			eSpCas9-plus			SpCas9-HF1-plus			dSpCas9			WT SpCas9			eSpCas9-plus			SpCas9-HF1-plus
sgRNA plasmid #	13021			13021			13021			13021			13021MM1			13021MM1			13021MM1			13021MM2			13021MM2			13021MM2			13021MM3			13021MM3			13021MM3			1587			1587			1587			1587
GFP neg cells %	4.37	6.63	4.43	67.79	67.2	67.64	65.46	62.46	63.01	66.7	70.4	69.3	67.29	65.14	66.43	13.71	13.85	10.93	11.01	11.83	12.16	71.19	72.11	68.11	51.49	50.17	51.94	31.27	34.22	35.36	67.69	68	68.06	8.01	8.59	6.79	5.43	6.53	6.74	12.89	10.5	8.03	53.98	53	53.41	50.89	52.21	53.26	51.59
mCherry%	89.03	91.63	89.71	85.83	82.87	84.72	92.52	89.83	87.13	85.47	92.26	92.72	88.18	83.56	81.02	91.25	88.23	80.79	88.98	90.33	91.56	90.55	90.4	81.97	89.83	89.74	86.05	81.81	86.41	87.92	90.9	91.52	89.57	95	94.97	88.23	83.32	90.25	93.44	97.24	96.47	93.11	88.87	91.64	94.12	85.22	91.6	95.38	90.88
Event count	10548	9926	10219	10000	10000	10000	10000	10000	10000	10000	10000	10000	10000	10000	10000	10000	10000	10000	10000	10000	10000	10000	10000	10000	10000	10000	10000	10000	10000	10000	10000	10000	10000	10000	10000	10000	10000	10000	10000	10000	10000	10000	10000	10000	10000	10000	10000	10000	10000
Cas9 variant	dSpCas9			WT SpCas9			WT SpCas9			WT SpCas9			WT SpCas9			Sniper SpCas9			Sniper SpCas9			Sniper SpCas9			Sniper SpCas9			B-SpCas9			B-SpCas9			B-SpCas9			B-SpCas9			B-Sniper SpCas9			B-Sniper SpCas9			B-Sniper SpCas9			B-Sniper SpCas9
sgRNA plasmid #	8632			8632			8632MM1			8632MM2			8632MM3			8632			8632MM1			8632MM2			8632MM3			8632			8632MM1			8632MM2			8632MM3			8632			8632MM1			8632MM2			8632MM3
GFP neg cells %	6.03	7	7.35	92.31	90.05	86.54	81.44	85.29	87.76	89.78	87.78	85.11	82.02	87.32	86.66	85.46	83.07	89	24.28	31.83	29.4	43.85	42.69	49.62	59.53	60.51	46.02	73.19	67.06	76.53	33.48	42.04	31.65	40.09	39.26	44.63	28.48	35.49	34.99	76.97	76.03	81.84	21.24	23.65	27.6	22.29	19.15	24.51	28.87
mCherry%	89.33	93.14	93.09	94.64	93.32	86.31	88.75	92.29	94.3	95.24	94.32	88.89	91.29	94.81	94.89	95.29	94.15	95.51	85.04	88.76	86.53	87.9	88.05	89.93	91.38	92.04	87.47	91.41	90.65	92.24	81.43	86.53	78.01	86.85	87.39	87.18	86.82	91.16	91.73	94.1	92.84	93.78	83.71	85.53	87.94	88.39	88.46	88.93	85.21
Event count	10180	10154	10200	10000	10000	10000	10000	10000	10000	10000	10000	10000	10000	10000	10000	10000	10000	10000	10000	10000	10000	10000	10000	10000	10000	10000	10000	10000	10000	10000	10000	10000	10000	10000	10000	10000	10000	10000	10000	10000	10000	10000	10000	10000	10000	10000	10000	10000	10000
Cas9 variant	dSpCas9			WT SpCas9			eSpCas9-plus			eSpCas9-plus			eSpCas9-plus			eSpCas9-plus			SpCas9-HF1-plus			SpCas9-HF1-plus			SpCas9-HF1-plus			SpCas9-HF1-plus			dSpCas9			WT SpCas9			eSpCas9-plus			eSpCas9-plus			eSpCas9-plus			eSpCas9-plus			SpCas9-HF1-plus
sgRNA plasmid #	8641			8641			8641			8641MM1			8641MM2			8641MM3			8641			8641MM1			8641MM2			8641MM3			1585			1585			1585			1585MM1			1585MM2			1585MM3			1585
GFP neg cells %	5.94	5.88	7.14	85.61	84.66	79.03	83.85	86.72	85.43	85.61	85.07	84.32	84.5	83.7	82.04	78.45	81.81	82.76	88.23	87.86	87.74	85.26	85.35	84.65	85.49	82.67	83.34	80.82	84.85	84.18	5.18	8.82	7.56	78.92	84.42	86.46	81.34	80.45	81.28	86.66	87.75	86.73	85.04	84.65	84.48	88.75	88.18	86.38
mCherry%	92.69	93.9	92.55	93.16	93.15	89.3	92.4	94.86	94.65	94.26	94.83	91.12	93.12	95.09	93.84	94.23	94.27	92.2	92.83	95.62	95.54	95.27	95.46	91.11	93.53	95.03	95.01	93.47	94.48	92.1	92.25	96.17	95.65	92.04	92.66	90.35	90.63	92.72	93.31	95.05	95.77	92.82	90.9	91.13	90.98	93.71	93.9	92.56
Event count	9677	9741	9888	9933	10000	10000	10000	10000	10000	10000	10000	10000	10000	10000	10000	10000	10000	10000	10000	10000	10000	10000	10000	10000	10000	10000	10000	10000	10000	10000	10000	10000	10000	10000	10000	10000	10000	10000	10000	10000	10000	10000	10000	10000	10000	10000	10000	10000
Cas9 variant	dCas9			WT Cas9			Sniper			B-Sniper			HiFi			B-HiFi			WT Cas9			Sniper			B-Sniper			HiFi			B-HiFi			WT Cas9			Sniper			B-Sniper			HiFi			B-HiFi			WT Cas9
sgRNA plasmid #	8323			8323			8323			8323			8323			8323			8323MM1			8323MM1			8323MM1			8323MM1			8323MM1			8323MM2			8323MM2			8323MM2			8323MM2			8323MM2			8323MM3
GFP neg cells %	5.32	5.81	3.84	67.19	68.37	71.03	67.84	66.38	66.77		67.37	64.66	61.64	64	66.13	57.27	64.44	62.9	71.54	68.47	72.83	72.96	68.86	66.81	65.59	60.8	64.36	67.85	64.13	56.38	49.51	55.82	58.45	69.15	66.24	70.65	63.71	63.34	61.37	54.55	53.35	56.08	54.42	55.9	55.25	32.32	33.27	33.17	61.42
mCherry%	69.24	74.36	73.65	75.35	75.69	81.32	75.61	77.79	76.01		85.74	81.91	77.72	76.27	77.86	75.22	86	82.42	75.79	83.66	88.08	86.02	78.83	73.55	78.3	80.47	83.1	88.56	85.38	73.33	74.1	83.1	86.81	78.86	80.1	83.72	75.96	75.25	70.04	68.85	65.29	70.81	61.93	64.24	64.69	59.43	61.52	60.39	70.99
Event count	10000	10000	10000	10000	10000	10000	10000	10000	10000		10000	10000	10000	10000	10000	10000	10000	10000	10000	10000	10000	10000	10000	10000	7727	8928	10000	10000	10000	10000	10000	10000	10000	10000	10000	10000	10000	10000	10000	10000	10000	10000	10000	10000	10000	10000	10000	10000	10000
Cas9 variant	dCas9			WT Cas9			Sniper			B-Sniper			HiFi			WT Cas9			Sniper			B-Sniper			HiFi			WT Cas9			Sniper			B-Sniper			HiFi			WT Cas9			Sniper			B-Sniper			HiFi
sgRNA plasmid #	1582			1582			1582			1582			1582			1582MM1			1582MM1			1582MM1			1582MM1			1582MM2			1582MM2			1582MM2			1582MM2			1582MM3			1582MM3			1582MM3			1582MM3
GFP neg cells %	3.28	3.53	2.87	40.34	48.83	45.8	46.06	46.55	45.69	47.15	44.52	42.84	57.42	56.02	68.3	50.77	30.98	33.23	34.07	41.93	33.97	45.83	44.88	37.8	57.44	53.29	39.14	27.66	24.84	33.55	31.19	28.98	29.08	34.29	41.65	33.38	38.16	34.87	32.37	13.77	12.79	15.65	8.23	8.55	11.23	28.96	15.3	18.21	16.8
mCherry%	79.35	80.15	79.55	75.5	86.83	80.8	79.12	78.15	80.98	86.43	89.26	82.48	89.75	89.33	95.07	87.3	71.79	62.92	71.23	81.09	70.45	89.16	86.96	76.09	93.56	92.9	84.39	73.24	72.74	72.52	73.81	68.19	67.2	83.94	89.75	84.87	74.92	78.4	74.79	70.5	65.27	67.62	66.43	70.63	79.35	93.3	83.86	85.61	80.11
Event count	10442	10000	10000	10000	10000	10000	10000	10000	10000	10000	10000	10000	10000	10000	10000	10000	10000	10000	10000	10000	10000	10000	9004	10000	10000	10000	10000	10000	10000	10000	10000	10000	10000	8514	9004	6403	10000	10000	10000	10000	10000	10000	10000	10000	10000	6085	10000	7796	10000
Cas9 variant	dSpCas9			WT SpCas9			B-evoSpCas9			B-HeFSpCas9			HeFSpCas9			B-evoSpCas9			B-HeFSpCas9			HeFSpCas9			B-evoSpCas9			B-HeFSpCas9			HeFSpCas9			B-evoSpCas9			B-HeFSpCas9			HeFSpCas9			dSpCas9			WT SpCas9			B-HypaR661ASpCas9
sgRNA plasmid #	1584			1584			1584			1584			1584			1584MM1			1584MM1			1584MM1			1584MM2			1584MM2			1584MM2			1584MM3			1584MM3			1584MM3			1582			1582			1582
GFP neg cells %	7.95	8.21	5.44	57.94	58.46	54.37	34.02	36.76	31.11	46.95	41.33	36.47	43.17	46.93	40.59	10.71	11.74	9.42	12.19	11.41	11.05	10.85	10.78	9.42	9.68	11.36	8.38	14.32	12.91	10.18	9.22	10.69	10.88	10.46	11.66	8.31	9.6	12.6	12.59	12.72	11.39	9.48	6.01	6.03	3.59	52	51.33	49.67	43.32
mCherry%	76.13	83.47	86.4	84.92	85.82	78.57	79.14	85.12	87.22	86.02	80.2	72.5	78.18	85.83	88.51	88.61	84.78	78.99	69.67	78.53	84.71	90.17	84.02	79.08	77.29	84.04	88.72	84.32	76.28	71.49	76.88	84.08	86	87.2	84.72	77.88	71.34	76.72	80.97	86.19	84.36	78.35	69.92	81.32	81.04	85.81	81.69	75.13	76.68
Event count	7 613.00	8 347.00	8 640.00	8 492.00	8 582.00	7 857.00	7 914.00	8 512.00	8 722.00	8 602.00	8 020.00	7 250.00	7 818.00	8 583.00	8 851.00	8 861.00	8 478.00	7 899.00	6 967.00	7 853.00	8 471.00	9 017.00	8 402.00	7 908.00	7 729.00	8 404.00	8 872.00	8 432.00	7 628.00	7 149.00	7 688.00	8 408.00	8 600.00	8 720.00	8 472.00	7 788.00	7 134.00	7 672.00	8 097.00	8 619.00	8 436.00	7 835.00	6 992.00	8 132.00	8 104.00	8 581.00	8 169.00	7 513.00	7 668.00
[truncated: 601 more columns]

## Sheet: F3a-b
NGS 2019.12.19
Amplicon	SpCas9 variant	target site	sample no.	replicate	i5 index	i7 index	indel (%)	Indel read count/ Total read count	Transfection efficiency (%)
FANCF 2	WT SpCas9	FANCFsite2	7	1	NGS_i5_S502	NGS_i7_N707	0.863	11800 / 13674	78.88
				2	NGS_i5_S502	NGS_i7_N710	0.8288	9583 / 11563	76.04
				3	NGS_i5_S502	NGS_i7_N711	0.819	15320 / 18705	73.41
FANCF 2	SpCas9-HF1-plus	FANCFsite2	8	1	NGS_i5_S502	NGS_i7_N712	0.8365	16537 / 19769	78.64
				2	NGS_i5_S502	NGS_i7_N714	0.8734	17842 / 20429	83.35
				3	NGS_i5_S502	NGS_i7_N715	0.8673	17689 / 20396	81.77
FANCF 2	HypaR-SpCas9	FANCFsite2	9	1	NGS_i5_S503	NGS_i7_N701	0.8683	22067 / 25415	81.82
				2	NGS_i5_S503	NGS_i7_N702	0.8372	16800 / 20066	78.31
				3	NGS_i5_S503	NGS_i7_N703	0.8333	18123 / 21749	77.91
FANCF 2	evoSpCas9	FANCFsite2	10	1	NGS_i5_S503	NGS_i7_N704	0.8669	16414 / 18935	84.56
				2	NGS_i5_S503	NGS_i7_N705	0.8629	18495 / 21434	83.79
				3	NGS_i5_S503	NGS_i7_N706	0.8873	16297 / 18367	86.94
Beta	WT SpCas9	GT-1	11	1	NGS_i5_S502	NGS_i7_N701	0.7025	21423 / 30495	77.08
				2	NGS_i5_S502	NGS_i7_N702	0.7386	23686 / 32070	78.95
				3	NGS_i5_S502	NGS_i7_N703	0.6096	22255 / 36505	73.7
Beta	SpCas9-HF1-plus	GT-1	12	1	NGS_i5_S502	NGS_i7_N704	0.6411	17761 / 27703	83.5
				2	NGS_i5_S502	NGS_i7_N705	0.6973	10890 / 15618	84.72
				3	NGS_i5_S502	NGS_i7_N706	0.6553	7904 / 12062	81.96
Beta	HypaR-SpCas9	GT-1	13	1	NGS_i5_S502	NGS_i7_N707	0.3275	5692 / 17379	81.73
				2	NGS_i5_S502	NGS_i7_N710	0.2943	3201 / 10878	84.32
				3	NGS_i5_S502	NGS_i7_N711	0.2492	5577 / 22377	81.57
Beta	evoSpCas9	GT-1	14	1	NGS_i5_S502	NGS_i7_N712	0.0288	609 / 21114	84.56
				2	NGS_i5_S502	NGS_i7_N714	0.0326	1352 / 41494	85.67
				3	NGS_i5_S502	NGS_i7_N715	0.0265	647 / 24431	83.67
Beta	WT SpCas9	GT-2	15	1	NGS_i5_S503	NGS_i7_N701	0.4949	14887 / 30078	82.58
				2	NGS_i5_S503	NGS_i7_N702	0.5017	13545 / 26996	84.24
				3	NGS_i5_S503	NGS_i7_N703	0.5495	18242 / 33199	83.63
Beta	SpCas9-HF1-plus	GT-2	16	1	NGS_i5_S503	NGS_i7_N704	0.3947	15426 / 39084	77.64
				2	NGS_i5_S503	NGS_i7_N705	0.4	11877 / 29692	76.2
				3	NGS_i5_S503	NGS_i7_N706	0.4115	14453 / 35123	76.06
Beta	HypaR-SpCas9	GT-2	17	1	NGS_i5_S503	NGS_i7_N707	0.0701	1869 / 26644	75.36
				2	NGS_i5_S503	NGS_i7_N710	0.0665	1322 / 19868	79.16
				3	NGS_i5_S503	NGS_i7_N711	0.0847	1094 / 12915	81.73
Beta	evoSpCas9	GT-2	18	1	NGS_i5_S503	NGS_i7_N712	0.0704	1126 / 15985	87.89
				2	NGS_i5_S503	NGS_i7_N714	0.0732	968 / 13229	87.7
				3	NGS_i5_S503	NGS_i7_N715	0.0717	996 / 13887	86.42
Beta	WT SpCas9	GT-3	19	1	NGS_i5_S505	NGS_i7_N701	0.7048	9762 / 13850	82.55
				2	NGS_i5_S505	NGS_i7_N702	0.7601	9319 / 12260	88.07
				3	NGS_i5_S505	NGS_i7_N703	0.7115	16929 / 23795	85.94
Beta	SpCas9-HF1-plus	GT-3	20	1	NGS_i5_S505	NGS_i7_N704	0.0022	34 / 15519	90.71
				2	NGS_i5_S505	NGS_i7_N705	0.002	45 / 22181	90.23
				3	NGS_i5_S505	NGS_i7_N706	0.0023	46 / 19854	87.5
Beta	HypaR-SpCas9	GT-3	21	1	NGS_i5_S505	NGS_i7_N707	0.0029	61 / 21314	89.46
				2	NGS_i5_S505	NGS_i7_N710	0.0032	58 / 17924	89.63
				3	NGS_i5_S505	NGS_i7_N711	0.0029	73 / 25088	89.74
Beta	evoSpCas9	GT-3	22	1	NGS_i5_S505	NGS_i7_N712	0.0008	13 / 16436	88.9
				2	NGS_i5_S505	NGS_i7_N714	0.001	17 / 16801	89.62
				3	NGS_i5_S505	NGS_i7_N715	0.0008	10 / 11854	91.78
Gamma	WT SpCas9	GT-13	23	1	NGS_i5_S502	NGS_i7_N701	0.5341	7328 / 13721	87.06
				2	NGS_i5_S502	NGS_i7_N702	0.5793	7538 / 13012	87.06
				3	NGS_i5_S502	NGS_i7_N703	0.5755	7848 / 13637	85.88
Gamma	SpCas9-HF1-plus	GT-13	24	1	NGS_i5_S502	NGS_i7_N704	0.3961	6000 / 15149	87.93
				2	NGS_i5_S502	NGS_i7_N705	0.4611	6473 / 14037	88.34
				3	NGS_i5_S502	NGS_i7_N706	0.4353	5916 / 13591	85.36
Gamma	HypaR-SpCas9	GT-13	25	1	NGS_i5_S502	NGS_i7_N707	0.1529	2122 / 13882	87.72
				2	NGS_i5_S502	NGS_i7_N710	0.1454	1418 / 9753	85.1
				3	NGS_i5_S502	NGS_i7_N711	0.1509	1322 / 8763	85.14
Gamma	evoSpCas9	GT-13	26	1	NGS_i5_S502	NGS_i7_N712	0.0134	94 / 7000	87.43
				2	NGS_i5_S502	NGS_i7_N714	0.0176	171 / 9716	88.25
				3	NGS_i5_S502	NGS_i7_N715	0.0142	88 / 6209	88.14
Gamma	WT SpCas9	GT-14	27	1	NGS_i5_S503	NGS_i7_N701	0.4754	6256 / 13159	80.48
				2	NGS_i5_S503	NGS_i7_N702	0.4326	5394 / 12470	81.88
				3	NGS_i5_S503	NGS_i7_N703	0.4613	5570 / 12074	81.21
Gamma	SpCas9-HF1-plus	GT-14	28	1	NGS_i5_S503	NGS_i7_N704	0.5425	6523 / 12023	82.06
				2	NGS_i5_S503	NGS_i7_N705	0.5298	6512 / 12291	82.95
				3	NGS_i5_S503	NGS_i7_N706	0.5422	5657 / 10433	79.15
Gamma	HypaR-SpCas9	GT-14	29	1	NGS_i5_S503	NGS_i7_N707	0.3213	3930 / 12230	76.75
				2	NGS_i5_S503	NGS_i7_N710	0.3319	2946 / 8877	79.64
				3	NGS_i5_S503	NGS_i7_N711	0.3299	4555 / 13806	82.44
Gamma	evoSpCas9	GT-14	30	1	NGS_i5_S503	NGS_i7_N712	0.484	5911 / 12212	84.1
				2	NGS_i5_S503	NGS_i7_N714	0.4665	5570 / 11940	84.79
				3	NGS_i5_S503	NGS_i7_N715	0.4654	5543 / 11911	82.32
Gamma	WT SpCas9	GT-15	31	1	NGS_i5_S505	NGS_i7_N701	0.6935	9544 / 13762	73.9
				2	NGS_i5_S505	NGS_i7_N702	0.5598	5390 / 9629	72.42
				3	NGS_i5_S505	NGS_i7_N703	0.6119	10501 / 17162	71.35
Gamma	SpCas9-HF1-plus	GT-15	32	1	NGS_i5_S505	NGS_i7_N704	0.5102	5548 / 10874	77.15
				2	NGS_i5_S505	NGS_i7_N705	0.4639	6651 / 14336	77.92
				3	NGS_i5_S505	NGS_i7_N706	0.3974	5964 / 15008	74.69
Gamma	HypaR-SpCas9	GT-15	33	1	NGS_i5_S505	NGS_i7_N707	0.4525	8303 / 18350	77.18
				2	NGS_i5_S505	NGS_i7_N710	0.4902	7685 / 15677	85.27
				3	NGS_i5_S505	NGS_i7_N711	0.5068	7558 / 14912	83.49
Gamma	evoSpCas9	GT-15	34	1	NGS_i5_S505	NGS_i7_N712	0.5677	9314 / 16406	85.39
				2	NGS_i5_S505	NGS_i7_N714	0.5804	9629 / 16591	85.08
				3	NGS_i5_S505	NGS_i7_N715	0.594	8555 / 14403	85.23
Gamma	WT SpCas9	GT-16	35	1	NGS_i5_S506	NGS_i7_N701	0.5813	8593 / 14782	78.77
				2	NGS_i5_S506	NGS_i7_N702	0.645	8798 / 13641	83.96
				3	NGS_i5_S506	NGS_i7_N703	0.6545	9137 / 13960	83.69
Gamma	SpCas9-HF1-plus	GT-16	36	1	NGS_i5_S506	NGS_i7_N704	0.3199	4573 / 14294	85.01
				2	NGS_i5_S506	NGS_i7_N705	0.3593	6307 / 17552	86.99
				3	NGS_i5_S506	NGS_i7_N706	0.3667	3788 / 10331	87.43
Gamma	HypaR-SpCas9	GT-16	37	1	NGS_i5_S506	NGS_i7_N707	0.2313	3026 / 13083	75.84
				2	NGS_i5_S506	NGS_i7_N710	0.2481	2939 / 11846	80.01
				3	NGS_i5_S506	NGS_i7_N711	0.2573	3207 / 12462	78.36
Gamma	evoSpCas9	GT-16	38	1	NGS_i5_S506	NGS_i7_N712	0.0975	854 / 8762	86.85
				2	NGS_i5_S506	NGS_i7_N714	0.0971	1060 / 10911	86.32
				3	NGS_i5_S506	NGS_i7_N715	0.0974	1148 / 11781	84.53
Gamma	WT SpCas9	GT-17	39	1	NGS_i5_S507	NGS_i7_N707	0.6193	5914 / 9549	82.28
				2	NGS_i5_S507	NGS_i7_N710	0.6567	8627 / 13136	82.56
				3	NGS_i5_S507	NGS_i7_N711	0.6521	7469 / 11454	83.61
Gamma	SpCas9-HF1-plus	GT-17	40	1	NGS_i5_S507	NGS_i7_N712	0.3914	6635 / 16953	81.83
				2	NGS_i5_S507	NGS_i7_N714	0.3783	7303 / 19303	79.98
				3	NGS_i5_S507	NGS_i7_N715	0.3597	5456 / 15168	75.57
Gamma	HypaR-SpCas9	GT-17	41	1	NGS_i5_S508	NGS_i7_N701	0.0741	613 / 8269	84.76
				2	NGS_i5_S508	NGS_i7_N702	0.0893	1036 / 11600	84.14
				3	NGS_i5_S508	NGS_i7_N703	0.0828	1205 / 14552	85.53
Gamma	evoSpCas9	GT-17	42	1	NGS_i5_S508	NGS_i7_N704	0.0494	991 / 20079	85.38
				2	NGS_i5_S508	NGS_i7_N705	0.0465	1174 / 25235	84.65
				3	NGS_i5_S508	NGS_i7_N706	0.0368	343 / 9316	79.13
Gamma	WT SpCas9	GT-18	43	1	NGS_i5_S508	NGS_i7_N707	0.3853	6534 / 16960	82.93
				2	NGS_i5_S508	NGS_i7_N710	0.4162	6359 / 15278	84.65
				3	NGS_i5_S508	NGS_i7_N711	0.411	6452 / 15700	85.38
Gamma	SpCas9-HF1-plus	GT-18	44	1	NGS_i5_S508	NGS_i7_N712	0.3342	5617 / 16805	87.9
				2	NGS_i5_S508	NGS_i7_N714	0.2848	4372 / 15351	85.27
				3	NGS_i5_S508	NGS_i7_N715	0.2491	4352 / 17473	81.86
Gamma	HypaR-SpCas9	GT-18	45	1	NGS_i5_S510	NGS_i7_N701	0.1623	2407 / 14829	83.34
				2	NGS_i5_S510	NGS_i7_N702	0.2032	3823 / 18815	85.31
				3	NGS_i5_S510	NGS_i7_N703	0.1726	3665 / 21235	85.3
Gamma	evoSpCas9	GT-18	46	1	NGS_i5_S510	NGS_i7_N704	0.0181	219 / 12116	85.09
				2	NGS_i5_S510	NGS_i7_N705	0.0222	370 / 16682	85.61
				3	NGS_i5_S510	NGS_i7_N706	0.0208	302 / 14552	84.12
Gamma	WT SpCas9	GT-19	47	1	NGS_i5_S510	NGS_i7_N707	0.6311	12358 / 19581	79.6
				2	NGS_i5_S510	NGS_i7_N710	0.646	10157 / 15723	78.85
				3	NGS_i5_S510	NGS_i7_N711	0.6428	10552 / 16415	78.47
Gamma	SpCas9-HF1-plus	GT-19	48	1	NGS_i5_S510	NGS_i7_N712	0.3699	5539 / 14974	79.63
				2	NGS_i5_S510	NGS_i7_N714	0.3631	5276 / 14530	78.07
				3	NGS_i5_S510	NGS_i7_N715	0.3537	5706 / 16133	80.33
Gamma	HypaR-SpCas9	GT-19	49	1	NGS_i5_S511	NGS_i7_N701	0.0296	447 / 15102	64.34
				2	NGS_i5_S511	NGS_i7_N702	0.0406	844 / 20796	74.64
				3	NGS_i5_S511	NGS_i7_N703	0.0395	773 / 19565	75.06
Gamma	evoSpCas9	GT-19	50	1	NGS_i5_S511	NGS_i7_N704	0.0645	1063 / 16479	80.01
				2	NGS_i5_S511	NGS_i7_N705	0.0599	1139 / 19005	81.07
				3	NGS_i5_S511	NGS_i7_N706	0.0707	1179 / 16677	81.13
Gamma	WT SpCas9	GT-20	51	1	NGS_i5_S511	NGS_i7_N707	0.439	8640 / 19680	50.76
				2	NGS_i5_S511	NGS_i7_N710	0.467	9104 / 19495	58.31
				3	NGS_i5_S511	NGS_i7_N711	0.4945	7004 / 14163	59.63
Gamma	SpCas9-HF1-plus	GT-20	52	1	NGS_i5_S511	NGS_i7_N712	0.5134	6134 / 11947	70.4
				2	NGS_i5_S511	NGS_i7_N714	0.4726	10155 / 21487	72.54
				3	NGS_i5_S511	NGS_i7_N715	0.4788	8488 / 17727	67.24
Gamma	HypaR-SpCas9	GT-20	53	1	NGS_i5_S513	NGS_i7_N701	0.4714	10110 / 21446	74.15
				2	NGS_i5_S513	NGS_i7_N702	0.4646	11497 / 24744	75.09
				3	NGS_i5_S513	NGS_i7_N703	omitted
Gamma	evoSpCas9	GT-20	54	1	NGS_i5_S513	NGS_i7_N704	0.5016	9692 / 19321	79.22
				2	NGS_i5_S513	NGS_i7_N705	0.4955	11200 / 22602	78.22
				3	NGS_i5_S513	NGS_i7_N706	0.4719	8467 / 17944	74.65
Gamma	WT SpCas9	GT-21	55	1	NGS_i5_S513	NGS_i7_N707	0.3368	4878 / 14485	65.6
				2	NGS_i5_S513	NGS_i7_N710	0.309	4424 / 14319	64.18
				3	NGS_i5_S513	NGS_i7_N711	0.2703	5526 / 20444	57.48
Gamma	SpCas9-HF1-plus	GT-21	56	1	NGS_i5_S513	NGS_i7_N712	0.0229	410 / 17926	65.48
				2	NGS_i5_S513	NGS_i7_N714	0.0257	433 / 16858	66.24
				3	NGS_i5_S513	NGS_i7_N715	0.088	1395 / 15849	66.65
Gamma	HypaR-SpCas9	GT-21	57	1	NGS_i5_S515	NGS_i7_N701	0.0065	116 / 17916	69.3
				2	NGS_i5_S515	NGS_i7_N702	0.0053	93 / 17428	68.73
				3	NGS_i5_S515	NGS_i7_N703	0.0052	93 / 17822	67.51
Gamma	evoSpCas9	GT-21	58	1	NGS_i5_S515	NGS_i7_N704	0.0035	65 / 18770	65.16
				2	NGS_i5_S515	NGS_i7_N705	0.0038	75 / 19632	65.64
				3	NGS_i5_S515	NGS_i7_N706	0.0019	23 / 12393	68.57
Zeta	WT SpCas9	GT-43	59	1	NGS_i5_S502	NGS_i7_N701	0.3176	7402 / 23309	77.05
				2	NGS_i5_S502	NGS_i7_N702	0.2722	5200 / 19102	74.21
				3	NGS_i5_S502	NGS_i7_N703	0.3037	6377 / 20999	74.35
Zeta	SpCas9-HF1-plus	GT-43	60	1	NGS_i5_S502	NGS_i7_N704	0.0847	2010 / 23729	74
				2	NGS_i5_S502	NGS_i7_N705	0.1018	2108 / 20701	78.44
				3	NGS_i5_S502	NGS_i7_N706	0.0903	1385 / 15345	76.09
Zeta	HypaR-SpCas9	GT-43	61	1	NGS_i5_S502	NGS_i7_N707	0.0075	203 / 27232	75.05
				2	NGS_i5_S502	NGS_i7_N710	0.0089	145 / 16377	78.32
				3	NGS_i5_S502	NGS_i7_N711	0.0065	92 / 14242	71.91
Zeta	evoSpCas9	GT-43	62	1	NGS_i5_S502	NGS_i7_N712	0.0032	40 / 12550	83.61
				2	NGS_i5_S502	NGS_i7_N714	0.0015	24 / 16450	79.89
				3	NGS_i5_S502	NGS_i7_N715	0.0011	18 / 16241	82.01
Zeta	WT SpCas9	GT-44	63	1	NGS_i5_S503	NGS_i7_N701	0.7901	14562 / 18431	86.8
				2	NGS_i5_S503	NGS_i7_N702	0.8005	11854 / 14809	89.33
				3	NGS_i5_S503	NGS_i7_N703	0.788	15243 / 19345	88.64
Zeta	SpCas9-HF1-plus	GT-44	64	1	NGS_i5_S503	NGS_i7_N704	0.4412	13240 / 30011	86.93
				2	NGS_i5_S503	NGS_i7_N705	0.4335	9827 / 22670	85.87
				3	NGS_i5_S503	NGS_i7_N706	0.4138	7875 / 19029	84.75
Zeta	HypaR-SpCas9	GT-44	65	1	NGS_i5_S503	NGS_i7_N707	0.1809	4222 / 23333	90.67
				2	NGS_i5_S503	NGS_i7_N710	0.1756	2580 / 14693	90.19
				3	NGS_i5_S503	NGS_i7_N711	0.1815	2942 / 16211	91.12
Zeta	evoSpCas9	GT-44	66	1	NGS_i5_S503	NGS_i7_N712	0.0748	996 / 13322	91.14
				2	NGS_i5_S503	NGS_i7_N714	0.0656	1177 / 17945	91.02
				3	NGS_i5_S503	NGS_i7_N715	0.0631	1032 / 16357	89.14
Zeta	WT SpCas9	GT-45	67	1	NGS_i5_S505	NGS_i7_N701	0.5573	11343 / 20353	86
				2	NGS_i5_S505	NGS_i7_N702	0.3774	6396 / 16948	70.71
				3	NGS_i5_S505	NGS_i7_N703	0.5101	11777 / 23089	81.93
Zeta	SpCas9-HF1-plus	GT-45	68	1	NGS_i5_S505	NGS_i7_N704	0.0204	226 / 11093	88.33
				2	NGS_i5_S505	NGS_i7_N705	0.0211	425 / 20141	87.29
				3	NGS_i5_S505	NGS_i7_N706	0.0169	287 / 17013	85.21
Zeta	HypaR-SpCas9	GT-45	69	1	NGS_i5_S505	NGS_i7_N707	0.0008	14 / 17401	90.7
				2	NGS_i5_S505	NGS_i7_N710	0.0008	19 / 22965	90.79
				3	NGS_i5_S505	NGS_i7_N711	0.0006	12 / 20117	89.51
Zeta	evoSpCas9	GT-45	70	1	NGS_i5_S505	NGS_i7_N712	0.0024	39 / 16492	92.45
				2	NGS_i5_S505	NGS_i7_N714	0.001	19 / 18214	91.44
				3	NGS_i5_S505	NGS_i7_N715	0.0017	31 / 17802	88.76
Zeta	WT SpCas9	GT-46	71	1	NGS_i5_S506	NGS_i7_N701	0.8325	20449 / 24562	88.06
				2	NGS_i5_S506	NGS_i7_N702	0.8145	16070 / 19729	85.96
				3	NGS_i5_S506	NGS_i7_N703	0.7546	11968 / 15860	83.2
Zeta	SpCas9-HF1-plus	GT-46	72	1	NGS_i5_S506	NGS_i7_N704	0.0203	412 / 20253	86.13
				2	NGS_i5_S506	NGS_i7_N705	0.0142	330 / 23192	85.62
				3	NGS_i5_S506	NGS_i7_N706	0.0138	225 / 16298	79.19
Zeta	HypaR-SpCas9	GT-46	73	1	sample loss
				2	NGS_i5_S507	NGS_i7_N702	0.0251	405 / 16147	85.86
				3	NGS_i5_S507	NGS_i7_N703	0.024	488 / 20344	87.29
Zeta	evoSpCas9	GT-46	74	1	NGS_i5_S507	NGS_i7_N704	0.0177	113 / 6386	90.85
				2	NGS_i5_S507	NGS_i7_N705	0.0097	173 / 17875	89.23
				3	NGS_i5_S507	NGS_i7_N706	0.0174	285 / 16388	87.51
Zeta	WT SpCas9	GT-47	75	1	NGS_i5_S507	NGS_i7_N707	0.748	15856 / 21198	75.04
				2	NGS_i5_S507	NGS_i7_N710	0.7521	18691 / 24853	78.45
				3	NGS_i5_S507	NGS_i7_N711	0.7629	17122 / 22442	78.25
Zeta	SpCas9-HF1-plus	GT-47	76	1	NGS_i5_S507	NGS_i7_N712	0.6757	19644 / 29073	75.25
				2	NGS_i5_S507	NGS_i7_N714	0.704	18378 / 26105	72.36
				3	sample loss
Zeta	HypaR-SpCas9	GT-47	77	1	NGS_i5_S508	NGS_i7_N701	0.6751	11007 / 16305	79.13
				2	NGS_i5_S508	NGS_i7_N702	0.6906	11686 / 16921	76.02
				3	NGS_i5_S508	NGS_i7_N703	0.69	14299 / 20722	76.35
Zeta	evoSpCas9	GT-47	78	1	NGS_i5_S508	NGS_i7_N704	0.6064	10697 / 17639	75.79
				2	NGS_i5_S508	NGS_i7_N705	0.6325	13581 / 21472	78.51
				3	NGS_i5_S508	NGS_i7_N706	0.6258	10600 / 16939	78.62
Zeta	WT SpCas9	GT-48	79	1	sample loss
				2	NGS_i5_S508	NGS_i7_N710	0.5382	6764 / 12568	64.05
				3	NGS_i5_S508	NGS_i7_N711	0.5434	11828 / 21767	65.42
Zeta	SpCas9-HF1-plus	GT-48	80	1	NGS_i5_S508	NGS_i7_N712	0.509	11139 / 21885	68.55
				2	NGS_i5_S508	NGS_i7_N714	0.4678	11004 / 23522	68.57
				3	NGS_i5_S508	NGS_i7_N715	0.5212	12101 / 23217	74.27
Zeta	HypaR-SpCas9	GT-48	81	1	sample loss
				2	NGS_i5_S510	NGS_i7_N702	0.6509	9840 / 15117	84.5
				3	NGS_i5_S510	NGS_i7_N703	0.6115	10154 / 16604	81.73
Zeta	evoSpCas9	GT-48	82	1	NGS_i5_S510	NGS_i7_N704	0.2045	1289 / 6303	86.87
				2	NGS_i5_S510	NGS_i7_N705	0.1989	2857 / 14366	85.54
				3	NGS_i5_S510	NGS_i7_N706	0.1808	2527 / 13980	86.33
Zeta	WT SpCas9	GT-49	83	1	NGS_i5_S510	NGS_i7_N707	0.7493	17847 / 23819	82.56
				2	NGS_i5_S510	NGS_i7_N710	0.7161	11922 / 16649	84.22
				3	NGS_i5_S510	NGS_i7_N711	0.7466	15110 / 20239	83.97
Zeta	SpCas9-HF1-plus	GT-49	84	1	NGS_i5_S510	NGS_i7_N712	0.601	10078 / 16769	82.07
				2	NGS_i5_S510	NGS_i7_N714	0.6666	11527 / 17293	83.86
				3	NGS_i5_S510	NGS_i7_N715	0.6421	14277 / 22235	84.9
Zeta	HypaR-SpCas9	GT-49	85	1	NGS_i5_S511	NGS_i7_N701	0.0249	473 / 18978	85.31
				2	NGS_i5_S511	NGS_i7_N702	0.0173	271 / 15673	88.35
				3	NGS_i5_S511	NGS_i7_N703	0.0215	451 / 20987	87.52
Zeta	evoSpCas9	GT-49	86	1	NGS_i5_S511	NGS_i7_N704	0.1	1478 / 14774	88.55
				2	NGS_i5_S511	NGS_i7_N705	0.0987	1676 / 16973	88.31
				3	NGS_i5_S511	NGS_i7_N706	0.0985	1606 / 16309	84.9
Zeta	WT SpCas9	GT-50	87	1	NGS_i5_S511	NGS_i7_N707	0.496	9369 / 18891	66.15
				2	NGS_i5_S511	NGS_i7_N710	0.57	9147 / 16048	72.32
				3	NGS_i5_S511	NGS_i7_N711	0.5865	10578 / 18037	71.19
Zeta	SpCas9-HF1-plus	GT-50	88	1	NGS_i5_S511	NGS_i7_N712	0.4684	5343 / 11406	54.93
				2	NGS_i5_S511	NGS_i7_N714	0.5554	9316 / 16775	66.88
				3	NGS_i5_S511	NGS_i7_N715	0.5095	9294 / 18240	66.21
Zeta	HypaR-SpCas9	GT-50	89	1	NGS_i5_S513	NGS_i7_N701	0.4638	7898 / 17028	62.43
				2	NGS_i5_S513	NGS_i7_N702	0.4371	8829 / 20199	70.59
				3	NGS_i5_S513	NGS_i7_N703	0.4859	7887 / 16232	70
Zeta	evoSpCas9	GT-50	90	1	NGS_i5_S513	NGS_i7_N704	0.4012	6670 / 16627	74.51
				2	NGS_i5_S513	NGS_i7_N705	0.462	15462 / 33465	78.18
				3	NGS_i5_S513	NGS_i7_N706	0.4209	7783 / 18492	73.43
Zeta	WT SpCas9	GT-51	91	1	NGS_i5_S513	NGS_i7_N707	0.6352	13252 / 20864	67.61
				2	NGS_i5_S513	NGS_i7_N710	0.6472	14296 / 22090	70.27
				3	NGS_i5_S513	NGS_i7_N711	0.6738	16502 / 24491	74.64
Zeta	SpCas9-HF1-plus	GT-51	92	1	NGS_i5_S513	NGS_i7_N712	0.5928	11730 / 19789	79.77
				2	NGS_i5_S513	NGS_i7_N714	0.6113	11477 / 18774	77.77
				3	NGS_i5_S513	NGS_i7_N715	0.5903	12606 / 21354	77.39
Zeta	HypaR-SpCas9	GT-51	93	1	NGS_i5_S515	NGS_i7_N701	0.3845	6964 / 18113	72.79
				2	NGS_i5_S515	NGS_i7_N702	0.3497	7663 / 21910	70.45
				3	NGS_i5_S515	NGS_i7_N703	0.3412	8820 / 25849	71.15
Zeta	evoSpCas9	GT-51	94	1	NGS_i5_S515	NGS_i7_N704	0.4893	13692 / 27984	77.62
				2	NGS_i5_S515	NGS_i7_N705	0.5127	15331 / 29905	75.74
				3	NGS_i5_S515	NGS_i7_N706	0.5056	7590 / 15013	#N/A
Eta	WT SpCas9	GT-4	95	1	NGS_i5_S502	NGS_i7_N701	0.4915	20848 / 42419	81.3
				2	NGS_i5_S502	NGS_i7_N702	0.4681	16738 / 35755	80.94
				3	NGS_i5_S502	NGS_i7_N703	0.3956	11961 / 30235	80.94
Eta	SpCas9-HF1-plus	GT-4	96	1	NGS_i5_S502	NGS_i7_N704	0.1733	6290 / 36287	87.01
				2	NGS_i5_S502	NGS_i7_N705	0.2188	5213 / 23829	86.72
				3	NGS_i5_S502	NGS_i7_N706	0.1728	3814 / 22074	86.88
Eta	HypaR-SpCas9	GT-4	97	1	NGS_i5_S502	NGS_i7_N707	0.0117	272 / 23223	86.51
				2	NGS_i5_S502	NGS_i7_N710	0.0125	247 / 19695	84.16
				3	NGS_i5_S502	NGS_i7_N711	0.0108	209 / 19363	84.54
Eta	evoSpCas9	GT-4	98	1	NGS_i5_S502	NGS_i7_N712	0.0038	46 / 12169	89.8
				2	NGS_i5_S502	NGS_i7_N714	0.0032	43 / 13630	89.76
				3	NGS_i5_S502	NGS_i7_N715	0.0047	68 / 14599	89.26
Eta	WT SpCas9	GT-5	99	1	NGS_i5_S503	NGS_i7_N701	0.3833	5505 / 14361	81.42
				2	NGS_i5_S503	NGS_i7_N702	0.3863	5275 / 13654	81.34
				3	NGS_i5_S503	NGS_i7_N703	0.3751	4817 / 12843	81.68
Eta	SpCas9-HF1-plus	GT-5	100	1	NGS_i5_S503	NGS_i7_N704	0.2973	4529 / 15235	78.17
				2	NGS_i5_S503	NGS_i7_N705	0.2773	7843 / 28283	76.54
				3	NGS_i5_S503	NGS_i7_N706	0.2743	3891 / 14183	75.94
Eta	HypaR-SpCas9	GT-5	101	1	NGS_i5_S503	NGS_i7_N707	0.1585	2500 / 15774	86.61
				2	NGS_i5_S503	NGS_i7_N710	0.1751	2403 / 13727	87.05
				3	NGS_i5_S503	NGS_i7_N711	0.1497	2086 / 13936	85.11
Eta	evoSpCas9	GT-5	102	1	NGS_i5_S503	NGS_i7_N712	0.2978	4375 / 14690	84.23
				2	NGS_i5_S503	NGS_i7_N714	0.3484	5509 / 15814	88.08
				3	NGS_i5_S503	NGS_i7_N715	0.3362	5273 / 15682	87.39
Eta	WT SpCas9	GT-6	103	1	NGS_i5_S505	NGS_i7_N701	0.3397	6615 / 19474	63.22
				2	NGS_i5_S505	NGS_i7_N702	0.4029	5781 / 14347	74.79
				3	NGS_i5_S505	NGS_i7_N703	0.3624	7812 / 21558	68.56
Eta	SpCas9-HF1-plus	GT-6	104	1	NGS_i5_S505	NGS_i7_N704	0.3406	4721 / 13860	68.84
				2	NGS_i5_S505	NGS_i7_N705	0.3863	9586 / 24816	72.22
				3	NGS_i5_S505	NGS_i7_N706	0.3784	6619 / 17491	73.65
Eta	HypaR-SpCas9	GT-6	105	1	NGS_i5_S505	NGS_i7_N707	0.2441	4907 / 20104	76.38
				2	NGS_i5_S505	NGS_i7_N710	0.3033	5863 / 19328	80.73
				3	NGS_i5_S505	NGS_i7_N711	0.2882	6404 / 22219	81.38
Eta	evoSpCas9	GT-6	106	1	NGS_i5_S505	NGS_i7_N712	0.0741	1287 / 17373	75.78
				2	NGS_i5_S505	NGS_i7_N714	0.1563	2833 / 18125	76.49
				3	NGS_i5_S505	NGS_i7_N715	0.062	888 / 14322	74.32
Eta	WT SpCas9	GT-7	107	1	NGS_i5_S506	NGS_i7_N701	0.5825	11499 / 19741	77.86
				2	NGS_i5_S506	NGS_i7_N702	0.626	10046 / 16049	81.12
				3	NGS_i5_S506	NGS_i7_N703	0.5695	10860 / 19069	80.97
Eta	SpCas9-HF1-plus	GT-7	108	1	NGS_i5_S506	NGS_i7_N704	0.4695	9200 / 19595	68.81
				2	NGS_i5_S506	NGS_i7_N705	0.4528	9079 / 20053	64.99
				3	NGS_i5_S506	NGS_i7_N706	0.4344	5706 / 13134	54.77
Eta	HypaR-SpCas9	GT-7	109	1	NGS_i5_S506	NGS_i7_N707	0.4416	10780 / 24410	70.06
				2	NGS_i5_S506	NGS_i7_N710	0.4205	5907 / 14049	66.45
				3	NGS_i5_S506	NGS_i7_N711	0.4056	6088 / 15009	70.19
Eta	evoSpCas9	GT-7	110	1	NGS_i5_S506	NGS_i7_N712	0.1251	1541 / 12314	75.59
				2	NGS_i5_S506	NGS_i7_N714	0.1348	1977 / 14664	76.56
				3	NGS_i5_S506	NGS_i7_N715	0.1272	2021 / 15894	76.36
Eta	WT SpCas9	GT-8	111	1	NGS_i5_S507	NGS_i7_N701	0.5193	9439 / 18175	71.72
				2	NGS_i5_S507	NGS_i7_N702	0.5134	8655 / 16857	70.5
				3	NGS_i5_S507	NGS_i7_N703	0.5657	13535 / 23927	70.36
Eta	SpCas9-HF1-plus	GT-8	112	1	NGS_i5_S507	NGS_i7_N704	0.591	4977 / 8421	78.12
				2	NGS_i5_S507	NGS_i7_N705	0.5433	14040 / 25843	78.22
				3	NGS_i5_S507	NGS_i7_N706	0.473	10957 / 23165	76.01
Eta	HypaR-SpCas9	GT-8	113	1	NGS_i5_S508	NGS_i7_N701	0.2609	4698 / 18009	82.76
				2	NGS_i5_S508	NGS_i7_N702	0.2577	5313 / 20615	81.39
				3	NGS_i5_S508	NGS_i7_N703	0.2497	2973 / 11904	82.57
Eta	evoSpCas9	GT-8	114	1	NGS_i5_S508	NGS_i7_N704	0.1516	2948 / 19446	85.3
				2	NGS_i5_S508	NGS_i7_N705	0.174	4655 / 26750	87.06
				3	NGS_i5_S508	NGS_i7_N706	0.151	2577 / 17063	86.07
Eta	WT SpCas9	GT-9	115	1	NGS_i5_S508	NGS_i7_N707	0.7242	12288 / 16967	76.6
				2	NGS_i5_S508	NGS_i7_N710	0.7053	10346 / 14668	77.39
				3	NGS_i5_S508	NGS_i7_N711	0.7075	15875 / 22439	76.5
Eta	SpCas9-HF1-plus	GT-9	116	1	NGS_i5_S508	NGS_i7_N712	0.701	14630 / 20870	77.15
				2	NGS_i5_S508	NGS_i7_N714	0.7197	13492 / 18747	78.77
				3	NGS_i5_S508	NGS_i7_N715	0.7203	15734 / 21845	77.54
Eta	HypaR-SpCas9	GT-9	117	1	NGS_i5_S510	NGS_i7_N701	0.6326	11980 / 18937	82.07
				2	NGS_i5_S510	NGS_i7_N702	0.7681	15903 / 20705	83.53
				3	NGS_i5_S510	NGS_i7_N703	0.7762	17351 / 22354	85.17
Eta	evoSpCas9	GT-9	118	1	NGS_i5_S510	NGS_i7_N704	0.7044	13303 / 18885	83.64
				2	NGS_i5_S510	NGS_i7_N705	0.7077	11053 / 15619	83.93
				3	NGS_i5_S510	NGS_i7_N706	0.6587	9024 / 13699	83.46
Eta	WT SpCas9	GT-10	119	1	NGS_i5_S510	NGS_i7_N707	0.7341	26551 / 36169	80.97
				2	NGS_i5_S510	NGS_i7_N710	0.6793	24321 / 35805	80
				3	NGS_i5_S510	NGS_i7_N711	0.7208	17830 / 24737	79.65
Eta	SpCas9-HF1-plus	GT-10	120	1	NGS_i5_S510	NGS_i7_N712	0.1938	5037 / 25992	75.85
				2	NGS_i5_S510	NGS_i7_N714	0.1768	4436 / 25088	78.31
				3	NGS_i5_S510	NGS_i7_N715	0.2161	6670 / 30868	75.6
Eta	HypaR-SpCas9	GT-10	121	1	NGS_i5_S511	NGS_i7_N701	0.0952	1629 / 17112	80.67
				2	NGS_i5_S511	NGS_i7_N702	0.1369	2235 / 16320	82.87
				3	NGS_i5_S511	NGS_i7_N703	0.3022	5994 / 19834	82.41
Eta	evoSpCas9	GT-10	122	1	NGS_i5_S511	NGS_i7_N704	0.0372	489 / 13143	82.2
				2	NGS_i5_S511	NGS_i7_N705	0.0703	1249 / 17779	81.93
				3	NGS_i5_S511	NGS_i7_N706	0.0449	486 / 10813	80.8
Eta	WT SpCas9	GT-11	123	1	NGS_i5_S511	NGS_i7_N707	0.5632	13051 / 23172	61.74
				2	NGS_i5_S511	NGS_i7_N710	0.4966	7160 / 14417	61.39
				3	NGS_i5_S511	NGS_i7_N711	0.6463	14494 / 22427	68.28
Eta	SpCas9-HF1-plus	GT-11	124	1	NGS_i5_S511	NGS_i7_N712	0.4249	4702 / 11066	70.31
				2	NGS_i5_S511	NGS_i7_N714	0.4002	6410 / 16017	64.28
				3	NGS_i5_S511	NGS_i7_N715	0.3747	5449 / 14542	60.7
Eta	HypaR-SpCas9	GT-11	125	1	NGS_i5_S513	NGS_i7_N701	0.5112	13623 / 26650	68.49
				2	NGS_i5_S513	NGS_i7_N702	0.5546	9425 / 16993	66.26
				3	NGS_i5_S513	NGS_i7_N703	0.5323	13781 / 25889	69.04
Eta	evoSpCas9	GT-11	126	1	NGS_i5_S513	NGS_i7_N704	0.1523	1707 / 11205	73.26
				2	NGS_i5_S513	NGS_i7_N705	0.065	1587 / 24415	69.39
				3	NGS_i5_S513	NGS_i7_N706	0.0997	1821 / 18262	72.55
Eta	WT SpCas9	GT-12	127	1	NGS_i5_S513	NGS_i7_N707	0.4521	10649 / 23552	50.57
				2	NGS_i5_S513	NGS_i7_N710	0.4275	11019 / 25778	50.51
				3	NGS_i5_S513	NGS_i7_N711	0.4412	12370 / 28037	53.51
Eta	SpCas9-HF1-plus	GT-12	128	1	NGS_i5_S513	NGS_i7_N712	0.4403	9415 / 21384	60.67
				2	NGS_i5_S513	NGS_i7_N714	0.4811	11388 / 23670	63.07
				3	NGS_i5_S513	NGS_i7_N715	0.4962	11264 / 22700	63.2
Eta	HypaR-SpCas9	GT-12	129	1	NGS_i5_S515	NGS_i7_N701	0.2948	7587 / 25738	61.04
				2	NGS_i5_S515	NGS_i7_N702	0.3285	8705 / 26497	69.58
				3	NGS_i5_S515	NGS_i7_N703	0.33	8752 / 26520	64.37
Eta	evoSpCas9	GT-12	130	1	NGS_i5_S515	NGS_i7_N704	0.0397	882 / 22194	69.89
				2	NGS_i5_S515	NGS_i7_N705	0.0353	1005 / 28491	67.63
				3	NGS_i5_S515	NGS_i7_N706	0.0399	710 / 17800	71.5
Theta	WT SpCas9	GT-37	131	1	NGS_i5_S502	NGS_i7_N701	0.7004	47263 / 67483	77.9
				2	NGS_i5_S502	NGS_i7_N702	0.3295	21472 / 65172	61.13
				3	NGS_i5_S502	NGS_i7_N703	0.4467	33466 / 74919	54.22
Theta	SpCas9-HF1-plus	GT-37	132	1	NGS_i5_S502	NGS_i7_N704	0.3055	33097 / 108352	46.17
				2	NGS_i5_S502	NGS_i7_N705	0.4374	24190 / 55306	61.18
				3	NGS_i5_S502	NGS_i7_N706	0.6053	25176 / 41594	75.99
Theta	HypaR-SpCas9	GT-37	133	1	NGS_i5_S502	NGS_i7_N707	0.4922	19870 / 40371	76.62
				2	NGS_i5_S502	NGS_i7_N710	0.4637	13649 / 29435	71.78
				3	NGS_i5_S502	NGS_i7_N711	0.3281	9389 / 28620	59.89
Theta	evoSpCas9	GT-37	134	1	NGS_i5_S502	NGS_i7_N712	0.4107	5554 / 13522	63.52
				2	NGS_i5_S502	NGS_i7_N714	0.4396	6264 / 14249	71.86
				3	NGS_i5_S502	NGS_i7_N715	0.5344	8002 / 14975	76.48
Theta	WT SpCas9	GT-38	135	1	NGS_i5_S503	NGS_i7_N701	0.562	7378 / 13128	74.74
				2	NGS_i5_S503	NGS_i7_N702	0.4587	6489 / 14146	65.72
				3	NGS_i5_S503	NGS_i7_N703	0.4334	5868 / 13538	63.11
Theta	SpCas9-HF1-plus	GT-38	136	1	NGS_i5_S503	NGS_i7_N704	0.539	8604 / 15962	71.4
				2	NGS_i5_S503	NGS_i7_N705	0.5939	9799 / 16500	69.44
				3	NGS_i5_S503	NGS_i7_N706	0.6912	10064 / 14561	76.6
Theta	HypaR-SpCas9	GT-38	137	1	NGS_i5_S503	NGS_i7_N707	0.4655	8248 / 17719	80.06
				2	NGS_i5_S503	NGS_i7_N710	0.4066	5381 / 13235	77.14
				3	NGS_i5_S503	NGS_i7_N711	0.3872	5623 / 14524	78.6
Theta	evoSpCas9	GT-38	138	1	NGS_i5_S503	NGS_i7_N712	0.1008	1511 / 14989	75.67
				2	NGS_i5_S503	NGS_i7_N714	0.0418	635 / 15175	73.53
				3	NGS_i5_S503	NGS_i7_N715	0.0592	1101 / 18586	79.49
Theta	WT SpCas9	GT-39	139	1	NGS_i5_S505	NGS_i7_N707	0.4992	14193 / 28430	69.19
				2	NGS_i5_S505	NGS_i7_N710	0.5349	8598 / 16074	72.26
				3	NGS_i5_S505	NGS_i7_N711	0.568	15202 / 26764	71.56
Theta	SpCas9-HF1-plus	GT-39	140	1	NGS_i5_S505	NGS_i7_N712	0.4811	9601 / 19956	63.75
				2	NGS_i5_S505	NGS_i7_N714	0.4734	12961 / 27377	65.32
				3	NGS_i5_S505	NGS_i7_N715	0.5368	13754 / 25624	67.64
Theta	HypaR-SpCas9	GT-39	141	1	NGS_i5_S506	NGS_i7_N701	0.6045	10387 / 17183	78.73
				2	NGS_i5_S506	NGS_i7_N702	0.5652	13269 / 23476	78.48
				3	NGS_i5_S506	NGS_i7_N703	0.6529	21347 / 32698	80.09
Theta	evoSpCas9	GT-39	142	1	NGS_i5_S506	NGS_i7_N704	0.0708	1759 / 24854	83.97
				2	NGS_i5_S506	NGS_i7_N705	0.0905	2934 / 32402	85.28
				3	NGS_i5_S506	NGS_i7_N706	0.0929	1864 / 20061	83.03
Xi	WT SpCas9	GT-40	143	1	NGS_i5_S502	NGS_i7_N701	0.7459	35411 / 47477	78.93
				2	NGS_i5_S502	NGS_i7_N702	0.7577	31266 / 41263	79.85
				3	NGS_i5_S502	NGS_i7_N703	0.6625	23522 / 35504	73.51
Xi	SpCas9-HF1-plus	GT-40	144	1	NGS_i5_S502	NGS_i7_N704	0.5458	30576 / 56025	67.66
				2	NGS_i5_S502	NGS_i7_N705	0.6005	28751 / 47882	72.03
				3	NGS_i5_S502	NGS_i7_N706	0.6077	17057 / 28067	73.9
Xi	HypaR-SpCas9	GT-40	145	1	NGS_i5_S502	NGS_i7_N707	0.6459	11193 / 17328	82.59
				2	NGS_i5_S502	NGS_i7_N710	0.4624	6310 / 13645	73.32
				3	NGS_i5_S502	NGS_i7_N711	0.4443	13559 / 30517	68.42
Xi	evoSpCas9	GT-40	146	1	NGS_i5_S502	NGS_i7_N712	0.2519	6843 / 27166	70.68
				2	NGS_i5_S502	NGS_i7_N714	0.2334	6394 / 27400	72.64
				3	NGS_i5_S502	NGS_i7_N715	0.3022	8238 / 27260	78.31
Xi	WT SpCas9	GT-41	147	1	NGS_i5_S503	NGS_i7_N701	0.8128	23911 / 29419	84.7
				2	NGS_i5_S503	NGS_i7_N702	0.6249	21038 / 33664	66.69
				3	NGS_i5_S503	NGS_i7_N703	0.5986	19763 / 33014	69.95
Xi	SpCas9-HF1-plus	GT-41	148	1	NGS_i5_S503	NGS_i7_N704	0.001	22 / 22571	77.96
				2	NGS_i5_S503	NGS_i7_N705	0.0012	35 / 29687	77.89
				3	NGS_i5_S503	NGS_i7_N706	0.0008	22 / 25959	81.87
Xi	HypaR-SpCas9	GT-41	149	1	NGS_i5_S503	NGS_i7_N707	0.0005	16 / 29615	75.95
				2	NGS_i5_S503	NGS_i7_N710	0.0002	6 / 29310	71.73
				3	NGS_i5_S503	NGS_i7_N711	0.0005	11 / 20734	72.99
Xi	evoSpCas9	GT-41	150	1	NGS_i5_S503	NGS_i7_N712	0.0027	46 / 16909	80.96
				2	NGS_i5_S503	NGS_i7_N714	0.0083	200 / 23984	78.98
				3	NGS_i5_S503	NGS_i7_N715	0.0035	49 / 14004	84.63
Xi	WT SpCas9	GT-42	151	1	NGS_i5_S505	NGS_i7_N701	0.6325	18432 / 29143	76.9
				2	NGS_i5_S505	NGS_i7_N702	0.6299	15548 / 24683	75.81
				3	NGS_i5_S505	NGS_i7_N703	0.533	15675 / 29408	73.93
Xi	SpCas9-HF1-plus	GT-42	152	1	NGS_i5_S505	NGS_i7_N704	0.6475	7928 / 12244	73.3
				2	NGS_i5_S505	NGS_i7_N705	0.7127	12024 / 16870	77.71
				3	NGS_i5_S505	NGS_i7_N706	0.7069	15709 / 22223	77.87
Xi	HypaR-SpCas9	GT-42	153	1	NGS_i5_S506	NGS_i7_N707	0.4453	10476 / 23527	76.95
				2	NGS_i5_S506	NGS_i7_N710	0.3676	12360 / 33625	72.36
				3	NGS_i5_S506	NGS_i7_N711	0.3862	9530 / 24676	74.26
Xi	evoSpCas9	GT-42	154	1	NGS_i5_S506	NGS_i7_N712	0.4605	12379 / 26883	78.52
				2	NGS_i5_S506	NGS_i7_N714	0.4137	12865 / 31101	76.96
				3	NGS_i5_S506	NGS_i7_N715	0.4255	9130 / 21455	77.28
Omicron	WT SpCas9	GT-22	155	1	NGS_i5_S502	NGS_i7_N701	0.3835	5655 / 14744	70.36
				2	NGS_i5_S502	NGS_i7_N702	0.3603	7871 / 21843	71.79
				3	NGS_i5_S502	NGS_i7_N703	0.3981	8382 / 21057	71.08
Omicron	SpCas9-HF1-plus	GT-22	156	1	NGS_i5_S502	NGS_i7_N704	0.4451	12533 / 28158	71.41
				2	NGS_i5_S502	NGS_i7_N705	0.4032	9011 / 22349	69.93
				3	NGS_i5_S502	NGS_i7_N706	0.4272	6979 / 16338	67.01
Omicron	HypaR-SpCas9	GT-22	157	1	NGS_i5_S502	NGS_i7_N707	0.1348	2987 / 22162	66.35
				2	NGS_i5_S502	NGS_i7_N710	0.1481	2469 / 16668	70.77
				3	NGS_i5_S502	NGS_i7_N711	0.1671	4434 / 26535	70.62
Omicron	evoSpCas9	GT-22	158	1	NGS_i5_S502	NGS_i7_N712	0.0101	235 / 23187	80.04
				2	NGS_i5_S502	NGS_i7_N714	0.0091	199 / 21958	77.7
				3	NGS_i5_S502	NGS_i7_N715	0.0134	299 / 22259	80.1
Omicron	WT SpCas9	GT-23	159	1	NGS_i5_S503	NGS_i7_N701	0.4292	12174 / 28364	62.59
				2	NGS_i5_S503	NGS_i7_N702	0.5208	17148 / 32928	72.45
				3	NGS_i5_S503	NGS_i7_N703	0.5554	19351 / 34839	74.89
Omicron	SpCas9-HF1-plus	GT-23	160	1	NGS_i5_S503	NGS_i7_N704	0.5518	16134 / 29237	76.93
				2	NGS_i5_S503	NGS_i7_N705	0.5724	23593 / 41221	79.57
				3	NGS_i5_S503	NGS_i7_N706	0.5652	18925 / 33484	80.79
Omicron	HypaR-SpCas9	GT-23	161	1	NGS_i5_S505	NGS_i7_N701	0.3013	7560 / 25095	69.65
				2	NGS_i5_S505	NGS_i7_N702	0.3512	7346 / 20919	77.61
				3	NGS_i5_S505	NGS_i7_N703	0.3611	12122 / 33566	74.5
Omicron	evoSpCas9	GT-23	162	1	NGS_i5_S505	NGS_i7_N704	0.3946	6575 / 16661	80.18
				2	NGS_i5_S505	NGS_i7_N705	0.5086	20212 / 39741	86.79
				3	NGS_i5_S505	NGS_i7_N706	0.5612	16277 / 29005	89.33
Omicron	WT SpCas9	GT-24	163	1	NGS_i5_S505	NGS_i7_N707	0.3458	5963 / 17243	56.16
				2	NGS_i5_S505	NGS_i7_N710	0.4842	13038 / 26928	63.96
				3	NGS_i5_S505	NGS_i7_N711	0.4363	8139 / 18656	57.09
Omicron	SpCas9-HF1-plus	GT-24	164	1	NGS_i5_S505	NGS_i7_N712	0.274	6124 / 22353	65.77
				2	NGS_i5_S505	NGS_i7_N714	0.3078	7803 / 25352	71.12
				3	NGS_i5_S505	NGS_i7_N715	0.3245	6951 / 21418	72.27
Omicron	HypaR-SpCas9	GT-24	165	1	NGS_i5_S506	NGS_i7_N701	0.0768	1818 / 23685	67.22
				2	NGS_i5_S506	NGS_i7_N702	0.0993	1892 / 19052	77.47
				3	sample loss
Omicron	evoSpCas9	GT-24	166	1	NGS_i5_S506	NGS_i7_N704	0.0009	24 / 26691	80.25
				2	NGS_i5_S506	NGS_i7_N705	0.0024	59 / 24841	74.33
				3	NGS_i5_S506	NGS_i7_N706	0.0034	57 / 16584	72.12
Pi	WT SpCas9	GT-25	167	1	NGS_i5_S502	NGS_i7_N701	0.5275	20253 / 38397	68.19
				2	NGS_i5_S502	NGS_i7_N702	0.5815	27735 / 47693	73.88
				3	NGS_i5_S502	NGS_i7_N703	0.6884	40310 / 58554	79.64
Pi	SpCas9-HF1-plus	GT-25	168	1	NGS_i5_S502	NGS_i7_N704	0.0014	70 / 49542	74.04
				2	NGS_i5_S502	NGS_i7_N705	0.0013	21 / 16640	78.04
				3	NGS_i5_S502	NGS_i7_N706	0.0009	10 / 11633	74.43
Pi	HypaR-SpCas9	GT-25	169	1	NGS_i5_S503	NGS_i7_N701	0.001	34 / 32847	68.73
				2	NGS_i5_S503	NGS_i7_N702	0.0006	22 / 36788	71.03
				3	NGS_i5_S503	NGS_i7_N703	0.0007	24 / 36454	75.59
Pi	evoSpCas9	GT-25	170	1	NGS_i5_S503	NGS_i7_N704	0.0012	42 / 34212	77.45
				2	NGS_i5_S503	NGS_i7_N705	0.0007	23 / 31803	77.5
				3	NGS_i5_S503	NGS_i7_N706	0.001	33 / 33237	74.89
Pi	WT SpCas9	GT-26	171	1	NGS_i5_S503	NGS_i7_N707	0.5351	18151 / 33921	61.05
				2	NGS_i5_S503	NGS_i7_N710	0.5757	14927 / 25927	63.51
				3	NGS_i5_S503	NGS_i7_N711	0.6215	16540 / 26612	66.42
Pi	SpCas9-HF1-plus	GT-26	172	1	NGS_i5_S503	NGS_i7_N712	0.6053	8035 / 13274	65.03
				2	NGS_i5_S503	NGS_i7_N714	0.578	14012 / 24242	62.83
				3	NGS_i5_S503	NGS_i7_N715	0.5562	9147 / 16446	65.27
Pi	HypaR-SpCas9	GT-26	173	1	NGS_i5_S505	NGS_i7_N701	0.5832	14525 / 24906	68.97
				2	NGS_i5_S505	NGS_i7_N702	0.6742	18178 / 26962	74.5
				3	NGS_i5_S505	NGS_i7_N703	0.6958	12936 / 18591	75.69
Pi	evoSpCas9	GT-26	174	1	NGS_i5_S505	NGS_i7_N704	0.5087	13951 / 27426	79.3
				2	NGS_i5_S505	NGS_i7_N705	0.4893	14828 / 30304	76.19
				3	NGS_i5_S505	NGS_i7_N706	0.4658	12287 / 26381	73.27
Pi	WT SpCas9	GT-27	175	1	NGS_i5_S505	NGS_i7_N707	0.4723	12789 / 27077	64.87
				2	sample loss
				3	NGS_i5_S505	NGS_i7_N711	0.6643	18627 / 28038	74.18
Pi	SpCas9-HF1-plus	GT-27	176	1	NGS_i5_S505	NGS_i7_N712	0.3467	9139 / 26357	79.86
				2	NGS_i5_S505	NGS_i7_N714	0.3335	8906 / 26701	78.02
				3	NGS_i5_S505	NGS_i7_N715	0.3035	7436 / 24498	78.28
Pi	HypaR-SpCas9	GT-27	177	1	NGS_i5_S506	NGS_i7_N701	0.2306	4159 / 18038	70.6
				2	NGS_i5_S506	NGS_i7_N702	0.3397	11503 / 33860	79.21
				3	NGS_i5_S506	NGS_i7_N703	0.3873	10382 / 26805	84.21
Pi	evoSpCas9	GT-27	178	1	NGS_i5_S506	NGS_i7_N704	0.0707	2469 / 34919	80.18
				2	NGS_i5_S506	NGS_i7_N705	0.0908	2076 / 22858	85.65
				3	NGS_i5_S506	NGS_i7_N706	0.1382	1836 / 13289	85.9
Rho	WT SpCas9	GT-28	179	1	NGS_i5_S502	NGS_i7_N701	0.3976	11593 / 29155	68.57
				2	NGS_i5_S502	NGS_i7_N702	0.5187	22834 / 44021	82.47
				3	NGS_i5_S502	NGS_i7_N703	0.5917	21678 / 36639	82.28
Rho	SpCas9-HF1-plus	GT-28	180	1	NGS_i5_S502	NGS_i7_N704	0.584	22390 / 38338	85.8
				2	NGS_i5_S502	NGS_i7_N705	0.6118	8317 / 13595	87.29
				3	NGS_i5_S502	NGS_i7_N706	0.616	7880 / 12793	86.52
Rho	HypaR-SpCas9	GT-28	181	1	NGS_i5_S502	NGS_i7_N707	0.1016	1277 / 12570	74.38
				2	NGS_i5_S502	NGS_i7_N710	0.1483	1601 / 10799	79.79
				3	NGS_i5_S502	NGS_i7_N711	0.2319	5575 / 24038	85.19
Rho	evoSpCas9	GT-28	182	1	NGS_i5_S502	NGS_i7_N712	0.0068	167 / 24512	85.66
				2	NGS_i5_S502	NGS_i7_N714	0.0045	144 / 31926	87.59
				3	NGS_i5_S502	NGS_i7_N715	0.0065	76 / 11756	87.56
Rho	WT SpCas9	GT-29	183	1	NGS_i5_S503	NGS_i7_N707	0.3917	8179 / 20880	63.5
				2	NGS_i5_S503	NGS_i7_N710	0.475	14341 / 30190	74
				3	NGS_i5_S503	NGS_i7_N711	0.6006	15567 / 25917	76.97
Rho	SpCas9-HF1-plus	GT-29	184	1	NGS_i5_S503	NGS_i7_N712	0.4999	12652 / 25307	78.04
				2	NGS_i5_S503	NGS_i7_N714	0.4901	8166 / 16661	77.22
				3	NGS_i5_S503	NGS_i7_N715	0.5297	11761 / 22202	79.23
Rho	HypaR-SpCas9	GT-29	185	1	NGS_i5_S505	NGS_i7_N701	0.3056	8960 / 29320	69.43
				2	NGS_i5_S505	NGS_i7_N702	0.3375	9654 / 28605	74.28
				3	NGS_i5_S505	NGS_i7_N703	0.389	11252 / 28922	78.34
Rho	evoSpCas9	GT-29	186	1	NGS_i5_S505	NGS_i7_N704	0.3338	8180 / 24507	79.67
				2	NGS_i5_S505	NGS_i7_N705	0.3889	16035 / 41233	83.65
				3	NGS_i5_S505	NGS_i7_N706	0.3718	12907 / 34711	79.99
Rho	WT SpCas9	GT-30	187	1	NGS_i5_S505	NGS_i7_N707	0.3444	7727 / 22436	67.98
				2	NGS_i5_S505	NGS_i7_N710	0.3619	9659 / 26691	68.67
				3	NGS_i5_S505	NGS_i7_N711	0.3568	7509 / 21044	68.7
Rho	SpCas9-HF1-plus	GT-30	188	1	NGS_i5_S505	NGS_i7_N712	0.0723	1705 / 23574	69.77
				2	NGS_i5_S505	NGS_i7_N714	0.0712	1264 / 17763	69.52
				3	NGS_i5_S505	NGS_i7_N715	0.0595	989 / 16635	67.98
Rho	HypaR-SpCas9	GT-30	189	1	NGS_i5_S506	NGS_i7_N701	0.0028	55 / 19467	72.06
				2	NGS_i5_S506	NGS_i7_N702	0.0044	73 / 16563	73.96
				3	NGS_i5_S506	NGS_i7_N703	0.0017	45 / 25748	73.89
Rho	evoSpCas9	GT-30	190	1	NGS_i5_S506	NGS_i7_N704	0.0001	1 / 14776	72.12
				2	NGS_i5_S506	NGS_i7_N705	0.0006	9 / 15630	74.06
				3	NGS_i5_S506	NGS_i7_N706	0.0003	3 / 9763	70.42
Sigma	WT SpCas9	GT-31	191	1	NGS_i5_S502	NGS_i7_N701	0.3892	42595 / 109453	62.87
				2	NGS_i5_S502	NGS_i7_N702	0.4936	36467 / 73875	70.13
				3	NGS_i5_S502	NGS_i7_N703	0.5253	68250 / 129921	72.23
Sigma	SpCas9-HF1-plus	GT-31	192	1	NGS_i5_S502	NGS_i7_N704	0.5398	66469 / 123133	70.24
				2	NGS_i5_S502	NGS_i7_N705	0.5483	41505 / 75699	71.49
				3	NGS_i5_S502	NGS_i7_N706	0.4761	25988 / 54583	69.1
Sigma	HypaR-SpCas9	GT-31	193	1	NGS_i5_S502	NGS_i7_N707	0.3028	16375 / 54084	67.57
				2	NGS_i5_S502	NGS_i7_N710	0.4152	21123 / 50870	74.5
				3	NGS_i5_S502	NGS_i7_N711	0.4149	19195 / 46261	73.96
Sigma	evoSpCas9	GT-31	194	1	NGS_i5_S502	NGS_i7_N712	0.1541	3561 / 23109	81.13
				2	NGS_i5_S502	NGS_i7_N714	0.1308	2012 / 15383	78.74
				3	NGS_i5_S502	NGS_i7_N715	0.1187	6613 / 55723	79.33
Sigma	WT SpCas9	GT-32	195	1	NGS_i5_S503	NGS_i7_N701	0.3496	8634 / 24697	63.11
				2	NGS_i5_S503	NGS_i7_N702	0.5487	14719 / 26826	77.78
				3	NGS_i5_S503	NGS_i7_N703	0.5377	16481 / 30653	76.32
Sigma	SpCas9-HF1-plus	GT-32	196	1	NGS_i5_S503	NGS_i7_N704	0.6182	15665 / 25339	81.7
				2	NGS_i5_S503	NGS_i7_N705	0.7299	19181 / 26279	86.3
				3	NGS_i5_S503	NGS_i7_N706	0.6775	16523 / 24388	85.43
Sigma	HypaR-SpCas9	GT-32	197	1	NGS_i5_S503	NGS_i7_N707	0.3386	9268 / 27370	70.45
				2	NGS_i5_S503	NGS_i7_N710	0.4192	10557 / 25182	77.15
				3	NGS_i5_S503	NGS_i7_N711	0.3977	11062 / 27818	75.33
Sigma	evoSpCas9	GT-32	198	1	NGS_i5_S503	NGS_i7_N712	0.4883	12556 / 25714	81.04
				2	NGS_i5_S503	NGS_i7_N714	0.4911	14424 / 29368	80.15
				3	NGS_i5_S503	NGS_i7_N715	0.5055	13574 / 26850	80.12
Sigma	WT SpCas9	GT-33	199	1	NGS_i5_S505	NGS_i7_N701	0.3984	12446 / 31240	58.21
				2	NGS_i5_S505	NGS_i7_N702	0.4973	12358 / 24848	66.49
				3	NGS_i5_S505	NGS_i7_N703	0.4429	14660 / 33100	63.45
Sigma	SpCas9-HF1-plus	GT-33	200	1	NGS_i5_S505	NGS_i7_N704	0.4324	9043 / 20913	69.34
				2	NGS_i5_S505	NGS_i7_N705	0.3911	10752 / 27491	71.53
				3	NGS_i5_S505	NGS_i7_N706	0.3674	9622 / 26188	64.08
Sigma	HypaR-SpCas9	GT-33	201	1	NGS_i5_S505	NGS_i7_N707	0.1278	3488 / 27289	59.19
				2	NGS_i5_S505	NGS_i7_N710	0.1328	3790 / 28532	59.94
				3	NGS_i5_S505	NGS_i7_N711	0.1455	4160 / 28589	58.08
Sigma	evoSpCas9	GT-33	202	1	NGS_i5_S505	NGS_i7_N712	0.0088	231 / 26120	68.14
				2	sample loss
				3	NGS_i5_S505	NGS_i7_N715	0.0061	156 / 25650	67.94
Sigma	WT SpCas9	GT-34	203	1	NGS_i5_S506	NGS_i7_N701	0.4636	12026 / 25942	65.81
				2	NGS_i5_S506	NGS_i7_N702	0.4708	10201 / 21667	61.73
				3	NGS_i5_S506	NGS_i7_N703	0.4558	11796 / 25882	64.89
Sigma	SpCas9-HF1-plus	GT-34	204	1	NGS_i5_S506	NGS_i7_N704	0.4651	14309 / 30765	72.28
				2	NGS_i5_S506	NGS_i7_N705	0.4789	15335 / 32019	74.03
				3	NGS_i5_S506	NGS_i7_N706	0.4193	8862 / 21134	70.24
Sigma	HypaR-SpCas9	GT-34	205	1	NGS_i5_S506	NGS_i7_N707	0.156	4359 / 27947	60.2
				2	NGS_i5_S506	NGS_i7_N710	0.2634	5582 / 21194	72.12
				3	NGS_i5_S506	NGS_i7_N711	0.2616	6592 / 25200	71.95
Sigma	evoSpCas9	GT-34	206	2	sample loss
				2	NGS_i5_S506	NGS_i7_N714	0.1888	4359 / 23090	78.34
				3	NGS_i5_S506	NGS_i7_N715	0.1787	4126 / 23093	78.68
Sigma	WT SpCas9	GT-35	207	1	NGS_i5_S507	NGS_i7_N701	0.2411	5422 / 22485	57.89
				2	NGS_i5_S507	NGS_i7_N702	0.426	9974 / 23412	73.79
				3	NGS_i5_S507	NGS_i7_N703	0.4122	11203 / 27178	75.06
Sigma	SpCas9-HF1-plus	GT-35	208	1	NGS_i5_S507	NGS_i7_N704	0.2676	2439 / 9113	76.47
				2	NGS_i5_S507	NGS_i7_N705	0.2901	6513 / 22451	77.25
				3	NGS_i5_S507	NGS_i7_N706	0.2672	5410 / 20244	76.01
Sigma	HypaR-SpCas9	GT-35	209	1	NGS_i5_S507	NGS_i7_N707	0.0355	771 / 21734	58.15
				2	NGS_i5_S507	NGS_i7_N710	0.042	822 / 19568	69.96
				3	NGS_i5_S507	NGS_i7_N711	0.068	1530 / 22491	74.35
Sigma	evoSpCas9	GT-35	210	1	NGS_i5_S507	NGS_i7_N712	0.0532	1422 / 26715	80.41
				2	NGS_i5_S507	NGS_i7_N714	0.042	792 / 18878	78.33
				3	NGS_i5_S507	NGS_i7_N715	0.0442	2197 / 49741	81.57
Sigma	WT SpCas9	GT-36	211	1	NGS_i5_S508	NGS_i7_N701	0.3182	7913 / 24870	58.91
				2	NGS_i5_S508	NGS_i7_N702	0.3704	10662 / 28784	67.27
				3	NGS_i5_S508	NGS_i7_N703	0.4042	13223 / 32711	73.28
Sigma	SpCas9-HF1-plus	GT-36	212	1	NGS_i5_S508	NGS_i7_N704	0.0002	8 / 34464	60.53
				2	NGS_i5_S508	NGS_i7_N705	0.0003	10 / 38064	77.05
				3	NGS_i5_S508	NGS_i7_N706	0	1 / 26380	74.97
Sigma	HypaR-SpCas9	GT-36	213	1	NGS_i5_S508	NGS_i7_N707	0.0004	9 / 25576	60.97
				2	NGS_i5_S508	NGS_i7_N710	0.0001	2 / 20202	69.58
				3	NGS_i5_S508	NGS_i7_N711	0.0002	5 / 24358	73.03
Sigma	evoSpCas9	GT-36	214	1	NGS_i5_S508	NGS_i7_N712	0.0002	5 / 24387	75.14
				2	NGS_i5_S508	NGS_i7_N714	0.0004	10 / 26002	74.74
				3	NGS_i5_S508	NGS_i7_N715	0.0001	3 / 23288	72.23
FANCF 2	-	FANCFsite2	1	1	NGS_i5_S502	NGS_i7_N701	0.0047	74 / 15771	0.19
				2	NGS_i5_S502	NGS_i7_N702	0.0042	66 / 15609	0.15
				3	NGS_i5_S502	NGS_i7_N703	0.0024	36 / 15055	0.16
FANCF 2	dSpCas9 (different sgRNA)	FANCFsite2	2	4	NGS_i5_S502	NGS_i7_N704	0.0035	65 / 18645	72.85
				5	NGS_i5_S502	NGS_i7_N705	0.0089	114 / 12771	78.2
				6	NGS_i5_S502	NGS_i7_N706	0.0075	83 / 11099	75.63
Beta	-	GT-1	1	1	NGS_i5_S506	NGS_i7_N701	0.0005	6 / 13140	0.19
				2	NGS_i5_S506	NGS_i7_N702	0.0003	4 / 12709	0.15
				3	NGS_i5_S506	NGS_i7_N703	0.0005	5 / 10020	0.16
Beta	dSpCas9 (different sgRNA)	GT-1	2	1	NGS_i5_S506	NGS_i7_N704	0.0002	3 / 15133	72.85
				2	NGS_i5_S506	NGS_i7_N705	0.0011	14 / 12519	78.2
				3	NGS_i5_S506	NGS_i7_N706	0.0024	21 / 8610	75.63
Beta	-	GT-2	1	1	NGS_i5_S506	NGS_i7_N701	0.0005	7 / 13140	0.19
				2	NGS_i5_S506	NGS_i7_N702	0.0005	6 / 12709	0.15
				3	NGS_i5_S506	NGS_i7_N703	0.0003	3 / 10020	0.16
Beta	dSpCas9 (different sgRNA)	GT-2	2	1	NGS_i5_S506	NGS_i7_N704	0.0005	7 / 15133	72.85
				2	NGS_i5_S506	NGS_i7_N705	0.0008	10 / 12519	78.2
				3	NGS_i5_S506	NGS_i7_N706	0.0008	7 / 8610	75.63
Beta	-	GT-3	1	1	NGS_i5_S506	NGS_i7_N701	0.0013	17 / 13140	0.19
				2	NGS_i5_S506	NGS_i7_N702	0.0006	8 / 12709	0.15
				3	NGS_i5_S506	NGS_i7_N703	0.0012	12 / 10020	0.16
Beta	dSpCas9 (different sgRNA)	GT-3	2	1	NGS_i5_S506	NGS_i7_N704	0.0005	8 / 15133	72.85
				2	NGS_i5_S506	NGS_i7_N705	0.0014	17 / 12519	78.2
				3	NGS_i5_S506	NGS_i7_N706	0.0006	5 / 8610	75.63
Gamma	-	GT-13	1	1	NGS_i5_S507	NGS_i7_N701	0.0008	12 / 14559	0.19
				2	NGS_i5_S507	NGS_i7_N702	0.0023	28 / 12417	0.15
				3	NGS_i5_S507	NGS_i7_N703	0.0021	34 / 16516	0.16
Gamma	dSpCas9 (different sgRNA)	GT-13	2	1	NGS_i5_S507	NGS_i7_N704	0.0009	4 / 4482	72.85
				2	NGS_i5_S507	NGS_i7_N705	0.0039	64 / 16366	78.2
				3	NGS_i5_S507	NGS_i7_N706	0.0015	20 / 13445	75.63
Gamma	-	GT-14	1	1	NGS_i5_S507	NGS_i7_N701	0.0005	7 / 14559	0.19
				2	NGS_i5_S507	NGS_i7_N702	0.0027	34 / 12417	0.15
				3	NGS_i5_S507	NGS_i7_N703	0.003	50 / 16516	0.16
Gamma	dSpCas9 (different sgRNA)	GT-14	2	1	NGS_i5_S507	NGS_i7_N704	0	0 / 4482	72.85
				2	NGS_i5_S507	NGS_i7_N705	0.0045	74 / 16366	78.2
				3	NGS_i5_S507	NGS_i7_N706	0.0023	31 / 13445	75.63
Gamma	-	GT-15	1	1	NGS_i5_S507	NGS_i7_N701	0.0008	11 / 14559	0.19
				2	NGS_i5_S507	NGS_i7_N702	0.0023	29 / 12417	0.15
				3	NGS_i5_S507	NGS_i7_N703	0.0031	52 / 16516	0.16
Gamma	dSpCas9 (different sgRNA)	GT-15	2	1	NGS_i5_S507	NGS_i7_N704	0.0007	3 / 4482	72.85
				2	NGS_i5_S507	NGS_i7_N705	0.004	65 / 16366	78.2
				3	NGS_i5_S507	NGS_i7_N706	0.0016	22 / 13445	75.63
Gamma	-	GT-16	1	1	NGS_i5_S507	NGS_i7_N701	0.0006	9 / 14559	0.19
				2	NGS_i5_S507	NGS_i7_N702	0.0016	20 / 12417	0.15
				3	NGS_i5_S507	NGS_i7_N703	0.0022	36 / 16516	0.16
Gamma	dSpCas9 (different sgRNA)	GT-16	2	1	NGS_i5_S507	NGS_i7_N704	0.0011	5 / 4482	72.85
				2	NGS_i5_S507	NGS_i7_N705	0.0027	44 / 16366	78.2
				3	NGS_i5_S507	NGS_i7_N706	0.0013	18 / 13445	75.63
Gamma	-	GT-17	1	1	NGS_i5_S507	NGS_i7_N701	0.0004	6 / 14559	0.19
				2	NGS_i5_S507	NGS_i7_N702	0.0017	21 / 12417	0.15
				3	NGS_i5_S507	NGS_i7_N703	0.0027	44 / 16516	0.16
Gamma	dSpCas9 (different sgRNA)	GT-17	2	1	NGS_i5_S507	NGS_i7_N704	0.002	9 / 4482	72.85
				2	NGS_i5_S507	NGS_i7_N705	0.0039	64 / 16366	78.2
				3	NGS_i5_S507	NGS_i7_N706	0.0025	33 / 13445	75.63
Gamma	-	GT-18	1	1	NGS_i5_S507	NGS_i7_N701	0.0003	4 / 14559	0.19
				2	NGS_i5_S507	NGS_i7_N702	0.0015	19 / 12417	0.15
				3	NGS_i5_S507	NGS_i7_N703	0.003	50 / 16516	0.16
Gamma	dSpCas9 (different sgRNA)	GT-18	2	1	NGS_i5_S507	NGS_i7_N704	0.0013	6 / 4482	72.85
				2	NGS_i5_S507	NGS_i7_N705	0.0039	64 / 16366	78.2
				3	NGS_i5_S507	NGS_i7_N706	0.0021	28 / 13445	75.63
Gamma	-	GT-19	1	1	NGS_i5_S507	NGS_i7_N701	0.0003	4 / 14559	0.19
				2	NGS_i5_S507	NGS_i7_N702	0.0022	27 / 12417	0.15
				3	NGS_i5_S507	NGS_i7_N703	0.0044	73 / 16516	0.16
Gamma	dSpCas9 (different sgRNA)	GT-19	2	1	NGS_i5_S507	NGS_i7_N704	0.002	9 / 4482	72.85
				2	NGS_i5_S507	NGS_i7_N705	0.0051	83 / 16366	78.2
				3	NGS_i5_S507	NGS_i7_N706	0.0025	34 / 13445	75.63
Gamma	-	GT-20	1	1	NGS_i5_S507	NGS_i7_N701	0.0002	3 / 14559	0.19
				2	NGS_i5_S507	NGS_i7_N702	0.0035	43 / 12417	0.15
				3	NGS_i5_S507	NGS_i7_N703	0.0048	80 / 16516	0.16
Gamma	dSpCas9 (different sgRNA)	GT-20	2	1	NGS_i5_S507	NGS_i7_N704	0.0029	13 / 4482	72.85
				2	NGS_i5_S507	NGS_i7_N705	0.0077	126 / 16366	78.2
				3	NGS_i5_S507	NGS_i7_N706	0.0036	49 / 13445	75.63
Gamma	-	GT-21	1	1	NGS_i5_S507	NGS_i7_N701	0.0001	2 / 14559	0.19
				2	NGS_i5_S507	NGS_i7_N702	0.0019	24 / 12417	0.15
				3	NGS_i5_S507	NGS_i7_N703	0.002	33 / 16516	0.16
Gamma	dSpCas9 (different sgRNA)	GT-21	2	1	NGS_i5_S507	NGS_i7_N704	0.0013	6 / 4482	72.85
				2	NGS_i5_S507	NGS_i7_N705	0.0036	59 / 16366	78.2
				3	NGS_i5_S507	NGS_i7_N706	0.0024	32 / 13445	75.63
Zeta	-	GT-43	1	1	NGS_i5_S506	NGS_i7_N707	0.0001	2 / 17232	0.19
				2	NGS_i5_S506	NGS_i7_N710	0.0002	1 / 6534	0.15
				3	NGS_i5_S506	NGS_i7_N711	0.0005	8 / 17135	0.16
Zeta	dSpCas9 (different sgRNA)	GT-43	2	1	NGS_i5_S506	NGS_i7_N712	0.0003	8 / 23705	72.85
				2	NGS_i5_S506	NGS_i7_N714	0.0005	7 / 14830	78.2
				3	NGS_i5_S506	NGS_i7_N715	0.0008	12 / 14756	75.63
Zeta	-	GT-44	1	1	NGS_i5_S506	NGS_i7_N707	0.0003	6 / 17232	0.19
				2	NGS_i5_S506	NGS_i7_N710	0.0005	3 / 6534	0.15
				3	NGS_i5_S506	NGS_i7_N711	0.0007	12 / 17135	0.16
Zeta	dSpCas9 (different sgRNA)	GT-44	2	1	NGS_i5_S506	NGS_i7_N712	0.0007	16 / 23705	72.85
				2	NGS_i5_S506	NGS_i7_N714	0.0007	11 / 14830	78.2
				3	NGS_i5_S506	NGS_i7_N715	0.0009	14 / 14756	75.63
Zeta	-	GT-45	1	1	NGS_i5_S506	NGS_i7_N707	0.0002	4 / 17232	0.19
				2	NGS_i5_S506	NGS_i7_N710	0.0005	3 / 6534	0.15
				3	NGS_i5_S506	NGS_i7_N711	0.0006	11 / 17135	0.16
Zeta	dSpCas9 (different sgRNA)	GT-45	2	1	NGS_i5_S506	NGS_i7_N712	0.0004	10 / 23705	72.85
				2	NGS_i5_S506	NGS_i7_N714	0.0006	9 / 14830	78.2
				3	NGS_i5_S506	NGS_i7_N715	0.0009	13 / 14756	75.63
Zeta	-	GT-46	1	1	NGS_i5_S506	NGS_i7_N707	0.0003	5 / 17232	0.19
				2	NGS_i5_S506	NGS_i7_N710	0.0005	3 / 6534	0.15
				3	NGS_i5_S506	NGS_i7_N711	0.0006	11 / 17135	0.16
Zeta	dSpCas9 (different sgRNA)	GT-46	2	1	NGS_i5_S506	NGS_i7_N712	0.0004	10 / 23705	72.85
				2	NGS_i5_S506	NGS_i7_N714	0.0006	9 / 14830	78.2
				3	NGS_i5_S506	NGS_i7_N715	0.0009	13 / 14756	75.63
Zeta	-	GT-47	1	1	NGS_i5_S506	NGS_i7_N707	0.0013	23 / 17232	0.19
				2	NGS_i5_S506	NGS_i7_N710	0.0034	22 / 6534	0.15
				3	NGS_i5_S506	NGS_i7_N711	0.0011	19 / 17135	0.16
Zeta	dSpCas9 (different sgRNA)	GT-47	2	1	NGS_i5_S506	NGS_i7_N712	0.0008	19 / 23705	72.85
				2	NGS_i5_S506	NGS_i7_N714	0.0011	16 / 14830	78.2
				3	NGS_i5_S506	NGS_i7_N715	0.0007	11 / 14756	75.63
Zeta	-	GT-48	1	1	NGS_i5_S506	NGS_i7_N707	0.0009	15 / 17232	0.19
				2	NGS_i5_S506	NGS_i7_N710	0.0018	12 / 6534	0.15
				3	NGS_i5_S506	NGS_i7_N711	0.0009	15 / 17135	0.16
Zeta	dSpCas9 (different sgRNA)	GT-48	2	1	NGS_i5_S506	NGS_i7_N712	0.0005	13 / 23705	72.85
				2	NGS_i5_S506	NGS_i7_N714	0.0009	14 / 14830	78.2
				3	NGS_i5_S506	NGS_i7_N715	0.0011	16 / 14756	75.63
Zeta	-	GT-49	1	1	NGS_i5_S506	NGS_i7_N707	0.0008	14 / 17232	0.19
				2	NGS_i5_S506	NGS_i7_N710	0.0021	14 / 6534	0.15
				3	NGS_i5_S506	NGS_i7_N711	0.0012	21 / 17135	0.16
Zeta	dSpCas9 (different sgRNA)	GT-49	2	1	NGS_i5_S506	NGS_i7_N712	0.0005	13 / 23705	72.85
				2	NGS_i5_S506	NGS_i7_N714	0.001	15 / 14830	78.2
				3	NGS_i5_S506	NGS_i7_N715	0.0015	22 / 14756	75.63
Zeta	-	GT-50	1	1	NGS_i5_S506	NGS_i7_N707	0.001	18 / 17232	0.19
				2	NGS_i5_S506	NGS_i7_N710	0.0024	16 / 6534	0.15
				3	NGS_i5_S506	NGS_i7_N711	0.0011	19 / 17135	0.16
Zeta	dSpCas9 (different sgRNA)	GT-50	2	1	NGS_i5_S506	NGS_i7_N712	0.0008	20 / 23705	72.85
				2	NGS_i5_S506	NGS_i7_N714	0.0012	18 / 14830	78.2
				3	NGS_i5_S506	NGS_i7_N715	0.0018	26 / 14756	75.63
Zeta	-	GT-51	1	1	NGS_i5_S506	NGS_i7_N707	0.0005	8 / 17232	0.19
				2	NGS_i5_S506	NGS_i7_N710	0.002	13 / 6534	0.15
				3	NGS_i5_S506	NGS_i7_N711	0.0008	14 / 17135	0.16
Zeta	dSpCas9 (different sgRNA)	GT-51	2	1	NGS_i5_S506	NGS_i7_N712	0.0008	20 / 23705	72.85
				2	NGS_i5_S506	NGS_i7_N714	0.0006	9 / 14830	78.2
				3	NGS_i5_S506	NGS_i7_N715	0.0009	13 / 14756	75.63
Eta	-	GT-4	1	1	NGS_i5_S507	NGS_i7_N707	0.0014	14 / 10306	0.19
				2	NGS_i5_S507	NGS_i7_N710	0.0009	10 / 11588	0.15
				3	NGS_i5_S507	NGS_i7_N711	0.001	14 / 14648	0.16
Eta	dSpCas9 (different sgRNA)	GT-4	2	1	NGS_i5_S507	NGS_i7_N712	0.0014	17 / 12535	72.85
				2	NGS_i5_S507	NGS_i7_N714	0.0018	25 / 13898	78.2
				3	NGS_i5_S507	NGS_i7_N715	0.0026	27 / 10215	75.63
Eta	-	GT-5	1	1	NGS_i5_S507	NGS_i7_N707	0.0014	14 / 10306	0.19
				2	NGS_i5_S507	NGS_i7_N710	0.0009	10 / 11588	0.15
				3	NGS_i5_S507	NGS_i7_N711	0.001	14 / 14648	0.16
Eta	dSpCas9 (different sgRNA)	GT-5	2	1	NGS_i5_S507	NGS_i7_N712	0.0013	16 / 12535	72.85
				2	NGS_i5_S507	NGS_i7_N714	0.0018	25 / 13898	78.2
				3	NGS_i5_S507	NGS_i7_N715	0.0026	27 / 10215	75.63
Eta	-	GT-6	1	1	NGS_i5_S507	NGS_i7_N707	0.002	21 / 10306	0.19
				2	NGS_i5_S507	NGS_i7_N710	0.0017	20 / 11588	0.15
				3	NGS_i5_S507	NGS_i7_N711	0.0012	17 / 14648	0.16
Eta	dSpCas9 (different sgRNA)	GT-6	2	1	NGS_i5_S507	NGS_i7_N712	0.0009	11 / 12535	72.85
				2	NGS_i5_S507	NGS_i7_N714	0.0021	29 / 13898	78.2
				3	NGS_i5_S507	NGS_i7_N715	0.0029	30 / 10215	75.63
Eta	-	GT-7	1	1	NGS_i5_S507	NGS_i7_N707	0.0016	17 / 10306	0.19
				2	NGS_i5_S507	NGS_i7_N710	0.0009	10 / 11588	0.15
				3	NGS_i5_S507	NGS_i7_N711	0.0006	9 / 14648	0.16
Eta	dSpCas9 (different sgRNA)	GT-7	2	1	NGS_i5_S507	NGS_i7_N712	0.0006	8 / 12535	72.85
				2	NGS_i5_S507	NGS_i7_N714	0.0014	20 / 13898	78.2
				3	NGS_i5_S507	NGS_i7_N715	0.0023	24 / 10215	75.63
Eta	-	GT-8	1	1	NGS_i5_S507	NGS_i7_N707	0.0026	27 / 10306	0.19
				2	NGS_i5_S507	NGS_i7_N710	0.0016	19 / 11588	0.15
				3	NGS_i5_S507	NGS_i7_N711	0.0008	11 / 14648	0.16
Eta	dSpCas9 (different sgRNA)	GT-8	2	1	NGS_i5_S507	NGS_i7_N712	0.0016	20 / 12535	72.85
				2	NGS_i5_S507	NGS_i7_N714	0.0022	30 / 13898	78.2
				3	NGS_i5_S507	NGS_i7_N715	0.003	31 / 10215	75.63
Eta	-	GT-9	1	1	NGS_i5_S507	NGS_i7_N707	0.0046	47 / 10306	0.19
				2	NGS_i5_S507	NGS_i7_N710	0.0038	44 / 11588	0.15
				3	NGS_i5_S507	NGS_i7_N711	0.0023	33 / 14648	0.16
Eta	dSpCas9 (different sgRNA)	GT-9	2	1	NGS_i5_S507	NGS_i7_N712	0.0022	27 / 12535	72.85
				2	NGS_i5_S507	NGS_i7_N714	0.0026	36 / 13898	78.2
				3	NGS_i5_S507	NGS_i7_N715	0.0038	39 / 10215	75.63
Eta	-	GT-10	1	1	NGS_i5_S507	NGS_i7_N707	0.0046	47 / 10306	0.19
				2	NGS_i5_S507	NGS_i7_N710	0.0038	44 / 11588	0.15
				3	NGS_i5_S507	NGS_i7_N711	0.0023	33 / 14648	0.16
Eta	dSpCas9 (different sgRNA)	GT-10	2	1	NGS_i5_S507	NGS_i7_N712	0.0022	28 / 12535	72.85
				2	NGS_i5_S507	NGS_i7_N714	0.0027	38 / 13898	78.2
				3	NGS_i5_S507	NGS_i7_N715	0.0039	40 / 10215	75.63
Eta	-	GT-11	1	1	NGS_i5_S507	NGS_i7_N707	0.0045	46 / 10306	0.19
				2	NGS_i5_S507	NGS_i7_N710	0.0034	39 / 11588	0.15
				3	NGS_i5_S507	NGS_i7_N711	0.0022	32 / 14648	0.16
Eta	dSpCas9 (different sgRNA)	GT-11	2	1	NGS_i5_S507	NGS_i7_N712	0.0023	29 / 12535	72.85
				2	NGS_i5_S507	NGS_i7_N714	0.0027	38 / 13898	78.2
				3	NGS_i5_S507	NGS_i7_N715	0.0039	40 / 10215	75.63
Eta	-	GT-12	1	1	NGS_i5_S507	NGS_i7_N707	0.0021	22 / 10306	0.19
				2	NGS_i5_S507	NGS_i7_N710	0.0013	15 / 11588	0.15
				3	NGS_i5_S507	NGS_i7_N711	0.0013	19 / 14648	0.16
Eta	dSpCas9 (different sgRNA)	GT-12	2	1	NGS_i5_S507	NGS_i7_N712	0.0014	18 / 12535	72.85
				2	NGS_i5_S507	NGS_i7_N714	0.0022	30 / 13898	78.2
				3	NGS_i5_S507	NGS_i7_N715	0.0027	28 / 10215	75.63
Theta	-	GT-37	1	1	NGS_i5_S505	NGS_i7_N701	0.0004	6 / 14712	0.19
				2	NGS_i5_S505	NGS_i7_N702	0.0004	6 / 16079	0.15
				3	NGS_i5_S505	NGS_i7_N703	0.0008	12 / 14960	0.16
Theta	dSpCas9 (different sgRNA)	GT-37	2	1	NGS_i5_S505	NGS_i7_N704	0.0037	31 / 8318	72.85
				2	NGS_i5_S505	NGS_i7_N705	0.0035	52 / 14706	78.2
				3	NGS_i5_S505	NGS_i7_N706	0.0015	19 / 12343	75.63
Theta	-	GT-38	1	1	NGS_i5_S505	NGS_i7_N701	0.0004	6 / 14712	0.19
				2	NGS_i5_S505	NGS_i7_N702	0.0003	5 / 16079	0.15
				3	NGS_i5_S505	NGS_i7_N703	0.0001	2 / 14960	0.16
Theta	dSpCas9 (different sgRNA)	GT-38	2	1	NGS_i5_S505	NGS_i7_N704	0.0014	12 / 8318	72.85
				2	NGS_i5_S505	NGS_i7_N705	0.0015	22 / 14706	78.2
				3	NGS_i5_S505	NGS_i7_N706	0.0011	14 / 12343	75.63
Theta	-	GT-39	1	1	NGS_i5_S505	NGS_i7_N701	0.0004	6 / 14712	0.19
				2	NGS_i5_S505	NGS_i7_N702	0.0004	6 / 16079	0.15
				3	NGS_i5_S505	NGS_i7_N703	0.0005	8 / 14960	0.16
Theta	dSpCas9 (different sgRNA)	GT-39	2	1	NGS_i5_S505	NGS_i7_N704	0.0012	10 / 8318	72.85
				2	NGS_i5_S505	NGS_i7_N705	0.002	29 / 14706	78.2
				3	NGS_i5_S505	NGS_i7_N706	0.0023	29 / 12343	75.63
Xi	-	GT-40	1	1	NGS_i5_S505	NGS_i7_N707	0.0002	3 / 13388	0.19
				2	NGS_i5_S505	NGS_i7_N710	0.0005	7 / 13412	0.15
				3	NGS_i5_S505	NGS_i7_N711	0.0003	5 / 14617	0.16
Xi	dSpCas9 (different sgRNA)	GT-40	2	1	NGS_i5_S505	NGS_i7_N712	0.001	12 / 11595	72.85
				2	NGS_i5_S505	NGS_i7_N714	0.0013	18 / 14233	78.2
				3	NGS_i5_S505	NGS_i7_N715	0.0008	11 / 13111	75.63
Xi	-	GT-41	1	1	NGS_i5_S505	NGS_i7_N707	0	0 / 13388	0.19
				2	NGS_i5_S505	NGS_i7_N710	0.0003	4 / 13412	0.15
				3	NGS_i5_S505	NGS_i7_N711	0.0003	5 / 14617	0.16
Xi	dSpCas9 (different sgRNA)	GT-41	2	1	NGS_i5_S505	NGS_i7_N712	0.0003	4 / 11595	72.85
				2	NGS_i5_S505	NGS_i7_N714	0.0002	3 / 14233	78.2
				3	NGS_i5_S505	NGS_i7_N715	0.0001	1 / 13111	75.63
Xi	-	GT-42	1	1	NGS_i5_S505	NGS_i7_N707	0.0001	2 / 13388	0.19
				2	NGS_i5_S505	NGS_i7_N710	0.0005	7 / 13412	0.15
				3	NGS_i5_S505	NGS_i7_N711	0.0008	12 / 14617	0.16
Xi	dSpCas9 (different sgRNA)	GT-42	2	1	NGS_i5_S505	NGS_i7_N712	0.0007	8 / 11595	72.85
				2	NGS_i5_S505	NGS_i7_N714	0.0006	8 / 14233	78.2
				3	NGS_i5_S505	NGS_i7_N715	0.0005	6 / 13111	75.63
Omicron	-	GT-22	1	1	NGS_i5_S503	NGS_i7_N707	0.0011	22 / 20899	0.19
				2	NGS_i5_S503	NGS_i7_N710	0.0017	32 / 18726	0.15
				3	NGS_i5_S503	NGS_i7_N711	0.0016	26 / 16657	0.16
Omicron	dSpCas9 (different sgRNA)	GT-22	2	1	NGS_i5_S503	NGS_i7_N712	0.0018	27 / 15001	72.85
				2	NGS_i5_S503	NGS_i7_N714	0.0019	29 / 15129	78.2
				3	NGS_i5_S503	NGS_i7_N715	0.0021	32 / 14916	75.63
Omicron	-	GT-23	1	1	NGS_i5_S503	NGS_i7_N707	0.001	21 / 20899	0.19
				2	NGS_i5_S503	NGS_i7_N710	0.0015	28 / 18726	0.15
				3	NGS_i5_S503	NGS_i7_N711	0.002	33 / 16657	0.16
Omicron	dSpCas9 (different sgRNA)	GT-23	2	1	NGS_i5_S503	NGS_i7_N712	0.0018	27 / 15001	72.85
				2	NGS_i5_S503	NGS_i7_N714	0.0017	25 / 15129	78.2
				3	NGS_i5_S503	NGS_i7_N715	0.0029	43 / 14916	75.63
Omicron	-	GT-24	1	1	NGS_i5_S503	NGS_i7_N707	0.0009	19 / 20899	0.19
				2	NGS_i5_S503	NGS_i7_N710	0.0012	23 / 18726	0.15
				3	NGS_i5_S503	NGS_i7_N711	0.0013	21 / 16657	0.16
Omicron	dSpCas9 (different sgRNA)	GT-24	2	1	NGS_i5_S503	NGS_i7_N712	0.001	15 / 15001	72.85
				2	NGS_i5_S503	NGS_i7_N714	0.0013	20 / 15129	78.2
				3	NGS_i5_S503	NGS_i7_N715	0.0018	27 / 14916	75.63
Pi	-	GT-25	1	1	NGS_i5_S502	NGS_i7_N707	0.0007	10 / 14017	0.19
				2	NGS_i5_S502	NGS_i7_N710	0.0003	3 / 9992	0.15
				3	NGS_i5_S502	NGS_i7_N711	0.0008	23 / 30366	0.16
Pi	dSpCas9 (different sgRNA)	GT-25	2	1	NGS_i5_S502	NGS_i7_N712	0.0006	17 / 28523	72.85
				2	NGS_i5_S502	NGS_i7_N714	0.0005	19 / 38142	78.2
				3	NGS_i5_S502	NGS_i7_N715	0.001	36 / 36422	75.63
Pi	-	GT-26	1	1	NGS_i5_S502	NGS_i7_N707	0.0073	103 / 14017	0.19
				2	NGS_i5_S502	NGS_i7_N710	0.0073	73 / 9992	0.15
				3	NGS_i5_S502	NGS_i7_N711	0.0032	98 / 30366	0.16
Pi	dSpCas9 (different sgRNA)	GT-26	2	1	NGS_i5_S502	NGS_i7_N712	0.002	58 / 28523	72.85
				2	NGS_i5_S502	NGS_i7_N714	0.0027	102 / 38142	78.2
				3	NGS_i5_S502	NGS_i7_N715	0.0018	64 / 36422	75.63
Pi	-	GT-27	1	1	NGS_i5_S502	NGS_i7_N707	0.0006	8 / 14017	0.19
				2	NGS_i5_S502	NGS_i7_N710	0.0009	9 / 9992	0.15
				3	NGS_i5_S502	NGS_i7_N711	0.0011	34 / 30366	0.16
Pi	dSpCas9 (different sgRNA)	GT-27	2	1	NGS_i5_S502	NGS_i7_N712	0.001	29 / 28523	72.85
				2	NGS_i5_S502	NGS_i7_N714	0.0007	26 / 38142	78.2
				3	NGS_i5_S502	NGS_i7_N715	0.0004	16 / 36422	75.63
Rho	-	GT-28	1	1	NGS_i5_S503	NGS_i7_N701	0.0006	15 / 24538	0.19
				2	NGS_i5_S503	NGS_i7_N702	0.0007	24 / 36156	0.15
				3	NGS_i5_S503	NGS_i7_N703	0.0005	17 / 32499	0.16
Rho	dSpCas9 (different sgRNA)	GT-28	2	1	NGS_i5_S503	NGS_i7_N704	0.0009	11 / 12318	72.85
				2	NGS_i5_S503	NGS_i7_N705	0.0006	19 / 34364	78.2
				3	NGS_i5_S503	NGS_i7_N706	0.0002	6 / 24162	75.63
Rho	-	GT-29	1	1	NGS_i5_S503	NGS_i7_N701	0.0013	33 / 24538	0.19
				2	NGS_i5_S503	NGS_i7_N702	0.0011	40 / 36156	0.15
				3	NGS_i5_S503	NGS_i7_N703	0.001	34 / 32499	0.16
Rho	dSpCas9 (different sgRNA)	GT-29	2	1	NGS_i5_S503	NGS_i7_N704	0.0025	31 / 12318	72.85
				2	NGS_i5_S503	NGS_i7_N705	0.0016	54 / 34364	78.2
				3	NGS_i5_S503	NGS_i7_N706	0.0009	21 / 24162	75.63
Rho	-	GT-30	1	1	NGS_i5_S503	NGS_i7_N701	0.0006	15 / 24538	0.19
				2	NGS_i5_S503	NGS_i7_N702	0.0007	25 / 36156	0.15
				3	NGS_i5_S503	NGS_i7_N703	0.0007	23 / 32499	0.16
Rho	dSpCas9 (different sgRNA)	GT-30	2	1	NGS_i5_S503	NGS_i7_N704	0.0019	23 / 12318	72.85
				2	NGS_i5_S503	NGS_i7_N705	0.0011	39 / 34364	78.2
				3	NGS_i5_S503	NGS_i7_N706	0.0003	8 / 24162	75.63
Sigma	-	GT-31	1	1	NGS_i5_S510	NGS_i7_N701	omitted
				2	NGS_i5_S510	NGS_i7_N702	0.002	32 / 16357	0.15
				3	NGS_i5_S510	NGS_i7_N703	0.0008	10 / 12821	0.16
Sigma	dSpCas9 (different sgRNA)	GT-31	2	1	NGS_i5_S510	NGS_i7_N704	0.0011	15 / 13978	72.85
				2	NGS_i5_S510	NGS_i7_N705	0.0003	18 / 67519	78.2
				3	NGS_i5_S510	NGS_i7_N706	0.0002	13 / 73274	75.63
Sigma	-	GT-32	1	1	NGS_i5_S510	NGS_i7_N701	omitted
				2	NGS_i5_S510	NGS_i7_N702	0.0017	28 / 16357	0.15
				3	NGS_i5_S510	NGS_i7_N703	0.0003	4 / 12821	0.16
Sigma	dSpCas9 (different sgRNA)	GT-32	2	1	NGS_i5_S510	NGS_i7_N704	0.0006	8 / 13978	72.85
				2	NGS_i5_S510	NGS_i7_N705	0.0002	16 / 67519	78.2
				3	NGS_i5_S510	NGS_i7_N706	0.0001	5 / 73274	75.63
Sigma	-	GT-33	1	1	NGS_i5_S510	NGS_i7_N701	omitted
				2	NGS_i5_S510	NGS_i7_N702	0.0004	7 / 16357	0.15
				3	NGS_i5_S510	NGS_i7_N703	0	0 / 12821	0.16
Sigma	dSpCas9 (different sgRNA)	GT-33	2	1	NGS_i5_S510	NGS_i7_N704	0.0002	3 / 13978	72.85
				2	NGS_i5_S510	NGS_i7_N705	0.0002	12 / 67519	78.2
				3	NGS_i5_S510	NGS_i7_N706	0.0002	11 / 73274	75.63
Sigma	-	GT-34	1	1	NGS_i5_S510	NGS_i7_N701	omitted
				2	NGS_i5_S510	NGS_i7_N702	0.0003	5 / 16357	0.15
				3	NGS_i5_S510	NGS_i7_N703	0.0005	7 / 12821	0.16
Sigma	dSpCas9 (different sgRNA)	GT-34	2	1	NGS_i5_S510	NGS_i7_N704	0.0001	1 / 13978	72.85
				2	NGS_i5_S510	NGS_i7_N705	0.0003	21 / 67519	78.2
				3	NGS_i5_S510	NGS_i7_N706	0.0001	10 / 73274	75.63
Sigma	-	GT-35	1	1	NGS_i5_S510	NGS_i7_N701	omitted
				2	NGS_i5_S510	NGS_i7_N702	0.0003	5 / 16357	0.15
				3	NGS_i5_S510	NGS_i7_N703	0.0005	7 / 12821	0.16
Sigma	dSpCas9 (different sgRNA)	GT-35	2	1	NGS_i5_S510	NGS_i7_N704	0.0001	1 / 13978	72.85
				2	NGS_i5_S510	NGS_i7_N705	0.0003	22 / 67519	78.2
				3	NGS_i5_S510	NGS_i7_N706	0.0001	10 / 73274	75.63
Sigma	-	GT-36	1	1	NGS_i5_S510	NGS_i7_N701	omitted
				2	NGS_i5_S510	NGS_i7_N702	0.0004	7 / 16357	0.15
				3	NGS_i5_S510	NGS_i7_N703	0.0002	3 / 12821	0.16
Sigma	dSpCas9 (different sgRNA)	GT-36	2	1	NGS_i5_S510	NGS_i7_N704	0	0 / 13978	72.85
				2	NGS_i5_S510	NGS_i7_N705	0.0002	11 / 67519	78.2
				3	NGS_i5_S510	NGS_i7_N706	0.0001	9 / 73274	75.63

## Sheet: F4, SF6
WT SpCas9	replicate	1		2		3			1		2		3
	EGFP target site	t	(+/-)	t	(+/-)	t	(+/-)		k	(+/-)	k	(+/-)	k	(+/-)		average k
	26	3.35	0.75	3.07	0.52	6.34	0.43		0.298507	0.06683	0.325733	0.055173	0.157729	0.0106977		0.260656
	43	2.35	0.04	3.08	0.04	2.35	0.09		0.425532	0.0072431	0.324675	0.00421656	0.425532	0.016297		0.391913
	1	2.27	0.02	2.4	0.02	2.57	0.2		0.440529	0.00388131	0.416667	0.00347222	0.389105	0.0302805		0.415433
	32	0.88	0.02	1.22	0.12	0.89	0.02		1.13636	0.0258264	0.819672	0.0806235	1.1236	0.0252493		1.02654
	5	1.86	0.08	1.7	0.05	1.41	0.06		0.537634	0.0231241	0.588235	0.017301	0.70922	0.0301796		0.611697
	9	1.12	0.06	0.92	0.03	1.63	0.06		0.892857	0.0478316	1.08696	0.0354442	0.613497	0.0225827		0.864437
	29	4.88	1.03	4.68	0.96	4.46	0.58		0.204918	0.0432511	0.213675	0.0438308	0.224215	0.029158		0.214269
	28	1.28	0.09	1.55	0.04	1.12	0.07		0.78125	0.0549316	0.645161	0.0166493	0.892857	0.0558036		0.773089
	23	1.01	0.04	2.08	0.09	1.8	0.11		0.990099	0.0392118	0.480769	0.0208025	0.555556	0.0339506		0.675475
	3	1.85	0.07	1.8	0.17	1.88	0.11		0.540541	0.0204529	0.555556	0.0524691	0.531915	0.0311227		0.54267
	33	4.05	0.31	3.76	0.98	3.78	0.28		0.246914	0.0188996	0.265957	0.0693187	0.26455	0.0195963		0.25914
	42	1.66	0.02	1.9	0.04	2.33	0.25		0.60241	0.00725795	0.526316	0.0110803	0.429185	0.0460498		0.519303
	30	3.05	0.17	3.46	0.16	2.78	0.18		0.327869	0.0182747	0.289017	0.013365	0.359712	0.0232907		0.325533
	18	0.9	0.07	0.91	0.03	0.67	0		1.11111	0.0864198	1.0989	0.0362275	1.49254	0		1.23418
	15	30.45	12.33	18.82	6.04	26.83	5.51		0.0328407	0.0132981	0.053135	0.0170529	0.0372717	0.00765438		0.0410825
	44	1.66	0.1	1.31	0.09	1.38	0.03		0.60241	0.0362897	0.763359	0.0524445	0.724638	0.015753		0.696802
	40	2.86	0.09	2.51	0.11	3	0.03		0.34965	0.011003	0.398406	0.01746	0.333333	0.00333333		0.360463
	27	1.25	0.18	1.48	0.29	1.39	0.09		0.8	0.1152	0.675676	0.132396	0.719424	0.0465814		0.7317
	6	1.85	0.06	2.44	0.2	2.32	0.25		0.540541	0.017531	0.409836	0.0335931	0.431034	0.0464477		0.46047
	19	1.77	0.09	2.6	0.01	2.75	0.65		0.564972	0.0287274	0.384615	0.00147929	0.363636	0.0859504		0.437741
	35	2.76	0.27	2.77	0.17	2.76	0.48		0.362319	0.0354442	0.361011	0.0221559	0.362319	0.063012		0.361883
B-SpCas9-HF1	replicate	1		2		3			1		2		3
	EGFP site	t	(+/-)	t	(+/-)	t	(+/-)		k	(+/-)	k	(+/-)	k	(+/-)		average k
	26	2.02	0.19	2.97	0.3	3.2	0.32		0.49505	0.0465641	0.3367	0.0340101	0.3125	0.03125		0.381417
	43	2.61	0.15	2.66	0.17	2.54	0.19		0.383142	0.0220196	0.37594	0.0240262	0.393701	0.0294501		0.384261
	1	2.52	0.1	2.6	0.18	2.81	0.11		0.396825	0.015747	0.384615	0.0266272	0.355872	0.0139309		0.379104
	32	3.38	0.23	3.88	0.31	4.37	0.44		0.295858	0.0201323	0.257732	0.020592	0.228833	0.0230404		0.260808
	5	1.75	0.08	1.61	0.12	1.88	0.1		0.571429	0.0261224	0.621118	0.0462945	0.531915	0.0282933		0.57482
	9	1.71	0.06	1.63	0.05	1.69	0.08		0.584795	0.0205191	0.613497	0.0188189	0.591716	0.0280102		0.596669
	29	69.54	10.82	71.5	10.81	74.81	8.5		0.0143802	0.00223747	0.013986	0.00211453	0.0133672	0.0015188		0.0139111
	28	2.46	0.32	2.76	0.29	2.75	0.38		0.406504	0.0528786	0.362319	0.0380697	0.363636	0.0502479		0.377486
	23	5	0.48	4.28	0.44	3.91	0.34		0.2	0.0192	0.233645	0.0240196	0.255754	0.0222395		0.2298
	3	2	0.12	2.04	0.12	2.17	0.12		0.5	0.03	0.490196	0.0288351	0.460829	0.0254837		0.483675
	33	2.53	0.14	2.63	0.07	3.21	0.2		0.395257	0.0218719	0.380228	0.0101201	0.311526	0.0194097		0.362337
	42	1.7	0.07	1.39	0.11	1.8	0.16		0.588235	0.0242215	0.719424	0.0569329	0.555556	0.0493827		0.621072
	30	200.97	33.43	200.42	36.72	193.72	27.92		0.00497587	0.000827702	0.00498952	0.000914157	0.00516209	0.000743989		0.00504249
	18	24.73	4.76	28.17	2.27	21.94	2.44		0.0404367	0.00778321	0.0354988	0.00286057	0.0455789	0.00506893		0.0405048
	15	523.42	162.05	422.72	138.76	346.4	115.56		0.00191051	0.000591491	0.00236563	0.000776531	0.00288684	0.000963056		0.00238766
	44	2.6	0.12	3.63	0.14	4.53	0		0.384615	0.0177515	0.275482	0.0106247	0.220751	0		0.293616
	40	3.17	0.24	2.96	0.18	5.27	0.44		0.315457	0.0238832	0.337838	0.0205442	0.189753	0.0158428		0.281016
	27	11.78	3.6	15.91	4.78	14.9	3.32		0.0848896	0.0259425	0.0628536	0.0188837	0.0671141	0.0149543		0.0716191
	6	6.3	0.79	7.78	0.77	6.61	1.1		0.15873	0.0199043	0.128535	0.0127213	0.151286	0.0251762		0.146184
	19	435.4	39.63	532.05	26.6	473.19	17.59		0.00229674	0.000209049	0.00187952	9.39673e-05	0.00211332	7.85588e-05		0.00209653
	35	7902.56	1304.78	12690	3307.86	14722.4	5260.85		0.000126541	2.0893e-05	7.88022e-05	2.05411e-05	6.79236e-05	2.42715e-05		9.1089e-05
B-evoSpCas9	replicate	1		2		3			1		2		3
	EGFP site	t	(+/-)	t	(+/-)	t	(+/-)		k	(+/-)	k	(+/-)	k	(+/-)		average k
	26	10.79	0.52	8.97	0.6	11.3	0.65		0.0926784	0.00446643	0.111483	0.00745704	0.0884956	0.00509045		0.0975522
	43	2.89	0.08	2.91	0.16	3.26	0.15		0.346021	0.00957843	0.343643	0.0188944	0.306748	0.0141142		0.332137
	1	10.53	0.22	9.57	0.23	10.47	0.34		0.0949668	0.00198411	0.104493	0.00251133	0.095511	0.0031016		0.0983237
	32	19.21	1.58	20.23	0.82	24.08	2.41		0.0520562	0.00428156	0.0494315	0.00200365	0.0415282	0.00415627		0.047672
	5	13.55	2.99	14.57	3.92	14.39	4.23		0.0738007	0.0162852	0.0686342	0.0184658	0.0694927	0.0204277		0.0706425
	9	5.41	0.49	6.15	0.53	5.78	0.43		0.184843	0.0167418	0.162602	0.0140128	0.17301	0.012871		0.173485
	29	139.22	18.86	140.03	22.21	118.34	37.11		0.00718288	0.000973057	0.00714133	0.00113268	0.00845023	0.00264989		0.00759148
	28	4.56	0.52	5.15	0.66	4.64	0.51		0.219298	0.0250077	0.194175	0.0248845	0.215517	0.0236883		0.209663
	23	116.72	17.46	132.48	9.53	125.91	5.62		0.00856751	0.0012816	0.00754831	0.000542991	0.00794218	0.0003545		0.00801933
	3	7.61	1.87	6.6	1.14	7.14	1.63		0.131406	0.0322903	0.151515	0.0261708	0.140056	0.0319736		0.140992
	33	37.93	2.41	45.37	3.83	36.64	4.73		0.0263644	0.00167514	0.022041	0.00186064	0.0272926	0.0035233		0.0252326
	42	8.17	1.33	8.96	1.21	9.65	0.86		0.122399	0.0199254	0.111607	0.0150719	0.103627	0.00923515		0.112544
	30	600.5	35.27	586.75	37.57	591.14	56.88		0.00166528	9.78091e-05	0.0017043	0.000109128	0.00169165	0.000162772		0.00168708
	18	507.27	147.01	596.27	177.62	683.52	112.51		0.00197134	0.000571306	0.00167709	0.000499581	0.00146301	0.000240818		0.00170381
	15	1342	216.82	1854.22	238.26	1901.89	552.56		0.000745156	0.000120391	0.00053931	6.92993e-05	0.000525793	0.00015276		0.00060342
	44	8.53	0.74	10.06	0.68	14.01	1.11		0.117233	0.0101703	0.0994036	0.00671913	0.0713776	0.00565518		0.0960048
	40	669.28	17.35	611.26	60.36	521.26	36.53		0.00149414	3.87332e-05	0.00163597	0.000161546	0.00191843	0.000134444		0.00168285
	27	27.73	6.47	29.41	5.43	31.15	4.67		0.036062	0.00841404	0.034002	0.00627783	0.0321027	0.00481283		0.0340556
	6	351.15	16.68	313.66	23.68	386.29	13.56		0.00284779	0.000135273	0.00318817	0.000240693	0.00258873	9.08726e-05		0.00287489
	19	571.71	52.75	575.49	17.45	671.97	17.24		0.00174914	0.000161388	0.00173765	5.2689e-05	0.00148816	3.81801e-05		0.00165832
	35	>10000	-	>10000	-	>10000	-		<0.0001	-	<0.0001	-	<0.0001	-		<0.0001	estimated value

## Sheet: F5a
sgRNA and Cas9 plasmid # refers to Supplementary Data file 1/ Target sites/Prep name
Cas9 variant	dSpCas9			WT SpCas9			xCas9			xCas9-L324R			xCas9-I409S			xCas9-I694M			xCas9-triple mutant			dSpCas9			WT SpCas9			xCas9			xCas9-L324R			xCas9-I409S			xCas9-I694M			xCas9-triple mutant			dSpCas9			WT SpCas9			xCas9
sgRNA plasmid #	8643			8643			8643			8643			8643			8643			8643			1638			1638			1638			1638			1638			1638			1638			1636			1636			1636
GFP neg cells %	5.176	5.992	6.383	75.503	73.376	72.977	19.872	20.427	18.473	11.601	12.956	9.21	31.393	29.909	25.258	24.068	27.717	16.025	17.368	13.657	8.528	4.543	5.866	6.324	77.946	75.434	71.107	75.558	75.937	75.745	66.484	63.235	63.278	70.89	71.124	69.335	67.54	70.467	68.919	68.263	66.937	61.202	5.964	6.296	4.631	73.899	74.941	71.819	42.04
mCherry%	86.558	87.76	87.226	87.504	88.542	87.439	88.722	94.804	93.302	89.418	91.635	90.454	92.256	90.478	86.265	88.526	92.313	86.848	92.769	91.915	84.554	86.49	89.929	91.084	92.367	90.582	85.244	85.075	87.668	88.881	82.479	80.601	83.833	84.537	85.693	83.714	84.577	87.023	86.706	89.139	87.48	80.349	84.744	90.042	76.683	87.578	91.403	84.79	87.663
Event count	7923	6675	6717	5738	6851	7165	7209	7121	7032	6218	6587	6830	5811	4852	5737	6153	5581	7961	3153	5170	6060	6210	4796	4531	3996	5532	4527	6526	5660	5891	5987	4495	6136	4986	5969	5999	5777	4747	3874	4567	5072	4244	4254	4710	6223	5289	4641	5608	5123
[truncated: 180 more columns]

## Sheet: F5b-c
sgRNA plasmid # refers to Supplementary Data file 1/ Target sites/Prep name
Cas9 variant	dSpCas9			WT SpCas9			HypaR-SpCas9			HypaR-SpCas9-L847R-V1015R			xCas9			SpCas9-NG			xCas9-L847R-V1015R			SpCas9-NG-L847R-V1015R			dSpCas9			WT SpCas9			HypaR-SpCas9			HypaR-SpCas9-L847R-V1015R			xCas9			SpCas9-NG			xCas9-L847R-V1015R			SpCas9-NG-L847R-V1015R			dSpCas9
sgRNA plasmid #	8643			8643			8643			8643			8643			8643			8643			8643			1638			1638			1638			1638			1638			1638			1638			1638			1636
GFP neg cells %	4.024	4.745	6.186	74.477	78.183	74.346	64.641	73.548	74.616	72.125	68.906	70.627	22.072	22.254	26.199	47.086	43.381	42.88	10.163	10.417	8.376	44.126	32.722	50.786	3.401	3.087	3.79	78.447	78.244	76.608	68.349	72.696	73.041	77.719	74.033	73.699	71.622	72.111	73.05	15.388	13.72	14.068	56.28	56.371	62.694	7.761	9.075	8.4	4.313
mCherry%	64.37	67.941	76.553	81.187	86.433	87.436	64.85	81.85	86.877	88.25	86.48	87.46	80.1	87.85	90.88	76.52	84.399	73.53	78.13	86.59	84.17	87.356	86.658	88.551	60.28	72.385	60.68	78.505	74.906	76.083	65.37	74.041	80.27	87.005	84.3	86.69	70.76	78.92	79.22	73.69	69.518	72.281	67.2	72.52	81.3	76.877	85.38	75.04	72.565
Event count	10000	9027	8193	8122	5388	4855	10000	6226	5174	10000	10000	10000	10000	10000	10000	10000	2846	10000	10000	10000	10000	2436	6041	1939	10000	8727	10000	5136	3467	5703	10000	9176	10000	8888	10000	10000	10000	10000	10000	9692	9038	8615	10000	10000	10000	3637	2052	7504	8850
[truncated: 311 more columns]

## Sheet: F5f
sgRNA and Cas9 plasmid # refers to Supplementary Data file 1/ Target sites/Prep name
Cas9 variant	dSpCas9			WT SpCas9			evoSpCas9			8990			8991			8992			8993			8994			8995			8996			8997			8998			8999			WT SpCas9			evoSpCas9			8990			8991
sgRNA plasmid #	8624			8624			8624			8624			8624			8624			8624			8624			8624			8624			8624			8624			8624			8641			8641			8641			8641
GFP neg cells %	8.48	7.7	7.68	35.4	32.05	32.55	39.83	37.15	36.3	35.06	39.58	46.74	36.31	35.34	33.17	31.37	40.45	43.6	35.74	33.41	33.36	41.59	46.27	48.32	45.12	47.85	44.81	43.59	49.54	50.56	37.41	36.47	36.78	38.98	41.75	43.68	36.09	37.49	37.81	33.52	35.48	31.2	32.63	29.94	29.36	34.16	28.13	27.15	24.95
mCherry%	76.62	75.49	72.65	56.1	66.34	67.25	64.9	72.92	73.67	74.1	76.56	70.82	67.04	72.77	73.5	70.25	78.62	73.19	70	74.55	76.79	77.2	79.6	71.17	70.94	75.67	73.4	75.52	76.52	74.81	66.94	65.84	62.57	61.57	63.19	64.24	64.03	63.19	59.24	60.11	60.96	60.41	71.63	69.67	68.77	65.48	70.75	69.98	69.09
Event count	9084	8985	9012	8163	8630	10000	10000	10000	10000	10000	10000	10000	10000	10000	10000	10000	10000	10000	10000	10000	10000	10000	10000	10000	10000	10000	10000	10000	10000	10000	10000	10000	10000	10000	10000	10000	10000	10000	10000	10000	10000	10000	10000	10000	10000	10000	10000	10000	10000
Cas9 variant	WT SpCas9			evoSpCas9			8990			8991			8992			8993			8994			8995			8996			8997			8998			8999			WT SpCas9			evoSpCas9			8990			8991			8992
sgRNA plasmid #	1639			1639			1639			1639			1639			1639			1639			1639			1639			1639			1639			1639			8635			8635			8635			8635			8635
GFP neg cells %	44.32	43.87	43.92	30.18	31.75	29.3	34.26	31.19	23.99	29.86	32.67	35.49	50.85	44.64		23.86	26.83	34.12	11.71	10.69	10.37	13.97	20.12	26	30.68	28.18	17.47	11.29	15.09	18.59	9.76	9.22	8.11	7.46	7.06	9.38		29.45	25.61	21.42	23.05	22.29	26.82	26.68	29.28	31.08	25.19	23.82	26.86
mCherry%	44.45	44.62	37.88	52.34	54.19	37.07	40.33	52.03	45.82	57.11	58.18	48.14	40.42	53.13		45.83	52.17	45.29	46.66	57.93	59.88	53.71	64.35	60.44	48.59	64.91	53.72	53.44	65.28	60.78	49.77	62.11	53.29	53.3	63.22	62.59		45.58	49.1	49.16	52.7	55.22	55.37	57.97	51.25	41.03	48.19	51.59	48.69
Event count	10360	10468	10620	10585	10478	10589	10466	10438	10635	10548	10540	10588	10456	10554		10620	10715	10692	10502	10525	10562	10665	10669	10552	10505	10578	10657	10593	10596	10525	10543	10585	10717	10639	6136	10539		10535	10659	10549	10562	10537	10550	10629	10521	10000	10000	10000	10000
[truncated: 318 more columns]

## Sheet: F6b, F7-8, SF10
Amplicon	NGS run	SpCas9 variant	target site	sample no.	replicate	i5 index	i7 index	Indel read count/ Total read count	indel (%)	Guideseq dsODN integration	Indel average (%)	Normalized to WT
HEK site 1 ON	NGS 2022-11-11	dead SpCas9	HEK site 1	161	1	NGS_i5_511	NGS_i7_N701	1 / 23649	0		6.66667e-05	-
				162	2		NGS_i7_N702	3 / 24424	0.0001
				163	3		NGS_i7_N703	3 / 25013	0.0001
HEK site 1 ON	NGS 2022-11-11	WT SpCas9	HEK site 1	171	1		NGS_i7_N704	13080 / 20085	0.6512		0.656733	1
				172	2		NGS_i7_N705	12838 / 18817	0.6823
				173	3		NGS_i7_N706	12674 / 19906	0.6367
HEK site 1 ON	NGS 2022-11-11	eSpCas9-plus	HEK site 1	181	1		NGS_i7_N707	12080 / 20026	0.6032		0.663533	1.01035
				182	2		NGS_i7_N710	13714 / 20462	0.6702
				183	3		NGS_i7_N711	13281 / 18518	0.7172
HEK site 1 ON	NGS 2022-11-11	B-SpCas9-HF1	HEK site 1	191	1		NGS_i7_N712	9732 / 15926	0.6111		0.6226	0.948026
				192	2		NGS_i7_N714	13410 / 20074	0.668
				193	3		NGS_i7_N715	12044 / 20458	0.5887
HEK site 1 ON	NGS 2022-11-11	B-HypaR-SpCas9	HEK site 1	201	1	NGS_i5_513	NGS_i7_N701	11041 / 22533	0.49		0.4777	0.727388
				202	2		NGS_i7_N702	11257 / 21568	0.5219
				203	3		NGS_i7_N703	9229 / 21909	0.4212
HEK site 1 ON	NGS 2022-11-11	WT SpCas9	HEK site 1	1041	1		NGS_i7_N704	12897 / 18902	0.6823		0.5882	1
				1042	2		NGS_i7_N705	12129 / 20117	0.6029
				1043	3		NGS_i7_N706	10021 / 20905	0.4794
HEK site 1 ON	NGS 2022-11-11	B-WT SpCas9	HEK site 1	1051	1		NGS_i7_N707	12488 / 19052	0.6555		0.5629	0.956987
				1052	2		NGS_i7_N710	12223 / 21345	0.5726
				1053	3		NGS_i7_N711	11026 / 23938	0.4606
HEK site 1 ON	NGS 2022-11-11	SpCas9-HF1	HEK site 1	1061	1		NGS_i7_N712	12068 / 19671	0.6135		0.596	1.01326
				1062	2		NGS_i7_N714	12321 / 18817	0.6548
				1063	3		NGS_i7_N715	9890 / 19031	0.5197
HEK site 1 ON	NGS 2022-11-11	B-HypaR-SpCas9	HEK site 1	1071	1	NGS_i5_515	NGS_i7_N701	9086 / 19391	0.4686		0.467267	0.794401
				1072	2		NGS_i7_N702	9333 / 18835	0.4955
				1073	3		NGS_i7_N703	7413 / 16936	0.4377
HEK site 1 ON	NGS 2022-11-11	evoSpCas9	HEK site 1	1081	1		NGS_i7_N704	9160 / 22355	0.4098		0.377467	0.641732
				1082	2		NGS_i7_N705	7252 / 20748	0.3495
				1083	3		NGS_i7_N706	7100 / 19028	0.3731
HEK site 1 ON	NGS 2022-11-11	B-evoSpCas9	HEK site 1	1091	1		NGS_i7_N707	717 / 24091	0.0298		0.0355667	0.060467
				1092	2		NGS_i7_N710	890 / 24580	0.0362
				1093	3		NGS_i7_N711	1000 / 24554	0.0407
HEK site 1 ON	NGS 2022-11-11	HeFSpCas9	HEK site 1	1101	1		NGS_i7_N712	2319 / 24217	0.0958		0.1291	0.219483
				1102	2		NGS_i7_N714	2798 / 24003	0.1166
				1103	3		NGS_i7_N715	4250 / 24298	0.1749
HEK site 1 ON	NGS 2022-11-11	B-HeFSpCas9	HEK site 1	1111	1	NGS_i5_516	NGS_i7_N701	91 / 29905	0.003		0.0039	0.0066304
				1112	2		NGS_i7_N702	130 / 34482	0.0038
				1113	3		NGS_i7_N703	178 / 36108	0.0049
HEK site 1 ON	NGS 2022-11-11	untreated	HEK site 1	uH1-1	1		NGS_i7_N704	2 / 24361	0.0001		0.000166667	-
				uH1-2	2		NGS_i7_N705	6 / 31927	0.0002
				uH1-3	3		NGS_i7_N706	6 / 25546	0.0002
HEK site 1 OT1	NGS 2022-11-18	dead SpCas9	HEK site 1	161	1	NGS_i5_520	NGS_i7_N701	0 / 8090	0		3.33333e-05
				162	2		NGS_i7_N702	3 / 22984	0.0001
				163	3		NGS_i7_N703	0 / 19375	0
HEK site 1 OT1	NGS 2022-11-18	eSpCas9-plus	HEK site 1	181	1		NGS_i7_N704	1 / 19862	0.0001		0.0001
				182	2		NGS_i7_N705	3 / 22946	0.0001
				183	3		NGS_i7_N706	1 / 18058	0.0001
HEK site 1 OT1	NGS 2022-11-18	B-SpCas9-HF1	HEK site 1	191	1		NGS_i7_N707	2 / 17830	0.0001		0.0001
				192	2		NGS_i7_N710	2 / 22636	0.0001
				193	3		NGS_i7_N711	3 / 20866	0.0001
HEK site 1 OT1	NGS 2022-11-18	WT SpCas9	HEK site 1	1041	1		NGS_i7_N712	6717 / 15276	0.4397		0.3569
				1042	2		NGS_i7_N714	4985 / 14227	0.3504
				1043	3		NGS_i7_N715	4527 / 16131	0.2806
HEK site 1 OT1	NGS 2022-12-01	B-WT SpCas9	HEK site 1	1051	1	NGS_i5_513	NGS_i7_N701	962 / 3529	0.2726		0.190233
				1052	2		NGS_i7_N702	1275 / 7149	0.1783
				1053	3		NGS_i7_N703	932 / 7781	0.1198
HEK site 1 OT1	NGS 2022-12-01	SpCas9-HF1	HEK site 1	1061	1		NGS_i7_N704	3 / 8952	0.0003		0.000233333
				1062	2		NGS_i7_N705	4 / 9261	0.0004
				1063	3		NGS_i7_N706	0 / 8682	0
HEK site 1 OT1	NGS 2022-12-01	B-HypaR-SpCas9	HEK site 1	1071	1		NGS_i7_N707	0 / 7326	0		3.33333e-05
				1072	2		NGS_i7_N710	0 / 8785	0
				1073	3		NGS_i7_N711	1 / 7975	0.0001
HEK site 1 OT1	NGS 2022-12-01	evoSpCas9	HEK site 1	1081	1		NGS_i7_N712	0 / 4190	0		0.0001
				1082	2		NGS_i7_N714	2 / 7603	0.0003
	NGS 2022-11-18			1083	3	NGS_i5_521	NGS_i7_N715	0 / 2998	0
HEK site 1 OT1	NGS 2022-11-18	HeFSpCas9	HEK site 1	1101	1	NGS_i5_522	NGS_i7_N701	2 / 9554	0.0002		6.66667e-05
				1102	2		NGS_i7_N702	0 / 16989	0
				1103	3		NGS_i7_N703	0 / 16609	0
HEK site 1 OT1	NGS 2022-11-18	untreated	HEK site 1	uH1-1	1		NGS_i7_N704	2 / 19841	0.0001		6.66667e-05
				uH1-2	2		NGS_i7_N705	0 / 18259	0
				uH1-3	3		NGS_i7_N706	2 / 17846	0.0001
HEK site 1 OT1	NGS 2022-11-18	non-targeted 1	HEK site 1	211	1		NGS_i7_N707	1 / 17202	0.0001		0.000133333
				212	2		NGS_i7_N710	2 / 19418	0.0001
				213	3		NGS_i7_N711	3 / 18556	0.0002
HEK site 1 OT1	NGS 2022-11-18	non-targeted 2	HEK site 1	221	1		NGS_i7_N712	0 / 17915	0		0.0001
				222	2		NGS_i7_N714	1 / 17336	0.0001
				223	3		NGS_i7_N715	3 / 17041	0.0002
HEK site 1 OT2	NGS 2022-11-19	dead SpCas9	HEK site 1	161	1	NGS_i5_511	NGS_i7_N701	6 / 12001	0.0005		0.000533333
				162	2		NGS_i7_N702	7 / 12039	0.0006
				163	3		NGS_i7_N703	6 / 12600	0.0005
HEK site 1 OT2	NGS 2022-11-19	eSpCas9-plus	HEK site 1	181	1		NGS_i7_N704	2 / 11084	0.0002		0.0006
				182	2		NGS_i7_N705	10 / 10652	0.0009
				183	3		NGS_i7_N706	8 / 10797	0.0007
HEK site 1 OT2	NGS 2022-11-19	B-SpCas9-HF1	HEK site 1	191	1		NGS_i7_N707	7 / 11262	0.0006		0.000533333
				192	2		NGS_i7_N710	4 / 11853	0.0003
				193	3		NGS_i7_N711	8 / 12190	0.0007
HEK site 1 OT2	NGS 2022-11-19	WT SpCas9	HEK site 1	1041	1		NGS_i7_N712	2331 / 8043	0.2898		0.2276
				1042	2		NGS_i7_N714	2732 / 11248	0.2429
				1043	3		NGS_i7_N715	1705 / 11357	0.1501
HEK site 1 OT2	NGS 2022-11-19	B-WT SpCas9	HEK site 1	1051	1	NGS_i5_513	NGS_i7_N701	1867 / 12438	0.1501		0.0997667
				1052	2		NGS_i7_N702	1236 / 13029	0.0949
				1053	3		NGS_i7_N703	805 / 14837	0.0543
HEK site 1 OT2	NGS 2022-11-19	SpCas9-HF1	HEK site 1	1061	1		NGS_i7_N704	2 / 11544	0.0002		0.000666667
				1062	2		NGS_i7_N705	13 / 11831	0.0011
				1063	3		NGS_i7_N706	8 / 11728	0.0007
HEK site 1 OT2	NGS 2022-11-19	B-HypaR-SpCas9	HEK site 1	1071	1		NGS_i7_N707	7 / 12555	0.0006		0.0007
				1072	2		NGS_i7_N710	5 / 11503	0.0004
				1073	3		NGS_i7_N711	13 / 12344	0.0011
HEK site 1 OT2	NGS 2022-11-19	evoSpCas9	HEK site 1	1081	1		NGS_i7_N712	6 / 12744	0.0005		0.000433333
				1082	2		NGS_i7_N714	3 / 12009	0.0002
				1083	3		NGS_i7_N715	7 / 11445	0.0006
HEK site 1 OT2	NGS 2022-11-19	HeFSpCas9	HEK site 1	1101	1	NGS_i5_515	NGS_i7_N701	6 / 13900	0.0004		0.0004
				1102	2		NGS_i7_N702	5 / 14940	0.0003
				1103	3		NGS_i7_N703	6 / 12590	0.0005
HEK site 1 OT2	NGS 2022-11-19	untreated	HEK site 1	uH1-1	1		NGS_i7_N704	9 / 12818	0.0007		0.000633333
				uH1-2	2		NGS_i7_N705	7 / 11834	0.0006
				uH1-3	3		NGS_i7_N706	7 / 11379	0.0006
HEK site 1 OT2	NGS 2022-11-19	non-targeted 1	HEK site 1	211	1		NGS_i7_N707	6 / 12249	0.0005		0.000366667
				212	2		NGS_i7_N710	3 / 12213	0.0002
				213	3		NGS_i7_N711	5 / 12226	0.0004
HEK site 1 OT2	NGS 2022-11-19	non-targeted 2	HEK site 1	221	1		NGS_i7_N712	7 / 12166	0.0006		0.0004
				222	2		NGS_i7_N714	4 / 12236	0.0003
				223	3		NGS_i7_N715	3 / 11772	0.0003
HEK site 1 OT3	NGS 2022-11-19	dead SpCas9	HEK site 1	161	1	NGS_i5_516	NGS_i7_N704	4 / 14685	0.0003		0.000166667
				162	2		NGS_i7_N705	2 / 14318	0.0001
				163	3		NGS_i7_N706	2 / 13867	0.0001
HEK site 1 OT3	NGS 2022-11-19	eSpCas9-plus	HEK site 1	181	1		NGS_i7_N707	3 / 14257	0.0002		0.0001
				182	2		NGS_i7_N710	0 / 9781	0
				183	3		NGS_i7_N711	1 / 16758	0.0001
HEK site 1 OT3	NGS 2022-11-19	B-SpCas9-HF1	HEK site 1	191	1		NGS_i7_N712	3 / 16272	0.0002		0.000166667
				192	2		NGS_i7_N714	3 / 16742	0.0002
				193	3		NGS_i7_N715	1 / 14810	0.0001
HEK site 1 OT3	NGS 2022-11-19	WT SpCas9	HEK site 1	1041	1	NGS_i5_518	NGS_i7_N701	1811 / 12332	0.1469		0.1032
				1042	2		NGS_i7_N702	1213 / 12686	0.0956
				1043	3		NGS_i7_N703	769 / 11455	0.0671
HEK site 1 OT3	NGS 2022-11-19	B-WT SpCas9	HEK site 1	1051	1		NGS_i7_N704	48 / 12656	0.0038		0.00236667
				1052	2		NGS_i7_N705	21 / 9812	0.0021
				1053	3		NGS_i7_N706	13 / 10531	0.0012
HEK site 1 OT3	NGS 2022-11-19	SpCas9-HF1	HEK site 1	1061	1		NGS_i7_N707	0 / 13275	0		0
				1062	2		NGS_i7_N710	0 / 11912	0
				1063	3
HEK site 1 OT3	NGS 2022-11-19	B-HypaR-SpCas9	HEK site 1	1071	1		NGS_i7_N712	1 / 11966	0.0001		0.0001
				1072	2		NGS_i7_N714	0 / 11989	0
				1073	3		NGS_i7_N715	2 / 8049	0.0002
HEK site 1 OT3	NGS 2022-11-19	evoSpCas9	HEK site 1	1081	1	NGS_i5_520	NGS_i7_N701	1 / 14073	0.0001		0.000133333
				1082	2		NGS_i7_N702	2 / 13293	0.0002
				1083	3		NGS_i7_N703	1 / 14310	0.0001
HEK site 1 OT3	NGS 2022-11-19	HeFSpCas9	HEK site 1	1101	1		NGS_i7_N704	1 / 14230	0.0001		0.000133333
				1102	2		NGS_i7_N705	1 / 11986	0.0001
				1103	3		NGS_i7_N706	2 / 11972	0.0002
HEK site 1 OT3	NGS 2022-11-19	untreated	HEK site 1	uH1-1	1		NGS_i7_N707	3 / 11306	0.0003		0.000233333
				uH1-2	2		NGS_i7_N710	3 / 15296	0.0002
				uH1-3	3		NGS_i7_N711	2 / 12172	0.0002
HEK site 1 OT3	NGS 2022-11-19	non-targeted 1	HEK site 1	211	1		NGS_i7_N712	1 / 13790	0.0001		0.000133333
				212	2		NGS_i7_N714	2 / 14506	0.0001
				213	3		NGS_i7_N715	3 / 13478	0.0002
HEK site 1 OT3	NGS 2022-12-01	non-targeted 2	HEK site 1	221	1	NGS_i5_515	NGS_i7_N701	1 / 9935	0.0001		0.000133333
				222	2		NGS_i7_N702	3 / 14098	0.0002
				223	3		NGS_i7_N703	1 / 12740	0.0001
HEK site 1	GUIDEseq (NGS 2021-02-26)	WT SpCas9	HEK site 1	G9-25	1	NGS_i5_S515	NGS_i7_N701	6698 / 16776	0.3993	0.824944	0.399433	1
					2	NGS_i5_S515	NGS_i7_N702	6391 / 15763	0.4054	0.849778
					3	NGS_i5_S515	NGS_i7_N703	6739 / 17122	0.3936	0.838923
HEK site 1	GUIDEseq (2020-12-01)	B-HypaR-SpCas9	HEK site 1	72	1	NGS_i5_S502	NGS_i7_N701	13938 / 22637	0.6157	0.388014	0.634167	0.85
					2	NGS_i5_S502	NGS_i7_N702	12936 / 20361	0.6353	0.407681
					3	NGS_i5_S502	NGS_i7_N703	16171 / 24821	0.6515	0.423484
HEK site 1	GUIDEseq (2020-12-01)	evoSpCas9	HEK site 1	73	1	NGS_i5_S502	NGS_i7_N704	8927 / 19631	0.4547	0.406862	0.453133	0.607353
					2	NGS_i5_S502	NGS_i7_N705	10476 / 22991	0.4557	0.418258
					3	NGS_i5_S502	NGS_i7_N706	10457 / 23289	0.449	0.385969
HEK site 2 ON	NGS 2022-11-11	dead SpCas9	HEK site 2	211	1	NGS_i5_518	NGS_i7_N704	24 / 32938	0.0007		0.0011	-
				212	2		NGS_i7_N705	74 / 33432	0.0022
				213	3		NGS_i7_N706	11 / 29577	0.0004
HEK site 2 ON	NGS 2022-11-11	WT SpCas9	HEK site 2	221	1		NGS_i7_N707	16794 / 24307	0.6909		0.682867	1
				222	2		NGS_i7_N710	18341 / 25504	0.7191
				223	3		NGS_i7_N711	18349 / 28731	0.6386
HEK site 2 ON	NGS 2022-11-11	eSpCas9-plus	HEK site 2	231	1		NGS_i7_N712	17821 / 28959	0.6154		0.632833	0.92673
				232	2		NGS_i7_N714	22543 / 32239	0.6992
				233	3		NGS_i7_N715	16461 / 28191	0.5839
HEK site 2 ON	NGS 2022-11-11	B-SpCas9-HF1	HEK site 2	241	1	NGS_i5_520	NGS_i7_N701	16029 / 29200	0.5489		0.540233	0.791126
				242	2		NGS_i7_N702	18738 / 33753	0.5552
				243	3		NGS_i7_N703	13650 / 26425	0.5166
HEK site 2 ON	NGS 2022-11-11	B-HypaR-SpCas9	HEK site 2	251	1		NGS_i7_N704	1530 / 35298	0.0433		0.0403333	0.0590647
				252	2		NGS_i7_N705	1023 / 29259	0.035
				253	3		NGS_i7_N706	1294 / 30298	0.0427
HEK site 2 ON	NGS 2022-11-11	B-WT SpCas9	HEK site 2	1131	1	NGS_i5_520	NGS_i7_N712	12155 / 24500	0.4961		0.604867	0.885776
				1132	2		NGS_i7_N714	21951 / 35118	0.6251
				1133	3		NGS_i7_N715	16094 / 23209	0.6934
HEK site 2 ON	NGS 2022-11-11	SpCas9-HF1	HEK site 2	1141	1	NGS_i5_521	NGS_i7_N701	2600 / 4347	0.5981		0.638267	0.934687
				1142	2		NGS_i7_N702	3384 / 5064	0.6682
				1143	3		NGS_i7_N703	2948 / 4546	0.6485
HEK site 2 ON	NGS 2022-11-11	untreated	HEK site 2	uH2-1	1	NGS_i5_522	NGS_i7_N701	9 / 28242	0.0003		0.0004	-
				uH2-2	2		NGS_i7_N702
				uH2-3	3		NGS_i7_N703	15 / 31201	0.0005
HEK site 2 ON	NGS 2022-12-01	WT SpCas9	HEK site 2	p431	1	NGS_i5_518	NGS_i7_N701	6519 / 9260	0.704		0.6834	1
				p432	2		NGS_i7_N702	7128 / 9819	0.7259
				p433	3		NGS_i7_N703	6780 / 10931	0.6203
HEK site 2 ON	NGS 2022-12-01	B-SpCas9-HF1	HEK site 2	p441	1		NGS_i7_N704	4293 / 11469	0.3743		0.456633	0.668179
				p442	2		NGS_i7_N705	5695 / 10355	0.55
				p443	3		NGS_i7_N706	4836 / 10852	0.4456
HEK site 2 ON	NGS 2022-12-01	B-HypaSpCas9	HEK site 2	p451	1		NGS_i7_N707	2478 / 11890	0.2084		0.287733	0.421032
				p452	2		NGS_i7_N710	3124 / 10312	0.3029
				p453	3		NGS_i7_N711	2899 / 8239	0.3519
HEK site 2 ON	NGS 2022-12-01	HypaR SpCas9	HEK site 2		1		NGS_i7_N712				0.4409	0.645157
				p462	2		NGS_i7_N714	5849 / 11711	0.4994
				p463	3		NGS_i7_N715	4033 / 10546	0.3824
HEK site 2 ON	NGS 2022-12-01	untreated	HEK site 2	u-H2-1	1	NGS_i5_520	NGS_i7_N701	0 / 12778	0		0.0001	-
				u-H2-2	2		NGS_i7_N702	2 / 14198	0.0001
				u-H2-3	3		NGS_i7_N703	2 / 11202	0.0002
HEK site 2	GUIDEseq (NGS 2021-02-26)	WT SpCas9	HEK site 2	G9-26	1	NGS_i5_S515	NGS_i7_N704	12179 / 20399	0.597	0.372864	0.602467	1
					2	NGS_i5_S515	NGS_i7_N705	15129 / 24652	0.6137	0.379501
					3	NGS_i5_S515	NGS_i7_N706	10583 / 17737	0.5967	0.377241
HEK site 2	GUIDEseq (NGS 2021-10-15)	B-SpCas9-HF1	HEK site 2	P3	1	NGS_i5_S513	NGS_i7_N707	8728 / 15757	0.5539	0.239574	0.510933	0.848069
					2	NGS_i5_S513	NGS_i7_N710	9121 / 17961	0.5078	0.2692
					3	NGS_i5_S513	NGS_i7_N711	6956 / 14765	0.4711	0.223095
HEK site 2	GUIDEseq (NGS 2022-12-09)	HypaR SpCas9	HEK site 2	p1021	1	NGS_i5_S515	NGS_i7_N707	9100 / 23126	0.3935	0.243964	0.355033	0.5893
				p1022	2	NGS_i5_S515	NGS_i7_N710	10094 / 28181	0.3582	0.225851
				p1023	3	NGS_i5_S515	NGS_i7_N711	8831 / 28178	0.3134	0.220485
HEK site 2 OT1	NGS 2022-12-01	dead SpCas9	HEK site 2	211	1	NGS_i5_515	NGS_i7_N701	2 / 11191	0.0002		0.000133333
				212	2		NGS_i7_N702	1 / 17989	0.0001
				213	3		NGS_i7_N703	1 / 13928	0.0001
HEK site 2 OT1	NGS 2023-02-10	eSpCas9-plus	HEK site 2	231	1	NGS_i5_511	NGS_i7_N704	3 / 15631	0.0002		0.0002
				232	2		NGS_i7_N705	4 / 15197	0.0003
				233	3		NGS_i7_N706	2 / 16646	0.0001
HEK site 2 OT1	NGS 2022-11-19	B-WT SpCas9	HEK site 2	1131	1	NGS_i5_522	NGS_i7_N701	27 / 26527	0.001		0.00166667
				1132	2		NGS_i7_N702	46 / 22750	0.002
				1133	3		NGS_i7_N703	44 / 22483	0.002
HEK site 2 OT1	NGS 2022-11-19	SpCas9-HF1	HEK site 2	1141	1		NGS_i7_N704	6 / 19919	0.0003		0.0002
				1142	2		NGS_i7_N705	4 / 23161	0.0002
				1143	3		NGS_i7_N706	3 / 22056	0.0001
HEK site 2 OT1	NGS 2022-12-01	WT SpCas9	HEK site 2	p431	1	NGS_i5_516	NGS_i7_N701	288 / 14208	0.0203		0.0282333
				p432	2		NGS_i7_N702	594 / 16173	0.0367
				p433	3		NGS_i7_N703	421 / 15211	0.0277
HEK site 2 OT1	NGS 2022-12-01	B-SpCas9-HF1	HEK site 2	p441	1		NGS_i7_N704	2 / 13892	0.0001		0.000166667
				p442	2		NGS_i7_N705	5 / 15446	0.0003
				p443	3		NGS_i7_N706	2 / 14043	0.0001
HEK site 2 OT1	NGS 2022-12-01	B-HypaSpCas9	HEK site 2	p451	1		NGS_i7_N707	1 / 2503	0.0004		0.000333333
				p452	2		NGS_i7_N710	8 / 15908	0.0005
				p453	3		NGS_i7_N711	2 / 14307	0.0001
HEK site 2 OT1	NGS 2022-12-01	HypaR SpCas9	HEK site 2		1		NGS_i7_N712	2 / 15006	0.0001		0.0002
				p462	2		NGS_i7_N714	4 / 15019	0.0003
				p463	3		NGS_i7_N715	3 / 14699	0.0002
HEK site 2 OT1	NGS 2022-12-01	untreated	HEK site 2	u-H2-1	1	NGS_i5_518	NGS_i7_N701	3 / 15391	0.0002		0.0002
				u-H2-2	2		NGS_i7_N702	1 / 14564	0.0001
				u-H2-3	3		NGS_i7_N703	4 / 15367	0.0003
HEK site 2 OT1	NGS 2022-12-01	non-targeted 1	HEK site 2	261	1		NGS_i7_N704	1 / 15861	0.0001		0.0001
				262	2		NGS_i7_N705	2 / 16157	0.0001
				263	3		NGS_i7_N706
HEK site 2 OT1	NGS 2022-12-01	non-targeted 2	HEK site 2	271	1		NGS_i7_N707	1 / 14980	0.0001		0.000133333
				272	2		NGS_i7_N710	2 / 15697	0.0001
				273	3		NGS_i7_N711	3 / 15283	0.0002
HEK site 2 OT2	NGS 2022-11-18	dead SpCas9	HEK site 2	211	1	NGS_i5_516	NGS_i7_N701	0 / 7019	0		0.000133333
				212	2		NGS_i7_N702	1 / 10724	0.0001
				213	3		NGS_i7_N703	3 / 11152	0.0003
HEK site 2 OT2	NGS 2022-11-18	eSpCas9-plus	HEK site 2	231	1		NGS_i7_N704	0 / 8620	0		0.000233333
				232	2		NGS_i7_N705	5 / 8365	0.0006
				233	3		NGS_i7_N706	1 / 8771	0.0001
HEK site 2 OT2	NGS 2023-02-10	B-WT SpCas9	HEK site 2	1131	1	NGS_i5_513	NGS_i7_N701	4 / 14412	0.0003		0.000333333
				1132	2		NGS_i7_N702	6 / 16530	0.0004
				1133	3		NGS_i7_N703	4 / 15691	0.0003
HEK site 2 OT2	NGS 2023-02-10	SpCas9-HF1	HEK site 2	1141	1		NGS_i7_N704	2 / 16294	0.0001		0.0002
				1142	2		NGS_i7_N705	3 / 17305	0.0002
				1143	3		NGS_i7_N706	4 / 14579	0.0003
HEK site 2 OT2	NGS 2022-12-01	WT SpCas9	HEK site 2	p431	1	NGS_i5_518	NGS_i7_N707	2 / 6795	0.0003		0.000133333
				p432	2		NGS_i7_N710	1 / 8187	0.0001
				p433	3		NGS_i7_N711	0 / 6062	0
HEK site 2 OT2	NGS 2022-12-01	B-SpCas9-HF1	HEK site 2	p441	1		NGS_i7_N712	0 / 7780	0		0.0003
				p442	2		NGS_i7_N714	3 / 7805	0.0004
				p443	3		NGS_i7_N715	3 / 6419	0.0005
HEK site 2 OT2	NGS 2022-12-01	B-HypaSpCas9	HEK site 2	p451	1	NGS_i5_522	NGS_i7_N701	0 / 4382	0		6.66667e-05
				p452	2		NGS_i7_N702	1 / 5989	0.0002
				p453	3		NGS_i7_N703	0 / 5780	0
HEK site 2 OT2	NGS 2022-12-01	HypaR SpCas9	HEK site 2		1		NGS_i7_N704	1 / 9445	0.0001		0.0001
				p462	2		NGS_i7_N705	1 / 5907	0.0002
				p463	3		NGS_i7_N706	0 / 4917	0
HEK site 2 OT2	NGS 2022-12-01	untreated	HEK site 2	u-H2-1	1		NGS_i7_N707	1 / 5200	0.0002		6.66667e-05
				u-H2-2	2		NGS_i7_N710	0 / 4920	0
				u-H2-3	3		NGS_i7_N711	0 / 4791	0
HEK site 2 OT2	NGS 2022-12-01	non-targeted 1	HEK site 2	261	1		NGS_i7_N712	0 / 6058	0		6.66667e-05
				262	2		NGS_i7_N714	1 / 5902	0.0002
				263	3		NGS_i7_N715	0 / 5038	0
HEK site 2 OT2	NGS 2022-12-01	non-targeted 2	HEK site 2	271	1	NGS_i5_520	NGS_i7_N707	0 / 4484	0		0.000133333
				272	2		NGS_i7_N710	1 / 6079	0.0002
				273	3		NGS_i7_N711	1 / 5567	0.0002
HEK site 2 OT3	NGS 2022-12-01	dead SpCas9	HEK site 2	211	1	NGS_i5_511	NGS_i7_N701	1 / 25093	0		0.000133333
	NGS 2022-12-01			212	2	NGS_i5_511	NGS_i7_N702	4 / 29203	0.0001
	NGS 2022-11-19			213	3	NGS_i5_516	NGS_i7_N703	3 / 11600	0.0003
HEK site 2 OT3	NGS 2022-11-19	eSpCas9-plus	HEK site 2	231	1	NGS_i5_516	NGS_i7_N704	3 / 21400	0.0001		6.66667e-05
				232	2	NGS_i5_516	NGS_i7_N705	3 / 22311	0.0001
				233	3	NGS_i5_516	NGS_i7_N706	0 / 20210	0
HEK site 2 OT3	NGS 2022-12-01	B-WT SpCas9	HEK site 2	1131	1	NGS_i5_511	NGS_i7_N703	3 / 28437	0.0001		0.000166667
	NGS 2022-12-01			1132	2	NGS_i5_511	NGS_i7_N704	4 / 24374	0.0002
	NGS 2022-11-19			1133	3	NGS_i5_518	NGS_i7_N703	3 / 17804	0.0002
HEK site 2 OT3	NGS 2022-11-19	SpCas9-HF1	HEK site 2	1141	1	NGS_i5_518	NGS_i7_N704	4 / 14768	0.0003		0.000233333
				1142	2	NGS_i5_518	NGS_i7_N705	1 / 13300	0.0001
				1143	3	NGS_i5_518	NGS_i7_N706	4 / 14865	0.0003
HEK site 2 OT3	NGS 2022-12-01	WT SpCas9	HEK site 2	p431	1	NGS_i5_516	NGS_i7_N701	3 / 13738	0.0002		0.0002
				p432	2		NGS_i7_N702	3 / 14103	0.0002
				p433	3		NGS_i7_N703	3 / 14535	0.0002
HEK site 2 OT3	NGS 2022-12-01	B-SpCas9-HF1	HEK site 2	p441	1		NGS_i7_N704	0 / 13301	0		0.000133333
				p442	2		NGS_i7_N705	4 / 13484	0.0003
				p443	3		NGS_i7_N706	1 / 12399	0.0001
HEK site 2 OT3	NGS 2022-12-01	B-HypaSpCas9	HEK site 2	p451	1		NGS_i7_N707	2 / 12744	0.0002		0.000166667
				p452	2		NGS_i7_N710	0 / 13552	0
				p453	3		NGS_i7_N711	4 / 13542	0.0003
HEK site 2 OT3	NGS 2022-12-01	HypaR SpCas9	HEK site 2		1		NGS_i7_N712	0 / 13907	0		3.33333e-05
				p462	2		NGS_i7_N714	1 / 14103	0.0001
				p463	3		NGS_i7_N715	0 / 12108	0
HEK site 2 OT3	NGS 2022-12-01	untreated	HEK site 2	u-H2-1	1	NGS_i5_520	NGS_i7_N704	0 / 12249	0		3.33333e-05
				u-H2-2	2		NGS_i7_N705	0 / 11847	0
				u-H2-3	3		NGS_i7_N706	1 / 13576	0.0001
HEK site 2 OT3	NGS 2022-12-01	non-targeted 1	HEK site 2	261	1	NGS_i5_521	NGS_i7_N707	0 / 12661	0		0.000166667
				262	2		NGS_i7_N710	3 / 10865	0.0003
				263	3		NGS_i7_N711	2 / 13132	0.0002
HEK site 2 OT3	NGS 2022-12-01	non-targeted 2	HEK site 2	271	1		NGS_i7_N712	0 / 13164	0		3.33333e-05
				272	2		NGS_i7_N714	1 / 13152	0.0001
				273	3		NGS_i7_N715	0 / 14053	0
HEK site 3 ON	NGS 2022-11-11	dead SpCas9	HEK site 3	261	1	NGS_i5_516	NGS_i7_N707	2 / 20921	0.0001		0.0001	-
				262	2		NGS_i7_N710	1 / 27336	0
				263	3		NGS_i7_N711	6 / 26788	0.0002
HEK site 3 ON	NGS 2022-11-11	WT SpCas9	HEK site 3	271	1		NGS_i7_N712	19246 / 25554	0.7532		0.7313	1
				272	2		NGS_i7_N714	17757 / 24693	0.7191
				273	3		NGS_i7_N715	19622 / 27193	0.7216
HEK site 3 ON	NGS 2022-11-11	eSpCas9-plus	HEK site 3	281	1	NGS_i5_518	NGS_i7_N701	15833 / 23737	0.667		0.659067	0.901226
				282	2		NGS_i7_N702	19910 / 28967	0.6873
				283	3		NGS_i7_N703	12743 / 20458	0.6229
HEK site 3 ON	NGS 2022-11-11	B-SpCas9-HF1	HEK site 3	291	1		NGS_i7_N704	13275 / 18751	0.708		0.660533	0.903232
				292	2		NGS_i7_N705	13047 / 19073	0.6841
				293	3		NGS_i7_N706	9690 / 16439	0.5895
HEK site 3 ON	NGS 2022-11-11	B-HypaR-SpCas9	HEK site 3	301	1		NGS_i7_N707	10461 / 26934	0.3884		0.315433	0.431332
				302	2		NGS_i7_N710	6542 / 20887	0.3132
				303	3		NGS_i7_N711	7119 / 29092	0.2447
HEK site 3 ON	NGS 2022-11-11	WT SpCas9	HEK site 3	1181	1		NGS_i7_N712	18887 / 23499	0.8037		0.701333	1
				1182	2		NGS_i7_N714	19714 / 27471	0.7176
				1183	3		NGS_i7_N715	13847 / 23764	0.5827
HEK site 3 ON	NGS 2022-11-11	B-WT SpCas9	HEK site 3	1191	1	NGS_i5_520	NGS_i7_N701	14821 / 19237	0.7704		0.639067	0.911217
				1192	2		NGS_i7_N702	14770 / 23007	0.642
				1193	3		NGS_i7_N703	11511 / 22804	0.5048
HEK site 3 ON	NGS 2022-11-11	SpCas9-HF1	HEK site 3	1201	1		NGS_i7_N704	13881 / 18491	0.7507		0.646333	0.921578
				1202	2		NGS_i7_N705	11685 / 17926	0.6518
				1203	3		NGS_i7_N706	9505 / 17717	0.5365
HEK site 3 ON	NGS 2022-11-11	B-SpCas9-HF1	HEK site 3	1211	1		NGS_i7_N707	11220 / 18034	0.6222		0.584833	0.833888
				1212	2		NGS_i7_N710	13737 / 21322	0.6443
				1213	3		NGS_i7_N711	11123 / 22794	0.488
HEK site 3 ON	NGS 2022-11-11	B-HypaSpCas9	HEK site 3	1221	1		NGS_i7_N712	10147 / 20659	0.4912		0.4558	0.649905
				1222	2		NGS_i7_N714	9992 / 20533	0.4866
				1223	3		NGS_i7_N715	7067 / 18141	0.3896
HEK site 3 ON	NGS 2022-11-11	HypaR-SpCas9	HEK site 3	1231	1	NGS_i5_521	NGS_i7_N701	1737 / 3828	0.4538		0.479933	0.684316
				1232	2		NGS_i7_N702	2143 / 4555	0.4705
				1233	3		NGS_i7_N703	1894 / 3674	0.5155
HEK site 3 ON	NGS 2022-11-11	untreated	HEK site 3	uH3-1	1		NGS_i7_N704	0 / 4645	0		0	-
				uH3-2	2		NGS_i7_N705	0 / 4296	0
				uH3-3	3		NGS_i7_N706	0 / 3873	0
HEK site 3 ON	GUIDEseq (NGS 2021-02-26)	WT SpCas9	HEK site 3	G9-27	1	NGS_i5_S516	NGS_i7_N707	13518 / 18304	0.7385	0.583615	0.732733	1
					2	NGS_i5_S516	NGS_i7_N710	13992 / 19233	0.7275	0.587904
					3	NGS_i5_S516	NGS_i7_N711	13818 / 18873	0.7322	0.576755
HEK site 3 ON	GUIDEseq (2020-12-01)	B-HypaSpCas9	HEK site 3	86	1	NGS_i5_S503	NGS_i7_N704	10260 / 21776	0.4712	0.280136	0.480133	0.673
					2	NGS_i5_S503	NGS_i7_N705	9626 / 19685	0.489	0.30184
					3	NGS_i5_S503	NGS_i7_N706	9068 / 18885	0.4802	0.306539
HEK site 3 ON	GUIDEseq (NGS 2021-10-15)	HypaR-SpCas9	HEK site 3	P6	1	NGS_i5_S516	NGS_i7_N707	9378 / 14677	0.639	0.385133	0.579	1.20642
					2	NGS_i5_S516	NGS_i7_N710	15434 / 28621	0.5393	0.343408
					3	NGS_i5_S516	NGS_i7_N711	11711 / 20961	0.5587	0.351709
HEK site 3 OT1	NGS 2022-11-19	dead SpCas9	HEK site 3	261	1	NGS_i5_511	NGS_i7_N701	3 / 20044	0.0001		0.0001
				262	2		NGS_i7_N702	0 / 4715	0
				263	3		NGS_i7_N703	3 / 12017	0.0002
HEK site 3 OT1	NGS 2022-11-19	eSpCas9-plus	HEK site 3	281	1		NGS_i7_N704	1 / 12454	0.0001		0.000266667
				282	2		NGS_i7_N705	1 / 4155	0.0002
				283	3		NGS_i7_N706	6 / 12149	0.0005
HEK site 3 OT1	NGS 2022-11-19	B-HypaR-SpCas9	HEK site 3	301	1		NGS_i7_N707	3 / 13149	0.0002		6.66667e-05
				302	2		NGS_i7_N710	0 / 14924	0
				303	3		NGS_i7_N711	0 / 10615	0
HEK site 3 OT1	NGS 2022-11-19	WT SpCas9	HEK site 3	1181	1		NGS_i7_N712	1774 / 7456	0.2379		0.205367
				1182	2		NGS_i7_N714	1924 / 9440	0.2038
				1183	3		NGS_i7_N715	2193 / 12575	0.1744
HEK site 3 OT1	NGS 2022-11-19	B-WT SpCas9	HEK site 3	1191	1	NGS_i5_513	NGS_i7_N701	3222 / 13357	0.2412		0.186167
				1192	2		NGS_i7_N702	3046 / 15977	0.1906
				1193	3		NGS_i7_N703	1726 / 13621	0.1267
HEK site 3 OT1	NGS 2022-11-19	SpCas9-HF1	HEK site 3	1201	1		NGS_i7_N704	2 / 13777	0.0001		0.000233333
				1202	2		NGS_i7_N705	5 / 14831	0.0003
				1203	3		NGS_i7_N706	4 / 15634	0.0003
HEK site 3 OT1	NGS 2022-11-19	B-SpCas9-HF1	HEK site 3	1211	1		NGS_i7_N707	7 / 13580	0.0005		0.0004
				1212	2		NGS_i7_N710	4 / 15363	0.0003
				1213	3		NGS_i7_N711	6 / 16105	0.0004
HEK site 3 OT1	NGS 2022-11-19	B-HypaSpCas9	HEK site 3	1221	1		NGS_i7_N712	18 / 13107	0.0014		0.000966667
				1222	2		NGS_i7_N714	10 / 14775	0.0007
				1223	3		NGS_i7_N715	9 / 11211	0.0008
HEK site 3 OT1	NGS 2022-11-19	HypaR-SpCas9	HEK site 3	1231	1	NGS_i5_515	NGS_i7_N701	5 / 16751	0.0003		0.000266667
				1232	2		NGS_i7_N702	5 / 15132	0.0003
				1233	3		NGS_i7_N703	4 / 16933	0.0002
HEK site 3 OT1	NGS 2022-11-19	untreated	HEK site 3	uH3-1	1		NGS_i7_N704	0 / 14029	0		3.33333e-05
				uH3-2	2		NGS_i7_N705	2 / 14379	0.0001
				uH3-3	3		NGS_i7_N706	0 / 13079	0
HEK site 3 OT1	NGS 2022-11-19	non-targeted 1	HEK site 3	311	1		NGS_i7_N707	2 / 14814	0.0001		0.0001
				312	2		NGS_i7_N710	1 / 15777	0.0001
				313	3		NGS_i7_N711	1 / 13516	0.0001
HEK site 3 OT1	NGS 2022-11-19	non-targeted 2	HEK site 3	321	1		NGS_i7_N712	2 / 13757	0.0001		0.000166667
				322	2		NGS_i7_N714	5 / 11878	0.0004
				323	3		NGS_i7_N715	0 / 10172	0
HEK site 3 OT2	NGS 2022-11-19	dead SpCas9	HEK site 3	261	1	NGS_i5_516	NGS_i7_N701	0 / 9329	0		6.66667e-05
				262	2		NGS_i7_N702	2 / 11541	0.0002
				263	3		NGS_i7_N703	0 / 9757	0
HEK site 3 OT2	NGS 2022-11-19	eSpCas9-plus	HEK site 3	281	1		NGS_i7_N704	2 / 9841	0.0002		0.000133333
				282	2		NGS_i7_N705	1 / 21775	0
				283	3		NGS_i7_N706	2 / 9434	0.0002
HEK site 3 OT2	NGS 2022-11-19	B-HypaR-SpCas9	HEK site 3	301	1		NGS_i7_N707	1 / 10939	0.0001		6.66667e-05
				302	2		NGS_i7_N710	1 / 10771	0.0001
				303	3		NGS_i7_N711	0 / 9982	0
HEK site 3 OT2	NGS 2022-11-19	WT SpCas9	HEK site 3	1181	1		NGS_i7_N712	6716 / 30046	0.2235		0.183033
				1182	2		NGS_i7_N714	2221 / 11370	0.1953
				1183	3		NGS_i7_N715	1576 / 12099	0.1303
HEK site 3 OT2	NGS 2023-02-10	B-WT SpCas9	HEK site 3	1191	1	NGS_i5_516	NGS_i7_N701	40 / 23810	0.0017		0.00183333
				1192	2		NGS_i7_N702	57 / 28275	0.002
				1193	3		NGS_i7_N703	46 / 25564	0.0018
HEK site 3 OT2	NGS 2022-11-19	SpCas9-HF1	HEK site 3	1201	1	NGS_i5_518	NGS_i7_N704	0 / 15920	0		6.66667e-05
				1202	2		NGS_i7_N705	0 / 15752	0
				1203	3		NGS_i7_N706	3 / 12430	0.0002
HEK site 3 OT2	NGS 2022-11-19	B-SpCas9-HF1	HEK site 3	1211	1		NGS_i7_N707	3 / 9360	0.0003		0.000166667
				1212	2		NGS_i7_N710	1 / 9464	0.0001
				1213	3		NGS_i7_N711	1 / 6803	0.0001
HEK site 3 OT2	NGS 2022-11-19	B-HypaSpCas9	HEK site 3	1221	1		NGS_i7_N712	2 / 12403	0.0002		0.000133333
				1222	2		NGS_i7_N714	2 / 12186	0.0002
				1223	3		NGS_i7_N715	0 / 4952	0
HEK site 3 OT2	NGS 2022-11-19	HypaR-SpCas9	HEK site 3	1231	1	NGS_i5_522	NGS_i7_N701	3 / 16112	0.0002		0.0002
				1232	2		NGS_i7_N702	1 / 9087	0.0001
				1233	3		NGS_i7_N703	2 / 6848	0.0003
HEK site 3 OT2	NGS 2022-11-19	untreated	HEK site 3	uH3-1	1		NGS_i7_N704	1 / 11229	0.0001		0.000133333
				uH3-2	2		NGS_i7_N705	1 / 12035	0.0001
				uH3-3	3		NGS_i7_N706	1 / 6517	0.0002
HEK site 3 OT2	NGS 2022-11-19	non-targeted 1	HEK site 3	311	1		NGS_i7_N707	2 / 6731	0.0003		0.000266667
				312	2		NGS_i7_N710	1 / 6266	0.0002
				313	3		NGS_i7_N711	2 / 6999	0.0003
HEK site 3 OT2	NGS 2022-11-19	non-targeted 2	HEK site 3	321	1		NGS_i7_N712	3 / 7255	0.0004		0.000233333
				322	2		NGS_i7_N714	1 / 6265	0.0002
				323	3		NGS_i7_N715	1 / 10586	0.0001
HEK site 3 OT3	NGS 2022-11-19	dead SpCas9	HEK site 3	261	1	NGS_i5_520	NGS_i7_N701	0 / 11333	0		0.000133333
				262	2		NGS_i7_N702	3 / 11250	0.0003
				263	3		NGS_i7_N703	1 / 11008	0.0001
HEK site 3 OT3	NGS 2022-11-19	eSpCas9-plus	HEK site 3	281	1		NGS_i7_N704	3 / 11150	0.0003		0.0002
				282	2		NGS_i7_N705	3 / 13337	0.0002
				283	3		NGS_i7_N706	1 / 8130	0.0001
HEK site 3 OT3	NGS 2022-12-01	B-HypaR-SpCas9	HEK site 3	301	1	NGS_i5_511	NGS_i7_N701	0 / 4967	0		0.000133333
	NGS 2022-11-19			302	2	NGS_i5_520	NGS_i7_N710	3 / 10775	0.0003
				303	3		NGS_i7_N711	1 / 10454	0.0001
HEK site 3 OT3	NGS 2022-11-19	WT SpCas9	HEK site 3	1181	1		NGS_i7_N712	1148 / 11199	0.1025		0.0819667
				1182	2		NGS_i7_N714	910 / 11126	0.0818
				1183	3		NGS_i7_N715	367 / 5962	0.0616
HEK site 3 OT3	NGS 2022-12-01	B-WT SpCas9	HEK site 3	1191	1	NGS_i5_515	NGS_i7_N701	64 / 4634	0.0138		0.0095
				1192	2		NGS_i7_N702	54 / 6747	0.008
				1193	3		NGS_i7_N703	49 / 7264	0.0067
HEK site 3 OT3	NGS 2022-12-01	SpCas9-HF1	HEK site 3	1201	1		NGS_i7_N704	2 / 6594	0.0003		0.000233333
				1202	2		NGS_i7_N705	3 / 7379	0.0004
				1203	3		NGS_i7_N706	0 / 5506	0
HEK site 3 OT3	NGS 2022-12-01	B-SpCas9-HF1	HEK site 3	1211	1		NGS_i7_N707	2 / 7040	0.0003		0.0001
				1212	2		NGS_i7_N710	0 / 6066	0
				1213	3		NGS_i7_N711	0 / 5690	0
HEK site 3 OT3	NGS 2022-12-01	B-HypaSpCas9	HEK site 3	1221	1		NGS_i7_N712	1 / 5796	0.0002		6.66667e-05
				1222	2		NGS_i7_N714	0 / 5246	0
				1223	3		NGS_i7_N715	0 / 4834	0
HEK site 3 OT3	NGS 2022-11-19	HypaR-SpCas9	HEK site 3	1231	1	NGS_i5_522	NGS_i7_N701	1 / 13271	0.0001		0.000166667
				1232	2		NGS_i7_N702	2 / 12887	0.0002
				1233	3		NGS_i7_N703	2 / 11679	0.0002
HEK site 3 OT3	NGS 2022-11-19	untreated	HEK site 3	uH3-1	1		NGS_i7_N704	2 / 11159	0.0002		0.0001
				uH3-2	2		NGS_i7_N705	0 / 11754	0
				uH3-3	3		NGS_i7_N706	1 / 9774	0.0001
HEK site 3 OT3	NGS 2022-11-19	non-targeted 1	HEK site 3	311	1		NGS_i7_N707	1 / 11396	0.0001		0.0001
				312	2		NGS_i7_N710	1 / 10568	0.0001
				313	3		NGS_i7_N711	1 / 11572	0.0001
HEK site 3 OT3	NGS 2022-11-19	non-targeted 2	HEK site 3	321	1		NGS_i7_N712	0 / 10444	0		0.0001
				322	2		NGS_i7_N714	1 / 11278	0.0001
				323	3		NGS_i7_N715	2 / 10012	0.0002
DNMT1 site 4 ON	GUIDEseq (NGS 2021-02-26)	WT SpCas9	DNMT1s4	G9-23	1	NGS_i5_S516	NGS_i7_N701	7090 / 17321	0.4093	0.0608356	0.393167
					2	NGS_i5_S516	NGS_i7_N702	6281 / 16450	0.3818	0.05055
					3	NGS_i5_S516	NGS_i7_N703	7385 / 19013	0.3884	0.0563852
DNMT1 site 4 ON	GUIDEseq (NGS 2021-10-22)	evoSpCas9	DNMT1s4	P70	1	NGS_i5_S513	NGS_i7_N712	7824 / 18506	0.4228	0.351466	0.433433	0.65322
					2	NGS_i5_S513	NGS_i7_N714	9918 / 22782	0.4353	0.296347
					3	NGS_i5_S513	NGS_i7_N715	9754 / 22056	0.4422	0.28313
DNMT1 site 4 ON	GUIDEseq (NGS 2021-10-22)	B-evoSpCas9	DNMT1s4	P69	1	NGS_i5_S515	NGS_i7_N701	6442 / 19987	0.3223	0.318957	0.334	0.503366
					2	NGS_i5_S515	NGS_i7_N702	7849 / 23223	0.338	0.295562
					3	NGS_i5_S515	NGS_i7_N703	7864 / 23011	0.3417	0.288557
DNMT1 site 4 ON	NGS 2022-12-02	dead SpCas9	DNMT1s4	P701	1	NGS_i5_513	NGS_i7_N707	14 / 11963	0.0012		0.0012	-
				P702	2		NGS_i7_N710	22 / 13158	0.0017
				P703	3		NGS_i7_N711	9 / 13016	0.0007
DNMT1 site 4 ON	NGS 2022-12-02	WT SpCas9	DNMT1s4	P711	1		NGS_i7_N712	7013 / 12032	0.5829		0.646133	1
				P712	2		NGS_i7_N714	6693 / 9342	0.7164
				P713	3		NGS_i7_N715	7069 / 11061	0.6391
DNMT1 site 4 ON	NGS 2022-12-02	eSpCas9-plus	DNMT1s4	P721	1	NGS_i5_520	NGS_i7_N701	4935 / 9546	0.517		0.569167	0.880881
				P722	2		NGS_i7_N702	6929 / 11219	0.6176
				P723	3		NGS_i7_N703	6721 / 11732	0.5729
DNMT1 site 4 ON	NGS 2022-12-02	B-SpCas9-HF1	DNMT1s4	P731	1		NGS_i7_N704	6180 / 11499	0.5374		0.5252	0.812835
				P732	2		NGS_i7_N705	5883 / 10177	0.5781
				P733	3		NGS_i7_N706	5102 / 11089	0.4601
DNMT1 site 4 ON	NGS 2022-12-02	B-HypaR-SpCas9	DNMT1s4	P741	1		NGS_i7_N707	4022 / 10648	0.3777		0.3807	0.589197
				P742	2		NGS_i7_N710	4818 / 12470	0.3864
				P743	3		NGS_i7_N711	4290 / 11350	0.378
DNMT1 site 4 ON	NGS 2022-12-02	WT SpCas9	DNMT1s4	P751	1		NGS_i7_N712	7305 / 12053	0.6061		0.635933	1
				P752	2		NGS_i7_N714	7197 / 10398	0.6922
				P753	3		NGS_i7_N715	6206 / 10182	0.6095
DNMT1 site 4 ON	NGS 2022-11-11	B-WT SpCas9	DNMT1s4	1501	1	NGS_i5_520	NGS_i7_N701	11217 / 20650	0.5432		0.457767	0.719834
				1502	2		NGS_i7_N702	11813 / 26429	0.447
				1503	3		NGS_i7_N703	9573 / 24988	0.3831
DNMT1 site 4 ON	NGS 2022-11-11	SpCas9-HF1	DNMT1s4	1511	1		NGS_i7_N704	14048 / 22617	0.6211		0.5244	0.824615
				1512	2		NGS_i7_N705	13289 / 26222	0.5068
				1513	3		NGS_i7_N706	9685 / 21751	0.4453
DNMT1 site 4 ON	NGS 2022-12-02	B-HypaR-SpCas9	DNMT1s4	P761	1	NGS_i5_518	NGS_i7_N701	3195 / 9040	0.3534		0.367667	0.578153
				P762	2		NGS_i7_N702	4466 / 11485	0.3889
				P763	3		NGS_i7_N703	3657 / 10139	0.3607
DNMT1 site 4 ON	NGS 2022-12-02	evoSpCas9	DNMT1s4	P771	1		NGS_i7_N704	3416 / 8314	0.4109		0.4587	0.721302
				P772	2		NGS_i7_N705	4660 / 10084	0.4621
				P773	3		NGS_i7_N706	5740 / 11409	0.5031
DNMT1 site 4 ON	NGS 2022-12-02	B-evoSpCas9	DNMT1s4	P781	1		NGS_i7_N707	4441 / 10741	0.4135		0.3838	0.603522
				P782	2		NGS_i7_N710	4802 / 11789	0.4073
				P783	3		NGS_i7_N711	4297 / 12997	0.3306
DNMT1 site 4 ON	NGS 2022-11-11	HeFSpCas9	DNMT1s4	1551	1	NGS_i5_521	NGS_i7_N704	64 / 5242	0.0122		0.0134333	0.0211238
				1552	2		NGS_i7_N705	82 / 5487	0.0149
				1553	3		NGS_i7_N706	74 / 5627	0.0132
DNMT1 site 4 ON	NGS 2022-11-11	B-HeFSpCas9	DNMT1s4	1561	1		NGS_i7_N707	185 / 5839	0.0317		0.0366	0.0575532
				1562	2		NGS_i7_N710	193 / 5015	0.0385
				1563	3		NGS_i7_N711	233 / 5882	0.0396
DNMT1 site 4 ON	NGS 2022-11-11	untreated	DNMT1s4	uD-1	1		NGS_i7_N712	1 / 6116	0.0002		0.0002	-
				uD-2	2		NGS_i7_N714	1 / 5196	0.0002
				uD-3	3		NGS_i7_N715	1 / 5195	0.0002
DNMT1 site 4 OT1	NGS 2022-12-02	dead SpCas9	DNMT1s4	P701	1	NGS_i5_513	NGS_i7_N707	4 / 8643	0.0005		0.0004
				P702	2		NGS_i7_N710	1 / 8564	0.0001
				P703	3		NGS_i7_N711	6 / 9878	0.0006
DNMT1 site 4 OT1	NGS 2022-12-02	eSpCas9-plus	DNMT1s4	P721	1	NGS_i5_515	NGS_i7_N701	2389 / 7404	0.3227		0.356633
				P722	2		NGS_i7_N702	3307 / 8589	0.385
				P723	3		NGS_i7_N703	3101 / 8562	0.3622
DNMT1 site 4 OT1	NGS 2022-12-02	B-SpCas9-HF1	DNMT1s4	P731	1		NGS_i7_N704	43 / 8823	0.0049		0.0034
				P732	2		NGS_i7_N705	38 / 9769	0.0039
				P733	3		NGS_i7_N706	10 / 7349	0.0014
DNMT1 site 4 OT1	NGS 2022-11-18	B-WT SpCas9	DNMT1s4	1501	1	NGS_i5_520	NGS_i7_N701	10490 / 21381	0.4906		0.4007
				1502	2		NGS_i7_N702	5680 / 15029	0.3779
				1503	3		NGS_i7_N703	5342 / 16013	0.3336
DNMT1 site 4 OT1	NGS 2022-11-18	SpCas9-HF1	DNMT1s4	1511	1		NGS_i7_N704	956 / 23641	0.0404		0.0283333
				1512	2		NGS_i7_N705	661 / 21270	0.0311
				1513	3		NGS_i7_N706	257 / 18977	0.0135
DNMT1 site 4 OT1	NGS 2022-12-02	WT SpCas9	DNMT1s4	P751	1	NGS_i5_515	NGS_i7_N712	5099 / 9715	0.5249		0.538333
				P752	2		NGS_i7_N714	4725 / 8171	0.5783
				P753	3		NGS_i7_N715	4719 / 9221	0.5118
DNMT1 site 4 OT1	NGS 2023-03-03	B-HypaR-SpCas9	DNMT1s4	P761	1	NGS_i5_511	NGS_i7_N701	6 / 9312	0.0006		0.00126667
				P762	2		NGS_i7_N702	33 / 13090	0.0025
				P763	3		NGS_i7_N703	8 / 11867	0.0007
DNMT1 site 4 OT1	NGS 2023-03-03	evoSpCas9	DNMT1s4	P771	1		NGS_i7_N704	7 / 12062	0.0006		0.000833333
				P772	2		NGS_i7_N705	5 / 12277	0.0004
				P773	3		NGS_i7_N706	14 / 9604	0.0015
DNMT1 site 4 OT1	NGS 2023-03-03	B-evoSpCas9	DNMT1s4	P781	1	NGS_i5_513	NGS_i7_N707	4 / 11877	0.0003		0.000433333
				P782	2		NGS_i7_N710	4 / 5716	0.0007
				P783	3		NGS_i7_N711	4 / 12999	0.0003
DNMT1 site 4 OT1	NGS 2023-03-03	untreated	DNMT1s4	uD-1	1	NGS_i5_511	NGS_i7_N707	4 / 13808	0.0003		0.0003
				uD-2	2		NGS_i7_N710	1 / 5883	0.0002
				uD-3	3		NGS_i7_N711	6 / 13587	0.0004
DNMT1 site 4 OT1	NGS 2023-03-03	non-targeted 1	DNMT1s4	1571	1	NGS_i5_513	NGS_i7_N701	6 / 11816	0.0005		0.000466667
				1572	2		NGS_i7_N702	6 / 15970	0.0004
				1573	3		NGS_i7_N703	8 / 16771	0.0005
DNMT1 site 4 OT1	NGS 2023-03-03	non-targeted 2	DNMT1s4	1581	1		NGS_i7_N704	4 / 15900	0.0003		0.0003
				1582	2		NGS_i7_N705	3 / 15672	0.0002
				1583	3		NGS_i7_N706	6 / 14208	0.0004
DNMT1 site 4 OT2	NGS 2022-12-02	dead SpCas9	DNMT1s4	P701	1	NGS_i5_520	NGS_i7_N707	6 / 10196	0.0006		0.0005
				P702	2		NGS_i7_N710	3 / 11566	0.0003
				P703	3		NGS_i7_N711	5 / 8839	0.0006
DNMT1 site 4 OT2	NGS 2022-12-02	eSpCas9-plus	DNMT1s4	P721	1	NGS_i5_515	NGS_i7_N701	5 / 7934	0.0006		0.0006
				P722	2		NGS_i7_N702	5 / 9824	0.0005
				P723	3		NGS_i7_N703	8 / 11894	0.0007
DNMT1 site 4 OT2	NGS 2022-12-02	B-SpCas9-HF1	DNMT1s4	P731	1		NGS_i7_N704	3 / 11101	0.0003		0.000266667
				P732	2		NGS_i7_N705	1 / 11449	0.0001
				P733	3		NGS_i7_N706	3 / 8524	0.0004
DNMT1 site 4 OT2	NGS 2022-11-18	B-WT SpCas9	DNMT1s4	1501	1	NGS_i5_513	NGS_i7_N701	348 / 23277	0.015		0.0107667
				1502	2		NGS_i7_N702	255 / 25616	0.01
				1503	3		NGS_i7_N703	142 / 19521	0.0073
DNMT1 site 4 OT2	NGS 2022-11-18	SpCas9-HF1	DNMT1s4	1511	1		NGS_i7_N704	3 / 13065	0.0002		0.000133333
				1512	2		NGS_i7_N705	0 / 17865	0
				1513	3		NGS_i7_N706	3 / 18071	0.0002
DNMT1 site 4 OT2	NGS 2022-12-02	WT SpCas9	DNMT1s4	P751	1	NGS_i5_515	NGS_i7_N712	1869 / 7010	0.2666		0.2796
				P752	2		NGS_i7_N714	2274 / 7239	0.3141
				P753	3		NGS_i7_N715	1774 / 6873	0.2581
DNMT1 site 4 OT2	NGS 2023-03-03	B-HypaR-SpCas9	DNMT1s4	P761	1	NGS_i5_518	NGS_i7_N701	0 / 14910	0		0.000233333
				P762	2		NGS_i7_N702	9 / 17464	0.0005
				P763	3		NGS_i7_N703	4 / 18315	0.0002
DNMT1 site 4 OT2	NGS 2023-03-03	evoSpCas9	DNMT1s4	P771	1		NGS_i7_N704	15 / 15062	0.001		0.0012
				P772	2		NGS_i7_N705	5 / 17123	0.0003
				P773	3		NGS_i7_N706	34 / 15075	0.0023
DNMT1 site 4 OT2	NGS 2023-03-03	B-evoSpCas9	DNMT1s4	P781	1	NGS_i5_520	NGS_i7_N707	0 / 11801	0		0.000266667
				P782	2		NGS_i7_N710	2 / 4367	0.0005
				P783	3		NGS_i7_N711	4 / 14732	0.0003
DNMT1 site 4 OT2	NGS 2023-03-03	untreated	DNMT1s4	uD-1	1	NGS_i5_518	NGS_i7_N707	3 / 18219	0.0002		0.0001
				uD-2	2		NGS_i7_N710	0 / 4400	0
				uD-3	3		NGS_i7_N711	2 / 19438	0.0001
DNMT1 site 4 OT2	NGS 2023-03-03	non-targeted 1	DNMT1s4	1571	1	NGS_i5_520	NGS_i7_N701	0 / 13882	0		0
				1572	2		NGS_i7_N702	0 / 14228	0
				1573	3		NGS_i7_N703	0 / 13654	0
DNMT1 site 4 OT2	NGS 2023-03-03	non-targeted 2	DNMT1s4	1581	1		NGS_i7_N704	3 / 13606	0.0002		0.000133333
				1582	2		NGS_i7_N705	2 / 12990	0.0002
				1583	3		NGS_i7_N706	0 / 13565	0
DNMT1 site 4 OT3	NGS 2022-12-02	dead SpCas9	DNMT1s4	P701	1	NGS_i5_520	NGS_i7_N707	3 / 9711	0.0003		0.0002
				P702	2		NGS_i7_N710	2 / 10716	0.0002
				P703	3		NGS_i7_N711	1 / 10747	0.0001
DNMT1 site 4 OT3	NGS 2022-12-02	eSpCas9-plus	DNMT1s4	P721	1	NGS_i5_515	NGS_i7_N701	1 / 10145	0.0001		0.000233333
				P722	2		NGS_i7_N702	0 / 10370	0
				P723	3		NGS_i7_N703	6 / 10419	0.0006
DNMT1 site 4 OT3	NGS 2022-12-02	B-SpCas9-HF1	DNMT1s4	P731	1		NGS_i7_N704	0 / 10355	0		0.000233333
				P732	2		NGS_i7_N705	4 / 10477	0.0004
				P733	3		NGS_i7_N706	3 / 9502	0.0003
DNMT1 site 4 OT3	NGS 2022-11-18	B-WT SpCas9	DNMT1s4	1501	1	NGS_i5_513	NGS_i7_N701	2309 / 9374	0.2463		0.183933
				1502	2		NGS_i7_N702	1740 / 10264	0.1695
				1503	3		NGS_i7_N703	1251 / 9201	0.136
DNMT1 site 4 OT3	NGS 2022-11-18	SpCas9-HF1	DNMT1s4	1511	1		NGS_i7_N704	7 / 12677	0.0006		0.000533333
				1512	2		NGS_i7_N705	5 / 10565	0.0005
				1513	3		NGS_i7_N706	4 / 8775	0.0005
DNMT1 site 4 OT3	NGS 2022-12-02	WT SpCas9	DNMT1s4	P751	1	NGS_i5_515	NGS_i7_N712	564 / 10482	0.0538		0.0582
				P752	2		NGS_i7_N714	648 / 9721	0.0667
				P753	3		NGS_i7_N715	532 / 9839	0.0541
DNMT1 site 4 OT3	NGS 2023-03-03	B-HypaR-SpCas9	DNMT1s4	P761	1	NGS_i5_515	NGS_i7_N701	7 / 8185	0.0009		0.000466667
				P762	2		NGS_i7_N702	2 / 11205	0.0002
				P763	3		NGS_i7_N703	3 / 8927	0.0003
DNMT1 site 4 OT3	NGS 2023-03-03	evoSpCas9	DNMT1s4	P771	1		NGS_i7_N704	8 / 10324	0.0008		0.000366667
				P772	2		NGS_i7_N705	1 / 10452	0.0001
				P773	3		NGS_i7_N706	2 / 8801	0.0002
DNMT1 site 4 OT3	NGS 2023-03-03	B-evoSpCas9	DNMT1s4	P781	1	NGS_i5_516	NGS_i7_N707	1 / 8265	0.0001		0.000233333
				P782	2		NGS_i7_N710	2 / 6406	0.0003
				P783	3		NGS_i7_N711	3 / 9404	0.0003
DNMT1 site 4 OT3	NGS 2023-03-03	untreated	DNMT1s4	uD-1	1	NGS_i5_515	NGS_i7_N707	1 / 11669	0.0001		0.0003
				uD-2	2		NGS_i7_N710	4 / 8121	0.0005
				uD-3	3		NGS_i7_N711	3 / 11579	0.0003
DNMT1 site 4 OT3	NGS 2023-03-03	non-targeted 1	DNMT1s4	1571	1	NGS_i5_516	NGS_i7_N701	4 / 7183	0.0006		0.000333333
				1572	2		NGS_i7_N702	3 / 12459	0.0002
				1573	3		NGS_i7_N703	2 / 10029	0.0002
DNMT1 site 4 OT3	NGS 2023-03-03	non-targeted 2	DNMT1s4	1581	1		NGS_i7_N704	0 / 9803	0		0.000133333
				1582	2		NGS_i7_N705	2 / 11096	0.0002
				1583	3		NGS_i7_N706	2 / 12729	0.0002
AR ON	GUIDEseq (NGS 2021-04-14)	WT SpCas9	AR	V14	1	NGS_i5_S507	NGS_i7_N707	5276 / 8171	0.6457	0.549636	0.648067
					2	NGS_i5_S507	NGS_i7_N710	3558 / 5436	0.6545	0.561803
					3	NGS_i5_S507	NGS_i7_N711	3866 / 6003	0.644	0.556211
AR ON	GUIDEseq (NGS 2021-10-15)	B-HypaR-SpCas9	AR	P23	1	NGS_i5_S515	NGS_i7_N701	8038 / 20112	0.3997	0.713285	0.3693	0.61298
					2	NGS_i5_S515	NGS_i7_N702	8814 / 25066	0.3516	0.641354
					3	NGS_i5_S515	NGS_i7_N703	7634 / 21408	0.3566	0.775939
AR ON	NGS 2022-11-11	dead SpCas9	AR	311	1	NGS_i5_511	NGS_i7_N701				0.00045	-
				312	2		NGS_i7_N702	4 / 7379	0.0005
				313	3		NGS_i7_N703	3 / 7063	0.0004
AR ON	NGS 2022-11-11	WT SpCas9	AR	321	1		NGS_i7_N704	2831 / 4594	0.6162		0.603167	1
				322	2		NGS_i7_N705	3339 / 5645	0.5915
				323	3		NGS_i7_N706	3438 / 5713	0.6018
AR ON	NGS 2022-11-11	eSpCas9-plus	AR	331	1		NGS_i7_N707	3350 / 6203	0.5401		0.5093	0.844377
				332	2		NGS_i7_N710	3470 / 6946	0.4996
				333	3		NGS_i7_N711	2929 / 5999	0.4882
AR ON	NGS 2022-11-11	B-SpCas9-HF1	AR	341	1		NGS_i7_N712	2249 / 4267	0.5271		0.5752	0.953634
				342	2		NGS_i7_N714	3651 / 6370	0.5732
				343	3		NGS_i7_N715	5091 / 8142	0.6253
AR ON	NGS 2022-11-11	B-HypaR-SpCas9	AR	351	1	NGS_i5_513	NGS_i7_N701	2609 / 7052	0.37		0.368333	0.610666
				352	2		NGS_i7_N702	2463 / 8037	0.3065
				353	3		NGS_i7_N703	3193 / 7452	0.4285
AR ON	NGS 2022-11-11	WT SpCas9	AR	1241	1		NGS_i7_N704	2989 / 5965	0.5011		0.533367	1
				1242	2		NGS_i7_N705	3854 / 7189	0.5361
				1243	3		NGS_i7_N706	2703 / 4802	0.5629
AR ON	NGS 2022-11-11	B-WT SpCas9	AR	1251	1		NGS_i7_N707	3162 / 7547	0.419		0.464767	0.871383
				1252	2		NGS_i7_N710	3184 / 6082	0.5235
				1253	3		NGS_i7_N711	2778 / 6149	0.4518
AR ON	NGS 2022-11-11	HiFi SpCas9	AR	1261	1		NGS_i7_N712	3509 / 7628	0.46		0.551433	1.03387
				1262	2		NGS_i7_N714	3900 / 6904	0.5649
				1263	3		NGS_i7_N715	4523 / 7186	0.6294
AR ON	NGS 2022-11-11	SpCas9-HF1	AR	1271	1	NGS_i5_515	NGS_i7_N701	4142 / 7719	0.5366		0.5588	1.04768
				1272	2		NGS_i7_N702	4281 / 6789	0.6306
				1273	3		NGS_i7_N703	3989 / 7834	0.5092
AR ON	NGS 2022-11-11	B-HypaR-SpCas9	AR	1281	1		NGS_i7_N704	2296 / 8066	0.2847		0.298833	0.560277
				1282	2		NGS_i7_N705	2665 / 7656	0.3481
				1283	3		NGS_i7_N706	1907 / 7233	0.2637
AR ON	NGS 2022-11-11	evoSpCas9	AR	1291	1		NGS_i7_N707	1746 / 9526	0.1833		0.209233	0.392288
				1292	2		NGS_i7_N710	1680 / 8223	0.2043
				1293	3		NGS_i7_N711	1834 / 7637	0.2401
AR ON	NGS 2022-11-11	B-evoSpCas9	AR	1301	1		NGS_i7_N712	31 / 8814	0.0035		0.00443333	0.00831198
				1302	2		NGS_i7_N714	54 / 9162	0.0059
				1303	3		NGS_i7_N715	38 / 9661	0.0039
AR ON	NGS 2022-11-11	HeFSpCas9	AR	1311	1	NGS_i5_516	NGS_i7_N701	537 / 8948	0.06		0.0554333	0.103931
				1312	2		NGS_i7_N702	586 / 11329	0.0517
				1313	3		NGS_i7_N703	512 / 9371	0.0546
AR ON	NGS 2022-11-11	B-HeFSpCas9	AR	1321	1		NGS_i7_N704	41 / 7636	0.0054		0.00446667	0.00837448
				1322	2		NGS_i7_N705	24 / 9004	0.0027
				1323	3		NGS_i7_N706	45 / 8568	0.0053
AR ON	NGS 2022-11-11	untreated	AR	uA-1	1		NGS_i7_N707	31 / 9696	0.0032		0.00283333	-
				uA-2	2		NGS_i7_N710	17 / 8600	0.002
				uA-3	3		NGS_i7_N711	29 / 8712	0.0033
AR OT1	NGS 2022-11-18	dead SpCas9	AR	311	1	NGS_i5_511	NGS_i7_N701	3 / 17832	0.0002		0.0001
				312	2		NGS_i7_N702	1 / 24447	0
				313	3		NGS_i7_N703	2 / 22390	0.0001
AR OT1	NGS 2022-11-18	eSpCas9-plus	AR	331	1		NGS_i7_N704	9 / 18044	0.0005		0.000333333
				332	2		NGS_i7_N705	5 / 20785	0.0002
				333	3		NGS_i7_N706	7 / 20580	0.0003
AR OT1	NGS 2022-11-18	B-SpCas9-HF1	AR	341	1		NGS_i7_N707	1 / 18008	0.0001		6.66667e-05
				342	2		NGS_i7_N710	0 / 20721	0
				343	3		NGS_i7_N711	2 / 18379	0.0001
AR OT1	NGS 2022-11-18	WT SpCas9	AR	1241	1		NGS_i7_N712	2712 / 11164	0.2429		0.2526
				1242	2		NGS_i7_N714	4095 / 16468	0.2487
				1243	3		NGS_i7_N715	4054 / 15227	0.2662
AR OT1	NGS 2022-11-18	B-WT SpCas9	AR	1251	1	NGS_i5_513	NGS_i7_N701	2795 / 15362	0.1819		0.209967
				1252	2		NGS_i7_N702	4070 / 16673	0.2441
				1253	3		NGS_i7_N703	3241 / 15898	0.2039
AR OT1	NGS 2022-11-18	HiFi SpCas9	AR	1261	1		NGS_i7_N704	4 / 18279	0.0002		0.000433333
				1262	2		NGS_i7_N705	10 / 18920	0.0005
				1263	3		NGS_i7_N706	10 / 17947	0.0006
AR OT1	NGS 2022-11-18	SpCas9-HF1	AR	1271	1		NGS_i7_N707	0 / 16884	0		3.33333e-05
				1272	2		NGS_i7_N710	1 / 14671	0.0001
				1273	3		NGS_i7_N711	0 / 16531	0
AR OT1	NGS 2022-11-18	B-HypaR-SpCas9	AR	1281	1		NGS_i7_N712	1 / 16548	0.0001		0.000166667
				1282	2		NGS_i7_N714	3 / 17228	0.0002
				1283	3		NGS_i7_N715	2 / 12395	0.0002
AR OT1	NGS 2022-11-18	evoSpCas9	AR	1291	1	NGS_i5_515	NGS_i7_N701	2 / 21436	0.0001		0.0001
				1292	2		NGS_i7_N702	2 / 22180	0.0001
				1293	3		NGS_i7_N703	3 / 25408	0.0001
AR OT1	NGS 2022-11-18	untreated	AR	uA-1	1		NGS_i7_N712	3 / 21858	0.0001		3.33333e-05
				uA-2	2		NGS_i7_N714	0 / 21346	0
				uA-3	3		NGS_i7_N715	1 / 21008	0
AR OT1	NGS 2022-11-18	non-targeted 1	AR	361	1	NGS_i5_516	NGS_i7_N701	0 / 16284	0		3.33333e-05
				362	2		NGS_i7_N702	1 / 21083	0
				363	3		NGS_i7_N703	2 / 19391	0.0001
AR OT1	NGS 2022-11-18	non-targeted 2	AR	371	1		NGS_i7_N704	0 / 15680	0		0
				372	2		NGS_i7_N705	1 / 21482	0
				373	3		NGS_i7_N706	1 / 21028	0
AR OT2	NGS 2022-11-18	dead SpCas9	AR	311	1	NGS_i5_518	NGS_i7_N701	5 / 20949	0.0002		0.000166667
				312	2		NGS_i7_N702	1 / 19005	0.0001
				313	3		NGS_i7_N703	4 / 20773	0.0002
AR OT2	NGS 2022-11-18	eSpCas9-plus	AR	331	1		NGS_i7_N704	25 / 26209	0.001		0.0007
				332	2		NGS_i7_N705	13 / 20190	0.0006
				333	3		NGS_i7_N706	10 / 19317	0.0005
AR OT2	NGS 2022-11-18	B-SpCas9-HF1	AR	341	1		NGS_i7_N707	3 / 21771	0.0001		6.66667e-05
				342	2		NGS_i7_N710	1 / 20474	0
				343	3		NGS_i7_N711	2 / 21780	0.0001
AR OT2	NGS 2022-11-18	WT SpCas9	AR	1241	1		NGS_i7_N712	3809 / 19550	0.1948		0.206867
				1242	2		NGS_i7_N714	4135 / 21389	0.1933
				1243	3		NGS_i7_N715	4018 / 17284	0.2325
AR OT2	NGS 2022-11-18	B-WT SpCas9	AR	1251	1	NGS_i5_521	NGS_i7_N701	415 / 3827	0.1084		0.119967
				1252	2		NGS_i7_N702	628 / 4263	0.1473
				1253	3		NGS_i7_N703	434 / 4167	0.1042
AR OT2	NGS 2022-11-18	HiFi SpCas9	AR	1261	1		NGS_i7_N704	12 / 4600	0.0026		0.00423333
				1262	2		NGS_i7_N705	16 / 4015	0.004
				1263	3		NGS_i7_N706	25 / 4076	0.0061
AR OT2	NGS 2022-11-18	SpCas9-HF1	AR	1271	1		NGS_i7_N707	1 / 4439	0.0002		0.000133333
				1272	2		NGS_i7_N710	1 / 4327	0.0002
				1273	3		NGS_i7_N711	0 / 4670	0
AR OT2	NGS 2023-03-03	B-HypaR-SpCas9	AR	1281	1	NGS_i5_515	NGS_i7_N707	3 / 23003	0.0001		0.000133333
				1282	2		NGS_i7_N710	2 / 23767	0.0001
				1283	3		NGS_i7_N711	4 / 22937	0.0002
AR OT2	NGS 2022-11-18	evoSpCas9	AR	1291	1	NGS_i5_511	NGS_i7_N703	1 / 5714	0.0002		0.0002
				1292	2	NGS_i5_522	NGS_i7_N702	4 / 20987	0.0002
				1293	3		NGS_i7_N703	4 / 21312	0.0002
AR OT2	NGS 2022-11-18	untreated	AR	uA-1	1		NGS_i7_N712	3 / 13560	0.0002		0.0001
				uA-2	2		NGS_i7_N714	0 / 18259	0
				uA-3	3		NGS_i7_N715	1 / 12758	0.0001
AR OT2	NGS 2022-11-18	non-targeted 1	AR	361	1	NGS_i5_516	NGS_i7_N704	2 / 21370	0.0001		6.66667e-05
				362	2		NGS_i7_N705	2 / 22849	0.0001
				363	3		NGS_i7_N706	1 / 23071	0
AR OT2	NGS 2022-11-18	non-targeted 2	AR	371	1		NGS_i7_N712	1 / 18620	0.0001		0.0001
				372	2		NGS_i7_N714	4 / 20875	0.0002
				373	3		NGS_i7_N715	1 / 24749	0
AR OT3	NGS 2022-11-18	dead SpCas9	AR	311	1	NGS_i5_511	NGS_i7_N701				0.00065
				312	2		NGS_i7_N702	6 / 11497	0.0005
				313	3		NGS_i7_N703	9 / 11937	0.0008
AR OT3	NGS 2022-11-18	eSpCas9-plus	AR	331	1		NGS_i7_N704	4 / 10029	0.0004		0.0004
				332	2		NGS_i7_N705	5 / 12023	0.0004
				333	3		NGS_i7_N706	4 / 9926	0.0004
AR OT3	NGS 2022-11-18	B-SpCas9-HF1	AR	341	1		NGS_i7_N707	8 / 12548	0.0006		0.000533333
				342	2		NGS_i7_N710	4 / 11443	0.0003
				343	3		NGS_i7_N711	9 / 13598	0.0007
AR OT3	NGS 2022-11-18	WT SpCas9	AR	1241	1		NGS_i7_N712	960 / 8012	0.1198		0.1244
				1242	2		NGS_i7_N714	1224 / 10168	0.1204
				1243	3		NGS_i7_N715	1049 / 7886	0.133
AR OT3	NGS 2022-11-18	B-WT SpCas9	AR	1251	1	NGS_i5_513	NGS_i7_N701	85 / 14478	0.0059		0.00606667
				1252	2		NGS_i7_N702	93 / 13191	0.0071
				1253	3		NGS_i7_N703	71 / 13558	0.0052
AR OT3	NGS 2022-11-18	HiFi SpCas9	AR	1261	1		NGS_i7_N704	5 / 12376	0.0004		0.0004
				1262	2		NGS_i7_N705	7 / 12825	0.0005
				1263	3		NGS_i7_N706	3 / 10386	0.0003
AR OT3	NGS 2022-11-18	SpCas9-HF1	AR	1271	1		NGS_i7_N707	1 / 12622	0.0001		0.0003
				1272	2		NGS_i7_N710	3 / 11857	0.0003
				1273	3		NGS_i7_N711	6 / 12924	0.0005
AR OT3	NGS 2022-11-18	B-HypaR-SpCas9	AR	1281	1		NGS_i7_N712	2 / 12714	0.0002		0.000266667
				1282	2		NGS_i7_N714	4 / 12150	0.0003
				1283	3		NGS_i7_N715	4 / 11558	0.0003
AR OT3	NGS 2022-11-18	evoSpCas9	AR	1291	1	NGS_i5_515	NGS_i7_N701	8 / 14593	0.0005		0.000533333
				1292	2		NGS_i7_N702	12 / 14859	0.0008
				1293	3		NGS_i7_N703	4 / 12943	0.0003
AR OT3	NGS 2022-11-18	untreated	AR	uA-1	1		NGS_i7_N707	3 / 12738	0.0002		0.000266667
				uA-2	2		NGS_i7_N710	5 / 12656	0.0004
				uA-3	3		NGS_i7_N711	3 / 12506	0.0002
AR OT3	NGS 2022-11-18	non-targeted 1	AR	361	1		NGS_i7_N712	3 / 13558	0.0002		0.0004
				362	2		NGS_i7_N714	9 / 12607	0.0007
				363	3		NGS_i7_N715	4 / 11919	0.0003
AR OT3	NGS 2022-11-18	non-targeted 2	AR	371	1	NGS_i5_516	NGS_i7_N701	8 / 13199	0.0006		0.000466667
				372	2		NGS_i7_N702	6 / 14252	0.0004
				373	3		NGS_i7_N703	5 / 13261	0.0004
HPRT38087 ON	GUIDEseq (NGS 2021-02-26)	WT SpCas9	HPRT38087	G9-28	1	NGS_i5_516	NGS_i7_N712	5445 / 18144	0.3001	0.932023	0.297867
					2		NGS_i7_N714	5902 / 19444	0.3035	0.945305
					3		NGS_i7_N715	4828 / 16647	0.29	0.945862
HPRT38087 ON	GUIDEseq (NGS 2021-10-15)	B-SpCas9-HF1	HPRT38087	P18	1	NGS_i5_S508	NGS_i7_N701				0.27
					2	NGS_i5_S508	NGS_i7_N702	4627 / 16551	0.2796	0.381259
					3	NGS_i5_S508	NGS_i7_N703	3614 / 13881	0.2604	0.384025
HPRT38087 ON	GUIDEseq (NGS 2022-12-09)	B-HypaSpCas9	HPRT38087	p1041	1	NGS_i5_515	NGS_i7_N704	6717 / 26704	0.2515	0.560239	0.225233
				p1042	2		NGS_i7_N705	7782 / 38565	0.2018	0.511397
				p1043	3		NGS_i7_N706	5788 / 26027	0.2224	0.504946
HPRT38087 ON	NGS 2022-11-11	dead SpCas9	HPRT38087	361	1	NGS_i5_511	NGS_i7_N701	3 / 20584	0.0001		0.0001	-
				362	2		NGS_i7_N702	1 / 14617	0.0001
				363	3		NGS_i7_N703	3 / 24287	0.0001
HPRT38087 ON	NGS 2022-11-11	WT SpCas9	HPRT38087	371	1		NGS_i7_N704	7000 / 12052	0.5808		0.658467	1
				372	2		NGS_i7_N705	9110 / 13522	0.6737
				373	3		NGS_i7_N706	6383 / 8854	0.7209
HPRT38087 ON	NGS 2022-11-11	B-SpCas9-HF1	HPRT38087	391	1	NGS_i5_511	NGS_i7_N712	4264 / 11918	0.3578		0.429467	0.652222
				392	2		NGS_i7_N714	8381 / 18558	0.4516
				393	3		NGS_i7_N715	7820 / 16325	0.479
HPRT38087 ON	NGS 2022-11-11	B-HypaR-SpCas9	HPRT38087	401	1	NGS_i5_513	NGS_i7_N701	588 / 18943	0.031		0.0306	0.0464716
				402	2		NGS_i7_N702	395 / 12907	0.0306
				403	3		NGS_i7_N703	538 / 17798	0.0302
HPRT38087 ON	NGS 2022-11-11	B-WT SpCas9	HPRT38087	1341	1	NGS_i5_513	NGS_i7_N707	6442 / 15374	0.419		0.400967	0.60894
				1342	2		NGS_i7_N710	7367 / 16743	0.44
				1343	3		NGS_i7_N711	5885 / 17114	0.3439
HPRT38087 ON	NGS 2022-11-11	HiFi SpCas9	HPRT38087	1351	1		NGS_i7_N712	6049 / 10954	0.5522		0.439867	0.668017
				1352	2		NGS_i7_N714	7511 / 17494	0.4293
				1353	3		NGS_i7_N715	5812 / 17189	0.3381
HPRT38087 ON	NGS 2022-11-11	eSpCas9-plus	HPRT38087	1361	1	NGS_i5_515	NGS_i7_N701	7310 / 15629	0.4677		0.415133	0.630455
				1362	2		NGS_i7_N702	5343 / 12541	0.426
				1363	3		NGS_i7_N703	6728 / 19130	0.3517
HPRT38087 ON	NGS 2022-11-11	SpCas9-HF1-plus	HPRT38087	1371	1		NGS_i7_N704	8980 / 19476	0.4611		0.423833	0.643667
				1372	2		NGS_i7_N705	9365 / 19454	0.4814
				1373	3		NGS_i7_N706	4782 / 14535	0.329
HPRT38087 ON	NGS 2022-11-11	untreated	HPRT38087	uHP-1	1	NGS_i5_516	NGS_i7_N704	2 / 15628	0.0001		6.66667e-05	-
				uHP-2	2		NGS_i7_N705	2 / 22755	0.0001
				uHP-3	3		NGS_i7_N706	1 / 20177	0
HPRT38087 ON	NGS 2022-12-01	WT SpCas9	HPRT38087	p531	1	NGS_i5_518	NGS_i7_N701	4591 / 11519	0.3986		0.4581	1
				p532	2		NGS_i7_N702	6480 / 13276	0.4881
				p533	3		NGS_i7_N703	6201 / 12718	0.4876
HPRT38087 ON	NGS 2022-12-01	B-SpCas9-HF1	HPRT38087	p541	1		NGS_i7_N704	4540 / 13981	0.3247		0.320133	0.698828
				p542	2		NGS_i7_N705	4443 / 14548	0.3054
				p543	3		NGS_i7_N706	3466 / 10492	0.3303
HPRT38087 ON	NGS 2022-12-01	B-HypaSpCas9	HPRT38087	p551	1		NGS_i7_N707	3519 / 14598	0.2411		0.2429	0.530234
				p552	2		NGS_i7_N710	3425 / 16056	0.2133
				p553	3		NGS_i7_N711	4245 / 15476	0.2743
HPRT38087 OT1	NGS 2022-12-01	dead SpCas9	HPRT38087	361	1	NGS_i5_511	NGS_i7_N701	156 / 12986	0.012		0.0130333
				362	2		NGS_i7_N702	204 / 13513	0.0151
				363	3		NGS_i7_N703	143 / 11909	0.012
HPRT38087 OT1	NGS 2022-12-01	B-WT SpCas9	HPRT38087	1341	1	NGS_i5_511	NGS_i7_N707	198 / 12034	0.0165		0.0193333
				1342	2		NGS_i7_N710	315 / 13473	0.0234
				1343	3		NGS_i7_N711	221 / 12226	0.0181
HPRT38087 OT1	NGS 2022-12-01	HiFi SpCas9	HPRT38087	1351	1		NGS_i7_N712	186 / 9043	0.0206		0.0230333
				1352	2		NGS_i7_N714	207 / 9061	0.0228
				1353	3		NGS_i7_N715	229 / 8894	0.0257
HPRT38087 OT1	NGS 2022-12-01	eSpCas9-plus	HPRT38087	1361	1	NGS_i5_513	NGS_i7_N701	263 / 12293	0.0214		0.0189667
				1362	2		NGS_i7_N702	235 / 14578	0.0161
				1363	3		NGS_i7_N703	277 / 14256	0.0194
HPRT38087 OT1	NGS 2022-12-01	SpCas9-HF1-plus	HPRT38087	1371	1		NGS_i7_N704	245 / 11514	0.0213		0.0210667
				1372	2		NGS_i7_N705	333 / 14868	0.0224
				1373	3		NGS_i7_N706	224 / 11475	0.0195
HPRT38087 OT1	NGS 2022-12-01	untreated	HPRT38087	uHP-1	1	NGS_i5_515	NGS_i7_N704	119 / 13931	0.0085		0.00823333
				uHP-2	2		NGS_i7_N705	104 / 14362	0.0072
				uHP-3	3		NGS_i7_N706	109 / 12050	0.009
HPRT38087 OT1	NGS 2022-12-01	non-targeted 1	HPRT38087	411	1		NGS_i7_N707	98 / 12838	0.0076		0.00853333
				412	2		NGS_i7_N710	176 / 14056	0.0125
				413	3		NGS_i7_N711	37 / 6719	0.0055
HPRT38087 OT1	NGS 2022-12-01	non-targeted 2	HPRT38087	421	1		NGS_i7_N712	130 / 12631	0.0103		0.0096
				422	2		NGS_i7_N714	109 / 14287	0.0076
				423	3		NGS_i7_N715	144 / 13211	0.0109
HPRT38087 OT1	NGS 2022-12-01	WT SpCas9	HPRT38087	p531	1	NGS_i5_520	NGS_i7_N701	231 / 9952	0.0232		0.0319
				p532	2		NGS_i7_N702	387 / 12821	0.0302
				p533	3		NGS_i7_N703	493 / 11665	0.0423
HPRT38087 OT1	NGS 2022-12-01	B-SpCas9-HF1	HPRT38087	p541	1		NGS_i7_N704	246 / 11457	0.0215		0.0196
				p542	2		NGS_i7_N705	224 / 12511	0.0179
				p543	3		NGS_i7_N706	186 / 9566	0.0194
HPRT38087 OT1	NGS 2022-12-01	B-HypaSpCas9	HPRT38087	p551	1		NGS_i7_N707	139 / 10607	0.0131		0.0116
				p552	2		NGS_i7_N710	126 / 12525	0.0101
				p553	3		NGS_i7_N711
HPRT38087 OT2	NGS 2022-11-19	dead SpCas9	HPRT38087	361	1	NGS_i5_515	NGS_i7_N701	1 / 9737	0.0001		0.000166667
				362	2		NGS_i7_N702	1 / 10713	0.0001
				363	3		NGS_i7_N703	3 / 10506	0.0003
HPRT38087 OT2	NGS 2022-11-19	B-WT SpCas9	HPRT38087	1341	1	NGS_i5_515	NGS_i7_N707	374 / 9617	0.0389		0.0413333
				1342	2		NGS_i7_N710	562 / 10798	0.052
				1343	3		NGS_i7_N711	293 / 8841	0.0331
HPRT38087 OT2	NGS 2022-11-19	HiFi SpCas9	HPRT38087	1351	1		NGS_i7_N712	2 / 10871	0.0002		0.000233333
				1352	2		NGS_i7_N714	2 / 10368	0.0002
				1353	3		NGS_i7_N715	3 / 9022	0.0003
HPRT38087 OT2	NGS 2022-11-19	eSpCas9-plus	HPRT38087	1361	1	NGS_i5_522	NGS_i7_N701	2 / 19137	0.0001		0.000166667
				1362	2	NGS_i5_511	NGS_i7_N702	3 / 16530	0.0002
				1363	3	NGS_i5_522	NGS_i7_N703	5 / 21212	0.0002
HPRT38087 OT2	NGS 2022-11-19	SpCas9-HF1-plus	HPRT38087	1371	1		NGS_i7_N704	2 / 19440	0.0001		0.0001
				1372	2		NGS_i7_N705	1 / 20059	0
				1373	3		NGS_i7_N706	3 / 18213	0.0002
HPRT38087 OT2	NGS 2022-11-19	untreated	HPRT38087	uHP-1	1	NGS_i5_520	NGS_i7_N704	0 / 16259	0		0.000133333
				uHP-2	2		NGS_i7_N705	2 / 16737	0.0001
				uHP-3	3		NGS_i7_N706	4 / 14909	0.0003
HPRT38087 OT2	NGS 2022-11-19	non-targeted 1	HPRT38087	411	1		NGS_i7_N707	2 / 18353	0.0001		0.000133333
				412	2		NGS_i7_N710	2 / 17242	0.0001
				413	3		NGS_i7_N711	2 / 12739	0.0002
HPRT38087 OT2	NGS 2022-11-19	non-targeted 2	HPRT38087	421	1		NGS_i7_N712	1 / 19356	0.0001		0.000166667
				422	2		NGS_i7_N714	4 / 16526	0.0002
				423	3		NGS_i7_N715	3 / 17122	0.0002
HPRT38087 OT2	NGS 2022-12-01	WT SpCas9	HPRT38087	p531	1	NGS_i5_520	NGS_i7_N701	9 / 11555	0.0008		0.000933333
				p532	2		NGS_i7_N702	14 / 13727	0.001
				p533	3		NGS_i7_N703	15 / 15023	0.001
HPRT38087 OT2	NGS 2022-12-01	B-SpCas9-HF1	HPRT38087	p541	1		NGS_i7_N704	3 / 13336	0.0002		0.000166667
				p542	2		NGS_i7_N705	2 / 13901	0.0001
				p543	3		NGS_i7_N706	2 / 12257	0.0002
HPRT38087 OT2	NGS 2022-12-01	B-HypaSpCas9	HPRT38087	p551	1		NGS_i7_N707	0 / 13439	0		3.33333e-05
				p552	2		NGS_i7_N710	0 / 11887	0
				p553	3		NGS_i7_N711	1 / 13704	0.0001
HPRT38087 OT3	NGS 2022-11-19	dead SpCas9	HPRT38087	361	1	NGS_i5_516	NGS_i7_N701	17 / 15800	0.0011		0.00116667
				362	2		NGS_i7_N702	25 / 15950	0.0016
				363	3		NGS_i7_N703	10 / 12994	0.0008
HPRT38087 OT3	NGS 2022-11-19	B-WT SpCas9	HPRT38087	1341	1	NGS_i5_516	NGS_i7_N707	33 / 10628	0.0031		0.00423333
				1342	2		NGS_i7_N710	66 / 11866	0.0056
				1343	3		NGS_i7_N711	40 / 9990	0.004
HPRT38087 OT3	NGS 2022-11-19	HiFi SpCas9	HPRT38087	1351	1		NGS_i7_N712	28 / 10060	0.0028		0.00443333
				1352	2		NGS_i7_N714	58 / 12133	0.0048
				1353	3		NGS_i7_N715	62 / 10919	0.0057
HPRT38087 OT3	NGS 2022-11-19	eSpCas9-plus	HPRT38087	1361	1	NGS_i5_518	NGS_i7_N701	40 / 9233	0.0043		0.00316667
				1362	2		NGS_i7_N702	28 / 10990	0.0025
				1363	3		NGS_i7_N703	28 / 10234	0.0027
HPRT38087 OT3	NGS 2022-11-19	SpCas9-HF1-plus	HPRT38087	1371	1		NGS_i7_N704	77 / 10937	0.007		0.0045
				1372	2		NGS_i7_N705	49 / 10253	0.0048
				1373	3		NGS_i7_N706	14 / 8282	0.0017
HPRT38087 OT3	NGS 2022-11-19	untreated	HPRT38087	uHP-1	1	NGS_i5_520	NGS_i7_N704	4 / 10051	0.0004		0.00035
				uHP-2	2		NGS_i7_N705	3 / 10973	0.0003
				uHP-3	3		NGS_i7_N706
HPRT38087 OT3	NGS 2022-11-19	non-targeted 1	HPRT38087	411	1		NGS_i7_N707	7 / 10891	0.0006		0.000566667
				412	2		NGS_i7_N710	10 / 12373	0.0008
				413	3		NGS_i7_N711	3 / 11755	0.0003
HPRT38087 OT3	NGS 2022-11-19	non-targeted 2	HPRT38087	421	1		NGS_i7_N712	6 / 12842	0.0005		0.0006
				422	2		NGS_i7_N714	6 / 11956	0.0005
				423	3		NGS_i7_N715	10 / 12330	0.0008
HPRT38087 OT3	NGS 2022-12-01	WT SpCas9	HPRT38087	p531	1	NGS_i5_521	NGS_i7_N707	17 / 7834	0.0022		0.0023
				p532	2		NGS_i7_N710	31 / 9356	0.0033
				p533	3		NGS_i7_N711	12 / 8426	0.0014
HPRT38087 OT3	NGS 2022-12-01	B-SpCas9-HF1	HPRT38087	p541	1		NGS_i7_N712	13 / 9782	0.0013		0.00136667
				p542	2		NGS_i7_N714	8 / 8447	0.0009
				p543	3		NGS_i7_N715	21 / 10971	0.0019
HPRT38087 OT3	NGS 2022-12-01	B-HypaSpCas9	HPRT38087	p551	1	NGS_i5_522	NGS_i7_N701	4 / 6651	0.0006		0.000566667
				p552	2		NGS_i7_N702	2 / 8157	0.0002
				p553	3		NGS_i7_N703	8 / 9399	0.0009
CCR5 site 11 ON	GUIDEseq (NGS 2021-05-14)	WT SpCas9	CCR5sp11	E1	1	NGS_i5_S513	NGS_i7_N701	5168 / 10662	0.4847	0.768104	0.503467
					2	NGS_i5_S513	NGS_i7_N702	5901 / 11415	0.517	0.778337
					3	NGS_i5_S513	NGS_i7_N703	5593 / 10994	0.5087	0.789267
CCR5 site 11 ON	GUIDEseq (NGS 2021-05-14)	HeFSpCas9	CCR5sp11	E4	1	NGS_i5_S513	NGS_i7_N712	6694 / 11853	0.5648	0.773548	0.557967
					2	NGS_i5_S513	NGS_i7_N714	6608 / 12087	0.5467	0.767331
					3	NGS_i5_S513	NGS_i7_N715	5511 / 9799	0.5624	0.778094
CCR5 site 11 ON	GUIDEseq (NGS 2021-05-14)	B-HeFSpCas9	CCR5sp11	E5	1	NGS_i5_S515	NGS_i7_N701	3761 / 11448	0.3285	0.798782	0.3344
					2	NGS_i5_S515	NGS_i7_N702	4104 / 12163	0.3374	0.807054
					3	NGS_i5_S515	NGS_i7_N703	4406 / 13061	0.3373	0.792173
CCR5 site 11 ON	NGS 2022-11-11	dead SpCas9	CCR5sp11	411	1	NGS_i5_511	NGS_i7_N701	1 / 17404	0.0001		0.0003	-
				412	2		NGS_i7_N702	12 / 20695	0.0006
				413	3		NGS_i7_N703	3 / 18532	0.0002
CCR5 site 11 ON	NGS 2022-11-11	WT SpCas9	CCR5sp11	421	1		NGS_i7_N704	7054 / 14958	0.4716		0.4243	1
				422	2		NGS_i7_N705	5833 / 13065	0.4465
				423	3		NGS_i7_N706	4552 / 12831	0.3548
CCR5 site 11 ON	NGS 2022-11-11	eSpCas9-plus	CCR5sp11	431	1		NGS_i7_N707	9562 / 16724	0.5718		0.4895	1.15366
				432	2		NGS_i7_N710	8818 / 19181	0.4597
				433	3		NGS_i7_N711	7900 / 18079	0.437
CCR5 site 11 ON	NGS 2022-11-11	B-SpCas9-HF1	CCR5sp11	441	1		NGS_i7_N712	7672 / 11275	0.6804		0.615767	1.45125
				442	2		NGS_i7_N714	12204 / 18195	0.6707
				443	3		NGS_i7_N715	4393 / 8854	0.4962
CCR5 site 11 ON	NGS 2022-11-11	B-HypaR-SpCas9	CCR5sp11	451	1	NGS_i5_513	NGS_i7_N701	5925 / 12673	0.4675		0.371167	0.874774
				452	2		NGS_i7_N702	5820 / 15309	0.3802
				453	3		NGS_i7_N703	4935 / 18569	0.2658
CCR5 site 11 ON	NGS 2022-11-11	WT SpCas9	CCR5sp11	1411	1		NGS_i7_N704	3640 / 14403	0.2527		0.287833	1
				1412	2		NGS_i7_N705	5434 / 17057	0.3186
				1413	3		NGS_i7_N706	3761 / 12873	0.2922
CCR5 site 11 ON	NGS 2022-11-11	B-WT SpCas9	CCR5sp11	1421	1		NGS_i7_N707	4028 / 19198	0.2098		0.2589	0.899479
				1422	2		NGS_i7_N710	4629 / 19194	0.2412
				1423	3		NGS_i7_N711	5532 / 16984	0.3257
CCR5 site 11 ON	NGS 2022-11-11	SpCas9-HF1	CCR5sp11	1431	1		NGS_i7_N712	5928 / 18409	0.322		0.4055	1.4088
				1432	2		NGS_i7_N714	6210 / 15674	0.3962
				1433	3		NGS_i7_N715	3597 / 7218	0.4983
CCR5 site 11 ON	NGS 2022-11-11	B-HypaR-SpCas9	CCR5sp11	1441	1	NGS_i5_515	NGS_i7_N701	2073 / 10706	0.1936		0.244167	0.848292
				1442	2		NGS_i7_N702	5113 / 20486	0.2496
				1443	3		NGS_i7_N703	3487 / 12053	0.2893
CCR5 site 11 ON	NGS 2022-11-11	evoSpCas9	CCR5sp11	1451	1		NGS_i7_N704	2760 / 12799	0.2156		0.2974	1.03324
				1452	2		NGS_i7_N705	3365 / 11215	0.3
				1453	3		NGS_i7_N706	4741 / 12589	0.3766
CCR5 site 11 ON	NGS 2022-11-11	B-evoSpCas9	CCR5sp11	1461	1		NGS_i7_N707	2582 / 16446	0.157		0.185033	0.642849
				1462	2		NGS_i7_N710	3482 / 17144	0.2031
				1463	3		NGS_i7_N711	2943 / 15091	0.195
CCR5 site 11 ON	NGS 2022-11-11	HeFSpCas9	CCR5sp11	1471	1		NGS_i7_N712	5374 / 16683	0.3221		0.313633	1.08964
				1472	2		NGS_i7_N714	5511 / 17634	0.3125
				1473	3		NGS_i7_N715	2795 / 9125	0.3063
CCR5 site 11 ON	NGS 2022-11-11	B-HeFSpCas9	CCR5sp11	1481	1	NGS_i5_516	NGS_i7_N701	3868 / 15208	0.2543		0.250567	0.870527
				1482	2		NGS_i7_N702	6876 / 25460	0.2701
				1483	3		NGS_i7_N703	5339 / 23492	0.2273
CCR5 site 11 ON	NGS 2022-11-11	untreated	CCR5sp11	uC-1	1		NGS_i7_N704	1 / 25324	0		6.66667e-05	-
				uC-2	2		NGS_i7_N705	2 / 25331	0.0001
				uC-3	3		NGS_i7_N706	2 / 23809	0.0001
CCR5 site 11 OT1	NGS 2022-11-18	dead SpCas9	CCR5sp11	411	1	NGS_i5_511	NGS_i7_N701	0 / 3211	0		0.000133333
				412	2		NGS_i7_N702	0 / 18453	0
				413	3		NGS_i7_N703	2 / 5606	0.0004
CCR5 site 11 OT1	NGS 2022-11-18	eSpCas9-plus	CCR5sp11	431	1		NGS_i7_N704	3599 / 10247	0.3512		0.289233
				432	2		NGS_i7_N705	3681 / 13447	0.2737
				433	3		NGS_i7_N706	3076 / 12668	0.2428
CCR5 site 11 OT1	NGS 2022-11-18	B-SpCas9-HF1	CCR5sp11	441	1		NGS_i7_N707	837 / 15808	0.0529		0.0446333
				442	2		NGS_i7_N710	901 / 17674	0.051
				443	3		NGS_i7_N711	444 / 14789	0.03
CCR5 site 11 OT1	NGS 2022-11-18	WT SpCas9	CCR5sp11	1411	1		NGS_i7_N712	3033 / 11327	0.2678		0.303167
				1412	2		NGS_i7_N714	4074 / 12577	0.3239
				1413	3		NGS_i7_N715	3918 / 12330	0.3178
CCR5 site 11 OT1	NGS 2022-11-18	B-WT SpCas9	CCR5sp11	1421	1	NGS_i5_513	NGS_i7_N701	2368 / 12489	0.1896		0.2466
				1422	2		NGS_i7_N702	3449 / 14811	0.2329
				1423	3		NGS_i7_N703	4675 / 14734	0.3173
CCR5 site 11 OT1	NGS 2022-11-18	SpCas9-HF1	CCR5sp11	1431	1		NGS_i7_N704	1441 / 11402	0.1264		0.1746
				1432	2		NGS_i7_N705	2016 / 12105	0.1665
				1433	3		NGS_i7_N706	2451 / 10613	0.2309
CCR5 site 11 OT1	NGS 2022-11-18	B-HypaR-SpCas9	CCR5sp11	1441	1	NGS_i5_518	NGS_i7_N701	30 / 15788	0.0019		0.00246667
				1442	2		NGS_i7_N702	55 / 18354	0.003
				1443	3		NGS_i7_N703	39 / 15889	0.0025
CCR5 site 11 OT1	NGS 2022-11-18	evoSpCas9	CCR5sp11	1451	1		NGS_i7_N704	18 / 13078	0.0014		0.0019
				1452	2		NGS_i7_N705	31 / 14644	0.0021
				1453	3		NGS_i7_N706	43 / 19268	0.0022
CCR5 site 11 OT1	NGS 2022-11-18	B-evoSpCas9	CCR5sp11	1461	1		NGS_i7_N707	31 / 18023	0.0017		0.00133333
				1462	2		NGS_i7_N710	22 / 17216	0.0013
				1463	3		NGS_i7_N711	17 / 17676	0.001
CCR5 site 11 OT1	NGS 2022-11-18	HeFSpCas9	CCR5sp11	1471	1		NGS_i7_N712	51 / 18240	0.0028		0.00226667
				1472	2		NGS_i7_N714	32 / 16664	0.0019
				1473	3		NGS_i7_N715	34 / 16194	0.0021
CCR5 site 11 OT1	NGS 2022-11-18	B-HeFSpCas9	CCR5sp11	1481	1	NGS_i5_520	NGS_i7_N701	21 / 13982	0.0013		0.001
				1482	2		NGS_i7_N702	20 / 18250	0.0011
				1483	3		NGS_i7_N703	11 / 18649	0.0006
CCR5 site 11 OT1	NGS 2022-11-18	untreated	CCR5sp11	uC-1	1	NGS_i5_515	NGS_i7_N712	3 / 15245	0.0002		0.0002
				uC-2	2		NGS_i7_N714	2 / 14875	0.0001
				uC-3	3		NGS_i7_N715	4 / 15010	0.0003
CCR5 site 11 OT1	NGS 2022-11-18	non-targeted 1	CCR5sp11	461	1	NGS_i5_516	NGS_i7_N701	5 / 20941	0.0002		0.0001
				462	2		NGS_i7_N702	0 / 13009	0
				463	3		NGS_i7_N703	1 / 17949	0.0001
CCR5 site 11 OT1	NGS 2022-11-18	non-targeted 2	CCR5sp11	471	1		NGS_i7_N704	3 / 11750	0.0003		0.000166667
				472	2		NGS_i7_N705	2 / 12975	0.0002
				473	3		NGS_i7_N706	0 / 11968	0
CCR5 site 11 OT2	NGS 2022-11-18	dead SpCas9	CCR5sp11	411	1	NGS_i5_516	NGS_i7_N707	3 / 25011	0.0001		0.000133333
				412	2		NGS_i7_N710	2 / 26887	0.0001
				413	3		NGS_i7_N711	6 / 25644	0.0002
CCR5 site 11 OT2	NGS 2022-11-18	eSpCas9-plus	CCR5sp11	431	1		NGS_i7_N712	7 / 25829	0.0003		0.0002
				432	2		NGS_i7_N714	5 / 27149	0.0002
				433	3		NGS_i7_N715	2 / 21818	0.0001
CCR5 site 11 OT2	NGS 2022-11-18	B-SpCas9-HF1	CCR5sp11	441	1	NGS_i5_520	NGS_i7_N701	3 / 24261	0.0001		0.000133333
				442	2		NGS_i7_N702	4 / 25219	0.0002
				443	3		NGS_i7_N703	2 / 24696	0.0001
CCR5 site 11 OT2	NGS 2022-11-18	WT SpCas9	CCR5sp11	1411	1		NGS_i7_N704	42 / 25303	0.0017		0.00133333
				1412	2		NGS_i7_N705	25 / 24719	0.001
				1413	3		NGS_i7_N706	25 / 19171	0.0013
CCR5 site 11 OT2	NGS 2022-12-01	B-WT SpCas9	CCR5sp11	1421	1	NGS_i5_513	NGS_i7_N701	12 / 8314	0.0014		0.00213333
				1422	2		NGS_i7_N702	19 / 12124	0.0016
				1423	3		NGS_i7_N703	40 / 11883	0.0034
CCR5 site 11 OT2	NGS 2022-12-01	SpCas9-HF1	CCR5sp11	1431	1		NGS_i7_N704	2 / 11539	0.0002		0.000233333
				1432	2		NGS_i7_N705	2 / 12050	0.0002
				1433	3		NGS_i7_N706	3 / 10517	0.0003
CCR5 site 11 OT2	NGS 2022-12-01	B-HypaR-SpCas9	CCR5sp11	1441	1		NGS_i7_N707	1 / 11127	0.0001		0.000133333
				1442	2		NGS_i7_N710	2 / 12040	0.0002
				1443	3		NGS_i7_N711	1 / 11693	0.0001
CCR5 site 11 OT2	NGS 2022-12-01	evoSpCas9	CCR5sp11	1451	1		NGS_i7_N712	6 / 11543	0.0005		0.000266667
				1452	2		NGS_i7_N714	1 / 11178	0.0001
				1453	3		NGS_i7_N715	2 / 10395	0.0002
CCR5 site 11 OT2	NGS 2022-11-18	B-evoSpCas9	CCR5sp11	1461	1	NGS_i5_521	NGS_i7_N707	3 / 29375	0.0001		0.0001
				1462	2		NGS_i7_N710	3 / 26507	0.0001
				1463	3		NGS_i7_N711	3 / 24997	0.0001
CCR5 site 11 OT2	NGS 2022-11-18	HeFSpCas9	CCR5sp11	1471	1		NGS_i7_N712	5 / 24836	0.0002		0.0002
				1472	2		NGS_i7_N714	3 / 27010	0.0001
				1473	3		NGS_i7_N715	6 / 23054	0.0003
CCR5 site 11 OT2	NGS 2022-11-18	B-HeFSpCas9	CCR5sp11	1481	1	NGS_i5_522	NGS_i7_N701	3 / 22402	0.0001		0.0001
				1482	2		NGS_i7_N702	4 / 24408	0.0002
				1483	3		NGS_i7_N703	1 / 23202	0
CCR5 site 11 OT2	NGS 2022-11-18	untreated	CCR5sp11	uC-1	1		NGS_i7_N704	5 / 23206	0.0002		0.000166667
				uC-2	2		NGS_i7_N705	3 / 19638	0.0002
				uC-3	3		NGS_i7_N706	1 / 15679	0.0001
CCR5 site 11 OT2	NGS 2022-11-18	non-targeted 1	CCR5sp11	461	1		NGS_i7_N707	0 / 5179	0		6.66667e-05
				462	2		NGS_i7_N710	4 / 27871	0.0001
				463	3		NGS_i7_N711	3 / 26054	0.0001
CCR5 site 11 OT2	NGS 2022-11-18	non-targeted 2	CCR5sp11	471	1		NGS_i7_N712	4 / 25187	0.0002		0.000166667
				472	2		NGS_i7_N714	6 / 26301	0.0002
				473	3		NGS_i7_N715	3 / 27278	0.0001
FANCF site 2 ON	NGS 2020-11-11	WT SpCas9	FANCFsite2	F2-ON	1	NGS_i5_S505	NGS_i7_N707	13691 / 26654	0.5137	0.1054	0.507633	1
					2	NGS_i5_S505	NGS_i7_N710	10034 / 19767	0.5076	0.1115
					3	NGS_i5_S505	NGS_i7_N711	12396 / 24711	0.5016	0.0954
FANCF site 2 ON	GUIDEseq (NGS 2022-12-09)	evoSpCas9	FANCFsite2	p1071	1	NGS_i5_S516	NGS_i7_N704	8907 / 15796	0.5639	0.207129	0.499133	0.983256
				p1072	2	NGS_i5_S516	NGS_i7_N705	8943 / 16342	0.5472	0.202303
				p1073	3	NGS_i5_S516	NGS_i7_N706	5302 / 13725	0.3863	0.177582
FANCF site 2 ON	NGS 2020-11-11	B-evo SpCas9	FANCFsite2	F6-ON	1	NGS_i5_S506	NGS_i7_N707	9230 / 24232	0.3809	0.0798	0.376867	0.742399
					2	NGS_i5_S506	NGS_i7_N710	12928 / 34087	0.3793	0.0702
					3	NGS_i5_S506	NGS_i7_N711	9315 / 25149	0.3704	0.0686
FANCF site 2 ON	NGS 2020-11-11	B-evo SpCas9 RNP	FANCFsite2	F7-ON	1	NGS_i5_S506	NGS_i7_N712	8143 / 23347	0.3488	0.0696	0.357767	0.704774
					2	NGS_i5_S506	NGS_i7_N714	9933 / 27698	0.3586	0.0683
					3	NGS_i5_S506	NGS_i7_N715	8429 / 23038	0.3659	0.0804
FANCF site 2 ON	NGS 2022-11-11	dead SpCas9	FANCFsite2	11	1	NGS_i5_511	NGS_i7_N701	4 / 7200	0.0006		0.000466667	-
				12	2		NGS_i7_N702	5 / 12064	0.0004
				13	3		NGS_i7_N703	3 / 8144	0.0004
FANCF site 2 ON	NGS 2022-11-11	WT SpCas9	FANCFsite2	21	1		NGS_i7_N704	6782 / 8637	0.7852		0.795433	1
				22	2		NGS_i7_N705	9589 / 11613	0.8257
				23	3		NGS_i7_N706	4021 / 5186	0.7754
FANCF site 2 ON	NGS 2022-11-11	eSpCas9-plus	FANCFsite2	31	1		NGS_i7_N707	5349 / 7102	0.7532		0.756633	0.951222
				32	2		NGS_i7_N710	7001 / 8710	0.8038
				33	3		NGS_i7_N711	7728 / 10840	0.7129
FANCF site 2 ON	NGS 2022-11-11	B-SpCas9-HF1	FANCFsite2	41	1		NGS_i7_N712	6036 / 8172	0.7386		0.7456	0.937351
				42	2		NGS_i7_N714	8254 / 10446	0.7902
				43	3		NGS_i7_N715	8430 / 11907	0.708
FANCF site 2 ON	NGS 2022-11-11	B-HypaR-SpCas9	FANCFsite2	51	1	NGS_i5_513	NGS_i7_N701	7584 / 12032	0.6303		0.618533	0.777605
				52	2		NGS_i7_N702	8198 / 12323	0.6653
				53	3		NGS_i7_N703	7699 / 13747	0.56
FANCF site 2 ON	NGS 2022-11-11	WT SpCas9	FANCFsite2	761	1		NGS_i7_N704	6384 / 8518	0.7495		0.726067	1
				762	2		NGS_i7_N705	8932 / 12137	0.7359
				763	3		NGS_i7_N706	6309 / 9107	0.6928
FANCF site 2 ON	NGS 2022-11-11	B-WT SpCas9	FANCFsite2	771	1		NGS_i7_N707	5386 / 8721	0.6176		0.672133	0.925718
				772	2		NGS_i7_N710	7464 / 10529	0.7089
				773	3		NGS_i7_N711	6396 / 9271	0.6899
FANCF site 2 ON	NGS 2022-11-11	SpCas9-HF1	FANCFsite2	781	1		NGS_i7_N712	6766 / 9927	0.6816		0.735067	1.0124
				782	2		NGS_i7_N714	9849 / 12851	0.7664
				783	3		NGS_i7_N715	7088 / 9361	0.7572
FANCF site 2 ON	NGS 2022-11-11	B-HypaR-SpCas9	FANCFsite2	791	1	NGS_i5_515	NGS_i7_N701	5291 / 10093	0.5242		0.565267	0.778533
				792	2		NGS_i7_N702	5961 / 9805	0.608
				793	3		NGS_i7_N703	5026 / 8918	0.5636
FANCF site 2 ON	NGS 2022-11-11	evoSpCas9	FANCFsite2	801	1		NGS_i7_N704	5970 / 9673	0.6172		0.673533	0.927647
				802	2		NGS_i7_N705	6934 / 9844	0.7044
				803	3		NGS_i7_N706	6559 / 9384	0.699
FANCF site 2 ON	NGS 2022-11-11	B-evoSpCas9	FANCFsite2	811	1		NGS_i7_N707	6605 / 11680	0.5655		0.651933	0.897897
				812	2		NGS_i7_N710	7801 / 11458	0.6808
				813	3		NGS_i7_N711	8163 / 11505	0.7095
FANCF site 2 ON	NGS 2022-11-11	HeFSpCas9	FANCFsite2	821	1		NGS_i7_N712	2058 / 10852	0.1896		0.2305	0.317464
				822	2		NGS_i7_N714	2942 / 12334	0.2385
				823	3		NGS_i7_N715	2888 / 10963	0.2634
FANCF site 2 ON	NGS 2022-11-11	B-HeFSpCas9	FANCFsite2	831	1	NGS_i5_516	NGS_i7_N701	225 / 11254	0.02		0.0197667	0.0272243
				832	2		NGS_i7_N702	294 / 15034	0.0196
				833	3		NGS_i7_N703	281 / 14244	0.0197
FANCF site 2 ON	NGS 2022-11-11	untreated	FANCFsite2	uF-1	1		NGS_i7_N704	2 / 16713	0.0001		0.000133333	-
				uF-2	2		NGS_i7_N705	1 / 17823	0.0001
				uF-3	3		NGS_i7_N706	3 / 17490	0.0002
FANCF site 2 OT1	NGS 2022-11-18	dead SpCas9	FANCFsite2	11	1	NGS_i5_516	NGS_i7_N707	13 / 36007	0.0004		0.000366667
				12	2		NGS_i7_N710	14 / 39703	0.0004
				13	3		NGS_i7_N711	5 / 18634	0.0003
FANCF site 2 OT1	NGS 2022-11-18	eSpCas9-plus	FANCFsite2	31	1		NGS_i7_N712	12218 / 25382	0.4814		0.4726
				32	2		NGS_i7_N714	14440 / 27233	0.5302
				33	3		NGS_i7_N715	7785 / 19167	0.4062
FANCF site 2 OT1	NGS 2022-11-18	B-SpCas9-HF1	FANCFsite2	41	1	NGS_i5_518	NGS_i7_N701	6329 / 15203	0.4163		0.4138
				42	2		NGS_i7_N702	8079 / 16444	0.4913
				43	3		NGS_i7_N703	5190 / 15550	0.3338
FANCF site 2 OT1	NGS 2022-11-18	WT SpCas9	FANCFsite2	761	1		NGS_i7_N704	8906 / 14181	0.628		0.601733
				762	2		NGS_i7_N705	8919 / 14814	0.6021
				763	3		NGS_i7_N706	6922 / 12036	0.5751
FANCF site 2 OT1	NGS 2022-11-18	B-WT SpCas9	FANCFsite2	771	1		NGS_i7_N707	6009 / 14594	0.4117		0.4791
				772	2		NGS_i7_N710	6905 / 13629	0.5066
				773	3		NGS_i7_N711	6677 / 12866	0.519
FANCF site 2 OT1	NGS 2022-11-18	SpCas9-HF1	FANCFsite2	781	1		NGS_i7_N712	5480 / 10942	0.5008		0.5628
				782	2		NGS_i7_N714	8245 / 13394	0.6156
				783	3		NGS_i7_N715	7202 / 12590	0.572
FANCF site 2 OT1	NGS 2022-11-18	B-HypaR-SpCas9	FANCFsite2	791	1	NGS_i5_520	NGS_i7_N701	384 / 1669	0.2301		0.251067
				792	2		NGS_i7_N702	5485 / 18413	0.2979
	NGS 2022-12-01			793	3	NGS_i5_511	NGS_i7_N712	1216 / 5399	0.2252
FANCF site 2 OT1	NGS 2022-11-18	evoSpCas9	FANCFsite2	801	1	NGS_i5_520	NGS_i7_N704	2906 / 13914	0.2089		0.2363
				802	2		NGS_i7_N705	3647 / 13448	0.2712
				803	3		NGS_i7_N706	3158 / 13801	0.2288
FANCF site 2 OT1	NGS 2022-11-18	B-evoSpCas9	FANCFsite2	811	1		NGS_i7_N707	521 / 16492	0.0316		0.0400667
				812	2		NGS_i7_N710	952 / 20027	0.0475
				813	3		NGS_i7_N711	684 / 16629	0.0411
FANCF site 2 OT1	NGS 2020-11-11	B-evoSpCas9 RNP	FANCFsite2	F7	1	NGS_i5_S511	NGS_i7_N712	1 / 6112	0.0002	0	0.000233333
					2	NGS_i5_S511	NGS_i7_N714	5 / 21745	0.0002	0
					3	NGS_i5_S511	NGS_i7_N715	5 / 16811	0.0003	0
FANCF site 2 OT1	NGS 2022-12-01	untreated	FANCFsite2	uF-1	1	NGS_i5_513	NGS_i7_N704	3 / 7676	0.0004		0.000166667
				uF-2	2		NGS_i7_N705	1 / 8610	0.0001
				uF-3	3		NGS_i7_N706	0 / 5279	0
FANCF site 2 OT1	NGS 2022-12-01	non-targeted 1	FANCFsite2	161	1		NGS_i7_N707	2 / 6869	0.0003		0.000266667
				162	2		NGS_i7_N710	2 / 7475	0.0003
				163	3		NGS_i7_N711	1 / 5607	0.0002
FANCF site 2 OT1	NGS 2022-12-01	non-targeted 2	FANCFsite2	171	1		NGS_i7_N712	3 / 5443	0.0006		0.0004
				172	2		NGS_i7_N714	2 / 6899	0.0003
				173	3		NGS_i7_N715	2 / 6371	0.0003
FANCF site 2 OT2	NGS 2022-11-18	dead SpCas9	FANCFsite2	11	1	NGS_i5_511	NGS_i7_N701	8 / 19491	0.0004		0.000366667
				12	2		NGS_i7_N702	3 / 18068	0.0002
				13	3		NGS_i7_N703	4 / 8602	0.0005
FANCF site 2 OT2	NGS 2022-11-18	eSpCas9-plus	FANCFsite2	31	1		NGS_i7_N704	42 / 12474	0.0034		0.0031
				32	2		NGS_i7_N705	56 / 16727	0.0033
				33	3		NGS_i7_N706	50 / 19136	0.0026
FANCF site 2 OT2	NGS 2022-11-18	B-SpCas9-HF1	FANCFsite2	41	1		NGS_i7_N707	5 / 11312	0.0004		0.000333333
				42	2		NGS_i7_N710	5 / 11841	0.0004
				43	3		NGS_i7_N711	2 / 12425	0.0002
FANCF site 2 OT2	NGS 2022-11-18	WT SpCas9	FANCFsite2	761	1		NGS_i7_N712	5253 / 12888	0.4076		0.3821
				762	2		NGS_i7_N714	5434 / 14260	0.3811
				763	3		NGS_i7_N715	4782 / 13374	0.3576
FANCF site 2 OT2	NGS 2022-11-18	B-WT SpCas9	FANCFsite2	771	1	NGS_i5_513	NGS_i7_N701	6761 / 19304	0.3502		0.413633
				772	2		NGS_i7_N702	7281 / 16079	0.4528
				773	3		NGS_i7_N703	5337 / 12189	0.4379
FANCF site 2 OT2	NGS 2022-11-18	SpCas9-HF1	FANCFsite2	781	1		NGS_i7_N704	1 / 12844	0.0001		0.000133333
				782	2		NGS_i7_N705	3 / 15469	0.0002
				783	3		NGS_i7_N706	1 / 14015	0.0001
FANCF site 2 OT2	NGS 2022-11-18	B-HypaR-SpCas9	FANCFsite2	791	1		NGS_i7_N707	5 / 14228	0.0004		0.000466667
				792	2		NGS_i7_N710	7 / 11210	0.0006
				793	3		NGS_i7_N711	3 / 7113	0.0004
FANCF site 2 OT2	NGS 2022-11-18	evoSpCas9	FANCFsite2	801	1		NGS_i7_N712	1 / 6543	0.0002		0.0002
				802	2		NGS_i7_N714	2 / 6459	0.0003
				803	3		NGS_i7_N715	1 / 7281	0.0001
FANCF site 2 OT2	NGS 2022-11-18	B-evoSpCas9	FANCFsite2	811	1	NGS_i5_515	NGS_i7_N701	5 / 15944	0.0003		0.000266667
				812	2		NGS_i7_N702	2 / 17816	0.0001
				813	3		NGS_i7_N703	7 / 17217	0.0004
FANCF site 2 OT2	NGS 2020-11-11	B-evoSpCas9 RNP	FANCFsite2	F7	1	NGS_i5_S508	NGS_i7_N712	9 / 43778	0.0002	0	0.000133333
					2	NGS_i5_S508	NGS_i7_N714	4 / 42539	0.0001	0
					3	NGS_i5_S508	NGS_i7_N715	5 / 37306	0.0001	0
FANCF site 2 OT2	NGS 2022-11-18	untreated	FANCFsite2	uF-1	1	NGS_i5_515	NGS_i7_N712	8 / 15987	0.0005		0.0004
				uF-2	2		NGS_i7_N714	6 / 16376	0.0004
				uF-3	3		NGS_i7_N715	4 / 15971	0.0003
FANCF site 2 OT2	NGS 2022-11-18	non-targeted 1	FANCFsite2	161	1	NGS_i5_516	NGS_i7_N701	7 / 14807	0.0005		0.000366667
				162	2		NGS_i7_N702	4 / 14529	0.0003
				163	3		NGS_i7_N703	4 / 15379	0.0003
FANCF site 2 OT2	NGS 2022-11-18	non-targeted 2	FANCFsite2	171	1		NGS_i7_N704	6 / 12987	0.0005		0.000266667
				172	2		NGS_i7_N705	0 / 13227	0
				173	3		NGS_i7_N706	5 / 15805	0.0003
FANCF site 2 OT3	NGS 2022-11-18	dead SpCas9	FANCFsite2	11	1	NGS_i5_511	NGS_i7_N701	3 / 7784	0.0004		0.000266667
				12	2		NGS_i7_N702	2 / 9211	0.0002
				13	3		NGS_i7_N703	2 / 9595	0.0002
FANCF site 2 OT3	NGS 2022-11-18	eSpCas9-plus	FANCFsite2	31	1		NGS_i7_N704	2 / 8875	0.0002		0.000166667
				32	2		NGS_i7_N705	1 / 8665	0.0001
				33	3		NGS_i7_N706	2 / 8229	0.0002
FANCF site 2 OT3	NGS 2022-12-01	B-SpCas9-HF1	FANCFsite2	41	1		NGS_i7_N711	8 / 17506	0.0005		0.0004
	NGS 2022-11-18			42	2		NGS_i7_N710	3 / 9351	0.0003
				43	3		NGS_i7_N711	4 / 9062	0.0004
FANCF site 2 OT3	NGS 2022-11-18	WT SpCas9	FANCFsite2	761	1		NGS_i7_N712	1585 / 7337	0.216		0.2107
				762	2		NGS_i7_N714	1950 / 8878	0.2196
				763	3		NGS_i7_N715	1694 / 8622	0.1965
FANCF site 2 OT3	NGS 2022-11-18	B-WT SpCas9	FANCFsite2	771	1	NGS_i5_513	NGS_i7_N701	318 / 9744	0.0326		0.0479667
				772	2		NGS_i7_N702	621 / 10925	0.0568
				773	3		NGS_i7_N703	569 / 10443	0.0545
FANCF site 2 OT3	NGS 2022-11-18	SpCas9-HF1	FANCFsite2	781	1		NGS_i7_N704	2 / 9814	0.0002		0.000166667
				782	2		NGS_i7_N705	2 / 9773	0.0002
				783	3		NGS_i7_N706	1 / 8957	0.0001
FANCF site 2 OT3	NGS 2022-11-18	B-HypaR-SpCas9	FANCFsite2	791	1		NGS_i7_N707	1 / 7426	0.0001		0.000233333
				792	2		NGS_i7_N710	3 / 8840	0.0003
				793	3		NGS_i7_N711	3 / 9901	0.0003
FANCF site 2 OT3	NGS 2022-11-18	evoSpCas9	FANCFsite2	801	1		NGS_i7_N712	4 / 9813	0.0004		0.000266667
				802	2		NGS_i7_N714	2 / 9255	0.0002
				803	3		NGS_i7_N715	2 / 10180	0.0002
FANCF site 2 OT3	NGS 2022-11-18	B-evoSpCas9	FANCFsite2	811	1	NGS_i5_515	NGS_i7_N701	4 / 11902	0.0003		0.0002
				812	2		NGS_i7_N702	1 / 10175	0.0001
				813	3		NGS_i7_N703	2 / 9738	0.0002
FANCF site 2 OT3	NGS 2020-11-11	B-evoSpCas9 RNP	FANCFsite2	F7	1	NGS_i5_S508	NGS_i7_N712	6 / 27670	0.0002	0	0.0003
					2	NGS_i5_S508	NGS_i7_N714	9 / 21825	0.0004	0
					3	NGS_i5_S508	NGS_i7_N715	6 / 22406	0.0003	0
FANCF site 2 OT3	NGS 2022-11-18	untreated	FANCFsite2	uF-1	1	NGS_i5_515	NGS_i7_N712	5 / 8761	0.0006		0.000266667
				uF-2	2		NGS_i7_N714	2 / 8160	0.0002
				uF-3	3		NGS_i7_N715	0 / 8370	0
FANCF site 2 OT3	NGS 2022-11-18	non-targeted 1	FANCFsite2	161	1	NGS_i5_516	NGS_i7_N701	6 / 13166	0.0005		0.000366667
				162	2		NGS_i7_N702	2 / 10047	0.0002
				163	3		NGS_i7_N703	4 / 9467	0.0004
FANCF site 2 OT3	NGS 2022-11-18	non-targeted 2	FANCFsite2	171	1		NGS_i7_N704	1 / 8786	0.0001		0.000233333
				172	2		NGS_i7_N705	2 / 8551	0.0002
				173	3		NGS_i7_N706	3 / 8298	0.0004
VEGFA site 1 ON	GUIDEseq (NGS 2022-12-09)	WT SpCas9	VEGFA site 1	p921	1	NGS_i5_515	NGS_i7_N701	8110 / 20467	0.3962		0.384233
				p922	2		NGS_i7_N702	14815 / 33278	0.4452
				p923	3		NGS_i7_N703	7694 / 24717	0.3113
VEGFA site 1 ON	GUIDEseq (NGS 2022-12-09)	B-HypaR SpCas9	VEGFA site 1	p931	1		NGS_i7_N704	4731 / 27696	0.1708		0.169233
				p932	2		NGS_i7_N705	5393 / 29299	0.1841
				p933	3		NGS_i7_N706	3325 / 21765	0.1528
VEGFA site 1 ON	GUIDEseq (NGS 2022-12-09)	evoSpCas9	VEGFA site 1	p941	1		NGS_i7_N707	10579 / 33159	0.319		0.2964
				p942	2		NGS_i7_N710	8469 / 28911	0.2929
				p943	3		NGS_i7_N711	6997 / 25230	0.2773
VEGFA site 1 ON	GUIDEseq (NGS 2023-02-21)	B-HypaR SpCas9 RNP	VEGFA site 1	L521	1	NGS_i5_515	NGS_i7_N712	2202 / 11801	0.1866		0.1918
				L522	2		NGS_i7_N714	2925 / 15186	0.1926
				L523	3		NGS_i7_N715	2316 / 11804	0.1962
VEGFA site 1 ON	GUIDEseq (NGS 2023-02-21)	evoSpCas9 RNP	VEGFA site 1	L-531	1	NGS_i5_516	NGS_i7_N701	3575 / 10296	0.3472		0.367933
				L-532	2		NGS_i7_N702	5046 / 11225	0.4495
				L-533	3		NGS_i7_N703	4488 / 14616	0.3071
VEGFA site 1 ON	NGS 2022-11-18	dead SpCas9	VEGFA site 1	R11	1	NGS_i5_511	NGS_i7_N701	134 / 7201	0.0186		0.0139333	-
				R12	2		NGS_i7_N702	151 / 12661	0.0119
				R13	3		NGS_i7_N703	141 / 12533	0.0113
VEGFA site 1 ON	NGS 2022-11-18	WT SpCas9	VEGFA site 1	R21	1		NGS_i7_N704	2227 / 8945	0.249		0.2897	1
				R22	2		NGS_i7_N705	2551 / 8872	0.2875
				R23	3		NGS_i7_N706	2409 / 7242	0.3326
VEGFA site 1 ON	NGS 2022-11-18	eSpCas9-plus	VEGFA site 1	R31	1		NGS_i7_N707	1847 / 8811	0.2096		0.218867	0.755494
				R32	2		NGS_i7_N710	4357 / 19226	0.2266
				R33	3		NGS_i7_N711	2794 / 12679	0.2204
VEGFA site 1 ON	NGS 2022-11-18	B-SpCas9-HF1	VEGFA site 1	R41	1		NGS_i7_N712	1644 / 5218	0.3151		0.290333	1.00219
				R42	2		NGS_i7_N714	2697 / 9100	0.2964
				R43	3		NGS_i7_N715	1980 / 7631	0.2595
VEGFA site 1 ON	NGS 2022-11-18	B-HypaR-SpCas9	VEGFA site 1	R51	1	NGS_i5_513	NGS_i7_N701	1385 / 8097	0.1711		0.156467	0.540099
				R52	2		NGS_i7_N702	2390 / 15572	0.1535
				R53	3		NGS_i7_N703	1997 / 13790	0.1448
VEGFA site 1 ON	NGS 2022-11-18	WT SpCas9	VEGFA site 1	R111	1		NGS_i7_N704	3687 / 10252	0.3596		0.3268	1
				R112	2		NGS_i7_N705	3769 / 10337	0.3646
				R113	3		NGS_i7_N706	2096 / 8182	0.2562
VEGFA site 1 ON	NGS 2022-11-18	B-WT SpCas9	VEGFA site 1	R121	1		NGS_i7_N707	1431 / 6541	0.2188		0.2464	0.753978
				R122	2		NGS_i7_N710	2555 / 10598	0.2411
				R123	3		NGS_i7_N711	3450 / 12353	0.2793
VEGFA site 1 ON	NGS 2022-11-18	SpCas9-HF1	VEGFA site 1	R131	1		NGS_i7_N712	4361 / 10828	0.4028		0.361867	1.1073
				R132	2		NGS_i7_N714	4711 / 12402	0.3799
				R133	3		NGS_i7_N715	4180 / 13802	0.3029
VEGFA site 1 ON	NGS 2022-11-18	B-HypaR-SpCas9	VEGFA site 1	R171	1	NGS_i5_515	NGS_i7_N712	2961 / 16911	0.1751		0.2056	0.629131
				R172	2		NGS_i7_N714	2929 / 12161	0.2409
				R173	3		NGS_i7_N715	2446 / 12180	0.2008
VEGFA site 1 ON	NGS 2022-11-18	evoSpCas9	VEGFA site 1	R181	1	NGS_i5_516	NGS_i7_N701	2690 / 11474	0.2344		0.272967	0.835271
				R182	2		NGS_i7_N702	3875 / 15637	0.2478
				R183	3		NGS_i7_N703	5029 / 14934	0.3367
VEGFA site 1 ON	NGS 2022-11-18	B-evoSpCas9	VEGFA site 1	R191	1		NGS_i7_N704	1993 / 14103	0.1413		0.1462	0.447368
				R192	2		NGS_i7_N705	1326 / 11977	0.1107
				R193	3		NGS_i7_N706	1015 / 5440	0.1866
VEGFA site 1 ON	NGS 2022-11-18	HeFSpCas9	VEGFA site 1	R201	1		NGS_i7_N707	768 / 7159	0.1073		0.0971333	0.297226
				R202	2		NGS_i7_N710	1192 / 13421	0.0888
				R203	3		NGS_i7_N711	1079 / 11327	0.0953
VEGFA site 1 ON	NGS 2022-11-18	B-HeFSpCas9	VEGFA site 1	R211	1		NGS_i7_N712	723 / 15730	0.046		0.0472	0.144431
				R212	2		NGS_i7_N714	663 / 15606	0.0425
				R213	3		NGS_i7_N715	700 / 13189	0.0531
VEGFA site 1 ON	NGS 2023-03-03	B-HypaR-SpCas9 RNP	VEGFA site 1	L521	1	NGS_i5_515	NGS_i7_N712	2202 / 11801	0.1866		0.1918
				L522	2		NGS_i7_N714	2925 / 15186	0.1926
				L523	3		NGS_i7_N715	2316 / 11804	0.1962
VEGFA site 1 ON	NGS 2023-03-03	evoSpCas9 RNP	VEGFA site 1	L-531	1	NGS_i5_516	NGS_i7_N701	3575 / 10296	0.3472		0.367933
				L-532	2		NGS_i7_N702	5046 / 11225	0.4495
				L-533	3		NGS_i7_N703	4488 / 14616	0.3071
VEGFA site 1 ON	NGS 2022-11-18	untreated	VEGFA site 1	uV1-1	1	NGS_i5_518	NGS_i7_N704	170 / 12354	0.0138		0.0109	-
				uV1-2	2		NGS_i7_N705	351 / 22951	0.0153
				uV1-3	3		NGS_i7_N706	79 / 21655	0.0036
VEGFA site 1 OT1	NGS 2022-12-01	dead SpCas9	VEGFA site 1	p11	1	NGS_i5_516	NGS_i7_N701	1 / 1896	0.0005		0.000233333
				p12	2		NGS_i7_N702	0 / 3461	0
				p13	3		NGS_i7_N703	1 / 4027	0.0002
VEGFA site 1 OT1	NGS 2023-02-10	eSpCas9-plus	VEGFA site 1	R31	1	NGS_i5_511	NGS_i7_N701	4 / 11493	0.0003		0.00103333
				R32	2		NGS_i7_N702	18 / 12123	0.0015
				R33	3		NGS_i7_N703	16 / 11906	0.0013
VEGFA site 1 OT1	NGS 2022-11-19	WT SpCas9	VEGFA site 1	R111	1	NGS_i5_511	NGS_i7_N707	2347 / 6476	0.3624		0.3394
				R112	2		NGS_i7_N710	2297 / 6446	0.3563
				R113	3		NGS_i7_N711	1764 / 5890	0.2995
VEGFA site 1 OT1	NGS 2022-11-19	B-WT SpCas9	VEGFA site 1	R121	1		NGS_i7_N712	1254 / 4278	0.2931		0.263967
				R122	2		NGS_i7_N714	1621 / 6852	0.2366
				R123	3		NGS_i7_N715	1635 / 6235	0.2622
VEGFA site 1 OT1	NGS 2022-11-19	SpCas9-HF1	VEGFA site 1	R131	1	NGS_i5_513	NGS_i7_N701	3 / 6578	0.0005		0.0006
				R132	2		NGS_i7_N702	3 / 7279	0.0004
				R133	3		NGS_i7_N703	8 / 8980	0.0009
VEGFA site 1 OT1	NGS 2023-02-10	B-SpCas9-HF1	VEGFA site 1	R141	1	NGS_i5_511	NGS_i7_N704	21 / 10744	0.002		0.00193333
				R141	2		NGS_i7_N705	27 / 11389	0.0024
				R141	3		NGS_i7_N706	16 / 11171	0.0014
VEGFA site 1 OT1	NGS 2022-11-19	B-HypaR-SpCas9	VEGFA site 1	R171	1	NGS_i5_515	NGS_i7_N701	2 / 7173	0.0003		0.000366667
				R172	2		NGS_i7_N702	3 / 9094	0.0003
				R173	3		NGS_i7_N703	4 / 8797	0.0005
VEGFA site 1 OT1	NGS 2022-11-19	evoSpCas9	VEGFA site 1	R181	1		NGS_i7_N704	1 / 8664	0.0001		0.0001
				R182	2		NGS_i7_N705	1 / 9153	0.0001
				R183	3		NGS_i7_N706	1 / 6708	0.0001
VEGFA site 1 OT1	NGS 2023-03-03	B-HypaR SpCas9 RNP	VEGFA site 1	L521	1	NGS_i5_520	NGS_i7_N707	2 / 13313	0.0002		6.66667e-05
				L522	2		NGS_i7_N710	0 / 6474	0
				L523	3		NGS_i7_N711	0 / 16375	0
VEGFA site 1 OT1	NGS 2023-03-03	evoSpCas9 RNP	VEGFA site 1	L-531	1		NGS_i7_N712	3 / 16978	0.0002		0.000133333
				L-532	2		NGS_i7_N714	0 / 16039	0
				L-533	3		NGS_i7_N715	3 / 13340	0.0002
VEGFA site 1 OT1	NGS 2022-11-19	untreated	VEGFA site 1	uV1-1	1	NGS_i5_515	NGS_i7_N704	0 / 7409	0		0.000166667
				uV1-2	2		NGS_i7_N705	1 / 7452	0.0001
				uV1-3	3		NGS_i7_N706	3 / 7080	0.0004
VEGFA site 1 OT1	NGS 2022-11-19	non-targeted 1	VEGFA site 1	11	1		NGS_i7_N707	2 / 8559	0.0002		6.66667e-05
				12	2		NGS_i7_N710	0 / 8678	0
				13	3		NGS_i7_N711	0 / 6856	0
VEGFA site 1 OT1	NGS 2022-11-19	non-targeted 2	VEGFA site 1	21	1		NGS_i7_N712	2 / 9141	0.0002		0.000133333
				22	2		NGS_i7_N714	0 / 8743	0
				23	3		NGS_i7_N715	2 / 8135	0.0002
VEGFA site 1 OT2	NGS 2022-12-01	dead SpCas9	VEGFA site 1	p11	1	NGS_i5_518	NGS_i7_N701	2 / 9845	0.0002		0.000266667
				p12	2		NGS_i7_N702	5 / 12352	0.0004
				p13	3		NGS_i7_N703	2 / 9574	0.0002
VEGFA site 1 OT2	NGS 2022-11-19	eSpCas9-plus	VEGFA site 1	R31	1	NGS_i5_518	NGS_i7_N704	7 / 11026	0.0006		0.000366667
				R32	2		NGS_i7_N705	2 / 12607	0.0002
				R33	3		NGS_i7_N706	4 / 14147	0.0003
VEGFA site 1 OT2	NGS 2022-11-19	WT SpCas9	VEGFA site 1	R111	1		NGS_i7_N707	2191 / 11375	0.1926		0.177067
				R112	2		NGS_i7_N710	2351 / 12228	0.1923
				R113	3		NGS_i7_N711	1987 / 13579	0.1463
VEGFA site 1 OT2	NGS 2022-11-19	B-WT SpCas9	VEGFA site 1	R121	1		NGS_i7_N712	2384 / 11294	0.2111		0.178267
				R122	2		NGS_i7_N714	2010 / 12326	0.1631
				R123	3		NGS_i7_N715	1798 / 11196	0.1606
VEGFA site 1 OT2	NGS 2022-11-19	SpCas9-HF1	VEGFA site 1	R131	1	NGS_i5_520	NGS_i7_N701	7 / 10705	0.0007		0.000566667
				R132	2		NGS_i7_N702	6 / 10428	0.0006
				R133	3		NGS_i7_N703	5 / 11216	0.0004
VEGFA site 1 OT2	NGS 2022-11-19	B-SpCas9-HF1	VEGFA site 1	R141	1		NGS_i7_N704	2 / 10943	0.0002		0.000266667
				R141	2		NGS_i7_N705	4 / 11079	0.0004
				R141	3		NGS_i7_N706	2 / 11415	0.0002
VEGFA site 1 OT2	NGS 2023-02-10	B-HypaR-SpCas9	VEGFA site 1	R171	1	NGS_i5_515	NGS_i7_N701	2 / 14281	0.0001		0.000233333
				R172	2		NGS_i7_N702	4 / 15294	0.0003
				R173	3		NGS_i7_N703	4 / 15282	0.0003
VEGFA site 1 OT2	NGS 2023-02-10	evoSpCas9	VEGFA site 1	R181	1		NGS_i7_N704	3 / 16369	0.0002		0.000133333
				R182	2		NGS_i7_N705	2 / 16803	0.0001
				R183	3		NGS_i7_N706	2 / 13946	0.0001
VEGFA site 1 OT2	NGS 2023-03-03	B-HypaR SpCas9 RNP	VEGFA site 1	L521	1	NGS_i5_515	NGS_i7_N707	1 / 10938	0.0001		0.000133333
				L522	2		NGS_i7_N710	2 / 6574	0.0003
				L523	3		NGS_i7_N711	0 / 11259	0
VEGFA site 1 OT2	NGS 2023-03-03	evoSpCas9 RNP	VEGFA site 1	L-531	1		NGS_i7_N712	0 / 10017	0		0.0001
				L-532	2		NGS_i7_N714	2 / 7414	0.0003
				L-533	3		NGS_i7_N715	0 / 9978	0
VEGFA site 1 OT2	NGS 2022-11-19	untreated	VEGFA site 1	uV1-1	1	NGS_i5_522	NGS_i7_N704	1 / 11001	0.0001		6.66667e-05
				uV1-2	2		NGS_i7_N705	1 / 14125	0.0001
				uV1-3	3		NGS_i7_N706	0 / 11065	0
VEGFA site 1 OT2	NGS 2022-11-19	non-targeted 1	VEGFA site 1	11	1		NGS_i7_N707	3 / 14736	0.0002		0.0002
				12	2		NGS_i7_N710	2 / 15671	0.0001
				13	3		NGS_i7_N711	3 / 8704	0.0003
VEGFA site 1 OT2	NGS 2022-11-19	non-targeted 2	VEGFA site 1	21	1		NGS_i7_N712	0 / 15199	0		0.000166667
				22	2		NGS_i7_N714	5 / 13944	0.0004
				23	3		NGS_i7_N715	1 / 13297	0.0001
VEGFA site 1 OT3	NGS 2022-12-01	dead SpCas9	VEGFA site 1	p11	1	NGS_i5_516	NGS_i7_N701	1 / 5524	0.0002		0.000466667
				p12	2		NGS_i7_N702	5 / 8388	0.0006
				p13	3		NGS_i7_N703	5 / 7860	0.0006
VEGFA site 1 OT3	NGS 2022-11-19	eSpCas9-plus	VEGFA site 1	R31	1	NGS_i5_516	NGS_i7_N701	56 / 10983	0.0051		0.0096
				R32	2		NGS_i7_N702	216 / 16126	0.0134
				R33	3		NGS_i7_N703	209 / 20298	0.0103
VEGFA site 1 OT3	NGS 2023-02-10	WT SpCas9	VEGFA site 1	R111	1	NGS_i5_518	NGS_i7_N701	874 / 16177	0.054		0.0459667
				R112	2		NGS_i7_N702	814 / 15387	0.0529
				R113	3		NGS_i7_N703	518 / 16687	0.031
VEGFA site 1 OT3	NGS 2023-02-10	B-WT SpCas9	VEGFA site 1	R121	1		NGS_i7_N704	664 / 16060	0.0413		0.0339
				R122	2		NGS_i7_N705	517 / 15030	0.0344
				R123	3		NGS_i7_N706	421 / 16184	0.026
VEGFA site 1 OT3	NGS 2023-02-10	SpCas9-HF1	VEGFA site 1	R131	1		NGS_i7_N707	576 / 18633	0.0309		0.0239
				R132	2		NGS_i7_N710	411 / 17296	0.0238
				R133	3		NGS_i7_N711	288 / 16914	0.017
VEGFA site 1 OT3	NGS 2023-02-10	B-SpCas9-HF1	VEGFA site 1	R141	1		NGS_i7_N712	425 / 16160	0.0263		0.0237333
				R141	2		NGS_i7_N714	493 / 17173	0.0287
				R141	3		NGS_i7_N715	291 / 18005	0.0162
VEGFA site 1 OT3	NGS 2023-02-10	B-HypaR-SpCas9	VEGFA site 1	R171	1	NGS_i5_520	NGS_i7_N701	141 / 15490	0.0091		0.0123667
				R172	2		NGS_i7_N702	307 / 16388	0.0187
				R173	3		NGS_i7_N703	161 / 17279	0.0093
VEGFA site 1 OT3	NGS 2023-02-10	evoSpCas9	VEGFA site 1	R181	1		NGS_i7_N704	124 / 16716	0.0074		0.0102
				R182	2		NGS_i7_N705	151 / 15212	0.0099
				R183	3		NGS_i7_N706	188 / 14133	0.0133
VEGFA site 1 OT3	NGS 2023-03-03	B-HypaR SpCas9 RNP	VEGFA site 1	L521	1	NGS_i5_520	NGS_i7_N704	10 / 12505	0.0008		0.00103333
				L522	2		NGS_i7_N705	16 / 12534	0.0013
				L523	3		NGS_i7_N706	10 / 9937	0.001
VEGFA site 1 OT3	NGS 2023-03-03	evoSpCas9 RNP	VEGFA site 1	L-531	1		NGS_i7_N707	9 / 9141	0.001		0.00133333
				L-532	2		NGS_i7_N710	5 / 5742	0.0009
				L-533	3		NGS_i7_N711	15 / 7292	0.0021
VEGFA site 1 OT3	NGS 2023-02-10	untreated	VEGFA site 1	uV1-1	1	NGS_i5_521	NGS_i7_N704	18 / 17969	0.001		0.0008
				uV1-2	2		NGS_i7_N705	9 / 16530	0.0005
				uV1-3	3		NGS_i7_N706	15 / 17406	0.0009
VEGFA site 1 OT3	NGS 2023-02-10	non-targeted 1	VEGFA site 1	11	1		NGS_i7_N707	16 / 21456	0.0007		0.000566667
				12	2		NGS_i7_N710	2 / 4540	0.0004
				13	3		NGS_i7_N711	11 / 17315	0.0006
VEGFA site 1 OT3	NGS 2023-02-10	non-targeted 2	VEGFA site 1	21	1		NGS_i7_N712	16 / 19214	0.0008		0.000633333
				22	2		NGS_i7_N714	8 / 17439	0.0005
				23	3		NGS_i7_N715	11 / 17217	0.0006
VEGFA site 3 ON	GUIDEseq (NGS 2021-02-26)	WT SpCas9	VEGFA3	G9-15	1	NGS_i5_S513	NGS_i7_N701	0.8614	15553 / 18056	0.130601	0.8633
					2	NGS_i5_S513	NGS_i7_N702	0.8643	13776 / 15938	0.133056
					3	NGS_i5_S513	NGS_i7_N703	0.8642	15372 / 17788	0.125665
VEGFA site 3 ON	GUIDEseq (NGS 2021-02-26)	B-HypaR-SpCas9	VEGFA3	G9-17	1	NGS_i5_S513	NGS_i7_N707	0.5331	9027 / 16932	0.131683	0.537767
					2	NGS_i5_S513	NGS_i7_N710	0.541	8155 / 15073	0.12366
					3	NGS_i5_S513	NGS_i7_N711	0.5392	7788 / 14443	0.136313
VEGFA site 3 ON	GUIDEseq (NGS 2021-10-15)	evoSpCas9	VEGFA3	P37	1	NGS_i5_S515	NGS_i7_N701	0.6759	11001 / 16276	0.110371	0.597767
					2	NGS_i5_S515	NGS_i7_N702	0.5625	9608 / 17080	0.144356
					3	NGS_i5_S515	NGS_i7_N703	0.5549	8840 / 15930	0.0964138
VEGFA site 3 ON	GUIDEseq (NGS 2023-02-02)	evoSpCas9 RNP	VEGFA3	L381	1		NGS_i7_N704	6093 / 14135	0.4311	0.122436	0.3973
				L382	2		NGS_i7_N705	5281 / 14487	0.3645	0.120432
				L383	3		NGS_i7_N706	5383 / 13583	0.3963	0.126324
VEGFA site 3 ON	NGS 2023-02-10	dead SpCas9	VEGFA3	R61	1	NGS_i5_511	NGS_i7_N701	4 / 15582	0.0003		0.000333333	-
				R62	2		NGS_i7_N702	8 / 15201	0.0005
				R63	3		NGS_i7_N703	3 / 12604	0.0002
VEGFA site 3 ON	NGS 2023-02-10	WT SpCas9	VEGFA3	R71	1		NGS_i7_N704	4352 / 12237	0.3556		0.435533	1
				R72	2		NGS_i7_N705	6038 / 13148	0.4592
				R73	3		NGS_i7_N706	5387 / 10954	0.4918
VEGFA site 3 ON	NGS 2023-02-10	eSpCas9-plus	VEGFA3	R81	1		NGS_i7_N707	3644 / 10682	0.3411		0.4314	0.99051
				R82	2		NGS_i7_N710	4837 / 9467	0.5109
				R83	3		NGS_i7_N711	4344 / 9824	0.4422
VEGFA site 3 ON	NGS 2023-02-10	B-SpCas9-HF1	VEGFA3	R91	1		NGS_i7_N712	2393 / 7115	0.3363		0.338633	0.777514
				R92	2		NGS_i7_N714	2310 / 6093	0.3791
				R93	3		NGS_i7_N715	2172 / 7229	0.3005
VEGFA site 3 ON	NGS 2023-02-10	B-HypaR-SpCas9	VEGFA3	R101	1	NGS_i5_513	NGS_i7_N701	5004 / 13450	0.372		0.3347	0.768483
				R102	2		NGS_i7_N702	6601 / 17019	0.3879
				R103	3		NGS_i7_N703	1941 / 7947	0.2442
VEGFA site 3 ON	NGS 2023-02-10	WT SpCas9	VEGFA3	R221	1		NGS_i7_N704	6100 / 10955	0.5568		0.6062	1
				R222	2		NGS_i7_N705	7603 / 12100	0.6283
				R223	3		NGS_i7_N706	6873 / 10850	0.6335
VEGFA site 3 ON	NGS 2023-02-10	B-WT SpCas9	VEGFA3	R231	1		NGS_i7_N707	1754 / 3544	0.4949		0.555367	0.916144
				R232	2		NGS_i7_N710	6944 / 11563	0.6005
				R233	3		NGS_i7_N711	7277 / 12752	0.5707
VEGFA site 3 ON	NGS 2023-02-10	SpCas9-HF1	VEGFA3	R241	1		NGS_i7_N712	4970 / 9917	0.5012		0.5523	0.911085
				R242	2		NGS_i7_N714	7195 / 11662	0.617
				R243	3		NGS_i7_N715	3497 / 6492	0.5387
VEGFA site 3 ON	NGS 2023-02-10	B-HypaR-SpCas9	VEGFA3	R261	1	NGS_i5_515	NGS_i7_N704	2374 / 11308	0.2099		0.204933	0.470534
				R262	2		NGS_i7_N705	2539 / 11933	0.2128
				R263	3		NGS_i7_N706	2242 / 11671	0.1921
VEGFA site 3 ON	NGS 2023-02-10	evoSpCas9	VEGFA3	R271	1		NGS_i7_N707	4952 / 8118	0.61		0.5615	0.926262
				R272	2		NGS_i7_N710	4731 / 7691	0.6151
				R273	3		NGS_i7_N711	5305 / 11547	0.4594
VEGFA site 3 ON	NGS 2023-02-10	B-evoSpCas9	VEGFA3	R281	1		NGS_i7_N712	366 / 14808	0.0247		0.0264667	0.04366
				R282	2		NGS_i7_N714	306 / 12143	0.0252
				R283	3		NGS_i7_N715	406 / 13741	0.0295
VEGFA site 3 ON	NGS 2023-02-10	HeFSpCas9	VEGFA3	R291	1	NGS_i5_516	NGS_i7_N701	27 / 15028	0.0018		0.00256667	0.00423403
				R292	2		NGS_i7_N702	39 / 13162	0.003
				R293	3		NGS_i7_N703	35 / 11911	0.0029
VEGFA site 3 ON	NGS 2023-02-10	B-HeFSpCas9	VEGFA3	R301	1		NGS_i7_N704	2 / 12160	0.0002		0.000166667	0.000274937
				R302	2		NGS_i7_N705	3 / 13894	0.0002
				R303	3		NGS_i7_N706	1 / 14291	0.0001
VEGFA site 3 ON	NGS 2023-02-10	untreated	VEGFA3	uV3-1	1		NGS_i7_N707	0 / 16770	0		3.33333e-05	-
				uV3-2	2		NGS_i7_N710	1 / 18314	0.0001
				uV3-3	3		NGS_i7_N711	0 / 19210	0
VEGFA site 3 OT1	NGS 2023-02-10	dead SpCas9	VEGFA3	R61	1	NGS_i5_511	NGS_i7_N701	0 / 15125	0		3.33333e-05
				R62	2		NGS_i7_N702	0 / 14992	0
				R63	3		NGS_i7_N703	1 / 12021	0.0001
VEGFA site 3 OT1	NGS 2023-02-10	eSpCas9-plus	VEGFA3	R81	1		NGS_i7_N704	0 / 10157	0		0
				R82	2		NGS_i7_N705	0 / 11483	0
				R83	3		NGS_i7_N706	0 / 13607	0
VEGFA site 3 OT1	NGS 2022-11-19	B-SpCas9-HF1	VEGFA3	R91	1	NGS_i5_511	NGS_i7_N712	0 / 8313	0		0
				R92	2		NGS_i7_N714	0 / 8475	0
				R93	3		NGS_i7_N715	0 / 5654	0
VEGFA site 3 OT1	NGS 2023-02-10	WT SpCas9	VEGFA3	R221	1	NGS_i5_511	NGS_i7_N707	1492 / 15711	0.095		0.2093
				R222	2		NGS_i7_N710	3265 / 12516	0.2609
				R223	3		NGS_i7_N711	3562 / 13095	0.272
VEGFA site 3 OT1	NGS 2023-02-10	B-WT SpCas9	VEGFA3	R231	1	NGS_i5_513	NGS_i7_N701	533 / 11718	0.0455		0.0525333
				R232	2		NGS_i7_N702	927 / 15217	0.0609
				R233	3		NGS_i7_N703	751 / 14672	0.0512
VEGFA site 3 OT1	NGS 2023-02-10	SpCas9-HF1	VEGFA3	R241	1		NGS_i7_N704	0 / 12106	0		6.66667e-05
				R242	2		NGS_i7_N705	2 / 15561	0.0001
				R243	3		NGS_i7_N706	2 / 14793	0.0001
VEGFA site 3 OT1	NGS 2023-02-10	B-HypaR-SpCas9	VEGFA3	R261	1		NGS_i7_N712				0.00015
				R262	2		NGS_i7_N714	4 / 12313	0.0003
				R263	3		NGS_i7_N715	0 / 13739	0
VEGFA site 3 OT1	NGS 2023-02-10	evoSpCas9	VEGFA3	R271	1	NGS_i5_515	NGS_i7_N701	1 / 11361	0.0001		0.000133333
				R272	2		NGS_i7_N702	2 / 11804	0.0002
				R273	3		NGS_i7_N703	2 / 13384	0.0001
VEGFA site 3 OT1	NGS 2023-02-10	untreated	VEGFA3	uV3-1	1		NGS_i7_N707	1 / 13792	0.0001		3.33333e-05
				uV3-2	2		NGS_i7_N710	0 / 14863	0
				uV3-3	3		NGS_i7_N711	0 / 15341	0
VEGFA site 3 OT1	NGS 2023-02-10	non-targeted 1	VEGFA3	181	1		NGS_i7_N712	0 / 11976	0		3.33333e-05
				182	2		NGS_i7_N714	0 / 15633	0
				183	3		NGS_i7_N715	1 / 13661	0.0001
VEGFA site 3 OT1	NGS 2023-02-10	non-targeted 2	VEGFA3	191	1	NGS_i5_516	NGS_i7_N701	0 / 14728	0		3.33333e-05
				192	2		NGS_i7_N702	0 / 13882	0
				193	3		NGS_i7_N703	1 / 15365	0.0001
VEGFA site 3 OT1	NGS 2023-03-03	evoSpCas9 RNP	VEGFA3	L381	1		NGS_i7_N707	1 / 12191	0.0001		0.0001
				L382	2		NGS_i7_N710	1 / 5222	0.0002
				L383	3		NGS_i7_N711	0 / 11080	0
VEGFA site 3 OT2	NGS 2023-02-10	dead SpCas9	VEGFA3	R61	1	NGS_i5_518	NGS_i7_N701	125 / 5834	0.0214		0.0233
				R62	2		NGS_i7_N702	181 / 6987	0.0259
				R63	3		NGS_i7_N703	149 / 6603	0.0226
VEGFA site 3 OT2	NGS 2023-02-10	eSpCas9-plus	VEGFA3	R81	1		NGS_i7_N704	141 / 6024	0.0234		0.0279333
				R82	2		NGS_i7_N705	160 / 5357	0.0299
				R83	3		NGS_i7_N706	205 / 6717	0.0305
VEGFA site 3 OT2	NGS 2022-11-19	B-SpCas9-HF1	VEGFA3	R91	1	NGS_i5_516	NGS_i7_N707	210 / 3307	0.0635		0.0516667
				R92	2		NGS_i7_N710	186 / 3634	0.0512
				R93	3		NGS_i7_N711	178 / 4415	0.0403
VEGFA site 3 OT2	NGS 2023-02-10	WT SpCas9	VEGFA3	R221	1	NGS_i5_518	NGS_i7_N712				0.24845
				R222	2		NGS_i7_N714	1111 / 4643	0.2393
				R223	3		NGS_i7_N715	1196 / 4643	0.2576
VEGFA site 3 OT2	NGS 2023-02-10	B-WT SpCas9	VEGFA3	R231	1	NGS_i5_520	NGS_i7_N701	390 / 4567	0.0854		0.100167
				R232	2		NGS_i7_N702	649 / 5722	0.1134
				R233	3		NGS_i7_N703	616 / 6058	0.1017
VEGFA site 3 OT2	NGS 2023-02-10	SpCas9-HF1	VEGFA3	R241	1		NGS_i7_N704	149 / 4860	0.0307		0.0292667
				R242	2		NGS_i7_N705	137 / 5778	0.0237
				R243	3		NGS_i7_N706	192 / 5742	0.0334
VEGFA site 3 OT2	NGS 2023-02-10	B-HypaR-SpCas9	VEGFA3	R261	1		NGS_i7_N712	201 / 6453	0.0311		0.0297333
				R262	2		NGS_i7_N714	210 / 6656	0.0316
				R263	3		NGS_i7_N715	175 / 6600	0.0265
VEGFA site 3 OT2	NGS 2023-02-10	evoSpCas9	VEGFA3	R271	1	NGS_i5_521	NGS_i7_N701	163 / 5081	0.0321		0.0319333
				R272	2		NGS_i7_N702	232 / 6546	0.0354
				R273	3		NGS_i7_N703	222 / 7857	0.0283
VEGFA site 3 OT2	NGS 2023-02-10	untreated	VEGFA3	uV3-1	1		NGS_i7_N707	283 / 13858	0.0204		0.0165333
				uV3-2	2		NGS_i7_N710	92 / 5009	0.0184
				uV3-3	3		NGS_i7_N711	156 / 14403	0.0108
VEGFA site 3 OT2	NGS 2023-02-10	non-targeted 1	VEGFA3	181	1		NGS_i7_N712	122 / 13455	0.0091		0.00593333
				182	2		NGS_i7_N714	86 / 21482	0.004
				183	3		NGS_i7_N715	74 / 15687	0.0047
VEGFA site 3 OT2	NGS 2023-02-10	non-targeted 2	VEGFA3	191	1	NGS_i5_516	NGS_i7_N704	84 / 16685	0.005		0.00963333
				192	2		NGS_i7_N705	90 / 13683	0.0066
				193	3		NGS_i7_N706	211 / 12170	0.0173
VEGFA site 3 OT2	NGS 2023-03-03	evoSpCas9 RNP	VEGFA3	L381	1		NGS_i7_N704	63 / 7986	0.0079		0.0107667
				L382	2		NGS_i7_N705	49 / 2328	0.021
				L383	3		NGS_i7_N706	28 / 8337	0.0034
VEGFA site 3 OT3	NGS 2023-02-10	dead SpCas9	VEGFA3	R61	1	NGS_i5_518	NGS_i7_N701	43 / 11242	0.0038		0.00363333
				R62	2		NGS_i7_N702	40 / 11986	0.0033
				R63	3		NGS_i7_N703	48 / 12600	0.0038
VEGFA site 3 OT3	NGS 2023-02-10	eSpCas9-plus	VEGFA3	R81	1		NGS_i7_N704	1338 / 9966	0.1343		0.185633
				R82	2		NGS_i7_N705	1995 / 9278	0.215
				R83	3		NGS_i7_N706	1929 / 9294	0.2076
VEGFA site 3 OT3	NGS 2022-11-18	B-SpCas9-HF1	VEGFA3	R91	1	NGS_i5_518	NGS_i7_N707	172 / 9092	0.0189		0.0183667
				R92	2		NGS_i7_N710	222 / 10077	0.022
				R93	3		NGS_i7_N711	123 / 8659	0.0142
VEGFA site 3 OT3	NGS 2023-02-10	WT SpCas9	VEGFA3	R221	1	NGS_i5_518	NGS_i7_N712	4016 / 10472	0.3835		0.428967
				R222	2		NGS_i7_N714	4218 / 9469	0.4455
				R223	3		NGS_i7_N715	4596 / 10037	0.4579
VEGFA site 3 OT3	NGS 2023-02-10	B-WT SpCas9	VEGFA3	R231	1	NGS_i5_520	NGS_i7_N701	3645 / 9529	0.3825		0.4158
				R232	2		NGS_i7_N702	4924 / 10797	0.4561
				R233	3		NGS_i7_N703	4354 / 10651	0.4088
VEGFA site 3 OT3	NGS 2023-02-10	SpCas9-HF1	VEGFA3	R241	1		NGS_i7_N704	1268 / 8338	0.1521		0.190833
				R242	2		NGS_i7_N705	2082 / 9475	0.2197
				R243	3		NGS_i7_N706	1844 / 9189	0.2007
VEGFA site 3 OT3	NGS 2023-02-10	B-HypaR-SpCas9	VEGFA3	R261	1		NGS_i7_N712	170 / 10502	0.0162		0.0183333
				R262	2		NGS_i7_N714	201 / 9062	0.0222
				R263	3		NGS_i7_N715	177 / 10669	0.0166
VEGFA site 3 OT3	NGS 2023-02-10	evoSpCas9	VEGFA3	R271	1	NGS_i5_521	NGS_i7_N701	209 / 7348	0.0284		0.0274667
				R272	2		NGS_i7_N702	406 / 10978	0.037
				R273	3		NGS_i7_N703	189 / 11098	0.017
VEGFA site 3 OT3	NGS 2023-02-10	untreated	VEGFA3	uV3-1	1		NGS_i7_N707	50 / 13629	0.0037		0.00313333
				uV3-2	2		NGS_i7_N710	8 / 3135	0.0026
				uV3-3	3		NGS_i7_N711	46 / 15072	0.0031
VEGFA site 3 OT3	NGS 2023-02-10	non-targeted 1	VEGFA3	181	1		NGS_i7_N712	38 / 14200	0.0027		0.00306667
				182	2		NGS_i7_N714	43 / 14135	0.003
				183	3		NGS_i7_N715	51 / 14538	0.0035
VEGFA site 3 OT3	NGS 2023-02-10	non-targeted 2	VEGFA3	191	1	NGS_i5_516	NGS_i7_N712	55 / 14901	0.0037		0.0034
				192	2		NGS_i7_N714	36 / 14293	0.0025
				193	3		NGS_i7_N715	59 / 14691	0.004
VEGFA site 3 OT3	NGS 2023-03-03	evoSpCas9 RNP	VEGFA3	L381	1		NGS_i7_N704	67 / 12642	0.0053		0.0051
				L382	2		NGS_i7_N705	24 / 4469	0.0054
				L383	3		NGS_i7_N706	60 / 12952	0.0046

## Sheet: F6b, F7-9, SF9-11-GUIDE-seq
Target site	SpCas9 variant	#BED Chromosome	BED Min.Position	BED Max.Position	BED Name	Filename	WindowIndex	Chromosome	Position	Sequence	+.mi	-.mi	bi.sum.mi	bi.geometric_mean.mi	+.total	-.total	total.sum	total.geometric_mean	primer1.mi	primer2.mi	primer.geometric_mean	position.stdev	Off-Target Sequence	Mismatches	Length	BED off-target Chromosome	BED off-target start	BED off-target end	BED off-target name	BED Score	Strand
HEK site 1	WT SpCas9	chr1	3488115	3488122	chr1_3488120_14	HEKs1-WT.sam	20	1	3488120	CAGACACACTGAGTCCTCCCCAAGGGTGCTGGGTCTTCCCCCCAAGTGTG	9	5	14	6.7082039325	9	6	15	7.34846922835	0	0	0.0	2.5495097567963922	GGGGAAGACCCAGCACCCTTGGG	3	23	chr1	3488113	3488136	chr1_3488120_14	1	-
HEK site 1	WT SpCas9	chr1	201992402	201992477	chr1_201992440_1545	HEKs1-WT.sam	1011	1	201992440	GTGCCCAGGGGAAAGTCCCAGCATCCTTTGGTCAATCCTCATCTACTCCA	724	821	1545	770.976004815	888	960	1848	923.29843496	11	3	5.74456264654	15.513095992468173	GGGAAAGTCCCAGCATCCTTTGG	2	23	chr1	201992423	201992446	chr1_201992440_1545	1	+
HEK site 1	WT SpCas9	chr10	123094938	123094976	chr10_123094946_544	HEKs1-WT.sam	1861	10	123094946	GCATGTCTGGGAAAAGCCCAGCATCCCTTGGAACAGGGAAAAAAAAAAAA	219	325	544	266.786431439	326	427	753	373.097842395	2	1	1.41421356237	10.919786423606924	GGGAAAAGCCCAGCATCCCTTGG	3	23	chr10	123094929	123094952	chr10_123094946_544	1	+
HEK site 1	WT SpCas9	chr13	31633476	31633478	chr13_31633478_6	HEKs1-WT.sam	3047	13	31633478	GGATGGGTGGGTGGCAGATCAATGGATGCTGGGTCTTTCATTAGATATTG	1	5	6	2.2360679775	1	5	6	2.2360679775	0	0	0.0	1.0	ATGAAAGACCCAGCATCCATTGA	4	23	chr13	31633471	31633494	chr13_31633478_6	1	-
HEK site 1	WT SpCas9	chr19	10362658	10362664	chr19_10362661_47	HEKs1-WT.sam	5392	19	10362661	GGACCCAAAGTAGGCTAGGCCTACGGAAGCTGGGTCTTCTTGCTGTGAGG	14	33	47	21.4941852602	19	40	59	27.5680975042	1	0	0.0	2.0	CAAGAAGACCCAGCTTCCGTAGG	5	23	chr19	10362655	10362678	chr19_10362661_47	1	-
HEK site 1	WT SpCas9	chr21	42718099	42718100	chr21_42718100_3	HEKs1-WT.sam	7025	21	42718100	GGGCAAGCATTCCCGGAACCCACGGGTGCCCAGTCTTTCTCGATGGTCTC	2	1	3	1.41421356237	2	2	4	2.0	0	0	0.0	0.5	GAGAAAGACTGGGCACCCGTGGG	5	23	chr21	42718093	42718116	chr21_42718100_3	1	-
HEK site 1	WT SpCas9	chr8	21121501	21121532	chr8_21121524_676	HEKs1-WT.sam	11401	8	21121524	TCCCCGAAACCACACATTCCCCAGGATGCTGGGTCCTTCCCACACTCAGA	338	338	676	338.0	446	493	939	468.91150551	1	1	1.0	8.144388605637456	GGGAAGGACCCAGCATCCTGGGG	3	23	chr8	21121517	21121540	chr8_21121524_676	1	-
HEK site 1	WT SpCas9	chr8	48879624	48879629	chr8_48879626_20	HEKs1-WT.sam	11513	8	48879626	GTGGCTTAGAGAAAAGCCCAGCATCCTTAGGCCTCTCAGAGGGTACCTGG	7	13	20	9.53939201417	7	17	24	10.9087121146	0	0	0.0	2.0548046676563256	GAGAAAAGCCCAGCATCCTTAGG	4	23	chr8	48879609	48879632	chr8_48879626_20	1	+
HEK site 1	WT SpCas9	chr9	84213755	84213756	chr9_84213756_4	HEKs1-WT.sam	12059	9	84213756	CCCCTAAGCCAGCTAAATCCAGTGGATGCTGGGCCCTTCCCAAGTAAGCT	2	2	4	2.0	3	2	5	2.44948974278	0	0	0.0	0.5	GGGAAGGGCCCAGCATCCACTGG	4	23	chr9	84213749	84213772	chr9_84213756_4	1	-
HEK site 1	WT SpCas9	chr9	110103682	110103731	chr9_110103704_3758	HEKs1-WT.sam	12200	9	110103704	CACAAAGTGGGAAAGACCCAGCATCCGTGGGTCGCTGAAAAGCTGTGGGA	2365	1393	3758	1815.06060505	3181	1917	5098	2469.40822871	32	1	5.65685424949	12.000204079897296	GGGAAAGACCCAGCATCCGTGGG	0	23	chr9	110103687	110103710	chr9_110103704_3758	1	+
HEK site 1	WT SpCas9	chr9	129621080	129621104	chr9_129621087_57	HEKs1-WT.sam	12330	9	129621087	AACTATGAGGGAAATACCCAGCATCCAATGGACAGACAGAGGGCCAACAA	26	31	57	28.3901391332	31	38	69	34.3220046035	0	0	0.0	6.428486897161901	GGGAAATACCCAGCATCCAATGG	3	23	chr9	129621070	129621093	chr9_129621087_57	1	+
HEK site 1	B-HypaR SpCas9	chr9	110103679	110103729	chr9_110103705_3589	HEKs1-B-HypaR.sam	556	9	110103705	ACAAAGTGGGAAAGACCCAGCATCCGTGGGTCGCTGAAAAGCTGTGGGAA	2632	957	3589	1587.08	20694	7961	28655	12835.3	58	0	0	10.6519	GGGAAAGACCCAGCATCCGTGGG	0	23	chr9	110103687	110103710	chr9_110103705_3589	1	+
HEK site 1	evoSpCas9	chr9	110103676	110103731	chr9_110103705_5862	HEKs1-evo.sam	3264	9	110103705	ACAAAGTGGGAAAGACCCAGCATCCGTGGGTCGCTGAAAAGCTGTGGGAA	4711	1151	5862	2328.59635832	11116	1895	13011	4589.64268762	89	0	0.0	13.323171670178887	GGGAAAGACCCAGCATCCGTGGG	0	23	chr9	110103687	110103710	chr9_110103705_5862	1	+
HEK site 2	WT SpCas9	chr1	36097066	36097072	chr1_36097072_13	HEKs2-WT.sam	216	1	36097072	CACTCAGAGTAAACAAAGCATAGACTGAGGGGTACAATCCTACTCTAGTC	2	11	13	4.69041575982	3	24	27	8.48528137424	0	0	0.0	2.29128784747792	GTAAACAAAGCATAGACTGAGGG	3	23	chr1	36097055	36097078	chr1_36097072_13	1	+
HEK site 2	WT SpCas9	chr19	49972508	49972519	chr19_49972516_19	HEKs2-WT.sam	5416	19	49972516	CACCCTAGATTTGGAGGCCCACAGTCTACGCTTTGTTTTTCTATTTTGAG	3	16	19	6.92820323028	5	39	44	13.9642400438	0	0	0.0	3.655133376499413	AAAAACAAAGCGTAGACTGTGGG	4	23	chr19	49972508	49972531	chr19_49972516_19	1	-
HEK site 2	WT SpCas9	chr4	90522168	90522195	chr4_90522183_114	HEKs2-WT.sam	8311	4	90522183	GTAAGCCAGAACACAATGCATAGATTGCCGGTAAATAGGTTTAGATTCAT	61	53	114	56.8594759033	116	57	173	81.314205401	0	0	0.0	6.825675332888315	GAACACAATGCATAGATTGCCGG	2	23	chr4	90522166	90522189	chr4_90522183_114	1	+
HEK site 2	WT SpCas9	chr5	87240586	87240657	chr5_87240613_3295	HEKs2-WT.sam	9125	5	87240613	GGAAACTGGAACACAAAGCATAGACTGCGGGGCGGGCCAGCCTGAATAGC	1680	1615	3295	1647.17940735	2775	2048	4823	2383.94630812	20	3	7.74596669241	17.734196581606447	GAACACAAAGCATAGACTGCGGG	0	23	chr5	87240596	87240619	chr5_87240613_3295	1	+
HEK site 2	B-SpCas9-HF1	chr5	87240585	87240662	chr5_87240613_4946	HEKs2-B-HF1.sam	4926	5	87240613	GGAAACTGGAACACAAAGCATAGACTGCGGGGCGGGCCAGCCTGAATAGC	2445	2501	4946	2472.84148299	9111	6985	16096	7977.48926668	34	0	0.0	18.013562391883507	GAACACAAAGCATAGACTGCGGG	0	23	chr5	87240596	87240619	chr5_87240613_4946	1	+
HEK site 2	HypaR-SpCas9	chrchr5	87240587	87240630	chrchr5_87240613_8533	HEKs2-HypaR.sam	768	chr5	87240613	GGAAACTGGAACACAAAGCATAGACTGCGGGGCGGGCCAGCCTGAATAGC	4519	4014	8533	4259.02	12601	8778	21379	10517.2	102	4	20.199	11.4261	GAACACAAAGCATAGACTGCGGG	0	23	chrchr5	87240596	87240619	chrchr5_87240613_8533	1	+
HEK site 3	WT SpCas9	chr1	47005697	47005734	chr1_47005705_318	HEKs3-WT.sam	337	1	47005705	CTCCATGGGAGGCTGAGCCCCTCACTTGCTCAGTCTGAGCTCTTTACCGC	164	154	318	158.921364203	202	226	428	213.663286505	4	0	0.0	10.404303312101582	AGCTCAGACTGAGCAAGTGAGGG	3	23	chr1	47005698	47005721	chr1_47005705_318	1	-
HEK site 3	WT SpCas9	chr10	131593118	131593127	chr10_131593121_14	HEKs3-WT.sam	1931	10	131593121	CCATTTGGAGCCAGAATGAGCACGTGAGGGACCCCGGGCAGAGGGGCCAG	8	6	14	6.92820323028	8	7	15	7.48331477355	0	0	0.0	2.886751345948129	GAGCCAGAATGAGCACGTGAGGG	4	23	chr10	131593103	131593126	chr10_131593121_14	1	+
HEK site 3	WT SpCas9	chr15	79749911	79749950	chr15_79749930_799	HEKs3-WT.sam	4077	15	79749930	AGCGTGGGCACCCAGACTGAGCACGTGCTGGAGCCCAAGAAATGCAGAGA	382	417	799	399.116524338	580	556	1136	567.873225289	7	3	4.58257569496	9.92869018999429	CACCCAGACTGAGCACGTGCTGG	3	23	chr15	79749913	79749936	chr15_79749930_799	1	+
HEK site 3	WT SpCas9	chr7	66968018	66968059	chr7_66968042_573	HEKs3-WT.sam	10886	7	66968042	GTCCTCTCCCTTGGGCTTCCCTCACGTGCCCGGTCTGTGTCCTGATGCCT	306	267	573	285.835617095	406	408	814	406.998771497	5	1	2.2360679775	10.349396117648606	GACACAGACCGGGCACGTGAGGG	4	23	chr7	66968035	66968058	chr7_66968042_573	1	-
HEK site 3	WT SpCas9	chr9	110184606	110184653	chr9_110184636_2486	HEKs3-WT.sam	12177	9	110184636	ATCCTTGGGGCCCAGACTGAGCACGTGATGGCAGAGGAAAGGAAGCCCTG	1169	1317	2486	1240.79530947	1994	1918	3912	1955.63084451	17	5	9.21954445729	11.212747847236836	GGCCCAGACTGAGCACGTGATGG	0	23	chr9	110184619	110184642	chr9_110184636_2486	1	+
HEK site 3	B-HypaSpCas9	chr9	110184619	110184650	chr9_110184636_2941	HEKs3-B-Hypa.sam	2205	9	110184636	ATCCTTGGGGCCCAGACTGAGCACGTGATGGCAGAGGAAAGGAAGCCCTG	1321	1620	2941	1462.88	5501	3482	8983	4376.58	31	1	5.56776	8.69905	GGCCCAGACTGAGCACGTGATGG	0	23	chr9	110184619	110184642	chr9_110184636_2941	1	+
HEK site 3	HypaR-SpCas9	chr9	110184613	110184651	chr9_110184636_4367	HEKs3-HypaR.sam	5047	9	110184636	ATCCTTGGGGCCCAGACTGAGCACGTGATGGCAGAGGAAAGGAAGCCCTG	2019	2348	4367	2177.29	5928	7537	13465	6684.26	16	2	5.65685	11.0113	GGCCCAGACTGAGCACGTGATGG	0	23	chr9	110184619	110184642	chr9_110184636_4367	1	+
VEGFA site 1	WT SpCas9	chrchr1	33643286	33643289	chrchr1_33643287_135	VEGFAs1-WT.sam	159	chr1	33643287	aacttgcggggtgggtggagtttgctactggcatctaatgggtagaggcc	87	48	135	64.622	350	158	508	235.16	0	0	0	1.11803	GGGTGGGTGGAGTTTGCTACTGG	2	23	chrchr1	33643270	33643293	chrchr1_33643287_135	1	+
VEGFA site 1	WT SpCas9	chrchr1	99347637	99347668	chrchr1_99347651_1948	VEGFAs1-WT.sam	473	chr1	99347651	gactctacccactgaatgccaggagcaaacttcccctccccgagttgtga	764	1184	1948	951.092	4108	5236	9344	4637.83	14	0	0	8.94201	GGGGAGGGGAAGTTTGCTCCTGG	3	23	chrchr1	99347644	99347667	chrchr1_99347651_1948	1	-
VEGFA site 1	WT SpCas9	chrchr1	233157348	233157355	chrchr1_233157353_49	VEGFAs1-WT.sam	907	chr1	233157353	cttgcaggggaGGAGGGGAGTCTGCTCCAGGTTTGCCCTGGCTCTGGCTT	22	27	49	24.3721	32	57	89	42.7083	0	0	0	2.26691	GGAGGAGGGGAGTCTGCTCCAGG	4	23	chrchr1	233157336	233157359	chrchr1_233157353_49	1	+
VEGFA site 1	WT SpCas9	chrchr10	124731413	124731418	chrchr10_124731415_27	VEGFAs1-WT.sam	1430	chr10	124731415	aaacttagagctggagggagtttgccccaggtgaatcaggccttgagtct	10	17	27	13.0384	43	39	82	40.9512	0	0	0	1.70783	AGCTGGAGGGAGTTTGCCCCAGG	4	23	chrchr10	124731398	124731421	chrchr10_124731415_27	1	+
VEGFA site 1	WT SpCas9	chrchr11	3445199	3445209	chrchr11_3445204_15	VEGFAs1-WT.sam	1490	chr11	3445204	cagggacaggaaggaggagttagcTCCTGGGGGGCGGGATTGGGGGTGGT	12	3	15	6	12	3	15	6	0	0	0	3.61109	AGGAAGGAGGAGTTAGCTCCTGG	5	23	chrchr11	3445186	3445209	chrchr11_3445204_15	1	+
VEGFA site 1	WT SpCas9	chrchr11	67574261	67574269	chrchr11_67574261_24	VEGFAs1-WT.sam	1665	chr11	67574261	GCAGGGACAGGAAGGAGGAGTTAGCTCCTGGGGGGCGGAATTGGGGGTGG	20	4	24	8.94427	50	4	54	14.1421	0	0	0	3.07246	AGGAAGGAGGAGTTAGCTCCTGG	5	23	chrchr11	67574244	67574267	chrchr11_67574261_24	1	+
VEGFA site 1	WT SpCas9	chrchr11	71497112	71497120	chrchr11_71497119_29	VEGFAs1-WT.sam	1679	chr11	71497119	CACCCCCAATCCCGCCCCCCAGGAgctaactcctccttcctgtccctgca	7	22	29	12.4097	7	38	45	16.3095	0	0	0	2.78568	AGGAAGGAGGAGTTAGCTCCTGG	5	23	chrchr11	71497112	71497135	chrchr11_71497119_29	1	-
VEGFA site 1	WT SpCas9	chrchr11	117481206	117481212	chrchr11_117481208_28	VEGFAs1-WT.sam	1820	chr11	117481208	ATGGAATCTAGTTAGTCTCCAGGAGCAACCTCCCCTTGCCCCCAAATGTA	12	16	28	13.8564	150	21	171	56.1249	0	0	0	2.27761	GGGCAAGGGGAGGTTGCTCCTGG	4	23	chrchr11	117481201	117481224	chrchr11_117481208_28	1	-
VEGFA site 1	WT SpCas9	chrchr12	1988066	1988086	chrchr12_1988076_493	VEGFAs1-WT.sam	1878	chr12	1988076	TCCCATCACGGGGGAGGGAGTTTGCTCCTGGGGAACCTGTGATCCCCACA	293	200	493	242.074	1150	563	1713	804.643	6	0	0	5.71359	CGGGGGAGGGAGTTTGCTCCTGG	3	23	chrchr12	1988059	1988082	chrchr12_1988076_493	1	+
VEGFA site 1	WT SpCas9	chrchr12	131690193	131690215	chrchr12_131690198_750	VEGFAs1-WT.sam	2348	chr12	131690198	TTATGATAGGGAGGGTGGAGTTTGCTCCTGGGGATGGAAGGGCCGGCTCC	512	238	750	349.079	2607	738	3345	1387.07	5	0	0	6.10328	GGGAGGGTGGAGTTTGCTCCTGG	2	23	chrchr12	131690181	131690204	chrchr12_131690198_750	1	+
VEGFA site 1	WT SpCas9	chrchr13	26202802	26202813	chrchr13_26202811_28	VEGFAs1-WT.sam	2380	chr13	26202811	cctctgatggttgaggggagtctgctccaggcttctcctccagcttctga	17	11	28	13.6748	59	20	79	34.3511	0	0	0	4.38748	GGTTGAGGGGAGTCTGCTCCAGG	3	23	chrchr13	26202794	26202817	chrchr13_26202811_28	1	+
VEGFA site 1	WT SpCas9	chrchr14	90875964	90875966	chrchr14_90875966_10	VEGFAs1-WT.sam	2982	chr14	90875966	CTGCCAAGGAGTGGGAGGAGTTAGCTCATGGACCAGAACTCCCATTAAAG	4	6	10	4.89898	4	25	29	10	0	0	0	0.816497	GAGTGGGAGGAGTTAGCTCATGG	4	23	chrchr14	90875949	90875972	chrchr14_90875966_10	1	+
VEGFA site 1	WT SpCas9	chrchr15	65637510	65637562	chrchr15_65637537_4252	VEGFAs1-WT.sam	3153	chr15	65637537	acaGGACATTCTGACACCCCAGGAGCAAACTCCCTCCATCCCACAAATCC	1994	2258	4252	2121.9	7528	9842	17370	8607.59	37	1	6.08276	12.4563	GGATGGAGGGAGTTTGCTCCTGG	2	23	chrchr15	65637530	65637553	chrchr15_65637537_4252	1	-
VEGFA site 1	WT SpCas9	chrchr17	32986323	32986325	chrchr17_32986325_50	VEGFAs1-WT.sam	3780	chr17	32986325	TCTCAAATCACGAGTGGCCCTGGAGCAAAGTCCCCACCCCCAGACAGAGA	20	30	50	24.4949	30	257	287	87.8066	0	0	0	0.816497	GGGGGTGGGGACTTTGCTCCAGG	3	23	chrchr17	32986318	32986341	chrchr17_32986325_50	1	-
VEGFA site 1	WT SpCas9	chrchr17	39796307	39796347	chrchr17_39796328_2477	VEGFAs1-WT.sam	3811	chr17	39796328	GAGCTGCCCTCCAGCCAGCCAGGAGCAAGCTCCCTCCACTAAACTCCTGC	1074	1403	2477	1227.53	4243	6371	10614	5199.25	18	0	0	9.91301	TAGTGGAGGGAGCTTGCTCCTGG	4	23	chrchr17	39796321	39796344	chrchr17_39796328_2477	1	-
VEGFA site 1	WT SpCas9	chrchr17	47317531	47317543	chrchr17_47317539_250	VEGFAs1-WT.sam	3845	chr17	47317539	CATTTCTTCCATTCCTTCCCTGGAGCAAGCTCCCCCACCAGCAATCTTCC	65	185	250	109.659	170	626	796	326.221	1	0	0	3.59301	CTGGTGGGGGAGCTTGCTCCAGG	6	23	chrchr17	47317532	47317555	chrchr17_47317539_250	1	-
VEGFA site 1	WT SpCas9	chrchr20	56175342	56175356	chrchr20_56175356_255	VEGFAs1-WT.sam	5386	chr20	56175356	AGAAAATCATTTCCAACTCCTGGAGCAAATTCCTCCTCCCTGCATCGAGT	2	253	255	22.4944	2	1580	1582	56.2139	0	0	0	4.17582	AGGGAGGAGGAATTTGCTCCAGG	5	23	chrchr20	56175349	56175372	chrchr20_56175356_255	1	-
VEGFA site 1	WT SpCas9	chrchr22	19698458	19698477	chrchr22_19698463_73	VEGFAs1-WT.sam	5572	chr22	19698463	GTGTGGCGACATGTGTCACCTGGAGCAAACTGCTCCCCCTCTGAAGCCTG	50	23	73	33.9116	121	78	199	97.1494	0	0	0	5.94604	GAGGGGGAGCAGTTTGCTCCAGG	4	23	chrchr22	19698456	19698479	chrchr22_19698463_73	1	-
VEGFA site 1	WT SpCas9	chrchr22	37215274	37215282	chrchr22_37215275_72	VEGFAs1-WT.sam	5641	chr22	37215275	ggggcggtgggtggggggagtttgccccaggccacaccaggagtctgggt	48	24	72	33.9411	233	24	257	74.7797	1	0	0	2.78568	GGGTGGGGGGAGTTTGCCCCAGG	1	23	chrchr22	37215258	37215281	chrchr22_37215275_72	1	+
VEGFA site 1	WT SpCas9	chrchr22	38219331	38219333	chrchr22_38219333_4	VEGFAs1-WT.sam	5650	chr22	38219333	CAGACCCAGGTCGGGGGAGTTAGATCCCGGGGTCAAGCAACCAGAACTGG	3	1	4	1.73205	9	7	16	7.93725	1	0	0	1	AGGTCGGGGGAGTTAGATCCCGG	4	23	chrchr22	38219315	38219338	chrchr22_38219333_4	1	+
VEGFA site 1	WT SpCas9	chrchr22	39151236	39151245	chrchr22_39151241_36	VEGFAs1-WT.sam	5657	chr22	39151241	TGTGGGACCTGCCAAACGCCCGGTGCTAACTCCCTCTGCCCTCATTCCCA	20	16	36	17.8885	171	27	198	67.9485	0	0	0	3.18748	GGGCAGAGGGAGTTAGCACCGGG	5	23	chrchr22	39151234	39151257	chrchr22_39151241_36	1	-
VEGFA site 1	WT SpCas9	chrchr3	128284316	128284332	chrchr3_128284321_66	VEGFAs1-WT.sam	6149	chr3	128284321	cccaaccaaaaatgcaagccaggaacaagctcccaccaccttctctccgt	36	30	66	32.8634	96	87	183	91.3893	0	0	0	4.73682	AGGTGGTGGGAGCTTGTTCCTGG	4	23	chrchr3	128284314	128284337	chrchr3_128284321_66	1	-
VEGFA site 1	WT SpCas9	chrchr3	195871261	195871264	chrchr3_195871264_13	VEGFAs1-WT.sam	6385	chr3	195871264	GGACAGCAGGTGAGTCCTCCCGGAGctagctctcccccaccttcctgtca	4	9	13	6	4	9	13	6	0	0	0	1.11803	GGTGGGGGAGAGCTAGCTCCGGG	5	23	chrchr3	195871257	195871280	chrchr3_195871264_13	1	-
VEGFA site 1	WT SpCas9	chrchr4	8453795	8453804	chrchr4_8453802_59	VEGFAs1-WT.sam	6419	chr4	8453802	CTTCTCTGGAGTGGGTGGAGTTTGCTACAGGCAGATGTTCCCTGTAGTGA	33	26	59	29.2916	82	77	159	79.4607	1	0	0	2.93417	GAGTGGGTGGAGTTTGCTACAGG	3	23	chrchr4	8453785	8453808	chrchr4_8453802_59	1	+
VEGFA site 1	WT SpCas9	chrchr5	7067153	7067160	chrchr5_7067158_74	VEGFAs1-WT.sam	6968	chr5	7067158	TTCACTTTGAGGGTGGGGAGTTTACTCCTGGAAGTAGAGAAGAAAGGATG	24	50	74	34.641	56	65	121	60.3324	1	0	0	2.41661	GAGGGTGGGGAGTTTACTCCTGG	4	23	chrchr5	7067141	7067164	chrchr5_7067158_74	1	+
VEGFA site 1	WT SpCas9	chrchr5	32945260	32945282	chrchr5_32945274_246	VEGFAs1-WT.sam	7087	chr5	32945274	AGTTTTATGCGTGGGGGGTGTTTGCTCCCGggcaatgaggtaagagacta	110	136	246	122.311	238	459	697	330.518	1	0	0	5.81978	GCGTGGGGGGTGTTTGCTCCCGG	2	23	chrchr5	32945257	32945280	chrchr5_32945274_246	1	+
VEGFA site 1	WT SpCas9	chrchr6	14316364	14316383	chrchr6_14316373_1069	VEGFAs1-WT.sam	7708	chr6	14316373	ATTTGGTCTTTTCTGACACCTGGAGCAAACTCTACCCCCACCTTTCCTTT	539	530	1069	534.481	2684	2612	5296	2647.76	1	1	1	5.66663	GTGGGGGTAGAGTTTGCTCCAGG	4	23	chrchr6	14316366	14316389	chrchr6_14316373_1069	1	-
VEGFA site 1	WT SpCas9	chrchr6	43737264	43737317	chrchr6_43737297_3829	VEGFAs1-WT.sam	7858	chr6	43737297	AGGTCAGAAATAGGGGGTCCAGGAGCAAACTCCCCCCACCCCCTTTCCAA	1133	2696	3829	1747.73	1188	9342	10530	3331.41	17	0	0	13.1399	GGGTGGGGGGAGTTTGCTCCTGG	0	23	chrchr6	43737290	43737313	chrchr6_43737297_3829	1	-
VEGFA site 1	B-HypaR-SpCas9	chrchr22	37215275	37215277	chrchr22_37215275_6	VEGFAs1-B-HypaR.sam	2942	chr22	37215275	ggggcggtgggtggggggagtttgccccaggccacaccaggagtctgggt	3	3	6	3	5	3	8	3.87298	0	0	0	1	GGGTGGGGGGAGTTTGCCCCAGG	1	23	chrchr22	37215258	37215281	chrchr22_37215275_6	1	+
VEGFA site 1	B-HypaR-SpCas9	chrchr6	43737277	43737316	chrchr6_43737297_1778	VEGFAs1-B-HypaR.sam	4240	chr6	43737297	AGGTCAGAAATAGGGGGTCCAGGAGCAAACTCCCCCCACCCCCTTTCCAA	918	860	1778	888.527	957	2873	3830	1658.15	10	0	0	9.1192	GGGTGGGGGGAGTTTGCTCCTGG	0	23	chrchr6	43737290	43737313	chrchr6_43737297_1778	1	-
VEGFA site 1	evoSpCas9	chrchr15	65637527	65637537	chrchr15_65637537_49	VEGFAs1-evo.sam	1851	chr15	65637537	acaGGACATTCTGACACCCCAGGAGCAAACTCCCTCCATCCCACAAATCC	16	33	49	22.9783	60	107	167	80.1249	0	0	0	3.96074	GGATGGAGGGAGTTTGCTCCTGG	2	23	chrchr15	65637530	65637553	chrchr15_65637537_49	1	-
VEGFA site 1	evoSpCas9	chrchr22	37215275	37215277	chrchr22_37215275_22	VEGFAs1-evo.sam	3388	chr22	37215275	ggggcggtgggtggggggagtttgccccaggccacaccaggagtctgggt	18	4	22	8.48528	64	4	68	16	0	0	0	1	GGGTGGGGGGAGTTTGCCCCAGG	1	23	chrchr22	37215258	37215281	chrchr22_37215275_22	1	+
VEGFA site 1	evoSpCas9	chrchr6	43737278	43737333	chrchr6_43737297_3880	VEGFAs1-evo.sam	4761	chr6	43737297	AGGTCAGAAATAGGGGGTCCAGGAGCAAACTCCCCCCACCCCCTTTCCAA	1579	2301	3880	1906.12	1682	7786	9468	3618.85	35	0	0	14.6868	GGGTGGGGGGAGTTTGCTCCTGG	0	23	chrchr6	43737290	43737313	chrchr6_43737297_3880	1	-
VEGFA site 1	B-HypaR-SpCas9 RNP	chrchr6	43737269	43737333	chrchr6_43737297_4739	VEGFAs1-B-HypaR-RNP.sam	1009	chr6	43737297	AGGTCAGAAATAGGGGGTCCAGGAGCAAACTCCCCCCACCCCCTTTCCAA	2191	2548	4739	2362.77	2528	12349	14877	5587.33	60	0	0	16.3526	GGGTGGGGGGAGTTTGCTCCTGG	0	23	chrchr6	43737290	43737313	chrchr6_43737297_4739	1	-
VEGFA site 1	evoSpCas9 RNP	chrchr22	37215275	37215276	chrchr22_37215276_7	VEGFAs1-evo-RNP.sam	1115	chr22	37215276	gggcggtgggtggggggagtttgccccaggccacaccaggagtctgggtg	5	2	7	3.16228	7	2	9	3.74166	0	0	0	0.5	GGGTGGGGGGAGTTTGCCCCAGG	1	23	chrchr22	37215258	37215281	chrchr22_37215276_7	1	+
VEGFA site 1	evoSpCas9 RNP	chrchr6	43737244	43737330	chrchr6_43737297_12716	VEGFAs1-evo-RNP.sam	1641	chr6	43737297	AGGTCAGAAATAGGGGGTCCAGGAGCAAACTCCCCCCACCCCCTTTCCAA	5688	7028	12716	6322.6	5898	15109	21007	9439.96	130	1	11.4018	21.8279	GGGTGGGGGGAGTTTGCTCCTGG	0	23	chrchr6	43737290	43737313	chrchr6_43737297_12716	1	-
DNMT1s4	WT SpCas9	chr1	25335414	25335424	chr1_25335416_20	DNMT1s4-WT.sam	150	1	25335416	CTGCTGGGCATGGGGTCCCCTGGGGCCATTACCCTCTCTCCCGGTTGCCC	18	2	20	6.0	18	2	20	6.0	0	0	0.0	3.370459909270543	GGAGAGAGGGTAATGGCCCCAGG	3	23	chr1	25335409	25335432	chr1_25335416_20	1	-
DNMT1s4	WT SpCas9	chr1	34993189	34993201	chr1_34993190_12	DNMT1s4-WT.sam	190	1	34993190	CCCACACAATCCTCCCTTCCTGGGGCCTTTGCCCTCTCTCTCTCTCCGCA	11	1	12	3.31662479036	11	1	12	3.31662479036	0	0	0.0	4.31740662898458	AGAGAGAGGGCAAAGGCCCCAGG	4	23	chr1	34993183	34993206	chr1_34993190_12	1	-
DNMT1s4	WT SpCas9	chr1	203433294	203433300	chr1_203433299_8	DNMT1s4-WT.sam	841	1	203433299	AGGAAGGAGGAGAGAGGGAAACGGTCTCAGGTCCACAGCAATCAGAGTGT	3	5	8	3.87298334621	3	5	8	3.87298334621	0	0	0.0	2.6246692913372702	GGAGAGAGGGAAACGGTCTCAGG	3	23	chr1	203433282	203433305	chr1_203433299_8	1	+
DNMT1s4	WT SpCas9	chr10	81074078	81074085	chr10_81074084_16	DNMT1s4-WT.sam	1344	10	81074084	CGCCCTTCCCGGCTGCTGCCTGGGGCCCTTTCCTGCTCTCCCGTCCGCTG	6	10	16	7.74596669241	11	10	21	10.4880884817	0	0	0.0	2.416609194718914	GGAGAGCAGGAAAGGGCCCCAGG	4	23	chr10	81074077	81074100	chr10_81074084_16	1	-
DNMT1s4	WT SpCas9	chr11	61555858	61555916	chr11_61555895_534	DNMT1s4-WT.sam	1821	11	61555895	TGAGGTGGGCAGTGAGGGAAGCAGCCCCGGGCCTGCTTGCTTCCTGTCCC	279	255	534	266.730200765	579	344	923	446.291384636	3	0	0.0	12.41168803990819	GCAGTGAGGGAAGCAGCCCCGGG	3	23	chr11	61555878	61555901	chr11_61555895_534	1	+
DNMT1s4	WT SpCas9	chr12	42406194	42406204	chr12_42406197_24	DNMT1s4-WT.sam	2289	12	42406197	AAAGAATTCTGCAGCTTCCCTGGGGCTGTTCCCCTTACTGTCTGTTCCAA	16	8	24	11.313708499	17	13	30	14.8660687473	0	0	0.0	3.2489314482696545	ACAGTAAGGGGAACAGCCCCAGG	5	23	chr12	42406190	42406213	chr12_42406197_24	1	-
DNMT1s4	WT SpCas9	chr14	104016507	104016511	chr14_104016507_4	DNMT1s4-WT.sam	3332	14	104016507	CGTGTCCCCCAGGGAGGGAGACAGCCCCTGGTGGGGACTGGCAGTCCTGG	1	3	4	1.73205080757	1	3	4	1.73205080757	0	0	0.0	2.0	CCAGGGAGGGAGACAGCCCCTGG	5	23	chr14	104016490	104016513	chr14_104016507_4	1	+
DNMT1s4	WT SpCas9	chr15	102192992	102193014	chr15_102193012_77	DNMT1s4-WT.sam	3645	15	102193012	ACTTATTTACAGTCGGGGAAGCGGCCCCGGGACGACGAGGGCCCGAGGGA	21	56	77	34.292856399	22	57	79	35.4118624193	1	0	0.0	6.216108107168021	ACAGTCGGGGAAGCGGCCCCGGG	5	23	chr15	102192995	102193018	chr15_102193012_77	1	+
DNMT1s4	WT SpCas9	chr16	3304668	3304674	chr16_3304670_25	DNMT1s4-WT.sam	3657	16	3304670	CTGGCAGCTCCGCCCCCGTACGGCCGAGGGCCGTTCCCCTCGTTCCCCTC	1	24	25	4.89897948557	1	38	39	6.16441400297	1	0	0.0	2.384848003542364	GGAACGAGGGGAACGGCCCTCGG	4	23	chr16	3304668	3304691	chr16_3304670_25	1	-
DNMT1s4	WT SpCas9	chr16	46607512	46607525	chr16_46607518_5	DNMT1s4-WT.sam	3767	16	46607518	CTGTCTAGGGAAGGAGGCAAACGGCCTCGGGCATGCCCCCACCTCCAGGA	1	4	5	2.0	1	8	9	2.82842712475	0	0	0.0	4.636809247747852	GGAAGGAGGCAAACGGCCTCGGG	4	23	chr16	46607501	46607524	chr16_46607518_5	1	+
DNMT1s4	WT SpCas9	chr17	1000115	1000118	chr17_1000116_13	DNMT1s4-WT.sam	3934	17	1000116	GAGCTGGGGAATGGGGGAACCTGCCCCAGGAGGAGACAGCTGGGGAAGGG	10	3	13	5.47722557505	11	8	19	9.38083151965	0	0	0.0	1.118033988749895	GGAATGGGGGAACCTGCCCCAGG	4	23	chr17	1000098	1000121	chr17_1000116_13	1	+
DNMT1s4	WT SpCas9	chr17	27042545	27042550	chr17_27042548_25	DNMT1s4-WT.sam	4060	17	27042548	GGCTGGAAGAGTGGCAGAAACAGCCCCAGGTTGACAGGGAAGACACTACT	16	9	25	12.0	16	14	30	14.9666295471	0	0	0.0	1.8027756377319946	AGAGTGGCAGAAACAGCCCCAGG	5	23	chr17	27042530	27042553	chr17_27042548_25	1	+
DNMT1s4	WT SpCas9	chr17	27338807	27338842	chr17_27338819_602	DNMT1s4-WT.sam	4065	17	27338819	GTTCCTGAGAAAGAGGGAAGAGGCCCCGGGTGCATCCTGTGGGCTGCCCC	424	178	602	274.721677339	1152	242	1394	528.0	6	1	2.44948974278	9.749934589000887	AGAAAGAGGGAAGAGGCCCCGGG	5	23	chr17	27338801	27338824	chr17_27338819_602	1	+
DNMT1s4	WT SpCas9	chr17	45000953	45000961	chr17_45000958_34	DNMT1s4-WT.sam	4166	17	45000958	GGAGACACGGAGTAGGAGACACGGCCCCTGGCCGTAGGAGTGTACTGTTT	12	22	34	16.2480768093	22	26	48	23.9165214862	1	0	0.0	2.727636339397171	GGAGTAGGAGACACGGCCCCTGG	4	23	chr17	45000941	45000964	chr17_45000958_34	1	+
DNMT1s4	WT SpCas9	chr18	45533084	45533115	chr18_45533099_1040	DNMT1s4-WT.sam	4531	18	45533099	AGCAGGCAGGATTGAGGGAAACTGCCCCGGGCTTAGGATGAGACCAGAGA	536	504	1040	519.753787865	802	928	1730	862.702729797	9	0	0.0	8.433460967413609	GGATTGAGGGAAACTGCCCCGGG	2	23	chr18	45533082	45533105	chr18_45533099_1040	1	+
DNMT1s4	WT SpCas9	chr19	10244614	10244672	chr19_10244648_3139	DNMT1s4-WT.sam	4675	19	10244648	ACCGAGCAGGAGTGAGGGAAACGGCCCCAGGGCCAGCCCAGCAGCCAACC	1429	1710	3139	1563.19864381	3565	3308	6873	3434.0966789	25	0	0.0	14.131481360144052	GGAGTGAGGGAAACGGCCCCAGG	0	23	chr19	10244631	10244654	chr19_10244648_3139	1	+
DNMT1s4	WT SpCas9	chr19	49991570	49991585	chr19_49991577_93	DNMT1s4-WT.sam	4896	19	49991577	ATCTTTTGGGCCTGACACCTGGGGGCCCTTTCCCTGGCTCCTGGTGTAGC	68	25	93	41.2310562562	171	34	205	76.2495901628	0	0	0.0	4.262961354055751	GGAGCCAGGGAAAGGGCCCCCAG	4	23	chr19	49991570	49991593	chr19_49991577_93	1	-
DNMT1s4	WT SpCas9	chr2	8721168	8721185	chr2_8721183_83	DNMT1s4-WT.sam	4951	2	8721183	GGGCCATGACAGTGAGGAAAAGGGCCCCAGGAGGCCAGCTCCAGAGAGGA	15	68	83	31.9374388453	30	103	133	55.5877684387	0	0	0.0	4.760952285695233	ACAGTGAGGAAAAGGGCCCCAGG	4	23	chr2	8721166	8721189	chr2_8721183_83	1	+
DNMT1s4	WT SpCas9	chr2	39922785	39922789	chr2_39922787_9	DNMT1s4-WT.sam	5079	2	39922787	CAATTTGGGGAGGGAGGGAAGTAGCCCCTGGGAACCAGTCACAGGTAAGT	4	5	9	4.472135955	8	5	13	6.32455532034	0	0	0.0	1.479019945774904	GGAGGGAGGGAAGTAGCCCCTGG	4	23	chr2	39922770	39922793	chr2_39922787_9	1	+
DNMT1s4	WT SpCas9	chr2	113922852	113922869	chr2_113922857_258	DNMT1s4-WT.sam	5333	2	113922857	TTGAGTCAGAGAGGAGGGAAATGGCCCCAGGAAGCTTAGGTGTGCGGGCT	151	107	258	127.110188419	417	172	589	267.813367852	2	0	0.0	4.564354645876384	GAGAGGAGGGAAATGGCCCCAGG	6	23	chr2	113922840	113922863	chr2_113922857_258	1	+
DNMT1s4	WT SpCas9	chr2	232982336	232982340	chr2_232982337_9	DNMT1s4-WT.sam	5760	2	232982337	TCTGGCTCCCCTTGCCCACCAGGGGCCTCTTCCCTGCCTCTCCAACCTTT	8	1	9	2.82842712475	13	1	14	3.60555127546	0	0	0.0	1.699673171197595	AGAGGCAGGGAAGAGGCCCCTGG	5	23	chr2	232982330	232982353	chr2_232982337_9	1	-
DNMT1s4	WT SpCas9	chr20	4981645	4981658	chr20_4981650_71	DNMT1s4-WT.sam	5824	20	4981650	CCGGGGGAGGGGCGAGGGAAGCGACCCCAGGACGCGCGGGCGCAGAGCCC	39	32	71	35.3270434653	58	42	100	49.355850717	0	0	0.0	3.958114029012639	GGGGCGAGGGAAGCGACCCCAGG	4	23	chr20	4981633	4981656	chr20_4981650_71	1	+
DNMT1s4	WT SpCas9	chr21	45750749	45750768	chr21_45750758_326	DNMT1s4-WT.sam	6175	21	45750758	CTGGCTGAGAGGGAAGGAAACTGGCCCCGGGAAGGCGGCTTCAGGCCACG	179	147	326	162.212823168	191	417	608	282.218000843	2	0	0.0	5.163154391000343	AGAGGGAAGGAAACTGGCCCCGG	5	23	chr21	45750740	45750763	chr21_45750758_326	1	+
DNMT1s4	WT SpCas9	chr22	36681036	36681089	chr22_36681055_2538	DNMT1s4-WT.sam	6295	22	36681055	CCCCATCAGGAGGGAGGGAAACAGCCCCAGGCTCAGGAGACAGAGAGCTG	1301	1237	2538	1268.59646854	5412	1668	7080	3004.53257596	8	1	2.82842712475	12.166648829895601	GGAGGGAGGGAAACAGCCCCAGG	2	23	chr22	36681038	36681061	chr22_36681055_2538	1	+
DNMT1s4	WT SpCas9	chr3	10354298	10354327	chr3_10354306_297	DNMT1s4-WT.sam	6408	3	10354306	ATGCTCGTGGCTCTTCTCCCAGGTGCCGTTTTCCTCTCTCCAGATAATGA	154	143	297	148.398113196	245	250	495	247.487373415	2	0	0.0	8.260608592651492	GGAGAGAGGAAAACGGCACCTGG	3	23	chr3	10354299	10354322	chr3_10354306_297	1	-
DNMT1s4	WT SpCas9	chr4	5026891	5026903	chr4_5026901_102	DNMT1s4-WT.sam	7158	4	5026901	GGACCCAGCACTTTTCTACTCGGGGCTGTTTCCCTGCCTCCCCCTCCGCC	56	46	102	50.7543101618	84	76	160	79.8999374218	0	0	0.0	4.15739709641549	GGAGGCAGGGAAACAGCCCCGAG	4	23	chr4	5026894	5026917	chr4_5026901_102	1	-
DNMT1s4	WT SpCas9	chr5	6629868	6629878	chr5_6629875_44	DNMT1s4-WT.sam	7751	5	6629875	AGGTGGAGATAATTAAATCCCCGGGCCGTTTCCCTCATGTTGTTCTCACA	25	19	44	21.7944947177	35	21	56	27.1108834235	0	0	0.0	2.9731307022799225	AACATGAGGGAAACGGCCCGGGG	5	23	chr5	6629868	6629891	chr5_6629875_44	1	-
DNMT1s4	WT SpCas9	chr5	80507816	80507828	chr5_80507817_38	DNMT1s4-WT.sam	8020	5	80507817	GGGGCCAAGGAGTAAAGGGAAAGGCCCCAGGGAGTGACATCCATGATCTA	33	5	38	12.8452325787	51	6	57	17.4928556845	0	0	0.0	3.59687364248454	GGAGTAAAGGGAAAGGCCCCAGG	4	23	chr5	80507800	80507823	chr5_80507817_38	1	+
DNMT1s4	WT SpCas9	chr5	82008657	82008668	chr5_82008665_26	DNMT1s4-WT.sam	8023	5	82008665	TCAAACCACTGGGGAGGGAAATGGCCCCGGGCAATGACTTTTAGAAGGCA	19	7	26	11.5325625947	48	8	56	19.5959179423	0	0	0.0	3.3685217493004562	CTGGGGAGGGAAATGGCCCCGGG	5	23	chr5	82008648	82008671	chr5_82008665_26	1	+
DNMT1s4	WT SpCas9	chr5	138524228	138524240	chr5_138524228_4	DNMT1s4-WT.sam	8239	5	138524228	AAAATAATGGGATTGGCTCCAGGGGCTTTTTCCTCACTCCCTTGCTACAT	3	1	4	1.73205080757	3	1	4	1.73205080757	0	0	0.0	5.0990195135927845	GGAGTGAGGAAAAAGCCCCTGGA	5	23	chr5	138524220	138524243	chr5_138524228_4	1	-
DNMT1s4	WT SpCas9	chr6	120623172	120623174	chr6_120623172_9	DNMT1s4-WT.sam	9021	6	120623172	ACGAGACCAGAATGAGGGAAACAGCCCCCGTGATCCAATCACCTACTACC	4	5	9	4.472135955	4	5	9	4.472135955	0	0	0.0	1.0	AGAATGAGGGAAACAGCCCCCGT	4	23	chr6	120623155	120623178	chr6_120623172_9	1	+
DNMT1s4	WT SpCas9	chr6	143348173	143348179	chr6_143348177_25	DNMT1s4-WT.sam	9153	6	143348177	ATCCCCAAACTACAGCTACCAGGGGCAGTTTCCCTGACAGCAGCTGCTGT	21	4	25	9.16515138991	112	5	117	23.6643191324	0	0	0.0	2.494438257849294	GCTGTCAGGGAAACTGCCCCTGG	5	23	chr6	143348170	143348193	chr6_143348177_25	1	-
DNMT1s4	WT SpCas9	chr7	1583601	1583606	chr7_1583603_44	DNMT1s4-WT.sam	9305	7	1583603	CTCGCAGCATCTGTGTGGCCTGGGGCCAGTTCCCTCCTTCCCAGCCTTGC	41	3	44	11.0905365064	56	4	60	14.9666295471	0	0	0.0	1.7204650534085253	GGAAGGAGGGAACTGGCCCCAGG	4	23	chr7	1583596	1583619	chr7_1583603_44	1	-
DNMT1s4	WT SpCas9	chr8	144887724	144887729	chr8_144887726_105	DNMT1s4-WT.sam	10369	8	144887726	TGAGGCACAGGGCGAGGGGAAAGGCCCCAGGCGCTGACATCACCCGAGAC	31	74	105	47.8957200593	52	115	167	77.3304597167	1	0	0.0	1.707825127659933	AGGGCGAGGGGAAAGGCCCCAGG	5	23	chr8	144887709	144887732	chr8_144887726_105	1	+
DNMT1s4	WT SpCas9	chr8	145215788	145215789	chr8_145215789_7	DNMT1s4-WT.sam	10372	8	145215789	CCAGCCAGAACCCAGGCGCCGGGGGCTGCTTCCCTTCCTGGTGCCCCTGG	4	3	7	3.46410161514	7	4	11	5.29150262213	0	0	0.0	0.5	CCAGGAAGGGAAGCAGCCCCCGG	6	23	chr8	145215782	145215805	chr8_145215789_7	1	-
DNMT1s4	WT SpCas9	chr9	21785316	21785324	chr9_21785320_53	DNMT1s4-WT.sam	10422	9	21785320	TTAAGACACAAACATCATGCCTGGTGCCATTTCCCTCACTCTGCCTCTCA	28	25	53	26.4575131106	104	81	185	91.7823512447	0	0	0.0	2.494438257849294	AGAGTGAGGGAAATGGCACCAGG	3	23	chr9	21785314	21785337	chr9_21785320_53	1	-
DNMT1s4	WT SpCas9	chr9	36970372	36970387	chr9_36970376_95	DNMT1s4-WT.sam	10461	9	36970376	GAACAGAGGGAGAGAGGGAAGAGGCCCCAGGAGAATCTGGAGAGGCTGGG	53	42	95	47.1805044483	90	69	159	78.8035532194	2	0	0.0	4.4056466292954335	GGAGAGAGGGAAGAGGCCCCAGG	3	23	chr9	36970359	36970382	chr9_36970376_95	1	+
DNMT1s4	WT SpCas9	chr9	129720027	129720073	chr9_129720056_1203	DNMT1s4-WT.sam	10676	9	129720056	GGAAGCCTTTCCTTGCCTCCAGGGGCTGTTTCCCTCCTCTCAGTGCCGTC	581	622	1203	601.150563503	1115	1809	2924	1420.22357395	17	0	0.0	10.095769223442943	GAGAGGAGGGAAACAGCCCCTGG	6	23	chr9	129720049	129720072	chr9_129720056_1203	1	-
DNMT1s4	WT SpCas9	chr9	130994175	130994183	chr9_130994178_14	DNMT1s4-WT.sam	10681	9	130994178	ACCCAGGGCTGAATGGCTCCAGGGGCTGTGTCCCTGACTGCTAACCCGGT	8	6	14	6.92820323028	8	17	25	11.6619037897	1	0	0.0	2.947456530637899	GCAGTCAGGGACACAGCCCCTGG	4	23	chr9	130994171	130994194	chr9_130994178_14	1	-
DNMT1s4	WT SpCas9	chrX	40126105	40126131	chrX_40126111_219	DNMT1s4-WT.sam	11017	X	40126111	ACTGCAGTAGAGGGAGGCAAACGGCCCTTGGACCCTACAAGCCACTCCTG	133	86	219	106.948585778	151	109	260	128.292634239	3	0	0.0	6.5857762624911445	AGAGGGAGGCAAACGGCCCTTGG	4	23	chrX	40126094	40126117	chrX_40126111_219	1	+
DNMT1s4	WT SpCas9	chrX	67904309	67904321	chrX_67904310_21	DNMT1s4-WT.sam	11120	X	67904310	TCTAGGCCGCTGCCACTGCCGGGGGCTATGTCCCACACTCCCGCCCAACC	20	1	21	4.472135955	20	1	21	4.472135955	0	0	0.0	3.681171064778607	GGAGTGTGGGACATAGCCCCCGG	4	23	chrX	67904303	67904326	chrX_67904310_21	1	-
DNMT1s4	evoSpCas9	chr19	10244616	10244674	chr19_10244648_4107	DNMT-evo.sam	2833	19	10244648	ACCGAGCAGGAGTGAGGGAAACGGCCCCAGGGCCAGCCCAGCAGCCAACC	1932	2175	4107	2049.9024367	6300	6135	12435	6216.95262971	40	1	6.32455532034	15.08822510642003	GGAGTGAGGGAAACGGCCCCAGG	0	23	chr19	10244631	10244654	chr19_10244648_4107	1	+
DNMT1s4	B-evoSpCas9	chr19	10244609	10244678	chr19_10244648_2856	DNMT-B-evo.sam	3263	19	10244648	ACCGAGCAGGAGTGAGGGAAACGGCCCCAGGGCCAGCCCAGCAGCCAACC	1491	1365	2856	1426.60961724	4032	3811	7843	3919.94285673	22	0	0.0	15.499576923342007	GGAGTGAGGGAAACGGCCCCAGG	0	23	chr19	10244631	10244654	chr19_10244648_2856	1	+
HPRT38087	WT SpCas9	chr1	210613943	210613953	chr1_210613948_12	HPRT-WT.sam	1137	1	210613948	CTAAGGAAATCTGGGCAGTGCATCCTAGTATTCCCCATAATAGTGTTTTG	8	4	12	5.65685424949	8	4	12	5.65685424949	0	0	0.0	3.22490309931942	TATTATGGGGAATACTAGGATGC	3	23	chr1	210613942	210613965	chr1_210613948_12	1	-
HPRT38087	WT SpCas9	chr2	157127688	157127692	chr2_157127690_41	HPRT-WT.sam	6927	2	157127690	TTATCCTCCTATGATGCCTCCATCCTAGAAATCCCCATCATCCTGCAAAA	25	16	41	20.0	27	32	59	29.3938769134	1	0	0.0	1.4142135623730951	GATGATGGGGATTTCTAGGATGG	3	23	chr2	157127684	157127707	chr2_157127690_41	1	-
HPRT38087	WT SpCas9	chr3	76506263	76506273	chr3_76506267_57	HPRT-WT.sam	8361	3	76506267	TATTTCAAAACCAACCATGCCTTCCTAGTAGTCCCCCAAAGTCTTAACTA	31	26	57	28.3901391332	36	31	67	33.406586177	0	0	0.0	2.9623487647611033	ACTTTGGGGGACTACTAGGAAGG	4	23	chr3	76506261	76506284	chr3_76506267_57	1	-
HPRT38087	WT SpCas9	chr4	36302070	36302072	chr4_36302070_19	HPRT-WT.sam	9162	4	36302070	ATTACAGGAAAGGTGTTTGCCATCTTAGTAATCCCCTCATTCCTGCCTGG	11	8	19	9.38083151965	15	10	25	12.2474487139	0	0	0.0	0.816496580927726	GAATGAGGGGATTACTAAGATGG	5	23	chr4	36302064	36302087	chr4_36302070_19	1	-
HPRT38087	WT SpCas9	chr4	85536649	85536658	chr4_85536653_30	HPRT-WT.sam	9347	4	85536653	TTGTCTTCCAGCAACTCCACCCTCCTAGTAGTTCCCTTAATACGCCCCAT	6	24	30	12.0	7	27	34	13.7477270849	0	0	0.0	2.9154759474226504	TATTAAGGGAACTACTAGGAGGG	4	23	chr4	85536647	85536670	chr4_85536653_30	1	-
HPRT38087	WT SpCas9	chr5	1460960	1460962	chr5_1460961_21	HPRT-WT.sam	9787	5	1460961	GTAACGATTCATTTTTCACCCTCCCAGTATCCCCCATAATTGTACACAGG	18	3	21	7.34846922835	19	3	22	7.54983443527	0	0	0.0	0.816496580927726	AATTATGGGGGATACTGGGAGGG	3	23	chr5	1460954	1460977	chr5_1460961_21	1	-
HPRT38087	WT SpCas9	chr6	89172188	89172197	chr6_89172188_7	HPRT-WT.sam	11340	6	89172188	AGATGGCAACAATAGACACTGGGGATTACTAGGAGGGGAGGGAGGGAGGA	2	5	7	3.16227766017	2	8	10	4.0	0	0	0.0	3.197221015541813	GACACTGGGGATTACTAGGAGGG	5	23	chr6	89172177	89172200	chr6_89172188_7	1	+
HPRT38087	WT SpCas9	chr7	94413160	94413163	chr7_94413163_6	HPRT-WT.sam	12235	7	94413163	TTTCAGCTACATGTTCCTTCCTAGTGGTCCCTATAACAGAGAGTGTATAA	5	1	6	2.2360679775	8	1	9	2.82842712475	0	0	0.0	1.5	TGTTATAGGGACCACTAGGAAGG	5	23	chr7	94413153	94413176	chr7_94413163_6	1	-
HPRT38087	WT SpCas9	chrX	133632209	133632300	chrX_133632244_7883	HPRT-WT.sam	14490	X	133632244	GTGTCAACTCATTGCTGCCCCTTCCTAGTAATCCCCATAATTTAGCTCTC	4520	3363	7883	3898.81520465	6010	3960	9970	4878.48337088	40	8	17.88854382	19.487509629248894	AATTATGGGGATTACTAGGAAGG	0	23	chrX	133632238	133632261	chrX_133632244_7883	1	-
HPRT38087	B-SpCas9-HF1	chr6	89172189	89172190	chr6_89172190_9	HPRT-B-HF1.sam	4041	6	89172190	ATGGCAACAATAGACACTGGGGATTACTAGGAGGGGAGGGAGGGAGGAGA	2	7	9	3.74165738677	2	15	17	5.47722557505	0	0	0.0	0.5	GACACTGGGGATTACTAGGAGGG	5	23	chr6	89172177	89172200	chr6_89172190_9	1	+
HPRT38087	B-SpCas9-HF1	chrX	133632208	133632284	chrX_133632244_7421	HPRT-B-HF1.sam	5207	X	133632244	GTGTCAACTCATTGCTGCCCCTTCCTAGTAATCCCCATAATTTAGCTCTC	4395	3026	7421	3646.81641984	9667	5657	15324	7395.01311696	87	0	0.0	16.743320024179756	AATTATGGGGATTACTAGGAAGG	0	23	chrX	133632238	133632261	chrX_133632244_7421	1	-
HPRT38087	B-HypaSpCas9	chrX	133632220	133632254	chrX_133632244_971	HPRT-B-Hypa.sam	34	X	133632244	GTGTCAACTCATTGCTGCCCCTTCCTAGTAATCCCCATAATTTAGCTCTC	271	700	971	435.546	4054	10571	14625	6546.36	7	0	0	8.34	AATTATGGGGATTACTAGGAAGG	0	23	chrX	133632238	133632261	chrX_133632244_971	1	-
AR site	WT SpCas9	chr1	27919194	27919226	chr1_27919208_1415	AR-WT.sam	205	1	27919208	CTTGACCACCCTTGCACCCCTCTGGACTCGGTTGCTCCATCTGCAAAATG	912	503	1415	677.30052414	1224	656	1880	896.071425725	11	1	3.31662479036	7.775683097776751	GATGGAGCAACCGAGTCCAGAGG	3	23	chr1	27919201	27919224	chr1_27919208_1415	1	-
AR site	WT SpCas9	chr1	151448694	151448698	chr1_151448694_12	AR-WT.sam	739	1	151448694	GTTCATTGCAGCCTCAACCTTCTGGGCTCAGATGCTCCTCCCACCTCAGC	10	2	12	4.472135955	15	2	17	5.47722557505	0	0	0.0	1.479019945774904	GGAGGAGCATCTGAGCCCAGAAG	5	23	chr1	151448687	151448710	chr1_151448694_12	1	-
AR site	WT SpCas9	chr1	185848815	185848820	chr1_185848816_13	AR-WT.sam	905	1	185848816	GTGTTTTAGAGGAGCATCTGAGTAAAGAGGCTGGAGGATTTGCAGATTGT	5	8	13	6.32455532034	5	10	15	7.07106781187	0	0	0.0	2.0615528128088303	AGAGGAGCATCTGAGTAAAGAGG	5	23	chr1	185848798	185848821	chr1_185848816_13	1	+
AR site	WT SpCas9	chr1	195939430	195939453	chr1_195939435_130	AR-WT.sam	931	1	195939435	CATCTGAGATAGGAACATCTGAGACCAGGGGGAGGGAAGAATGATTGGCA	50	80	130	63.2455532034	90	111	201	99.9499874937	1	0	0.0	6.2217408473511355	ATAGGAACATCTGAGACCAGGGG	4	23	chr1	195939418	195939441	chr1_195939435_130	1	+
AR site	WT SpCas9	chr1	203847330	203847330	chr1_203847330_2	AR-WT.sam	965	1	203847330	GCTAACTGCAGCCTCAAACTCCTGGGCTCAGATGTTCCTTCCACCTCAGC	1	1	2	1.0	1	1	2	1.0	0	0	0.0	0.0	GAAGGAACATCTGAGCCCAGGAG	6	23	chr1	203847323	203847346	chr1_203847330_2	1	-
AR site	WT SpCas9	chr1	206967320	206967323	chr1_206967323_5	AR-WT.sam	984	1	206967323	GGCTAGCGTTACAGCACCTGAGTCAAGAGGGCAGATCCCTAAGTTAGAGA	1	4	5	2.0	1	7	8	2.64575131106	0	0	0.0	1.247219128924647	GTTACAGCACCTGAGTCAAGAGG	4	23	chr1	206967305	206967328	chr1_206967323_5	1	+
AR site	WT SpCas9	chr1	229733626	229733647	chr1_229733641_136	AR-WT.sam	1098	1	229733641	ATTTGTTATGGCCGTCTGCTCCTGGACTCTGAGGCTCCAACTACCTCAGA	54	82	136	66.5432190385	77	101	178	88.1873006731	1	0	0.0	5.779979521183974	GTTGGAGCCTCAGAGTCCAGGAG	3	23	chr1	229733634	229733657	chr1_229733641_136	1	-
AR site	WT SpCas9	chr1	231223574	231223575	chr1_231223574_10	AR-WT.sam	1107	1	231223574	CTGAGGTGGAAGGATCACCTGAGTCCAGGGGCGTCGAGCCTGCAGTGAGC	7	3	10	4.58257569496	9	3	12	5.19615242271	0	0	0.0	0.5	GAAGGATCACCTGAGTCCAGGGG	5	23	chr1	231223557	231223580	chr1_231223574_10	1	+
AR site	WT SpCas9	chr10	71495966	71495988	chr10_71495980_31	AR-WT.sam	1518	10	71495980	AAGCACTTATGCAGACCGTCTCTGGACTCAGATGGTTCAACAGCTGCATT	19	12	31	15.0996688705	20	16	36	17.88854382	0	0	0.0	6.734836649196328	GTTGAACCATCTGAGTCCAGAGA	3	23	chr10	71495973	71495996	chr10_71495980_31	1	-
AR site	WT SpCas9	chr10	72294856	72294886	chr10_72294876_488	AR-WT.sam	1520	10	72294876	TGGCCAGGGCTGCAGGGGCCCCTGGACTCAGATACTCCCCAGGCCACTCA	274	214	488	242.148714636	419	280	699	342.520072405	8	2	4.0	8.296411864594816	TGGGGAGTATCTGAGTCCAGGGG	4	23	chr10	72294869	72294892	chr10_72294876_488	1	-
AR site	WT SpCas9	chr10	77365707	77365713	chr10_77365710_32	AR-WT.sam	1555	10	77365710	GCTCACTGCAACCTCTGCCTCCTGGACTCAGATGCTCTTCCTACCTTGGG	19	13	32	15.7162336455	26	15	41	19.7484176581	0	0	0.0	2.0	GGAAGAGCATCTGAGTCCAGGAG	5	23	chr10	77365703	77365726	chr10_77365710_32	1	-
AR site	WT SpCas9	chr10	82237748	82237753	chr10_82237751_21	AR-WT.sam	1583	10	82237751	TAGACAGAAACTTAGCCGCCCAAGGACTCAGAGCTTCCAGCTGGTTCCTG	10	11	21	10.4880884817	12	14	26	12.9614813968	1	0	0.0	1.707825127659933	GCTGGAAGCTCTGAGTCCTTGGG	6	23	chr10	82237744	82237767	chr10_82237751_21	1	-
AR site	WT SpCas9	chr10	118500831	118500859	chr10_118500841_380	AR-WT.sam	1742	10	118500841	CAGATGGTGGCTGTGCTGCCACTGGACTCAGTTTCTCCAGCTTTTGGGGC	194	186	380	189.95789007	260	236	496	247.709507286	5	0	0.0	7.1581250565535335	GCTGGAGAAACTGAGTCCAGTGG	3	23	chr10	118500834	118500857	chr10_118500841_380	1	-
AR site	WT SpCas9	chr11	66416066	66416076	chr11_66416074_15	AR-WT.sam	2040	11	66416074	CTGAGGCAGGTGGAGCATCTGAGATCAGGAGTTCGAGACCAGCCTGGCCA	9	6	15	7.34846922835	10	9	19	9.48683298051	0	0	0.0	3.54400902933387	GGTGGAGCATCTGAGATCAGGAG	4	23	chr11	66416057	66416080	chr11_66416074_15	1	+
AR site	WT SpCas9	chr12	5187041	5187052	chr12_5187050_76	AR-WT.sam	2336	12	5187050	CACAGACAGTTAGAGCATCTGAGGCCATAGGGCTGGATATAAACCCAAAG	22	54	76	34.4673758792	22	69	91	38.9615194776	0	1	0.0	3.5456210417116734	GTTAGAGCATCTGAGGCCATAGG	3	23	chr12	5187033	5187056	chr12_5187050_76	1	+
AR site	WT SpCas9	chr12	122597889	122597917	chr12_122597909_291	AR-WT.sam	2820	12	122597909	CAGCCCTGCAGCTTCCACCTCCTGGACTCAGGTGCTCCTCCCACCTCAGC	117	174	291	142.681463407	152	271	423	202.95812376	1	1	1.0	6.960896611260151	GGAGGAGCACCTGAGTCCAGGAG	5	23	chr12	122597902	122597925	chr12_122597909_291	1	-
AR site	WT SpCas9	chr14	76693759	76693767	chr14_76693763_44	AR-WT.sam	3506	14	76693763	ATGAGACCAGTGGAGTACCAGAGTCCAGGGGGGAGGGACTCAGGCAGGAA	24	20	44	21.9089023002	26	25	51	25.495097568	0	0	0.0	2.6299556396765835	AGTGGAGTACCAGAGTCCAGGGG	5	23	chr14	76693746	76693769	chr14_76693763_44	1	+
AR site	WT SpCas9	chr15	32393853	32393904	chr15_32393880_532	AR-WT.sam	3661	15	32393880	ACCTGCACCACAGCCAGTCCCCAGGACTCAGAAGCTCCATCCCTGCCCTC	231	301	532	263.687314826	313	432	745	367.717282705	6	0	0.0	11.635298246682641	GATGGAGCTTCTGAGTCCTGGGG	3	23	chr15	32393873	32393896	chr15_32393880_532	1	-
AR site	WT SpCas9	chr15	47488171	47488183	chr15_47488175_58	AR-WT.sam	3701	15	47488175	ACCTGCCTTCACCCACCACCACTGGCCTCAGGTGCTCCACAGCAAGTTAT	26	32	58	28.8444102037	31	42	73	36.0832371053	0	0	0.0	3.515590277606308	TGTGGAGCACCTGAGGCCAGTGG	4	23	chr15	47488168	47488191	chr15_47488175_58	1	-
AR site	WT SpCas9	chr16	15713057	15713058	chr16_15713058_4	AR-WT.sam	4094	16	15713058	TGAGATGGGAGGATCATCTGAGTCCAGGAGTCTGAGGCTGCAATGACCTA	2	2	4	2.0	2	4	6	2.82842712475	0	0	0.0	0.5	GGAGGATCATCTGAGTCCAGGAG	5	23	chr16	15713040	15713063	chr16_15713058_4	1	+
AR site	WT SpCas9	chr16	85017059	85017061	chr16_85017061_4	AR-WT.sam	4341	16	85017061	AGCCAGAGACTGCTGCCCGCTGGATTCAGGGCTACCAACAGGCCAGAGCT	3	1	4	1.73205080757	8	1	9	2.82842712475	0	0	0.0	1.0	GTTGGTAGCCCTGAATCCAGCGG	6	23	chr16	85017052	85017075	chr16_85017061_4	1	-
AR site	WT SpCas9	chr16	85461035	85461037	chr16_85461036_8	AR-WT.sam	4342	16	85461036	CTGAGGTGGGTGGAGCACCTGAGACCAGGAGTTTGAAACTAGCCTAGGCA	1	7	8	2.64575131106	1	7	8	2.64575131106	0	0	0.0	0.816496580927726	GGTGGAGCACCTGAGACCAGGAG	4	23	chr16	85461019	85461042	chr16_85461036_8	1	+
AR site	WT SpCas9	chr17	14530083	14530123	chr17_14530105_1623	AR-WT.sam	4442	17	14530105	TGGTCTCAGAAGCCTCTACCCATGGACTCAGATGCCCCATTTCCTCAGGG	879	744	1623	808.687826049	1280	1006	2286	1134.7598865	15	0	0.0	9.909367061298898	AATGGGGCATCTGAGTCCATGGG	4	23	chr17	14530098	14530121	chr17_14530105_1623	1	-
AR site	WT SpCas9	chr17	16116308	16116316	chr17_16116310_43	AR-WT.sam	4452	17	16116310	CTGAGGTGGAAGGATCACCTGAGTCCAGAGGTCAAGGCTGCAGCGAGCCA	24	19	43	21.3541565041	30	21	51	25.099800796	1	0	0.0	2.7701027756664733	GAAGGATCACCTGAGTCCAGAGG	5	23	chr17	16116293	16116316	chr17_16116310_43	1	+
AR site	WT SpCas9	chr17	16345098	16345100	chr17_16345098_3	AR-WT.sam	4456	17	16345098	TGCCCAGGCTGGTCTCAGGCTCCTGGGCTCAGATGGTCCTCCTGCCTCAG	1	2	3	1.41421356237	1	2	3	1.41421356237	0	0	0.0	1.0	GGAGGACCATCTGAGCCCAGGAG	6	23	chr17	16345092	16345115	chr17_16345098_3	1	-
AR site	WT SpCas9	chr17	18051765	18051774	chr17_18051766_20	AR-WT.sam	4473	17	18051766	AAGCAGGGAGGCACAGCCAAACTGGACTCAGATGCTCCAACCTGAGCCCG	14	6	20	9.16515138991	14	11	25	12.409673646	0	0	0.0	3.1999999999999997	GTTGGAGCATCTGAGTCCAGTTT	2	23	chr17	18051759	18051782	chr17_18051766_20	1	-
AR site	WT SpCas9	chr17	41791753	41791760	chr17_41791756_82	AR-WT.sam	4633	17	41791756	CCACCTGTCCAGGGCCAGCCCCTGTACCCAGATGCTCCAACCACGGAGAG	58	24	82	37.3095162124	79	27	106	46.184412955	1	0	0.0	2.2314999074019015	GTTGGAGCATCTGGGTACAGGGG	2	23	chr17	41791749	41791772	chr17_41791756_82	1	-
AR site	WT SpCas9	chr18	24361980	24362005	chr18_24361984_183	AR-WT.sam	4959	18	24361984	CATGTGAGTGTGGAGTATCCGAGTCCAGGAGAAGGTGAAGCTTCGAGGCA	133	50	183	81.5475321515	252	53	305	115.568161706	1	0	0.0	6.318930992572152	TGTGGAGTATCCGAGTCCAGGAG	5	23	chr18	24361967	24361990	chr18_24361984_183	1	+
AR site	WT SpCas9	chr18	77745349	77745354	chr18_77745350_15	AR-WT.sam	5161	18	77745350	GCTTGTCACAGCCTTGAACTCCTGGACTCATATCCTCCCACCTCGGCCTA	8	7	15	7.48331477355	21	7	28	12.124355653	0	0	0.0	2.160246899469287	GTGGGAGGATATGAGTCCAGGAG	4	23	chr18	77745343	77745366	chr18_77745350_15	1	-
AR site	WT SpCas9	chr19	4375900	4375902	chr19_4375901_7	AR-WT.sam	5193	19	4375901	GGGGCAGCATGGAGGATCTGCGTCCAGGGGGCAGAGTGTGATGACATCAC	6	1	7	2.44948974278	8	1	9	2.82842712475	0	0	0.0	0.816496580927726	CATGGAGGATCTGCGTCCAGGGG	4	23	chr19	4375883	4375906	chr19_4375901_7	1	+
AR site	WT SpCas9	chr19	39884730	39884748	chr19_39884742_271	AR-WT.sam	5379	19	39884742	AAGTGACTAAGAATACAGCCTCTGGAGTCAGATGCACCATCAATCTCTAC	115	156	271	133.940285202	148	185	333	165.469030335	3	1	1.73205080757	5.644410952437818	GATGGTGCATCTGACTCCAGAGG	3	23	chr19	39884735	39884758	chr19_39884742_271	1	-
AR site	WT SpCas9	chr2	85844306	85844308	chr2_85844306_6	AR-WT.sam	5848	2	85844306	GCCTAGGCTGGTCTCGAACTCCTGGACTCAAGTGTTCCACTCACCTCGGC	5	1	6	2.2360679775	9	1	10	3.0	0	0	0.0	1.0	AGTGGAACACTTGAGTCCAGGAG	6	23	chr2	85844299	85844322	chr2_85844306_6	1	-
AR site	WT SpCas9	chr2	100155248	100155276	chr2_100155257_271	AR-WT.sam	5897	2	100155257	CCAAGGTGGTTGGATCATCTGAGTTCAGGGGTTCAAGACCAGCCTGGCCG	113	158	271	133.618860944	149	215	364	178.983239439	2	0	0.0	6.88266618034029	GTTGGATCATCTGAGTTCAGGGG	2	23	chr2	100155240	100155263	chr2_100155257_271	1	+
AR site	WT SpCas9	chr2	121154654	121154657	chr2_121154656_61	AR-WT.sam	6011	2	121154656	CGTGTCCACAGGGAGCATCTGAGTCCTGGAGAAGTGTGGTGGTTTCTGGG	18	43	61	27.8208554865	20	50	70	31.6227766017	0	0	0.0	1.118033988749895	CAGGGAGCATCTGAGTCCTGGAG	5	23	chr2	121154639	121154662	chr2_121154656_61	1	+
AR site	WT SpCas9	chr2	202138490	202138493	chr2_202138492_8	AR-WT.sam	6305	2	202138492	GCTCACAACAGCCTCGACCTCCTGGACTCAGATGATCCTCTTGCCTCAAC	2	6	8	3.46410161514	2	10	12	4.472135955	0	0	0.0	1.118033988749895	AGAGGATCATCTGAGTCCAGGAG	5	23	chr2	202138485	202138508	chr2_202138492_8	1	-
AR site	WT SpCas9	chr20	44991168	44991209	chr20_44991184_1206	AR-WT.sam	6676	20	44991184	TGACCCTAAGTTACTTGACCTCTGGACTCAGTTTCTCCAACTGTAAAGTG	578	628	1206	602.481534987	803	898	1701	849.172538416	12	1	3.46410161514	10.514584175348988	GTTGGAGAAACTGAGTCCAGAGG	2	23	chr20	44991177	44991200	chr20_44991184_1206	1	-
AR site	WT SpCas9	chr20	46212488	46212494	chr20_46212488_10	AR-WT.sam	6686	20	46212488	CTGAGGTGGTTAGATCACCTGAGTCCAGGAGTTTGAGAACAGTCTGGGCA	5	5	10	5.0	11	8	19	9.38083151965	0	0	0.0	2.29128784747792	GTTAGATCACCTGAGTCCAGGAG	4	23	chr20	46212471	46212494	chr20_46212488_10	1	+
AR site	WT SpCas9	chr20	48571045	48571047	chr20_48571046_38	AR-WT.sam	6700	20	48571046	GCCCAGGCTGGGCTTGAACCCCTGGGCTCAGGTGGTCCACCTTGGCCTTC	23	15	38	18.574175621	30	34	64	31.9374388453	1	0	0.0	0.816496580927726	GGTGGACCACCTGAGCCCAGGGG	4	23	chr20	48571039	48571062	chr20_48571046_38	1	-
AR site	WT SpCas9	chr20	60592118	60592122	chr20_60592120_8	AR-WT.sam	6762	20	60592120	CTAGGGTGGGAGGATCATCTGAGTCCAGGAGCTGGAAGCTGCAGTGGGCT	2	6	8	3.46410161514	2	6	8	3.46410161514	0	0	0.0	1.4142135623730951	GGAGGATCATCTGAGTCCAGGAG	5	23	chr20	60592103	60592126	chr20_60592120_8	1	+
AR site	WT SpCas9	chr22	31556392	31556397	chr22_31556393_30	AR-WT.sam	7043	22	31556393	ACACACGGGCTTGAACATCTGAGCCCAGGGGCCCAGAGACAGCAAGACCG	26	4	30	10.1980390272	32	4	36	11.313708499	0	0	0.0	1.707825127659933	GCTTGAACATCTGAGCCCAGGGG	4	23	chr22	31556376	31556399	chr22_31556393_30	1	+
AR site	WT SpCas9	chr4	33490295	33490326	chr4_33490308_524	AR-WT.sam	8163	4	33490308	TGCTATTGGTAGGAGTATCTGAGTCCAGCAGGGTGTTAAAAATACATGCT	236	288	524	260.706731789	364	377	741	370.442978068	2	1	1.41421356237	7.941966376910242	GTAGGAGTATCTGAGTCCAGCAG	3	23	chr4	33490291	33490314	chr4_33490308_524	1	+
AR site	WT SpCas9	chr4	170646099	170646101	chr4_170646100_12	AR-WT.sam	8644	4	170646100	AAGGCGGGGCAGCAGCATCTGAGCCCAGGAGCTCATGACTAGCGTGGGAA	5	7	12	5.9160797831	5	10	15	7.07106781187	0	0	0.0	0.816496580927726	GCAGCAGCATCTGAGCCCAGGAG	6	23	chr4	170646083	170646106	chr4_170646100_12	1	+
AR site	WT SpCas9	chr4	183324968	183324971	chr4_183324969_11	AR-WT.sam	8681	4	183324969	GCTCACTGCAGCCCCAACCTCCTGGGCTCAGATCCTCCAGCCTCAGCCTT	3	8	11	4.89897948557	4	30	34	10.9544511501	0	0	0.0	1.247219128924647	GCTGGAGGATCTGAGCCCAGGAG	4	23	chr4	183324962	183324985	chr4_183324969_11	1	-
AR site	WT SpCas9	chr5	3899135	3899139	chr5_3899139_7	AR-WT.sam	8760	5	3899139	AACCAACAGCTGGAGTATCAGAGTCCCGAGGGTCGGCTTGAGTGCTCTCA	2	5	7	3.16227766017	2	9	11	4.24264068712	0	0	0.0	1.632993161855452	GCTGGAGTATCAGAGTCCCGAGG	4	23	chr5	3899122	3899145	chr5_3899139_7	1	+
AR site	WT SpCas9	chr5	145590624	145590628	chr5_145590624_22	AR-WT.sam	9395	5	145590624	CTGAGGTGGGTGGAGCACTTGAGTCCAGGAGTTCGAGACCAGCCTGGACA	14	8	22	10.5830052443	17	10	27	13.0384048104	0	0	0.0	1.4142135623730951	GGTGGAGCACTTGAGTCCAGGAG	4	23	chr5	145590607	145590630	chr5_145590624_22	1	+
AR site	WT SpCas9	chr5	171777171	171777175	chr5_171777171_24	AR-WT.sam	9490	5	171777171	CTGTGCCCGGCCAGCAATGCCTCTTGACTCAGATTCTGCAATTCACGGGC	21	3	24	7.93725393319	25	3	28	8.66025403784	0	0	0.0	1.4142135623730951	ATTGCAGAATCTGAGTCAAGAGG	4	23	chr5	171777165	171777188	chr5_171777171_24	1	-
AR site	WT SpCas9	chr6	71384465	71384466	chr6_71384465_3	AR-WT.sam	9919	6	71384465	CTGAGGCAGGTGGATCATCTGAGGCCAGGAGTTTGAGGCCACCCCTGGCC	2	1	3	1.41421356237	2	2	4	2.0	0	0	0.0	0.5	GGTGGATCATCTGAGGCCAGGAG	4	23	chr6	71384448	71384471	chr6_71384465_3	1	+
AR site	WT SpCas9	chr6	111334091	111334102	chr6_111334102_7	AR-WT.sam	10104	6	111334102	CGCTAAGCTGGTCTCAAGCTCCTGGCCTCAGGTGATCCACTCATCTTGGC	4	3	7	3.46410161514	7	3	10	4.58257569496	0	0	0.0	4.784233364802441	AGTGGATCACCTGAGGCCAGGAG	6	23	chr6	111334095	111334118	chr6_111334102_7	1	-
AR site	WT SpCas9	chr6	111938985	111938990	chr6_111938988_91	AR-WT.sam	10110	6	111938988	CTGAGGTGGGAGGAACATCTGAGTCCAGGAGGTTGGGGCTACAGTGAGCC	41	50	91	45.2769256907	57	63	120	59.9249530663	1	0	0.0	1.707825127659933	GGAGGAACATCTGAGTCCAGGAG	5	23	chr6	111938971	111938994	chr6_111938988_91	1	+
AR site	WT SpCas9	chr6	150077881	150077896	chr6_150077892_32	AR-WT.sam	10312	6	150077892	CCTAAGAAATTGGAGCCTCAAAGTCCAGAGGCCTTCTCATTTTGACTTAT	13	19	32	15.7162336455	15	32	47	21.9089023002	0	0	0.0	4.9355217555999085	ATTGGAGCCTCAAAGTCCAGAGG	4	23	chr6	150077875	150077898	chr6_150077892_32	1	+
AR site	WT SpCas9	chr7	22165943	22165976	chr7_22165957_1089	AR-WT.sam	10491	7	22165957	AGCCTTTCTGAGATGTCCCTCCTGGACTCAGAGGCTCCAATCTCAACATC	595	494	1089	542.153114904	720	614	1334	664.890968505	6	1	2.44948974278	9.171280332344185	ATTGGAGCCTCTGAGTCCAGGAG	3	23	chr7	22165950	22165973	chr7_22165957_1089	1	-
AR site	WT SpCas9	chr7	46289804	46289826	chr7_46289814_30	AR-WT.sam	10626	7	46289814	CAGGGAAAGGTGGAGCATCTGAGTCCCTGAGGCAGTTGGACCACTGTCCC	20	10	30	14.1421356237	33	14	47	21.4941852602	0	0	0.0	6.132153437832746	GGTGGAGCATCTGAGTCCCTGAG	5	23	chr7	46289797	46289820	chr7_46289814_30	1	+
AR site	WT SpCas9	chr7	66534513	66534521	chr7_66534514_11	AR-WT.sam	10675	7	66534514	CCAAGGTGGGTGGAGCATTTGAGCCCAGGGGTTCAAGACCTGTCTGGGTA	8	3	11	4.89897948557	8	3	11	4.89897948557	0	0	0.0	3.112474899497183	GGTGGAGCATTTGAGCCCAGGGG	3	23	chr7	66534497	66534520	chr7_66534514_11	1	+
AR site	WT SpCas9	chr7	143747556	143747557	chr7_143747556_4	AR-WT.sam	11016	7	143747556	TCCTGGGATTTCCACTCAGCCTAAGGATTCAGATGCTCCTCTCTGGGCTT	1	3	4	1.73205080757	1	3	4	1.73205080757	0	0	0.0	0.5	AGAGGAGCATCTGAATCCTTAGG	6	23	chr7	143747550	143747573	chr7_143747556_4	1	-
AR site	WT SpCas9	chr7	151321460	151321467	chr7_151321466_7	AR-WT.sam	11071	7	151321466	GCCCAGGCCGATCTCGAACTCCTGGACTCAAATGATCCATCCACCTTGGC	5	2	7	3.16227766017	8	3	11	4.89897948557	0	0	0.0	3.0912061651652345	GATGGATCATTTGAGTCCAGGAG	4	23	chr7	151321459	151321482	chr7_151321466_7	1	-
AR site	WT SpCas9	chr7	155434249	155434270	chr7_155434259_184	AR-WT.sam	11101	7	155434259	GCTCATTATAACCTCGAACTCCTGGACTCAGATGATCCTTCCGCCTCAGC	88	96	184	91.9130023446	130	118	248	123.854753643	0	0	0.0	5.503937984146746	GAAGGATCATCTGAGTCCAGGAG	5	23	chr7	155434252	155434275	chr7_155434259_184	1	-
AR site	WT SpCas9	chr8	11519321	11519325	chr8_11519323_15	AR-WT.sam	11175	8	11519323	CCACACCTCCATCCCACACCTCTGGACTCAGTTTCTCCATCTATGAAAGG	9	6	15	7.34846922835	10	6	16	7.74596669241	0	0	0.0	1.4142135623730951	GATGGAGAAACTGAGTCCAGAGG	3	23	chr8	11519316	11519339	chr8_11519323_15	1	-
AR site	WT SpCas9	chr8	70927118	70927165	chr8_70927142_930	AR-WT.sam	11397	8	70927142	GCTCACTGCGGGCTCGAACTCCTGGACTCAGAGGCTCCAACTCCTGGGCT	491	439	930	464.272549264	597	576	1173	586.406002698	6	0	0.0	11.057232926912592	GTTGGAGCCTCTGAGTCCAGGAG	2	23	chr8	70927135	70927158	chr8_70927142_930	1	-
AR site	WT SpCas9	chr8	101939675	101939679	chr8_101939675_15	AR-WT.sam	11501	8	101939675	CTGAGACAGGAGGATCATCTGAGTCCAGGAGTTTGAGGCTGCAGTGATCT	10	5	15	7.07106781187	14	5	19	8.36660026534	0	0	0.0	1.479019945774904	GGAGGATCATCTGAGTCCAGGAG	5	23	chr8	101939658	101939681	chr8_101939675_15	1	+
AR site	WT SpCas9	chr9	73730621	73730627	chr9_73730625_21	AR-WT.sam	11832	9	73730625	CATCCCAGAGTGCAGTGGCCCCTGGACTTGGATGTCCCAGCCATTTCCTC	6	15	21	9.48683298051	10	28	38	16.7332005307	0	0	0.0	2.1354156504062622	GCTGGGACATCCAAGTCCAGGGG	5	23	chr9	73730618	73730641	chr9_73730625_21	1	-
AR site	WT SpCas9	chr9	132481808	132481815	chr9_132481814_4	AR-WT.sam	12079	9	132481814	TGTTTGAGCAGGAGCATCTGAGGCCAGGAGGACGGGGGTTCAGATCCCAG	3	1	4	1.73205080757	6	2	8	3.46410161514	0	0	0.0	3.091206165165235	GCAGGAGCATCTGAGGCCAGGAG	5	23	chr9	132481796	132481819	chr9_132481814_4	1	+
AR site	WT SpCas9	chr9	132499845	132499857	chr9_132499849_50	AR-WT.sam	12080	9	132499849	GCCCAGGCTAGTCTCAAACCCCTGGGCTCAGATCTTCCAACTTCGGCCTC	25	25	50	25.0	31	30	61	30.495901364	0	0	0.0	3.5398604838182477	GTTGGAAGATCTGAGCCCAGGGG	3	23	chr9	132499842	132499865	chr9_132499849_50	1	-
AR site	WT SpCas9	chrX	66765728	66765786	chrX_66765763_6324	AR-WT.sam	12595	X	66765763	GTGGAGGCGTTGGAGCATCTGAGTCCAGGGGAACAGCTTCGGGGGGATTG	2948	3376	6324	3154.75006934	3563	4154	7717	3847.16804936	27	4	10.3923048454	13.710559738772876	GTTGGAGCATCTGAGTCCAGGGG	0	23	chrX	66765746	66765769	chrX_66765763_6324	1	+
AR site	HypaR-SpCas9	chrX	66765695	66765856	chrX_66765763_11431	AR-HypaR.sam	6964	X	66765763	GTGGAGGCGTTGGAGCATCTGAGTCCAGGGGAACAGCTTCGGGGGGATTG	5261	6170	11431	5697.40028434	12876	14971	27847	13884.0410544	73	0	0.0	37.08885535588794	GTTGGAGCATCTGAGTCCAGGGG	0	23	chrX	66765746	66765769	chrX_66765763_11431	1	+
AR site	B-HypaR-SpCas9	chrX	66765696	66765819	chrX_66765763_9183	AR-B-HypaR.sam	7283	X	66765763	GTGGAGGCGTTGGAGCATCTGAGTCCAGGGGAACAGCTTCGGGGGGATTG	4280	4903	9183	4580.92130472	7042	9352	16394	8115.21928231	59	0	0.0	28.045831079770213	GTTGGAGCATCTGAGTCCAGGGG	0	23	chrX	66765746	66765769	chrX_66765763_9183	1	+
FANCF site 2	WT SpCas9	chr1	3423963	3423979	chr1_3423975_74	FANCFsite2-WT_SpCas9.sam	21	1	3423975	TCCCTTGCAGCCACTGGCCCCCAAGTAATCCCTTCTGCAAACCTCACCCA	34	40	74	36.8781778292	80	140	220	105.830052443	18	16	16.9705627485	5.492980930803679	TTTGCAGAAGGGATTACTTGGGG	4	23	chr1	3423968	3423991	chr1_3423975_74	1	-
FANCF site 2	WT SpCas9	chr1	19872561	19872570	chr1_19872570_30	FANCFsite2-WT_SpCas9.sam	126	1	19872570	GCCAGATGCTGAGGAAGAGATTCCAGGAGGATCCCAAGGACCCCCTAGTT	26	4	30	10.1980390272	42	6	48	15.8745078664	13	0	0.0	4.0276819911981905	GCTGAGGAAGAGATTCCAGGAGG	4	23	chr1	19872552	19872575	chr1_19872570_30	1	+
FANCF site 2	WT SpCas9	chr1	39090456	39090469	chr1_39090456_15	FANCFsite2-WT_SpCas9.sam	224	1	39090456	CCAGTCCCCAGCAGCCTGAGCCCCACGGAAGCCCTTCTGTGGCTCATTAA	14	1	15	3.74165738677	37	1	38	6.0827625303	0	7	0.0	5.192301994298868	GCCACAGAAGGGCTTCCGTGGGG	4	23	chr1	39090451	39090474	chr1_39090456_15	1	-
FANCF site 2	WT SpCas9	chr1	59974908	59974914	chr1_59974910_61	FANCFsite2-WT_SpCas9.sam	364	1	59974910	GTGACCTGTTATTTCTTGTTCCATGGAATCCCTTCTGTCTGCCTCTGTTT	14	47	61	25.6515106768	22	191	213	64.8228354826	17	15	15.9687194227	2.0591260281974	CAGACAGAAGGGATTCCATGGAA	6	23	chr1	59974903	59974926	chr1_59974910_61	1	-
FANCF site 2	WT SpCas9	chr1	61919765	61919772	chr1_61919767_46	FANCFsite2-WT_SpCas9.sam	375	1	61919767	AAATGAGTCCTTACATTACCTAATGGAATCTCTTCCACAGGGATGATCCT	42	4	46	12.9614813968	133	9	142	34.597687784	19	3	7.54983443527	2.29128784747792	CCTGTGGAAGAGATTCCATTAGG	5	23	chr1	61919760	61919783	chr1_61919767_46	1	-
FANCF site 2	WT SpCas9	chr1	70723398	70723408	chr1_70723402_53	FANCFsite2-WT_SpCas9.sam	432	1	70723402	AGGCAGGTCCTGCAGGAGGCATTCCAGGAGGTATTGTCATCACAGCAGAT	33	20	53	25.6904651573	68	67	135	67.4981481227	3	13	6.2449979984	3.1091263510296048	CCTGCAGGAGGCATTCCAGGAGG	4	23	chr1	70723385	70723408	chr1_70723402_53	1	+
FANCF site 2	WT SpCas9	chr1	74228689	74228754	chr1_74228712_3406	FANCFsite2-WT_SpCas9.sam	451	1	74228712	ATATAAACACTGCAAAATGGATTCCATGGGGGCCTGGTAGCATTAATTTG	1814	1592	3406	1699.37871	6395	4744	11139	5507.983297	625	949	770.146090037	16.73909717928498	ACTGCAAAATGGATTCCATGGGG	3	23	chr1	74228695	74228718	chr1_74228712_3406	1	+
FANCF site 2	WT SpCas9	chr1	111260922	111260942	chr1_111260935_88	FANCFsite2-WT_SpCas9.sam	626	1	111260935	TTCTCCCTGTCATTCATTCCCTATGGAATCCCTTCTACCTGAGACAAATA	60	28	88	40.9878030638	144	52	196	86.5332306111	28	23	25.3771550809	5.408326913195984	CAGGTAGAAGGGATTCCATAGGG	5	23	chr1	111260928	111260951	chr1_111260935_88	1	-
FANCF site 2	WT SpCas9	chr1	117623043	117623054	chr1_117623050_230	FANCFsite2-WT_SpCas9.sam	658	1	117623050	CACTGTTTCCTGCAGAAAGGATTTCATAGGGAGTCTCTTTCTAAAGCTGC	100	130	230	114.01754251	202	401	603	284.608503035	35	67	48.4252000512	3.452052529534663	CCTGCAGAAAGGATTTCATAGGG	4	23	chr1	117623033	117623056	chr1_117623050_230	1	+
FANCF site 2	WT SpCas9	chr1	171720972	171720978	chr1_171720976_55	FANCFsite2-WT_SpCas9.sam	820	1	171720976	GGAACTGTGAAGCAGAGGGGATTCCATGTGAAGGGGAGAATAGCAGTTTC	4	51	55	14.2828568571	8	166	174	36.4417343166	3	23	8.30662386292	2.1147629234082532	GAAGCAGAGGGGATTCCATGTGA	5	23	chr1	171720959	171720982	chr1_171720976_55	1	+
FANCF site 2	WT SpCas9	chr1	205863670	205863684	chr1_205863674_70	FANCFsite2-WT_SpCas9.sam	929	1	205863674	GCCAGATGCTGAGGAAGAGATTCCAGGAGGATCCTGAGGACCCCCTGGTT	9	61	70	23.4307490277	14	230	244	56.7450438364	34	1	5.83095189485	4.654746681256314	GCTGAGGAAGAGATTCCAGGAGG	4	23	chr1	205863656	205863679	chr1_205863674_70	1	+
FANCF site 2	WT SpCas9	chr1	213200393	213200406	chr1_213200399_119	FANCFsite2-WT_SpCas9.sam	964	1	213200399	CGAGGGGTCCTTGGGATCCTCCTGGAATCTCTTCCTCAGCATCTAGCTCA	42	77	119	56.8682688325	112	281	393	177.403494892	17	38	25.4165300543	3.570714214271425	GCTGAGGAAGAGATTCCAGGAGG	4	23	chr1	213200391	213200414	chr1_213200399_119	1	-
FANCF site 2	WT SpCas9	chr1	219492761	219492786	chr1_219492766_220	FANCFsite2-WT_SpCas9.sam	1001	1	219492766	GTACTGGAACTGCTGAGAGGATTCCATGAGGCTGATTCTGGAAATGCTAA	146	74	220	103.942291681	351	177	528	249.252883634	54	51	52.4785670536	6.766607883461307	ACTGCTGAGAGGATTCCATGAGG	4	23	chr1	219492749	219492772	chr1_219492766_220	1	+
FANCF site 2	WT SpCas9	chr10	67331502	67331505	chr10_67331505_13	FANCFsite2-WT_SpCas9.sam	1457	10	67331505	AAATTAATCTTGCAGAAGAGATTCTATGTGAACATATTGACTAAATTCAG	4	9	13	6.0	20	22	42	20.9761769634	0	7	0.0	1.247219128924647	CTTGCAGAAGAGATTCTATGTGA	5	23	chr10	67331488	67331511	chr10_67331505_13	1	+
FANCF site 2	WT SpCas9	chr10	96364735	96364745	chr10_96364743_27	FANCFsite2-WT_SpCas9.sam	1596	10	96364743	TAGTTTGGACTGTAGAACTGATTCCATCTGGAACCTTCCTTTACCATACT	15	12	27	13.416407865	44	20	64	29.6647939484	1	13	3.60555127546	3.7416573867739413	ACTGTAGAACTGATTCCATCTGG	5	23	chr10	96364726	96364749	chr10_96364743_27	1	+
FANCF site 2	WT SpCas9	chr10	102545741	102545743	chr10_102545741_26	FANCFsite2-WT_SpCas9.sam	1629	10	102545741	TCCTGGGGGCTGTGGAGAGGATTCCATGAGGTCGTGAATTTAGTGTTGAG	20	6	26	10.9544511501	26	23	49	24.4540385213	12	0	0.0	0.816496580927726	GCTGTGGAGAGGATTCCATGAGG	4	23	chr10	102545724	102545747	chr10_102545741_26	1	+
FANCF site 2	WT SpCas9	chr11	22647323	22647390	chr11_22647354_4121	FANCFsite2-WT_SpCas9.sam	1871	11	22647354	ATCCAGGTGCTGCAGAAGGGATTCCATGAGGTGCGCGAAGGCCCTACTTC	2284	1837	4121	2048.34274476	7250	5140	12390	6104.50653206	782	1177	959.382092808	16.218046961918045	GCTGCAGAAGGGATTCCATGAGG	0	23	chr11	22647337	22647360	chr11_22647354_4121	1	+
FANCF site 2	WT SpCas9	chr11	43946401	43946455	chr11_43946420_2593	FANCFsite2-WT_SpCas9.sam	1950	11	43946420	GTGGAATAGCTGGAGGAAGGATTCCATGGGGCCGTTCAAATGGGCAGAAC	1670	923	2593	1241.53533981	4900	2323	7223	3373.82572164	421	843	595.737358238	14.19295599936814	GCTGGAGGAAGGATTCCATGGGG	3	23	chr11	43946403	43946426	chr11_43946420_2593	1	+
FANCF site 2	WT SpCas9	chr11	62473307	62473319	chr11_62473319_50	FANCFsite2-WT_SpCas9.sam	2010	11	62473319	AAATCTCCTCAGTGGAATTCCTTCTCCAGTCATTTGATGCTGGGACAAAC	12	38	50	21.3541565041	24	133	157	56.4977875673	7	19	11.5325625947	3.6033838263498934	ACTGGAGAAGGAATTCCACTGAG	7	23	chr11	62473301	62473324	chr11_62473319_50	1	-
FANCF site 2	WT SpCas9	chr11	66609695	66609750	chr11_66609709_1208	FANCFsite2-WT_SpCas9.sam	2036	11	66609709	AGGTCAGCTCAGGTATCTCCTCATGGAAACCCTTCTTCACATCCAGAGGT	802	406	1208	570.624219605	1837	1144	2981	1449.66478884	303	295	298.97324295	14.076718589340928	TGTGAAGAAGGGTTTCCATGAGG	4	23	chr11	66609702	66609725	chr11_66609709_1208	1	-
FANCF site 2	WT SpCas9	chr11	75614674	75614705	chr11_75614694_470	FANCFsite2-WT_SpCas9.sam	2081	11	75614694	TTTGATGTTCCTGCTCTACCAGATGGAATCTTTACTGCAGCAGAACTCCT	243	227	470	234.863790313	708	660	1368	683.578817694	63	146	95.9062041789	8.812475374276072	GCTGCAGTAAAGATTCCATCTGG	4	23	chr11	75614687	75614710	chr11_75614694_470	1	-
FANCF site 2	WT SpCas9	chr12	3352495	3352503	chr12_3352503_41	FANCFsite2-WT_SpCas9.sam	2322	12	3352503	GAGCTGGGTGCTTTACCACCTCATTGAATTCCTGCCGCAGCCCCAGGAGG	27	14	41	19.4422220952	67	31	98	45.5741154604	4	14	7.48331477355	3.006659275674582	GCTGCGGCAGGAATTCAATGAGG	4	23	chr12	3352496	3352519	chr12_3352503_41	1	-
FANCF site 2	WT SpCas9	chr12	8939212	8939260	chr12_8939237_205	FANCFsite2-WT_SpCas9.sam	2355	12	8939237	AAGGCAATGCCCCAGAAGGGACTCCATGTGGGGCCTCCAATCCCACATTT	121	84	205	100.816665289	373	224	597	289.053628242	40	65	50.9901951359	11.833314994117245	GCCCCAGAAGGGACTCCATGTGG	3	23	chr12	8939220	8939243	chr12_8939237_205	1	+
FANCF site 2	WT SpCas9	chr12	23177649	23177650	chr12_23177649_17	FANCFsite2-WT_SpCas9.sam	2432	12	23177649	ATAAATCTATTACTGTTACTTGATGGAATCTCTTCTGCAGTAAGCTCCGG	0	17	17	0.0	0	73	73	0.0	2	5	3.16227766017	0.5	ACTGCAGAAGAGATTCCATCAAG	5	23	chr12	23177642	23177665	chr12_23177649_17	1	-
FANCF site 2	WT SpCas9	chr12	108843414	108843437	chr12_108843431_122	FANCFsite2-WT_SpCas9.sam	2757	12	108843431	ATATGAGAATGCAGGAGGGGTTCCAGGTGGTCACTCATTACCATCTCCAC	57	65	122	60.8687111741	153	209	362	178.82113969	41	22	30.0333148354	6.934179132145808	AATGCAGGAGGGGTTCCAGGTGG	5	23	chr12	108843413	108843436	chr12_108843431_122	1	+
FANCF site 2	WT SpCas9	chr12	132420000	132420019	chr12_132420004_71	FANCFsite2-WT_SpCas9.sam	2861	12	132420004	GAAACCTGCAGAAGTAAATCCATTAGGCCGGCACGGTCACACCCGAGTGC	60	11	71	25.6904651573	452	13	465	76.6550715869	6	30	13.416407865	6.493073232299171	CCTGCAGAAGTAAATCCATTAGG	5	23	chr12	132419983	132420006	chr12_132420004_71	1	+
FANCF site 2	WT SpCas9	chr13	45071952	45071958	chr13_45071954_15	FANCFsite2-WT_SpCas9.sam	2957	13	45071954	TTGTCAACAGCACTGTTCCCACATTTAATCCCTTCTGAAGTTGCTGCCAG	15	0	15	0.0	16	0	16	0.0	1	6	2.44948974278	2.494438257849294	ACTTCAGAAGGGATTAAATGTGG	4	23	chr13	45071947	45071970	chr13_45071954_15	1	-
FANCF site 2	WT SpCas9	chr13	70822853	70822859	chr13_70822856_33	FANCFsite2-WT_SpCas9.sam	3089	13	70822856	ATGTGAAGAAATGGGCACCACATGGAATCCATTCTTCATATAAGATTTAG	7	26	33	13.4907375632	12	98	110	34.292856399	1	15	3.87298334621	2.165063509461097	TATGAAGAATGGATTCCATGTGG	4	23	chr13	70822848	70822871	chr13_70822856_33	1	-
FANCF site 2	WT SpCas9	chr13	99592573	99592585	chr13_99592578_114	FANCFsite2-WT_SpCas9.sam	3291	13	99592578	ACAGAGAGGCTGAAGAAGGAATTCCATTTAGGTTTCTGGAAGGGATTTAA	52	62	114	56.7802782663	170	143	313	155.916644397	14	38	23.0651251893	3.6033838263498934	GCTGAAGAAGGAATTCCATTTAG	5	23	chr13	99592561	99592584	chr13_99592578_114	1	+
FANCF site 2	WT SpCas9	chr14	52488128	52488136	chr14_52488128_21	FANCFsite2-WT_SpCas9.sam	3470	14	52488128	CACCCAGGCTCCCATGACCCACATGGAACCTCTTCTAGAGTTACCTGCAC	1	20	21	4.472135955	1	21	22	4.58257569496	0	14	0.0	4.0	ACTCTAGAAGAGGTTCCATGTGG	5	23	chr14	52488121	52488144	chr14_52488128_21	1	-
FANCF site 2	WT SpCas9	chr15	28424820	28424830	chr15_28424822_24	FANCFsite2-WT_SpCas9.sam	3735	15	28424822	GCTGGTGCTTCAGGAGGGATTCCAGAAGGCACTGCTGTCACAGGAAAGGA	15	9	24	11.6189500386	55	27	82	38.535697736	3	5	3.87298334621	4.019950248448356	GCTTCAGGAGGGATTCCAGAAGG	4	23	chr15	28424803	28424826	chr15_28424822_24	1	+
FANCF site 2	WT SpCas9	chr15	46233521	46233527	chr15_46233522_35	FANCFsite2-WT_SpCas9.sam	3786	15	46233522	CCTATGATAACCATGCCTTCCTCTGGAATCCCTTCTGCAGGACCTGCCTG	24	11	35	16.2480768093	57	38	95	46.5403051129	6	11	8.12403840464	2.6246692913372702	CCTGCAGAAGGGATTCCAGAGGA	5	23	chr15	46233515	46233538	chr15_46233522_35	1	-
FANCF site 2	WT SpCas9	chr15	62883686	62883697	chr15_62883688_27	FANCFsite2-WT_SpCas9.sam	3833	15	62883688	AGAGGGCCATACAGAAGGGATTCTATTGGGAACCTTGAGTAAAAATGGCC	22	5	27	10.4880884817	76	16	92	34.8711915483	12	4	6.92820323028	3.826225293941798	CATACAGAAGGGATTCTATTGGG	5	23	chr15	62883670	62883693	chr15_62883688_27	1	+
FANCF site 2	WT SpCas9	chr16	17481579	17481585	chr16_17481583_26	FANCFsite2-WT_SpCas9.sam	4137	16	17481583	TATGTGAGTCCTGCAACTTCCACATGGAACCCCTTCTCCTCAGAGCAGCT	4	22	26	9.38083151965	10	69	79	26.2678510731	8	3	4.89897948557	2.0591260281974	TGAGGAGAAGGGGTTCCATGTGG	5	23	chr16	17481577	17481600	chr16_17481583_26	1	-
FANCF site 2	WT SpCas9	chr16	84517413	84517452	chr16_84517422_762	FANCFsite2-WT_SpCas9.sam	4358	16	84517422	AAGAGTCCCCATGGAGAAGGGATCCCATGAGGACAAGGTGTGGGACAGGT	613	149	762	302.220118457	2222	389	2611	929.708556484	106	275	170.73371079	11.38233965205007	CATGGAGAAGGGATCCCATGAGG	4	23	chr16	84517406	84517429	chr16_84517422_762	1	+
FANCF site 2	WT SpCas9	chr17	43797092	43797105	chr17_43797094_33	FANCFsite2-WT_SpCas9.sam	4646	17	43797094	AAATCAAGGCTGCAGGGAGGGTTCCTTGCGGAGATTGGAAAATGGTGGGT	15	18	33	16.4316767252	32	39	71	35.3270434653	2	12	4.89897948557	4.69041575982343	GCTGCAGGGAGGGTTCCTTGCGG	5	23	chr17	43797077	43797100	chr17_43797094_33	1	+
FANCF site 2	WT SpCas9	chr17	47152558	47152573	chr17_47152558_76	FANCFsite2-WT_SpCas9.sam	4668	17	47152558	TTGTAAGATGCTGCCCAAGAGATTACATGGGGTAACCAAATTAACATTTT	67	9	76	24.5560583156	257	16	273	64.1248781675	8	29	15.2315462117	5.166367972250075	GCTGCCCAAGAGATTACATGGGG	4	23	chr17	47152542	47152565	chr17_47152558_76	1	+
FANCF site 2	WT SpCas9	chr17	47249617	47249624	chr17_47249621_31	FANCFsite2-WT_SpCas9.sam	4674	17	47249621	ACCAGGGGATCCTCGGGATCCTCCTGGAATCTCTTCCTCAGCATCTGGCT	22	9	31	14.0712472795	82	23	105	43.4281015012	10	5	7.07106781187	2.5495097567963922	GCTGAGGAAGAGATTCCAGGAGG	4	23	chr17	47249615	47249638	chr17_47249621_31	1	-
FANCF site 2	WT SpCas9	chr17	57498714	57498803	chr17_57498752_4460	FANCFsite2-WT_SpCas9.sam	4731	17	57498752	ATATAGATAAACACCCAGCCTCATGGAAGCCCTTCTGTACCCTCGGCTTG	2542	1918	4460	2208.0661222	7565	5533	13098	6469.70980802	1044	1081	1062.33892897	20.01276524537392	GGTACAGAAGGGCTTCCATGAGG	3	23	chr17	57498745	57498768	chr17_57498752_4460	1	-
FANCF site 2	WT SpCas9	chr18	21435778	21435785	chr18_21435783_115	FANCFsite2-WT_SpCas9.sam	4965	18	21435783	GTGGTTTTGAGGCTACTTCCTTATGGAATCATTTCTGCAGGTATCGAGTA	63	52	115	57.236352085	237	144	381	184.73765182	8	57	21.3541565041	2.29128784747792	CCTGCAGAAATGATTCCATAAGG	4	23	chr18	21435776	21435799	chr18_21435783_115	1	-
FANCF site 2	WT SpCas9	chr19	46060909	46060915	chr19_46060910_24	FANCFsite2-WT_SpCas9.sam	5532	19	46060910	TGCATCTTGAACATCTCTCCCAGTGGATTCCCTTCTGCTGTCCTGGTCCA	23	1	24	4.79583152331	119	2	121	15.4272486205	1	11	3.31662479036	2.384848003542364	ACAGCAGAAGGGAATCCACTGGG	5	23	chr19	46060903	46060926	chr19_46060910_24	1	-
FANCF site 2	WT SpCas9	chr19	55447820	55447829	chr19_55447823_35	FANCFsite2-WT_SpCas9.sam	5589	19	55447823	CCTAGGGAAAAGCAGAAGAGATTCCACTTGGAGTGATTAATACTCACATT	25	10	35	15.8113883008	111	21	132	48.2804308183	5	14	8.36660026534	3.0066592756745814	AAAGCAGAAGAGATTCCACTTGG	6	23	chr19	55447806	55447829	chr19_55447823_35	1	+
FANCF site 2	WT SpCas9	chr2	37908985	37908997	chr2_37908988_16	FANCFsite2-WT_SpCas9.sam	5776	2	37908988	GGGAGGGCAGCAGAGGTGAGTCCATGAGGGTGCTGGGATGGAATGACCTC	7	9	16	7.93725393319	17	23	40	19.7737199333	6	2	3.46410161514	4.31740662898458	GCAGCAGAGGTGAGTCCATGAGG	4	23	chr2	37908969	37908992	chr2_37908988_16	1	+
FANCF site 2	WT SpCas9	chr2	48616210	48616236	chr2_48616217_420	FANCFsite2-WT_SpCas9.sam	5830	2	48616217	ACTAGATGCTGAAGAAGAGATTCCAGGAGGATCCTGAGGTCCCCCCGGTT	167	253	420	205.550480418	504	778	1282	626.188470031	107	99	102.92230079	7.779174477767905	GCTGAAGAAGAGATTCCAGGAGG	3	23	chr2	48616199	48616222	chr2_48616217_420	1	+
FANCF site 2	WT SpCas9	chr2	102687084	102687087	chr2_102687086_16	FANCFsite2-WT_SpCas9.sam	6054	2	102687086	GGGAAGGCCCAGAGTTGGCCCCATGGAATTCTTTCTGCTTCTAGGGTGTT	4	12	16	6.92820323028	6	26	32	12.4899959968	4	8	5.65685424949	1.118033988749895	GAAGCAGAAAGAATTCCATGGGG	5	23	chr2	102687079	102687102	chr2_102687086_16	1	-
FANCF site 2	WT SpCas9	chr2	104987990	104988076	chr2_104988025_1432	FANCFsite2-WT_SpCas9.sam	6070	2	104988025	ACAGTTATTGCTGCTGAAAGGATTCTATGGGGGTGTGAGCAGAATGGTTA	952	480	1432	675.988165577	2829	1329	4158	1939.00515729	191	472	300.253226461	20.312640402391654	GCTGCTGAAAGGATTCTATGGGG	3	23	chr2	104988009	104988032	chr2_104988025_1432	1	+
FANCF site 2	WT SpCas9	chr2	126500641	126500643	chr2_126500641_29	FANCFsite2-WT_SpCas9.sam	6163	2	126500641	GCTGCAGAACGGAGGAAGGGATTCCATGTGATGGTGATGAAAGGGAGAGA	27	2	29	7.34846922835	65	3	68	13.9642400438	10	3	5.47722557505	0.816496580927726	ACGGAGGAAGGGATTCCATGTGA	5	23	chr2	126500624	126500647	chr2_126500641_29	1	+
FANCF site 2	WT SpCas9	chr2	189157515	189157527	chr2_189157522_712	FANCFsite2-WT_SpCas9.sam	6357	2	189157522	CAAAGGAAGGGGCGGCGTCCACATGGTTACCCTTCTGCTGCGCGGGTCAA	441	271	712	345.703630296	1027	736	1763	869.408994662	111	260	169.882312205	3.7043517951488116	GCAGCAGAAGGGTAACCATGTGG	4	23	chr2	189157515	189157538	chr2_189157522_712	1	-
FANCF site 2	WT SpCas9	chr20	5287730	5287732	chr20_5287730_24	FANCFsite2-WT_SpCas9.sam	6656	20	5287730	AGCCAGATGCTGAGGAAGAGATTCCAGGAGGATCCCGAGGACCCCCCATT	23	1	24	4.79583152331	69	1	70	8.30662386292	1	11	3.31662479036	0.816496580927726	GCTGAGGAAGAGATTCCAGGAGG	4	23	chr20	5287713	5287736	chr20_5287730_24	1	+
FANCF site 2	WT SpCas9	chr20	43957280	43957304	chr20_43957295_616	FANCFsite2-WT_SpCas9.sam	6804	20	43957295	TTGCTAGGGGCAGGGATGCTTCATAGAATCCCTTCTGTGGCAGATTGAGT	300	316	616	307.896086367	1106	828	1934	956.957679315	83	216	133.895481627	6.112231589198825	GCCACAGAAGGGATTCTATGAAG	4	23	chr20	43957288	43957311	chr20_43957295_616	1	-
FANCF site 2	WT SpCas9	chr22	36952958	36953034	chr22_36953001_6396	FANCFsite2-WT_SpCas9.sam	7140	22	36953001	TATGACTGACTTCGTATTCCCCTTGGAATCCCTTCTGCAGCATAGTGGAT	3887	2509	6396	3122.89657209	12815	7057	19872	9509.75578025	1539	1584	1561.33788784	18.195645733908574	GCTGCAGAAGGGATTCCAAGGGG	1	23	chr22	36952994	36953017	chr22_36953001_6396	1	-
FANCF site 2	WT SpCas9	chr3	13441720	13441734	chr3_13441722_81	FANCFsite2-WT_SpCas9.sam	7266	3	13441722	GCAGGAAAGCTGCTCAAGGGATCCCATGAGGGACACGTTGCACAGGGAGG	81	0	81	0.0	356	0	356	0.0	6	34	14.2828568571	4.7871355387816905	GCTGCTCAAGGGATCCCATGAGG	3	23	chr3	13441705	13441728	chr3_13441722_81	1	+
FANCF site 2	WT SpCas9	chr3	15211540	15211607	chr3_15211567_5070	FANCFsite2-WT_SpCas9.sam	7275	3	15211567	TATGGAGAGCTGCAAAAAGGATTCCAGGGGGACTGAATTCTTCCAAGGAG	2107	2963	5070	2498.60781236	7019	12345	19364	9308.57427322	1066	1444	1240.68690652	16.18864744931414	GCTGCAAAAAGGATTCCAGGGGG	3	23	chr3	15211550	15211573	chr3_15211567_5070	1	+
FANCF site 2	WT SpCas9	chr3	34462025	34462034	chr3_34462030_9	FANCFsite2-WT_SpCas9.sam	7368	3	34462030	CCTGGCAGCCAGATGATCTCTCATGGAATGCTTTCTGCAGTAATTGCGGG	2	7	9	3.74165738677	2	9	11	4.24264068712	0	3	0.0	3.0550504633038935	ACTGCAGAAAGCATTCCATGAGA	4	23	chr3	34462023	34462046	chr3_34462030_9	1	-
FANCF site 2	WT SpCas9	chr3	42439674	42439701	chr3_42439682_290	FANCFsite2-WT_SpCas9.sam	7403	3	42439682	GGGCAGACATTGCAGAAGGGACTCCTTGGGGCCATGTGTGATCTTAGTCT	74	216	290	126.427845034	217	375	592	285.263036512	19	120	47.7493455453	7.644442425710328	ATTGCAGAAGGGACTCCTTGGGG	4	23	chr3	42439665	42439688	chr3_42439682_290	1	+
FANCF site 2	WT SpCas9	chr3	58360305	58360315	chr3_58360305_59	FANCFsite2-WT_SpCas9.sam	7470	3	58360305	TATAAGGAACTCAAGAAGGGAATCCATAGGGCATGTTAAAGAGGAAGGTA	51	8	59	20.1990098767	60	15	75	30.0	32	3	9.79795897113	3.370459909270543	ACTCAAGAAGGGAATCCATAGGG	5	23	chr3	58360288	58360311	chr3_58360305_59	1	+
FANCF site 2	WT SpCas9	chr3	63221318	63221361	chr3_63221346_406	FANCFsite2-WT_SpCas9.sam	7492	3	63221346	CTCCTACCTCTCTCCTTCCCCCATGGACTCCCTTCTGTACCTAACCTTTA	146	260	406	194.833262047	432	687	1119	544.778854215	73	98	84.5813218152	12.68013068882629	GGTACAGAAGGGAGTCCATGGGG	3	23	chr3	63221339	63221362	chr3_63221346_406	1	-
FANCF site 2	WT SpCas9	chr3	65846326	65846405	chr3_65846371_1772	FANCFsite2-WT_SpCas9.sam	7499	3	65846371	CAGCCAGTGCTGCTGAACAGATTCCATGGGGGAGAAAGGCAGGATGCGTG	1015	757	1772	876.558611845	3395	2180	5575	2720.49627826	334	515	414.740882962	20.56334775656129	GCTGCTGAACAGATTCCATGGGG	3	23	chr3	65846354	65846377	chr3_65846371_1772	1	+
FANCF site 2	WT SpCas9	chr3	85412610	85412616	chr3_85412611_15	FANCFsite2-WT_SpCas9.sam	7567	3	85412611	AAATTAAAACCCCAAATACCCCCAAGTAATCCTTTCTGTAGCCACTGCTA	7	8	15	7.48331477355	13	31	44	20.0748598999	2	4	2.82842712475	2.1540659228538015	GCTACAGAAAGGATTACTTGGGG	4	23	chr3	85412605	85412628	chr3_85412611_15	1	-
FANCF site 2	WT SpCas9	chr4	792174	792193	chr4_792178_113	FANCFsite2-WT_SpCas9.sam	8086	4	792178	TTGACAGAGCTGCAGAGGGAATTCAATGAGGGTGAGGATAGTCCTTACTT	71	42	113	54.6076917659	279	126	405	187.493999904	27	24	25.4558441227	5.664803615307418	GCTGCAGAGGGAATTCAATGAGG	3	23	chr4	792161	792184	chr4_792178_113	1	+
FANCF site 2	WT SpCas9	chr4	9579644	9579710	chr4_9579674_1771	FANCFsite2-WT_SpCas9.sam	8122	4	9579674	ATGTGGGGTGAGAGCCTCCACATAGAGTCCCTACTGCAGCGCCACCTAGT	1001	770	1771	877.935077326	2763	1999	4762	2350.15680328	269	556	386.735051424	15.190228950070352	GCTGCAGTAGGGACTCTATGTGG	3	23	chr4	9579666	9579689	chr4_9579674_1771	1	-
FANCF site 2	WT SpCas9	chr4	11086572	11086577	chr4_11086572_29	FANCFsite2-WT_SpCas9.sam	8131	4	11086572	AAAAAATTTCCATGATACCCCAATGGAATCCCTTTTACATCCTTTAACCT	27	2	29	7.34846922835	63	6	69	19.4422220952	0	13	0.0	2.160246899469287	GATGTAAAAGGGATTCCATTGGG	4	23	chr4	11086565	11086588	chr4_11086572_29	1	-
FANCF site 2	WT SpCas9	chr4	43988073	43988092	chr4_43988083_106	FANCFsite2-WT_SpCas9.sam	8241	4	43988083	GAACTGAAGCTGCAGTCTCCACATGGAATTTCTTCTTCAGGGAAACCTTA	52	54	106	52.990565198	180	161	341	170.235131509	24	22	22.9782505862	5.0771820705759385	CCTGAAGAAGAAATTCCATGTGG	4	23	chr4	43988076	43988099	chr4_43988083_106	1	-
FANCF site 2	WT SpCas9	chr4	99205821	99205829	chr4_99205829_23	FANCFsite2-WT_SpCas9.sam	8456	4	99205829	ATTAGAATGCAGCAGAAGGGATGCCATGTGACTTTCCTAGCTTAGGTCAT	4	19	23	8.71779788708	6	57	63	18.4932420089	0	9	0.0	3.2015621187164243	GCAGCAGAAGGGATGCCATGTGA	3	23	chr4	99205812	99205835	chr4_99205829_23	1	+
FANCF site 2	WT SpCas9	chr4	116139776	116139777	chr4_116139777_14	FANCFsite2-WT_SpCas9.sam	8532	4	116139777	AAATAGGAGCTACAGGAGGGATTCCTTGCAGAATTCAGAGTAGGAGCTCT	10	4	14	6.32455532034	15	5	20	8.66025403784	2	3	2.44948974278	0.5	GCTACAGGAGGGATTCCTTGCAG	4	23	chr4	116139760	116139783	chr4_116139777_14	1	+
FANCF site 2	WT SpCas9	chr4	125692418	125692427	chr4_125692419_36	FANCFsite2-WT_SpCas9.sam	8564	4	125692419	TTTCTCATGGAGCTGTAACCACATGGAAACCTTGCTGCAGTTTTGCTTTT	32	4	36	11.313708499	171	7	178	34.597687784	2	18	6.0	3.0438965360946453	ACTGCAGCAAGGTTTCCATGTGG	4	23	chr4	125692412	125692435	chr4_125692419_36	1	-
FANCF site 2	WT SpCas9	chr5	917291	917306	chr5_917301_95	FANCFsite2-WT_SpCas9.sam	8764	5	917301	TTGCCCCACACAGCCGTCTCCCAGGGAATCCCTTCTGCAAACCAAACGTT	53	42	95	47.1805044483	124	129	253	126.47529403	22	25	23.4520787991	4.865538961693258	TTTGCAGAAGGGATTCCCTGGGA	4	23	chr5	917294	917317	chr5_917301_95	1	-
FANCF site 2	WT SpCas9	chr5	5571725	5571735	chr5_5571725_84	FANCFsite2-WT_SpCas9.sam	8799	5	5571725	GAGACAAGCCATTCCCTGTCTCGGATGGAATCCCTTCTGCCTGTGTCCCT	63	21	84	36.3730669589	237	25	262	76.9740215917	19	18	18.4932420089	3.2691742076555053	CAGGCAGAAGGGATTCCATCCGA	5	23	chr5	5571720	5571743	chr5_5571725_84	1	-
FANCF site 2	WT SpCas9	chr5	14831065	14831075	chr5_14831074_41	FANCFsite2-WT_SpCas9.sam	8843	5	14831074	GTCACTCTACAAGGTGCCCCATGTGGAATCCCTTCCTCAGTATGCCTTCA	16	25	41	20.0	42	55	97	48.0624593628	11	7	8.77496438739	3.611094017053558	ACTGAGGAAGGGATTCCACATGG	5	23	chr5	14831067	14831090	chr5_14831074_41	1	-
FANCF site 2	WT SpCas9	chr6	4223814	4223828	chr6_4223827_65	FANCFsite2-WT_SpCas9.sam	9652	6	4223827	ATGTGGGGTTAGAGCCCCCACATGGAGTCCCTCCTGGAGCACTGCCTAGT	15	50	65	27.3861278753	27	206	233	74.5788173679	1	31	5.56776436283	5.280993172584953	GCTCCAGGAGGGACTCCATGTGG	3	23	chr6	4223819	4223842	chr6_4223827_65	1	-
FANCF site 2	WT SpCas9	chr6	27732567	27732661	chr6_27732628_6856	FANCFsite2-WT_SpCas9.sam	9816	6	27732628	CCTCCCCAATCTCTCCTTCCCCATGGAGTCCCTTCTGCGTCCTCACTCCT	3840	3016	6856	3403.15148061	11650	9461	21111	10498.6022879	1213	2075	1586.49771509	22.984029781567898	GACGCAGAAGGGACTCCATGGGG	4	23	chr6	27732621	27732644	chr6_27732628_6856	1	-
FANCF site 2	WT SpCas9	chr6	134348448	134348476	chr6_134348468_928	FANCFsite2-WT_SpCas9.sam	10359	6	134348468	AACCAGAGCCCTACATCTCCCCATGAAATTCCTTCTTCAGCATAGCCTAT	377	551	928	455.77077572	1224	1701	2925	1442.92203532	100	389	197.230829233	7.807200583588266	GCTGAAGAAGGAATTTCATGGGG	3	23	chr6	134348461	134348484	chr6_134348468_928	1	-
FANCF site 2	WT SpCas9	chr6	136791408	136791415	chr6_136791412_21	FANCFsite2-WT_SpCas9.sam	10375	6	136791412	AACTCTGAAGTTGCAGCAAGAATTCCATGAGGTTATGAAATATCTAGTAG	11	10	21	10.4880884817	40	24	64	30.9838667697	1	10	3.16227766017	2.416609194718914	GTTGCAGCAAGAATTCCATGAGG	4	23	chr6	136791396	136791419	chr6_136791412_21	1	+
FANCF site 2	WT SpCas9	chr7	2640753	2640784	chr7_2640775_881	FANCFsite2-WT_SpCas9.sam	10568	7	2640775	CATAGGTGCACAGCTTGGCCTAATGGAGTCCCTTCTGCACAGCCAGGGGA	464	417	881	439.87270886	1418	1133	2551	1267.51489143	142	281	199.754849753	7.85438463692041	TGTGCAGAAGGGACTCCATTAGG	4	23	chr7	2640768	2640791	chr7_2640775_881	1	-
FANCF site 2	WT SpCas9	chr7	23513826	23513830	chr7_23513827_33	FANCFsite2-WT_SpCas9.sam	10648	7	23513827	GTTGCGTGTGTGCACGAGGGGTTCCATAGGGCCCAGGGATGCTTGGTACC	19	14	33	16.3095064303	67	77	144	71.8261790714	7	7	7.0	1.5811388300841898	TGTGCACGAGGGGTTCCATAGGG	6	23	chr7	23513810	23513833	chr7_23513827_33	1	+
FANCF site 2	WT SpCas9	chr7	29368634	29368670	chr7_29368654_367	FANCFsite2-WT_SpCas9.sam	10683	7	29368654	TGCTCATACTTAAAAGGGCCACATGGAATCCTTTTAGCAGTTTCACAACT	222	145	367	179.415718375	589	431	1020	503.844221958	96	70	81.9756061277	8.919771682605226	ACTGCTAAAAGGATTCCATGTGG	4	23	chr7	29368647	29368670	chr7_29368654_367	1	-
FANCF site 2	WT SpCas9	chr7	43900889	43900896	chr7_43900896_13	FANCFsite2-WT_SpCas9.sam	10747	7	43900896	CTGGGGGGTCCTCGGGATCCTCTTGGAATCTCTTCCTCAGCATCTGGCTC	3	10	13	5.47722557505	5	33	38	12.8452325787	1	3	1.73205080757	3.0912061651652345	GCTGAGGAAGAGATTCCAAGAGG	4	23	chr7	43900889	43900912	chr7_43900896_13	1	-
FANCF site 2	WT SpCas9	chr7	47976827	47976832	chr7_47976832_24	FANCFsite2-WT_SpCas9.sam	10766	7	47976832	GAATAGAGCTGCAGGAGGGATTCGTGCGGGGTCGGGACGGGGTGGGGGTG	0	24	24	0.0	0	52	52	0.0	4	7	5.29150262213	1.8708286933869707	GCTGCAGGAGGGATTCGTGCGGG	7	23	chr7	47976814	47976837	chr7_47976832_24	1	+
FANCF site 2	WT SpCas9	chr7	113935572	113935586	chr7_113935574_102	FANCFsite2-WT_SpCas9.sam	11005	7	113935574	ATGAAAATGCTGTAGAAGAGATACCATGCAGCTTGAATGTTTTCGTTTTT	82	20	102	40.4969134626	229	23	252	72.5741000633	15	43	25.3968501984	4.459696053419884	GCTGTAGAAGAGATACCATGCAG	4	23	chr7	113935557	113935580	chr7_113935574_102	1	+
FANCF site 2	WT SpCas9	chr7	157156570	157156582	chr7_157156571_33	FANCFsite2-WT_SpCas9.sam	11230	7	157156571	GTCGCCTAGATGCAGTCAGGGTTCCATGGGGGAAGTAAAGGCTGTGCATG	18	15	33	16.4316767252	36	39	75	37.4699879904	13	7	9.53939201417	4.743416490252569	GATGCAGTCAGGGTTCCATGGGG	5	23	chr7	157156554	157156577	chr7_157156571_33	1	+
FANCF site 2	WT SpCas9	chr8	53893221	53893222	chr8_53893221_16	FANCFsite2-WT_SpCas9.sam	11399	8	53893221	CTGGGGGGAGCTCGGGATCCTCCTGGAATCTCTTCCTCAGCATCTGTTTC	0	16	16	0.0	0	33	33	0.0	1	6	2.44948974278	0.5	GCTGAGGAAGAGATTCCAGGAGG	4	23	chr8	53893214	53893237	chr8_53893221_16	1	-
FANCF site 2	WT SpCas9	chr8	125220707	125220765	chr8_125220719_1512	FANCFsite2-WT_SpCas9.sam	11603	8	125220719	GCCCACATTCAAGCAGAAGGGATTCCACAAGGGTATGGATACAGCAGGCA	1099	413	1512	673.711362528	3914	944	4858	1922.19041721	203	494	316.673333263	15.54311974568077	CAAGCAGAAGGGATTCCACAAGG	5	23	chr8	125220703	125220726	chr8_125220719_1512	1	+
FANCF site 2	WT SpCas9	chr9	116986508	116986510	chr9_116986510_20	FANCFsite2-WT_SpCas9.sam	12009	9	116986510	ATCTGACCCTCTCTAAGCCCAACAGGAATCCCTTCTGGAGCATCTTGGTC	1	19	20	4.35889894354	1	59	60	7.68114574787	1	7	2.64575131106	0.816496580927726	GCTCCAGAAGGGATTCCTGTTGG	4	23	chr9	116986503	116986526	chr9_116986510_20	1	-
FANCF site 2	WT SpCas9	chrX	14324109	14324125	chrX_14324117_60	FANCFsite2-WT_SpCas9.sam	12342	X	14324117	AAACTGTGACTGCAGCAGGGATTCCACCTGGATTTCATGATTGAGAAATC	40	20	60	28.2842712475	210	46	256	98.2852990024	8	24	13.8564064606	5.333333333333333	ACTGCAGCAGGGATTCCACCTGG	4	23	chrX	14324100	14324123	chrX_14324117_60	1	+
FANCF site 2	WT SpCas9	chrX	107946124	107946124	chrX_107946124_3	FANCFsite2-WT_SpCas9.sam	12758	X	107946124	TTATAGACAATGCAGAAAGGACTCCATGGAGGGGAAAATTTCTTTAGCTC	1	2	3	1.41421356237	3	2	5	2.44948974278	1	1	1.0	0.0	AATGCAGAAAGGACTCCATGGAG	5	23	chrX	107946107	107946130	chrX_107946124_3	1	+
FANCF site 2	WT SpCas9	chrX	151770586	151770590	chrX_151770589_21	FANCFsite2-WT_SpCas9.sam	13004	X	151770589	TGCTTTCACAGCTGCCACCTCATGGGACCCTTACTGCAGCTCTGAGAGGT	9	12	21	10.3923048454	29	39	68	33.6303434416	0	6	0.0	1.479019945774904	GCTGCAGTAAGGGTCCCATGAGG	4	23	chrX	151770581	151770604	chrX_151770589_21	1	-
FANCF site 2	evoSpCas9	chr11	22647329	22647385	chr11_22647354_3787	FANCFs2-evo.sam	328	11	22647354	ATCCAGGTGCTGCAGAAGGGATTCCATGAGGTGCGCGAAGGCCCTACTTC	2871	916	3787	1621.68	5863	2215	8078	3603.68	36	0	0	12.5469	GCTGCAGAAGGGATTCCATGAGG	0	23	chr11	22647337	22647360	chr11_22647354_3787	1	+
FANCF site 2	evoSpCas9	chr22	36952986	36953022	chr22_36953000_1954	FANCFs2-evo.sam	1267	22	36953000	ATATGACTGACTTCGTATTCCCCTTGGAATCCCTTCTGCAGCATAGTGGA	1335	619	1954	909.046	4459	1021	5480	2133.69	20	0	0	8.62772	GCTGCAGAAGGGATTCCAAGGGG	1	23	chr22	36952994	36953017	chr22_36953000_1954	1	-
FANCF site 2	B-evoSpCas9	chr11	22647315	22647409	chr11_22647354_5971	FANCFsite2-B-evoSpCas9.sam	504	11	22647354	ATCCAGGTGCTGCAGAAGGGATTCCATGAGGTGCGCGAAGGCCCTACTTC	3399	2572	5971	2956.72589193	14875	8752	23627	11409.9079751	2095	885	1361.64422666	22.595385915271233	GCTGCAGAAGGGATTCCATGAGG	0	23	chr11	22647337	22647360	chr11_22647354_5971	1	+
FANCF site 2	B-evoSpCas9	chr22	36952981	36953027	chr22_36953000_3034	FANCFsite2-B-evoSpCas9.sam	1956	22	36953000	ATATGACTGACTTCGTATTCCCCTTGGAATCCCTTCTGCAGCATAGTGGA	2427	607	3034	1213.74997425	9289	2161	11450	4480.34920514	1179	288	582.710906025	12.850194551056417	GCTGCAGAAGGGATTCCAAGGGG	1	23	chr22	36952994	36953017	chr22_36953000_3034	1	-
FANCF site 2	B-evoSpCas9 RNP	chr11	22647315	22647446	chr11_22647354_7896	FANCFsite2-B-evoSpCas9_RNP.sam	623	11	22647354	ATCCAGGTGCTGCAGAAGGGATTCCATGAGGTGCGCGAAGGCCCTACTTC	4781	3115	7896	3859.12101391	16508	12788	29296	14529.4288945	2182	1323	1699.05444292	31.189307511291563	GCTGCAGAAGGGATTCCATGAGG	0	23	chr11	22647337	22647360	chr11_22647354_7896	1	+
VEGFA site 3	WT SpCas9	chr1	47690894	47690901	chr1_47690894_8	VEGFA1-WT.sam	541	1	47690894	CAGCCATGCACCCCGCAGCCACACGCACACTCTCTCTCACAGAAGGCCCC	3	5	8	3.87298334621	4	5	9	4.472135955	0	0	0.0	2.943920288775949	TGTGAGAGAGAGTGTGCGTGTGG	3	23	chr1	47690887	47690910	chr1_47690894_8	1	-
VEGFA site 3	WT SpCas9	chr1	48305024	48305050	chr1_48305038_138	VEGFA1-WT.sam	551	1	48305038	CCTGCCCCCTCACTCCCACCACACACACACACTCACCCACACAGAAACAC	100	38	138	61.6441400297	114	40	154	67.5277720645	3	0	0.0	6.521549834579044	TGTGGGTGAGTGTGTGTGTGTGG	3	23	chr1	48305031	48305054	chr1_48305038_138	1	-
VEGFA site 3	WT SpCas9	chr1	181557201	181557212	chr1_181557205_84	VEGFA1-WT.sam	1318	1	181557205	GTGGAAGGAGAGTGAGTGTGTGCATGTGCCGCACATGTGCAGAGTAAGCT	29	55	84	39.9374510954	50	76	126	61.6441400297	0	0	0.0	3.4404555939406554	GGAGAGTGAGTGTGTGCATGTGC	3	23	chr1	181557186	181557209	chr1_181557205_84	1	+
VEGFA site 3	WT SpCas9	chr1	208239404	208239412	chr1_208239410_8	VEGFA1-WT.sam	1444	1	208239410	TGTGTGTGTGAGTGAGTGTGTGTGTGGTGGGGATGTGGAGAGAGAGGGAA	5	3	8	3.87298334621	6	3	9	4.24264068712	0	0	0.0	2.7856776554368237	TGTGAGTGAGTGTGTGTGTGGTG	3	23	chr1	208239391	208239414	chr1_208239410_8	1	+
VEGFA site 3	WT SpCas9	chr1	212639759	212639790	chr1_212639777_93	VEGFA1-WT.sam	1470	1	212639777	AAAAGAAAGGGGAATGAGTGTGTGCATGGAGATCACATGGAGAGACAGGA	61	32	93	44.1814440687	71	36	107	50.5568986391	0	0	0.0	8.635762206596988	GGGGAATGAGTGTGTGCATGGAG	4	23	chr1	212639760	212639783	chr1_212639777_93	1	+
VEGFA site 3	WT SpCas9	chr1	218094692	218094693	chr1_218094693_10	VEGFA1-WT.sam	1494	1	218094693	TTAAGCAATAACTGCATGCCAGGTGCACACACTCTCTCACTTCCCTGCTA	1	9	10	3.0	1	20	21	4.472135955	0	0	0.0	0.5	AGTGAGAGAGTGTGTGCACCTGG	5	23	chr1	218094686	218094709	chr1_218094693_10	1	-
VEGFA site 3	WT SpCas9	chr1	236216075	236216077	chr1_236216075_3	VEGFA1-WT.sam	1677	1	236216075	TGTCCGACTGTGAGTGAGTGTGGGTGTGTGGGAGCCCCCTTGTGATAGGA	1	2	3	1.41421356237	1	3	4	1.73205080757	0	0	0.0	1.0	TGTGAGTGAGTGTGGGTGTGTGG	3	23	chr1	236216058	236216081	chr1_236216075_3	1	+
VEGFA site 3	WT SpCas9	chr10	5749640	5749661	chr10_5749657_46	VEGFA1-WT.sam	1820	10	5749657	CTCTGTCTCCCCCCCCAACCCCACACACACACATACTCACTCTCCCTCAC	7	39	46	16.5227116419	7	41	48	16.9410743461	0	0	0.0	6.18465843842649	AGTGAGTATGTGTGTGTGTGGGG	4	23	chr10	5749650	5749673	chr10_5749657_46	1	-
VEGFA site 3	WT SpCas9	chr10	79593332	79593333	chr10_79593332_6	VEGFA1-WT.sam	2244	10	79593332	AGTGAGTGAGTGAGTGAGTGAGTGAGTAGGGGAATGAATGAATGGATAAC	3	3	6	3.0	3	4	7	3.46410161514	0	0	0.0	0.5	AGTGAGTGAGTGAGTGAGTGAGT	4	23	chr10	79593311	79593334	chr10_79593332_6	1	+
VEGFA site 3	WT SpCas9	chr10	98760577	98760603	chr10_98760588_312	VEGFA1-WT.sam	2370	10	98760588	CTGCACTTCTTGGCCTGACCTCACGCACACATTCACTCAACAAATATTTA	125	187	312	152.888848514	159	288	447	213.990654002	3	0	0.0	6.548726070678857	GTTGAGTGAATGTGTGCGTGAGG	2	23	chr10	98760581	98760604	chr10_98760588_312	1	-
VEGFA site 3	WT SpCas9	chr10	107867376	107867378	chr10_107867378_10	VEGFA1-WT.sam	2440	10	107867378	AGACAGAGAGAGAGTGAGTGTGTGTGTTGGGAGTGGGAGGTGCTTCCATA	2	8	10	4.0	2	11	13	4.69041575982	0	0	0.0	1.0	AGAGAGTGAGTGTGTGTGTTGGG	4	23	chr10	107867361	107867384	chr10_107867378_10	1	+
VEGFA site 3	WT SpCas9	chr10	109378056	109378068	chr10_109378067_20	VEGFA1-WT.sam	2447	10	109378067	CCTTCACATTCATTCAGCCCTCACTCACTCACTCACTCACCCAGAGCAAT	1	19	20	4.35889894354	1	30	31	5.47722557505	0	0	0.0	4.317406628984582	GGTGAGTGAGTGAGTGAGTGAGG	2	23	chr10	109378060	109378083	chr10_109378067_20	1	-
VEGFA site 3	WT SpCas9	chr10	130228349	130228361	chr10_130228353_79	VEGFA1-WT.sam	2588	10	130228353	GCAGGCAGAGGGAGTGACTGTGTGCGTGTGGGCCCGTGGACGCACGTGCA	37	42	79	39.4208066889	52	56	108	53.9629502529	0	0	0.0	3.664982778326809	AGGGAGTGACTGTGTGCGTGTGG	3	23	chr10	130228336	130228359	chr10_130228353_79	1	+
VEGFA site 3	WT SpCas9	chr11	7625793	7625800	chr11_7625795_57	VEGFA1-WT.sam	2659	11	7625795	CAGCCATACACACACACACCCCACACACACACCTACTCACCCACCCATCC	35	22	57	27.748873851	41	27	68	33.2716095192	0	0	0.0	2.2314999074019015	GGTGAGTAGGTGTGTGTGTGGGG	3	23	chr11	7625788	7625811	chr11_7625795_57	1	-
VEGFA site 3	WT SpCas9	chr11	63366341	63366343	chr11_63366341_8	VEGFA1-WT.sam	2895	11	63366341	ATGTTCACATTGAGTGAGTATGTGTGTGAGGGTGGATGCATGAGTGTGAG	5	3	8	3.87298334621	6	3	9	4.24264068712	0	0	0.0	0.816496580927726	ATTGAGTGAGTATGTGTGTGAGG	4	23	chr11	63366324	63366347	chr11_63366341_8	1	+
VEGFA site 3	WT SpCas9	chr11	68851119	68851152	chr11_68851138_544	VEGFA1-WT.sam	2955	11	68851138	GATGCGGGAGTGGGTGAGTGAGTGCGTGCGGGTGGCGATGCAAGCGTGTG	261	283	544	271.777482511	305	373	678	337.290675827	5	0	0.0	7.6437100844338195	GGTGAGTGAGTGCGTGCGGGTGG	2	23	chr11	68851125	68851148	chr11_68851138_544	1	+
VEGFA site 3	WT SpCas9	chr11	69518903	69518903	chr11_69518903_10	VEGFA1-WT.sam	2964	11	69518903	GATTGCATCAAGCCTCCGCCCCCCGCACACACCCACTCACACCCCGCCTC	8	2	10	4.0	12	6	18	8.48528137424	0	0	0.0	0.0	TGTGAGTGGGTGTGTGCGGGGGG	3	23	chr11	69518896	69518919	chr11_69518903_10	1	-
VEGFA site 3	WT SpCas9	chr11	79178518	79178534	chr11_79178522_34	VEGFA1-WT.sam	3029	11	79178522	ACTGAGTGAGTGAGTGAGTGAGTGAGTGGGGTTGGGGGAAGCACACAATA	18	16	34	16.9705627485	49	16	65	28.0	1	0	0.0	5.217491947499509	AGTGAGTGAGTGAGTGAGTGGGG	3	23	chr11	79178505	79178528	chr11_79178522_34	1	+
VEGFA site 3	WT SpCas9	chr12	11258889	11258890	chr12_11258889_10	VEGFA1-WT.sam	3397	12	11258889	ATACAAACACACTCAAACCCATACACACATACTCACTCACTCATGGATAG	6	4	10	4.89897948557	7	7	14	7.0	0	0	0.0	0.5	AGTGAGTGAGTATGTGTGTATGG	4	23	chr12	11258882	11258905	chr12_11258889_10	1	-
VEGFA site 3	WT SpCas9	chr12	57612414	57612417	chr12_57612416_27	VEGFA1-WT.sam	3655	12	57612416	GGTGGAGACTTGAGTGAGAGTGAGCGTGAGGATATGAGCAATGGGATCTA	6	21	27	11.2249721603	7	53	60	19.2613602843	0	0	0.0	1.247219128924647	CTTGAGTGAGAGTGAGCGTGAGG	4	23	chr12	57612399	57612422	chr12_57612416_27	1	+
VEGFA site 3	WT SpCas9	chr12	99657514	99657518	chr12_99657517_12	VEGFA1-WT.sam	3854	12	99657517	TAAGTGCTTGACAGTTCCTCCTACACACACACTCACTCTCTCTTGCCTGC	10	2	12	4.472135955	12	2	14	4.89897948557	0	0	0.0	1.5811388300841898	AGAGAGTGAGTGTGTGTGTAGGA	5	23	chr12	99657510	99657533	chr12_99657517_12	1	-
VEGFA site 3	WT SpCas9	chr12	131196663	131196672	chr12_131196666_18	VEGFA1-WT.sam	4078	12	131196666	TGACTCTGGGTGGGTGAGTGAGTGAGTGAGGAGTGGACGTGAGGGCCCAG	12	6	18	8.48528137424	12	6	18	8.48528137424	0	0	0.0	3.0066592756745814	GGTGGGTGAGTGAGTGAGTGAGG	3	23	chr12	131196649	131196672	chr12_131196666_18	1	+
VEGFA site 3	WT SpCas9	chr13	60683023	60683025	chr13_60683025_4	VEGFA1-WT.sam	4290	13	60683025	ATTTTGGTGAGTGGGTGTGTGTGTTGGGGGGAGGTGTGTGTGTATTTAGG	2	2	4	2.0	3	2	5	2.44948974278	0	0	0.0	1.0	GGTGAGTGGGTGTGTGTGTTGGG	3	23	chr13	60683005	60683028	chr13_60683025_4	1	+
VEGFA site 3	WT SpCas9	chr14	62078758	62078783	chr14_62078773_329	VEGFA1-WT.sam	4841	14	62078773	TCTTCCCTCCCACCCCCTCCACACACACACACTTACTCACACGCTCACAA	189	140	329	162.665300541	239	216	455	227.209154745	3	0	0.0	6.007402840570032	TGTGAGTAAGTGTGTGTGTGTGG	3	23	chr14	62078766	62078789	chr14_62078773_329	1	-
VEGFA site 3	WT SpCas9	chr14	65569141	65569183	chr14_65569159_711	VEGFA1-WT.sam	4869	14	65569159	AACAACAAGCCGAGTCCCCCCCACACACACACTCACTCACTCACTCACTC	512	199	711	319.198997492	617	276	893	412.664512649	3	0	0.0	11.919580063445562	AGTGAGTGAGTGTGTGTGTGGGG	2	23	chr14	65569152	65569175	chr14_65569159_711	1	-
VEGFA site 3	WT SpCas9	chr14	74353476	74353501	chr14_74353496_453	VEGFA1-WT.sam	4939	14	74353496	CTGAGGCGAGCGAGTGGGTGTGTGCGTGGGGGGTCAGCCAAACTTCCTGT	225	228	453	226.495033058	412	367	779	388.849585315	3	0	0.0	6.413960468297952	AGCGAGTGGGTGTGTGCGTGGGG	3	23	chr14	74353479	74353502	chr14_74353496_453	1	+
VEGFA site 3	WT SpCas9	chr14	98442530	98442534	chr14_98442534_5	VEGFA1-WT.sam	5086	14	98442534	GAGTGTGGGTGAGTGTGTGTGTGAGTGTGGGTGAGTGTGTGGGTGAGTGT	4	1	5	2.0	6	1	7	2.44948974278	0	0	0.0	1.699673171197595	GGTGAGTGTGTGTGTGAGTGTGG	2	23	chr14	98442516	98442539	chr14_98442534_5	1	+
VEGFA site 3	WT SpCas9	chr14	106029016	106029043	chr14_106029031_355	VEGFA1-WT.sam	5156	14	106029031	TGTCTGAGGGTGAGTGAGTGTGTGTGTGAGGGTGTAAGGGTGTGTGTGAG	137	218	355	172.817823155	159	283	442	212.12496317	2	0	0.0	7.613602442258219	GGTGAGTGAGTGTGTGTGTGAGG	1	23	chr14	106029014	106029037	chr14_106029031_355	1	+
VEGFA site 3	WT SpCas9	chr15	79723852	79723854	chr15_79723852_5	VEGFA1-WT.sam	5503	15	79723852	TGTGAATGAGTGAGTATGTGTGTGTGTGTGGGGGGGGAGAGAAACAGGGA	3	2	5	2.44948974278	3	2	5	2.44948974278	0	0	0.0	1.0	AGTGAGTATGTGTGTGTGTGTGG	4	23	chr15	79723835	79723858	chr15_79723852_5	1	+
VEGFA site 3	WT SpCas9	chr15	92864205	92864213	chr15_92864212_81	VEGFA1-WT.sam	5613	15	92864212	TCCTTCTCTCTCTCTCTCTCACACACACACACTCACTCACACTCACACCT	24	57	81	36.9864840178	25	60	85	38.7298334621	0	0	0.0	2.8087165910587863	TGTGAGTGAGTGTGTGTGTGTGA	3	23	chr15	92864205	92864228	chr15_92864212_81	1	-
VEGFA site 3	WT SpCas9	chr16	12264611	12264619	chr16_12264612_29	VEGFA1-WT.sam	5769	16	12264612	GCTGTGTGAGTGAGTGAGTGTGTGTGTGTGAGAGGAGTGTGAGTGTGTGT	23	6	29	11.7473401245	29	6	35	13.1909059583	0	0	0.0	2.7856776554368237	AGTGAGTGAGTGTGTGTGTGTGA	3	23	chr16	12264595	12264618	chr16_12264612_29	1	+
VEGFA site 3	WT SpCas9	chr16	67283113	67283122	chr16_67283120_12	VEGFA1-WT.sam	6022	16	67283120	CCAAAATCGGTGAGTGCGTGTGTGCGTGCGCCAGGCCGACCGCCAGCGGC	5	7	12	5.9160797831	5	13	18	8.0622577483	0	0	0.0	3.5355339059327378	GGTGAGTGCGTGTGTGCGTGCGC	2	23	chr16	67283103	67283126	chr16_67283120_12	1	+
VEGFA site 3	WT SpCas9	chr16	73585917	73585925	chr16_73585925_10	VEGFA1-WT.sam	6071	16	73585925	TGTGAGTGAATGAGTGAGTGTGTGTGTGTGAGAGAGAGAGAGACAGAGAG	1	9	10	3.0	1	10	11	3.16227766017	0	0	0.0	3.559026084010437	AATGAGTGAGTGTGTGTGTGTGA	4	23	chr16	73585908	73585931	chr16_73585925_10	1	+
VEGFA site 3	WT SpCas9	chr16	74898114	74898120	chr16_74898120_26	VEGFA1-WT.sam	6078	16	74898120	TTTGTGTTTGACAGTTCCTCCTACGCACACACTCTCTCACCTGCCACCAC	1	25	26	5.0	1	30	31	5.47722557505	0	0	0.0	2.384848003542364	GGTGAGAGAGTGTGTGCGTAGGA	3	23	chr16	74898113	74898136	chr16_74898120_26	1	-
VEGFA site 3	WT SpCas9	chr16	80016328	80016342	chr16_80016330_47	VEGFA1-WT.sam	6103	16	80016330	TGAGTATGTGTGAGTGAGTGTGTGCGTGTGATCCTGGGTGCTGCCATGTT	22	25	47	23.4520787991	30	26	56	27.9284800875	0	0	0.0	4.861342722049588	TGTGAGTGAGTGTGTGCGTGTGA	2	23	chr16	80016313	80016336	chr16_80016330_47	1	+
VEGFA site 3	WT SpCas9	chr16	84032644	84032652	chr16_84032646_28	VEGFA1-WT.sam	6132	16	84032646	CCAGGGCTTTCTTCCATCCCCAGAGCACACACTCATTCACCCCATTGCCT	14	14	28	14.0	27	17	44	21.4242852856	1	0	0.0	3.112474899497183	GGTGAATGAGTGTGTGCTCTGGG	4	23	chr16	84032639	84032662	chr16_84032646_28	1	-
VEGFA site 3	WT SpCas9	chr17	19141569	19141572	chr17_19141569_37	VEGFA1-WT.sam	6384	17	19141569	CTGATCCGGGTGGGTGAATGGGTGCGTGGGGTCTGGCCTCTTCCAGGAGA	31	6	37	13.638181697	35	14	49	22.1359436212	1	0	0.0	1.118033988749895	GGTGGGTGAATGGGTGCGTGGGG	3	23	chr17	19141552	19141575	chr17_19141569_37	1	+
VEGFA site 3	WT SpCas9	chr17	33323267	33323268	chr17_33323268_6	VEGFA1-WT.sam	6501	17	33323268	TGAATGAGTGTGAGTGAGTATGTACATGTGGGTGCACGCTGCGGTCTGAA	1	5	6	2.2360679775	1	5	6	2.2360679775	0	0	0.0	0.5	TGTGAGTGAGTATGTACATGTGG	4	23	chr17	33323251	33323274	chr17_33323268_6	1	+
VEGFA site 3	WT SpCas9	chr17	35006797	35006803	chr17_35006799_16	VEGFA1-WT.sam	6519	17	35006799	GTCTGGAGAGAGAGTGAGTGTGTGTGTGAGAGACAGACAGATGCACACAG	6	10	16	7.74596669241	6	11	17	8.12403840464	0	0	0.0	1.9720265943665387	AGAGAGTGAGTGTGTGTGTGAGA	4	23	chr17	35006782	35006805	chr17_35006799_16	1	+
VEGFA site 3	WT SpCas9	chr17	78954440	78954444	chr17_78954440_28	VEGFA1-WT.sam	7028	17	78954440	AATGAGTGTGTGAGTGAGTGTGTGTGTGTGAGTGTGTGTGTGAATGAGTG	27	1	28	5.19615242271	40	1	41	6.32455532034	0	0	0.0	1.479019945774904	TGTGAGTGAGTGTGTGTGTGTGA	3	23	chr17	78954423	78954446	chr17_78954440_28	1	+
VEGFA site 3	WT SpCas9	chr18	45549841	45549865	chr18_45549857_32	VEGFA1-WT.sam	7291	18	45549857	ATTTGTCCAGTGACTGAGTGTGTGTGTGTGAGTGTGTGTGTGTCTGGCTG	19	13	32	15.7162336455	32	21	53	25.9229627936	0	0	0.0	7.137051211810099	AGTGACTGAGTGTGTGTGTGTGA	4	23	chr18	45549840	45549863	chr18_45549857_32	1	+
VEGFA site 3	WT SpCas9	chr18	74103166	74103177	chr18_74103174_63	VEGFA1-WT.sam	7381	18	74103174	CGCTACAGGGTGAGTAAGTGTGAGCGTAAGGGCTCTGGCCGAGGAGGGTA	24	39	63	30.5941170816	38	56	94	46.1302503787	1	0	0.0	3.197221015541813	GGTGAGTAAGTGTGAGCGTAAGG	3	23	chr18	74103157	74103180	chr18_74103174_63	1	+
VEGFA site 3	WT SpCas9	chr19	1716789	1716797	chr19_1716791_21	VEGFA1-WT.sam	7422	19	1716791	GATGGATGCATGAGTGAGTGTGTGGGTGGGGGATGAACGGATGTATGGGA	13	8	21	10.1980390272	24	9	33	14.6969384567	0	0	0.0	2.65329983228432	CATGAGTGAGTGTGTGGGTGGGG	3	23	chr19	1716774	1716797	chr19_1716791_21	1	+
VEGFA site 3	WT SpCas9	chr19	6109025	6109037	chr19_6109032_86	VEGFA1-WT.sam	7495	19	6109032	ATTTGGGGTGTGAGTGAGTGTGTGTGTGTGAGTGTGTGTGTGCGCCCGCG	43	43	86	43.0	48	48	96	48.0	1	0	0.0	3.3591592128513277	TGTGAGTGAGTGTGTGTGTGTGA	3	23	chr19	6109015	6109038	chr19_6109032_86	1	+
VEGFA site 3	WT SpCas9	chr19	7197366	7197370	chr19_7197366_19	VEGFA1-WT.sam	7510	19	7197366	AGTGAGTAAGCGAGTGAGTGAGTGAGTGGGGAGGGAGTGAGTCCGTCCAC	14	5	19	8.36660026534	17	5	22	9.21954445729	0	0	0.0	1.632993161855452	AGCGAGTGAGTGAGTGAGTGGGG	4	23	chr19	7197349	7197372	chr19_7197366_19	1	+
VEGFA site 3	WT SpCas9	chr19	16569477	16569494	chr19_16569487_85	VEGFA1-WT.sam	7607	19	16569487	CTTGCCGGGCTGATTTCACTCCACACACACACTCACTCACACACACTCAG	12	73	85	29.5972971739	13	84	97	33.0454232837	0	0	0.0	4.853864439804639	TGTGAGTGAGTGTGTGTGTGGAG	3	23	chr19	16569480	16569503	chr19_16569487_85	1	-
VEGFA site 3	WT SpCas9	chr19	17594233	17594237	chr19_17594233_18	VEGFA1-WT.sam	7619	19	17594233	GGGAGCTCTGTGAGTGGGTGTGTGTGTGGGGGCTGTGCTCAGCTCAGTGA	14	4	18	7.48331477355	15	4	19	7.74596669241	0	0	0.0	1.479019945774904	TGTGAGTGGGTGTGTGTGTGGGG	3	23	chr19	17594216	17594239	chr19_17594233_18	1	+
VEGFA site 3	WT SpCas9	chr19	30517042	30517055	chr19_30517043_8	VEGFA1-WT.sam	7709	19	30517043	GGTGTGTGTGAGAGGGAGAGTGAGTGAGTGTATGTGTGTGATTGTATATT	4	4	8	4.0	5	7	12	5.9160797831	0	0	0.0	5.6780278266313555	AGTGAGTGAGTGTATGTGTGTGA	4	23	chr19	30517036	30517059	chr19_30517043_8	1	+
VEGFA site 3	WT SpCas9	chr19	39443464	39443482	chr19_39443465_43	VEGFA1-WT.sam	7813	19	39443465	ACAGCAGCCTCTTCAGAACCTCAATCTCACACTCACTCTCCACCCATCAC	42	1	43	6.48074069841	43	1	44	6.5574385243	0	0	0.0	5.935855035291883	GGAGAGTGAGTGTGAGATTGAGG	4	23	chr19	39443458	39443481	chr19_39443465_43	1	-
VEGFA site 3	WT SpCas9	chr19	40561851	40561876	chr19_40561867_366	VEGFA1-WT.sam	7834	19	40561867	CCGGTCCTGTGCACAGGGCCTCACGCACACACTCACACAGTCCCCTCCGT	115	251	366	169.897027637	148	370	518	234.008546852	3	0	0.0	7.169869231261363	ACTGTGTGAGTGTGTGCGTGAGG	3	23	chr19	40561860	40561883	chr19_40561867_366	1	-
VEGFA site 3	WT SpCas9	chr19	40596585	40596593	chr19_40596585_4	VEGFA1-WT.sam	7838	19	40596585	CCGGGCCTGTGCATAGAACCTCACGCACACACTCACAGTCCCCTCCGTCA	3	1	4	1.73205080757	3	1	4	1.73205080757	0	0	0.0	4.0	GGACTGTGAGTGTGTGCGTGAGG	3	23	chr19	40596578	40596601	chr19_40596585_4	1	-
VEGFA site 3	WT SpCas9	chr19	47732488	47732499	chr19_47732492_76	VEGFA1-WT.sam	7932	19	47732492	TCCCAAACATGCCCCTCTCCACACACACACACTCACTCCAGAGATAAGAC	58	18	76	32.3109888428	87	35	122	55.1815186453	0	0	0.0	3.4354721852756236	CTGGAGTGAGTGTGTGTGTGTGG	4	23	chr19	47732485	47732508	chr19_47732492_76	1	-
VEGFA site 3	WT SpCas9	chr2	18696217	18696226	chr2_18696226_42	VEGFA1-WT.sam	8163	2	18696226	TCAAATAGTGAGAAAGTGTGTGCATGCGGGTGTGGTGTGTGCATGTGTGT	16	26	42	20.3960780544	16	47	63	27.4226184016	2	0	0.0	3.2489314482696545	AGTGAGAAAGTGTGTGCATGCGG	4	23	chr2	18696207	18696230	chr2_18696226_42	1	+
VEGFA site 3	WT SpCas9	chr2	73317050	73317055	chr2_73317050_25	VEGFA1-WT.sam	8491	2	73317050	CACACACACACACACACACCTCACTCACACACTGACTCACCCCAAGCCCT	23	2	25	6.78232998313	27	2	29	7.34846922835	0	0	0.0	1.8708286933869707	GGTGAGTCAGTGTGTGAGTGAGG	2	23	chr2	73317043	73317066	chr2_73317050_25	1	-
VEGFA site 3	WT SpCas9	chr2	177463424	177463428	chr2_177463426_63	VEGFA1-WT.sam	8966	2	177463426	ACACACTCATGTGTGTGCCCACATGCACACACACACTCACCAAGAGACAC	20	43	63	29.3257565972	26	79	105	45.3210767745	0	0	0.0	1.4142135623730951	GGTGAGTGTGTGTGTGCATGTGG	2	23	chr2	177463419	177463442	chr2_177463426_63	1	-
VEGFA site 3	WT SpCas9	chr2	230506229	230506253	chr2_230506241_64	VEGFA1-WT.sam	9204	2	230506241	ATTTTCCCTCCCCCCGCCCCACACACACACACTTGCTCACCTAGTTAATT	32	32	64	32.0	38	34	72	35.9444015112	0	0	0.0	6.2641839053463295	GGTGAGCAAGTGTGTGTGTGTGG	3	23	chr2	230506234	230506257	chr2_230506241_64	1	-
VEGFA site 3	WT SpCas9	chr20	20178276	20178297	chr20_20178284_407	VEGFA1-WT.sam	9413	20	20178284	TATACTCACCCCCCTCCCCCACACGCACACACTCACACACTCATATAAGG	227	180	407	202.138566335	544	223	767	348.298722363	8	0	0.0	5.561857248740147	AGTGTGTGAGTGTGTGCGTGTGG	2	23	chr20	20178277	20178300	chr20_20178284_407	1	-
VEGFA site 3	WT SpCas9	chr20	50724397	50724411	chr20_50724404_46	VEGFA1-WT.sam	9614	20	50724404	GAGTTTCTCGTGAGTGAGTGTGTACCTGGGGGTGGTATAAGAGATAATGC	21	25	46	22.9128784748	33	25	58	28.7228132327	0	0	0.0	3.994996871087636	CGTGAGTGAGTGTGTACCTGGGG	3	23	chr20	50724387	50724410	chr20_50724404_46	1	+
VEGFA site 3	WT SpCas9	chr21	44179976	44179979	chr21_44179976_21	VEGFA1-WT.sam	9869	21	44179976	GTGTGGTGTGTGAGTGGGTGTGTGCATGTGGGTGTCTGCCTGTGTGAATA	19	2	21	6.16441400297	23	2	25	6.78232998313	0	0	0.0	1.118033988749895	TGTGAGTGGGTGTGTGCATGTGG	3	23	chr21	44179959	44179982	chr21_44179976_21	1	+
VEGFA site 3	WT SpCas9	chr22	37662808	37662850	chr22_37662824_1770	VEGFA1-WT.sam	10115	22	37662824	CCCTGCTTCCCGCTAAAGCCACACGCATACACTCACTCAGCGTTAAGTGC	854	916	1770	884.456895501	1435	1441	2876	1437.99687065	17	1	4.12310562562	11.656202479600061	GCTGAGTGAGTGTATGCGTGTGG	2	23	chr22	37662817	37662840	chr22_37662824_1770	1	-
VEGFA site 3	WT SpCas9	chr22	49739996	49740014	chr22_49740000_107	VEGFA1-WT.sam	10276	22	49740000	GACGAGCTGGTGTGTGAGTGTGTGTGTGTGGTCCAGGGGGTGGTGGGGCA	56	51	107	53.4415568635	71	58	129	64.1716448285	0	0	0.0	4.862098312457287	GGTGTGTGAGTGTGTGTGTGTGG	2	23	chr22	49739983	49740006	chr22_49740000_107	1	+
VEGFA site 3	WT SpCas9	chr3	5104938	5104949	chr3_5104940_27	VEGFA1-WT.sam	10314	3	5104940	TCCCATCGCAGAGTGCACTCTCACACACACACTCACTCACTCAGACTGGG	21	6	27	11.2249721603	30	14	44	20.4939015319	1	0	0.0	3.7416573867739413	AGTGAGTGAGTGTGTGTGTGAGA	3	23	chr3	5104933	5104956	chr3_5104940_27	1	-
VEGFA site 3	WT SpCas9	chr3	40369882	40369891	chr3_40369884_19	VEGFA1-WT.sam	10513	3	40369884	CACACACACCCGCCCCCCCCCCACACACACACTCATTCCCCTTCTCTCTC	18	1	19	4.24264068712	33	1	34	5.74456264654	0	0	0.0	3.059411708155671	GGGGAATGAGTGTGTGTGTGGGG	3	23	chr3	40369877	40369900	chr3_40369884_19	1	-
VEGFA site 3	WT SpCas9	chr3	193993870	193993904	chr3_193993884_492	VEGFA1-WT.sam	11443	3	193993884	GCACACACACGTGTGACCCCACACACACACACTCATTCACTCACTCATAG	280	212	492	243.639077325	342	274	616	306.117624452	5	0	0.0	8.615764908507991	AGTGAATGAGTGTGTGTGTGTGG	3	23	chr3	193993877	193993900	chr3_193993884_492	1	-
VEGFA site 3	WT SpCas9	chr4	62067610	62067640	chr4_62067619_92	VEGFA1-WT.sam	11779	4	62067619	TTCCACTCACACACTCGCCCTCACACACACACACACTCATCCGGTCGTGG	46	46	92	46.0	54	62	116	57.861904566	0	0	0.0	8.656404180335697	GATGAGTGTGTGTGTGTGTGAGG	3	23	chr4	62067612	62067635	chr4_62067619_92	1	-
VEGFA site 3	WT SpCas9	chr5	29367376	29367387	chr5_29367379_45	VEGFA1-WT.sam	12598	5	29367379	AAATACCCCGAACACTGCCCCCATACACACACTCACTCACACACCCCCAC	25	20	45	22.360679775	29	33	62	30.9354165965	0	0	0.0	3.3888604279314896	TGTGAGTGAGTGTGTGTATGGGG	3	23	chr5	29367372	29367395	chr5_29367379_45	1	-
VEGFA site 3	WT SpCas9	chr5	89440954	89441002	chr5_89440969_1020	VEGFA1-WT.sam	12958	5	89440969	GATAAGTGTTTGACAGTTCCTCATGCACACACTCACTCTCTCTCCTGCTG	579	441	1020	505.310795452	925	657	1582	779.567187611	6	2	3.46410161514	12.01167238304059	AGAGAGTGAGTGTGTGCATGAGG	3	23	chr5	89440962	89440985	chr5_89440969_1020	1	-
VEGFA site 3	WT SpCas9	chr5	115434656	115434692	chr5_115434675_807	VEGFA1-WT.sam	13095	5	115434675	CTTTTATGTGTGGGTGAGTGTGTGCGTGAGGACATTTAAGATCTACTGTC	322	485	807	395.18350168	625	683	1308	653.356717269	14	1	3.74165738677	8.340812969832882	TGTGGGTGAGTGTGTGCGTGAGG	2	23	chr5	115434658	115434681	chr5_115434675_807	1	+
VEGFA site 3	WT SpCas9	chr5	149501687	149501701	chr5_149501694_47	VEGFA1-WT.sam	13361	5	149501694	CCACTCATGAATTTCTTCTCTCACTCACACACTCACTCATCTTCCTTCAG	22	25	47	23.4520787991	22	47	69	32.1558703816	0	0	0.0	3.905124837953327	GATGAGTGAGTGTGTGAGTGAGA	3	23	chr5	149501687	149501710	chr5_149501694_47	1	-
VEGFA site 3	WT SpCas9	chr5	150224714	150224722	chr5_150224720_12	VEGFA1-WT.sam	13373	5	150224720	ATGCCGAGGGTGAGTGAGAGTGTGTGTGTGGGGGGGTAAGTAAACATGGC	1	11	12	3.31662479036	1	11	12	3.31662479036	0	0	0.0	2.6532998322843198	GGTGAGTGAGAGTGTGTGTGTGG	2	23	chr5	150224703	150224726	chr5_150224720_12	1	+
VEGFA site 3	WT SpCas9	chr6	39028634	39028652	chr6_39028643_50	VEGFA1-WT.sam	14001	6	39028643	CTTAGAGGTGTGTGAGTGTGTGCATTGGGGAGAAGGGGTAACCCCCCTCC	24	26	50	24.9799919936	32	28	60	29.9332590942	0	0	0.0	4.669311419877932	GGTGTGTGAGTGTGTGCATTGGG	3	23	chr6	39028624	39028647	chr6_39028643_50	1	+
VEGFA site 3	WT SpCas9	chr6	43737448	43737496	chr6_43737470_2087	VEGFA1-WT.sam	14062	6	43737470	TCTGTGTGGGTGAGTGAGTGTGTGCGTGTGGGGTTGAGGGCGTTGGAGCG	952	1135	2087	1039.48063955	1948	1513	3461	1716.77721327	18	0	0.0	13.208337893908126	GGTGAGTGAGTGTGTGCGTGTGG	0	23	chr6	43737453	43737476	chr6_43737470_2087	1	+
VEGFA site 3	WT SpCas9	chr6	144458272	144458293	chr6_144458290_100	VEGFA1-WT.sam	14673	6	144458290	GCAGCTGGAGGGAGTGAGTGTGAGAGTGCGGTACCATTTATAAAACCATG	33	67	100	47.021271782	53	96	149	71.3302180005	2	0	0.0	6.934165027463592	AGGGAGTGAGTGTGAGAGTGCGG	4	23	chr6	144458273	144458296	chr6_144458290_100	1	+
VEGFA site 3	WT SpCas9	chr6	157078325	157078348	chr6_157078327_73	VEGFA1-WT.sam	14770	6	157078327	TAGGCCTTCACAGACACTCCCCACTCACTCACTCACTCATCCAAGCAACT	50	23	73	33.9116499156	96	34	130	57.1314274283	0	0	0.0	7.4744744694888965	GATGAGTGAGTGAGTGAGTGGGG	3	23	chr6	157078320	157078343	chr6_157078327_73	1	-
VEGFA site 3	WT SpCas9	chr7	39341124	39341127	chr7_39341124_17	VEGFA1-WT.sam	15124	7	39341124	AGAGGCACAGGTGTGTGAGTGTGTGTGTGTGAAACCACCACAAAGATTGC	6	11	17	8.12403840464	6	11	17	8.12403840464	1	0	0.0	1.247219128924647	GGTGTGTGAGTGTGTGTGTGTGA	3	23	chr7	39341108	39341131	chr7_39341124_17	1	+
VEGFA site 3	WT SpCas9	chr7	51294277	51294289	chr7_51294278_13	VEGFA1-WT.sam	15218	7	51294278	ACTAAGTGAGTGAGTAAGTGAGTGAGTGAGGGAGTGAGTTGGGATTCAGC	12	1	13	3.46410161514	18	2	20	6.0	0	0	0.0	4.0276819911981905	AGTGAGTAAGTGAGTGAGTGAGG	4	23	chr7	51294261	51294284	chr7_51294278_13	1	+
VEGFA site 3	WT SpCas9	chr7	152671372	152671381	chr7_152671378_33	VEGFA1-WT.sam	15806	7	152671378	AGCTGGAATCTTCAGAAGCCTCACTCACTCACTCACTCACTCTGGTAGTT	9	24	33	14.6969384567	10	29	39	17.0293863659	0	0	0.0	3.0066592756745814	AGTGAGTGAGTGAGTGAGTGAGG	3	23	chr7	152671371	152671394	chr7_152671378_33	1	-
VEGFA site 3	WT SpCas9	chr8	22932486	22932513	chr8_22932494_91	VEGFA1-WT.sam	15992	8	22932494	GCTGCGCTCTCTCTCTCTCTCTCTCTCTCACACACACACACTCACTCACA	31	60	91	43.1277173057	47	64	111	54.8452368032	1	0	0.0	8.55235974119758	TGTGAGTGAGTGTGTGTGTGTGA	3	23	chr8	22932496	22932519	chr8_22932494_91	1	-
VEGFA site 3	WT SpCas9	chr8	48997795	48997818	chr8_48997805_75	VEGFA1-WT.sam	16122	8	48997805	TATGAAGGGTAGAGTGAGTGTGTGTGTGTGGTGAGAAGTATGTGCTCCTT	50	25	75	35.3553390593	114	29	143	57.4978260459	0	2	0.0	6.497862896539309	GTAGAGTGAGTGTGTGTGTGTGG	4	23	chr8	48997788	48997811	chr8_48997805_75	1	+
VEGFA site 3	WT SpCas9	chr8	67579426	67579428	chr8_67579427_15	VEGFA1-WT.sam	16202	8	67579427	GTAACGGCCACCACCCCACCCCGCACTCACACTCACTCACTCTCGCTCTC	7	8	15	7.48331477355	10	8	18	8.94427191	0	0	0.0	0.816496580927726	AGTGAGTGAGTGTGAGTGCGGGG	4	23	chr8	67579420	67579443	chr8_67579427_15	1	-
VEGFA site 3	WT SpCas9	chr8	142983287	142983287	chr8_142983287_3	VEGFA1-WT.sam	16582	8	142983287	TGTCAGCATGGGTGAGTGAGTGTGTGTGGGGTGTTTCAGGATGAGAGAGT	1	2	3	1.41421356237	1	2	3	1.41421356237	0	0	0.0	0.0	GGTGAGTGAGTGTGTGTGGGGTG	3	23	chr8	142983272	142983295	chr8_142983287_3	1	+
VEGFA site 3	WT SpCas9	chr8	143890826	143890828	chr8_143890826_14	VEGFA1-WT.sam	16592	8	143890826	TGTGAGAGGGTGTATGAGTGTGTGTGTGAGGGTGTGCGGGTGTATGAGTC	7	7	14	7.0	28	11	39	17.5499287748	0	0	0.0	0.816496580927726	GGTGTATGAGTGTGTGTGTGAGG	3	23	chr8	143890809	143890832	chr8_143890826_14	1	+
VEGFA site 3	WT SpCas9	chr9	18733626	18733636	chr9_18733629_93	VEGFA1-WT.sam	16670	9	18733629	GTAAATTACCGACACCACCACTCCCCCCACACACACACTCACTCGCTCAC	42	51	93	46.2817458616	42	70	112	54.2217668469	0	0	0.0	3.478327964999673	AGCGAGTGAGTGTGTGTGTGGGG	3	23	chr9	18733628	18733651	chr9_18733629_93	1	-
VEGFA site 3	WT SpCas9	chr9	23824546	23824571	chr9_23824554_275	VEGFA1-WT.sam	16689	9	23824554	CGAGCACCACATGAGCGCTCTCACGCACACACTCACCCACACCCCCTCGT	167	108	275	134.298175714	241	171	412	203.004926049	3	0	0.0	6.672776899993991	TGTGGGTGAGTGTGTGCGTGAGA	3	23	chr9	23824547	23824570	chr9_23824554_275	1	-
VEGFA site 3	WT SpCas9	chrX	41726216	41726222	chrX_41726218_32	VEGFA1-WT.sam	17574	X	41726218	ATGCACACACATATACATCCTCACTCACTCACTCACTCACCCTCACAGTC	4	28	32	10.5830052443	6	45	51	16.4316767252	0	0	0.0	2.277608394786075	GGTGAGTGAGTGAGTGAGTGAGG	2	23	chrX	41726211	41726234	chrX_41726218_32	1	-
VEGFA site 3	WT SpCas9	chrX	149380326	149380354	chrX_149380331_48	VEGFA1-WT.sam	18226	X	149380331	TTCACTCATTCGTTCATTCTCCACTCACACACTCACTCATTCATTCATTC	28	20	48	23.6643191324	99	21	120	45.5960524607	0	0	0.0	9.211632139130757	AATGAGTGAGTGTGTGAGTGGAG	4	23	chrX	149380324	149380347	chrX_149380331_48	1	-
VEGFA site 3	B-HypaR-SpCas9	chr14	65569155	65569177	chr14_65569159_50	VEGFA1-B-HypaR.sam	5470	14	65569159	AACAACAAGCCGAGTCCCCCCCACACACACACTCACTCACTCACTCACTC	39	11	50	20.7123151772	42	16	58	25.9229627936	0	0	0.0	6.736810475634251	AGTGAGTGAGTGTGTGTGTGGGG	2	23	chr14	65569152	65569175	chr14_65569159_50	1	-
VEGFA site 3	B-HypaR-SpCas9	chr6	43737437	43737494	chr6_43737470_1367	VEGFA1-B-HypaR.sam	14904	6	43737470	TCTGTGTGGGTGAGTGAGTGTGTGCGTGTGGGGTTGAGGGCGTTGGAGCG	346	1021	1367	594.361842651	493	1380	1873	824.827254642	8	1	2.82842712475	13.274004055802807	GGTGAGTGAGTGTGTGCGTGTGG	0	23	chr6	43737453	43737476	chr6_43737470_1367	1	+
VEGFA site 3	evoSpCas9	chr14	65569157	65569174	chr14_65569159_160	VEGFA3-evo.sam	3124	14	65569159	AACAACAAGCCGAGTCCCCCCCACACACACACTCACTCACTCACTCACTC	144	16	160	48	157	17	174	51.6624	2	0	0	4.73775	AGTGAGTGAGTGTGTGTGTGGGG	2	23	chr14	65569152	65569175	chr14_65569159_160	1	-
VEGFA site 3	evoSpCas9	chr6	43737433	43737506	chr6_43737470_2890	VEGFA3-evo.sam	8658	6	43737470	TCTGTGTGGGTGAGTGAGTGTGTGCGTGTGGGGTTGAGGGCGTTGGAGCG	1007	1883	2890	1377.02	2529	4060	6589	3204.33	39	1	6.245	17.4325	GGTGAGTGAGTGTGTGCGTGTGG	0	23	chr6	43737453	43737476	chr6_43737470_2890	1	+
VEGFA site 3	evoSpCas9 RNP	chr6	43737427	43737491	chr6_43737470_1464	VEGFAs3-evo-RNP.sam	3192	6	43737470	TCTGTGTGGGTGAGTGAGTGTGTGCGTGTGGGGTTGAGGGCGTTGGAGCG	429	1035	1464	666.345	1036	1873	2909	1392.99	16	0	0	14.902	GGTGAGTGAGTGTGTGCGTGTGG	0	23	chr6	43737453	43737476	chr6_43737470_1464	1	+
CCR5s11	WT SpCas9	chr3	46399405	46399453	chr3_46399419_3311	CCR5-WT.sam	2777	3	46399419	GCGGAATCTTCTTCATCATCCTCCTGACAATCGATAGATACCTGGCTATT	2060	1251	3311	1605.32239753	12283	9231	21514	10648.2098495	1675	1325	1489.75669154	12.727994207544686	GGTATCTATCGATTGTCAGGAGG	1	23	chr3	46399413	46399436	chr3_46399419_3311	1	-
CCR5s11	WT SpCas9	chr3	46414737	46414830	chr3_46414759_4849	CCR5-WT.sam	2789	3	46414759	TGGAATCTTCTTCATCATCCTCCTGACAATCGATAGGTACCTGGCTGTCG	3457	1392	4849	2193.65995542	22348	6394	28742	11953.7906958	2407	2077	2235.92016852	25.87866117034949	GGTACCTATCGATTGTCAGGAGG	0	23	chr3	46414752	46414775	chr3_46414759_4849	1	-
CCR5s11	WT SpCas9	chr7	105880811	105880811	chr7_105880811_8	CCR5-WT.sam	4132	7	105880811	AAATTAATCACTTTAACTTCCTCCTGACAATTGATATGTCTCAGAACACT	7	1	8	2.64575131106	46	6	52	16.6132477258	7	0	0.0	0.0	GAGACATATCAATTGTCAGGAGG	5	23	chr7	105880805	105880828	chr7_105880811_8	1	-
CCR5s11	HeFSpCas9	chr3	46399418	46399420	chr3_46399420_2	CCR5-HeF.sam	2142	3	46399420	CGGAATCTTCTTCATCATCCTCCTGACAATCGATAGATACCTGGCTATTG	1	1	2	1.0	1	1	2	1.0	0	0	0.0	1.0	GGTATCTATCGATTGTCAGGAGG	1	23	chr3	46399413	46399436	chr3_46399420_2	1	-
CCR5s11	HeFSpCas9	chr3	46414735	46414787	chr3_46414758_3703	CCR5-HeF.sam	2149	3	46414758	CTGGAATCTTCTTCATCATCCTCCTGACAATCGATAGGTACCTGGCTGTC	2574	1129	3703	1704.71287905	8279	3206	11485	5151.93885833	26	2	7.21110255093	12.704226719608315	GGTACCTATCGATTGTCAGGAGG	0	23	chr3	46414752	46414775	chr3_46414758_3703	1	-
CCR5s11	B-HeFSpCas9	chr3	46414743	46414788	chr3_46414758_2369	CCR5-B-HeF.sam	2540	3	46414758	CTGGAATCTTCTTCATCATCCTCCTGACAATCGATAGGTACCTGGCTGTC	1660	709	2369	1084.86865564	6671	2897	9568	4396.1218136	9	0	0.0	10.74020673992482	GGTACCTATCGATTGTCAGGAGG	0	23	chr3	46414752	46414775	chr3_46414758_2369	1	-
VEGFA site 2	WT SpCas9	chr1	875327	875369	chr1_875337_416	VEGFAsite2-WT_SpCas9.sam	3		875337	TCGGCCCTGACCCTGTCCACCCCACCTCAGGACGTTCTCCAGGGGTCCCT	158	258	416	201.900965822	639	1062	1701	823.782738348	218	165	189.657586192	10.551722275306844	GACCCTGTCCACCCCACCTCAGG	3	23	chr1	875320	875343	chr1_875337_416	1	+
VEGFA site 2	WT SpCas9	chr1	9884882	9884890	chr1_9884890_7	VEGFAsite2-WT_SpCas9.sam	31		9884890	CGTCCAGCGGCCCCCTCCTCCTCGCCTCTGGACCCCTGGCACCCCCCCGC	1	6	7	2.44948974278	11	6	17	8.12403840464	6	1	2.44948974278	4.0	GGCCCCCTCCTCCTCGCCTCTGG	3	23	chr1	9884873	9884896	chr1_9884890_7	1	+
VEGFA site 2	WT SpCas9	chr1	10926214	10926224	chr1_10926223_105	VEGFAsite2-WT_SpCas9.sam	36		10926223	AGGGGAGAGGACAGGAGAGGCGGAGGCGGGGTGGGGGGCTCGGGCTGGGC	2	103	105	14.3527000944	3	374	377	33.4962684489	96	6	24.0	4.4969125210773475	CGAGCCCCCCACCCCGCCTCCGC	6	23	chr1	10926217	10926240	chr1_10926223_105	1	-
VEGFA site 2	WT SpCas9	chr1	11714545	11714546	chr1_11714545_17	VEGFAsite2-WT_SpCas9.sam	38		11714545	CCCGACCCGACCCGCCCCGCCCCGCCTCTGGCCCCGCGCCCGGCCGCCCC	10	7	17	8.36660026534	48	7	55	18.3303027798	7	8	7.48331477355	0.5	GACCCGCCCCGCCCCGCCTCTGG	3	23	chr1	11714528	11714551	chr1_11714545_17	1	+
VEGFA site 2	WT SpCas9	chr1	23762251	23762266	chr1_23762251_69	VEGFAsite2-WT_SpCas9.sam	64		23762251	GTGAGATCTGAGCAGATGTCAGAGGTGGGGTGGAGGGGAGTAACAGCTGG	63	6	69	19.4422220952	200	38	238	87.1779788708	15	49	27.1108834235	5.022173057773122	ACTCCCCTCCACCCCACCTCTGA	5	23	chr1	23762244	23762267	chr1_23762251_69	1	-
VEGFA site 2	WT SpCas9	chr1	27022827	27022831	chr1_27022831_12	VEGFAsite2-WT_SpCas9.sam	79		27022831	CCGGGGGACTGGGCCCCGGGGCGGGGTGGGAGGGGGGGAGAAGACGAAGA	12	0	12	0.0	43	0	43	0.0	11	1	3.31662479036	1.699673171197595	CCCCCCTCCCACCCCGCCCCGGG	5	23	chr1	27022820	27022843	chr1_27022831_12	1	-
VEGFA site 2	WT SpCas9	chr1	29586105	29586106	chr1_29586105_8	VEGFAsite2-WT_SpCas9.sam	86		29586105	GCGGGAGCGGTGATCTTGGCTGGGGGCGGGGTGGGAGGGGGTTGGTGGCT	1	7	8	2.64575131106	1	44	45	6.63324958071	7	1	2.64575131106	0.5	ACCCCCTCCCACCCCGCCCCCAG	6	23	chr1	29586099	29586122	chr1_29586105_8	1	-
VEGFA site 2	WT SpCas9	chr1	51442181	51442220	chr1_51442192_495	VEGFAsite2-WT_SpCas9.sam	131		51442192	GGACCTATTTTTCAGCGACCTGAGGTGGGGAGGGAGGGGTCTGAACTTAT	215	280	495	245.356882928	862	1440	2302	1114.12746129	233	229	230.991341829	9.769794720918595	GACCCCTCCCTCCCCACCTCAGG	4	23	chr1	51442185	51442208	chr1_51442192_495	1	-
VEGFA site 2	WT SpCas9	chr1	52217920	52217921	chr1_52217921_50	VEGFAsite2-WT_SpCas9.sam	133		52217921	CAAGCTTCCCCCCTCCACCCCCGCCCCCGGCTTTAGGGATTTTTACTTGC	49	1	50	7.0	162	9	171	38.1837661841	47	0	0.0	0.5	TCCCCCCTCCACCCCCGCCCCCG	6	23	chr1	52217902	52217925	chr1_52217921_50	1	+
VEGFA site 2	WT SpCas9	chr1	89357638	89357639	chr1_89357638_11	VEGFAsite2-WT_SpCas9.sam	207		89357638	CCCCGCCCCCAGCCCCCCACCCCGCGTCAGGCACTCCCATTTGAGCCAGT	11	0	11	0.0	80	0	80	0.0	4	7	5.29150262213	0.5	CCAGCCCCCCACCCCGCGTCAGG	6	23	chr1	89357621	89357644	chr1_89357638_11	1	+
VEGFA site 2	WT SpCas9	chr1	151031872	151031896	chr1_151031885_589	VEGFAsite2-WT_SpCas9.sam	285		151031885	GACACCCGCCTCCCCCACACCCCGCATCCGGTGTGTCTCCGCCTGGCCCG	369	220	589	284.921041694	1531	708	2239	1041.12823418	374	188	265.164100134	5.573259772323188	CCTCCCCCACACCCCGCATCCGG	6	23	chr1	151031868	151031891	chr1_151031885_589	1	+
VEGFA site 2	WT SpCas9	chr1	154552656	154552656	chr1_154552656_4	VEGFAsite2-WT_SpCas9.sam	292		154552656	GGAGGTGAGGACCACTCTCCTGAGGCGGGGATGGCGGGGGTTTCCTCTCA	1	3	4	1.73205080757	1	9	10	3.0	1	3	1.73205080757	0.0	ACCCCCGCCATCCCCGCCTCAGG	6	23	chr1	154552649	154552672	chr1_154552656_4	1	-
VEGFA site 2	WT SpCas9	chr1	178738726	178738729	chr1_178738727_59	VEGFAsite2-WT_SpCas9.sam	325		178738727	CAAATTTCTGGATTTATGCCTGAGGTGGAGTGGAGAGGGCCCTGCTGCAC	44	15	59	25.6904651573	174	56	230	98.711701434	47	9	20.5669638012	1.118033988749895	GGCCCTCTCCACTCCACCTCAGG	4	23	chr1	178738720	178738743	chr1_178738727_59	1	-
VEGFA site 2	WT SpCas9	chr1	213188872	213188873	chr1_213188873_2	VEGFAsite2-WT_SpCas9.sam	381		213188873	CACCCCTAGCCCGCCCCGCCCCGCCCCGGGTTAGTCCCGGACGCCCGCCC	1	1	2	1.0	1	1	2	1.0	1	0	0.0	0.5	AGCCCGCCCCGCCCCGCCCCGGG	6	23	chr1	213188855	213188878	chr1_213188873_2	1	+
VEGFA site 2	WT SpCas9	chr1	237195676	237195683	chr1_237195680_279	VEGFAsite2-WT_SpCas9.sam	447		237195680	GTGCCCCCTGCGTCTCCTCCCTGAGATGGGGTGGGTGGGGTTAGGGATAA	40	239	279	97.7752524926	105	934	1039	313.161300291	119	150	133.603892159	2.3804761428476167	AACCCCACCCACCCCATCTCAGG	5	23	chr1	237195674	237195697	chr1_237195680_279	1	-
VEGFA site 2	WT SpCas9	chr10	840565	840566	chr10_840566_4	VEGFAsite2-WT_SpCas9.sam	473		840566	TACAACCCCCTCCTCCCCACCCCACCTCTGGGCTGAGCAGGGAGCTCAGA	1	3	4	1.73205080757	2	3	5	2.44948974278	0	4	0.0	0.5	AACCCCCTCCTCCCCACCCCACC	6	23	chr10	840544	840567	chr10_840566_4	1	+
VEGFA site 2	WT SpCas9	chr10	34920941	34920941	chr10_34920941_6	VEGFAsite2-WT_SpCas9.sam	525		34920941	TATTAGCCTGAGGCCAGGCAGAGTGGCTCACGCCTGTAATCCCAGCACTT	5	1	6	2.2360679775	11	1	12	3.31662479036	0	6	0.0	0.0	GAGCCACTCTGCCTGGCCTCAGG	6	23	chr10	34920922	34920945	chr10_34920941_6	1	-
VEGFA site 2	WT SpCas9	chr10	72538199	72538229	chr10_72538216_325	VEGFAsite2-WT_SpCas9.sam	566		72538216	TGTATGAATCAGTCCCCCCACCCCACCTCTGGTAGGCTGAACTGACTCGG	236	89	325	144.927568116	849	270	1119	478.779698818	145	159	151.838730237	8.366600265340756	CAGTCCCCCCACCCCACCTCTGG	6	23	chr10	72538200	72538223	chr10_72538216_325	1	+
VEGFA site 2	WT SpCas9	chr10	102821517	102821518	chr10_102821517_39	VEGFAsite2-WT_SpCas9.sam	614		102821517	CCAAACTCCTACCCCCACTCCCCGCCTCCGGTCCTCACCCCCTTCCTCTC	10	29	39	17.0293863659	29	114	143	57.4978260459	9	27	15.5884572681	0.5	CTACCCCCACTCCCCGCCTCCGG	6	23	chr10	102821500	102821523	chr10_102821517_39	1	+
VEGFA site 2	WT SpCas9	chr10	116294245	116294275	chr10_116294256_407	VEGFAsite2-WT_SpCas9.sam	645		116294256	CCCTGGGCACTCATGATCCCTGAGGCGGGGTGGGGGTGGGGGGTTCCTGG	166	241	407	200.014999438	756	1035	1791	884.567691022	283	92	161.356747612	8.616547914285842	CCCCACCCCCACCCCGCCTCAGG	4	23	chr10	116294249	116294272	chr10_116294256_407	1	-
VEGFA site 2	WT SpCas9	chr10	135149942	135149961	chr10_135149948_156	VEGFAsite2-WT_SpCas9.sam	684		135149948	CTTCTGTCGCCCTCCCCACCCCGCCTCCGGCGGACAGAGCTGGGCGGGAG	122	34	156	64.4049687524	234	193	427	212.513528981	107	38	63.7651942677	6.036348233824818	CGCCCTCCCCACCCCGCCTCCGG	4	23	chr10	135149930	135149953	chr10_135149948_156	1	+
VEGFA site 2	WT SpCas9	chr11	374659	374667	chr11_374666_64	VEGFAsite2-WT_SpCas9.sam	688		374666	GTGGGGTTGGAAATCTTAACCTGAGGCGGGGCGGGGGGGCCTCAGGGAGG	3	61	64	13.5277492585	22	159	181	59.1438923305	46	17	27.9642629082	2.9860788111948193	AGGCCCCCCCGCCCCGCCTCAGG	5	23	chr11	374660	374683	chr11_374666_64	1	-
VEGFA site 2	WT SpCas9	chr11	2416580	2416580	chr11_2416580_2	VEGFAsite2-WT_SpCas9.sam	694		2416580	CTGGGAAAAGTGCGTCCGCCTGGGGCGGGGCGGGGTGGGGGCAAGGAGGG	1	1	2	1.0	1	7	8	2.64575131106	0	2	0.0	0.0	CCCCCACCCCGCCCCGCCCCAGG	6	23	chr11	2416573	2416596	chr11_2416580_2	1	-
VEGFA site 2	WT SpCas9	chr11	2686240	2686261	chr11_2686248_369	VEGFAsite2-WT_SpCas9.sam	696		2686248	TCTTTCCGGGGCCTGTTAGCCAGAGGTGGGGTGGGGGGTGAGCAGGCCTG	118	251	369	172.098808828	471	1169	1640	742.023584531	226	119	163.993902326	5.787918451395113	CTCACCCCCCACCCCACCTCTGG	5	23	chr11	2686242	2686265	chr11_2686248_369	1	-
VEGFA site 2	WT SpCas9	chr11	7099178	7099188	chr11_7099178_32	VEGFAsite2-WT_SpCas9.sam	701		7099178	AATGGTAGTTGCCAGGGTCTGGAGGTGGGGTGGGGGGGACCCTGGGGTTG	25	7	32	13.2287565553	114	14	128	39.9499687109	0	31	0.0	3.897114317029974	GGTCCCCCCCACCCCACCTCCAG	6	23	chr11	7099171	7099194	chr11_7099178_32	1	-
VEGFA site 2	WT SpCas9	chr11	12308921	12308947	chr11_12308934_270	VEGFAsite2-WT_SpCas9.sam	708		12308934	ATCTTCCCATCCCCCTCCACCCCACCCCTGGCTCAGGAATTATGGAGCCT	131	139	270	134.940727729	547	639	1186	591.213159529	115	132	123.20714265	6.3795160358816405	ATCCCCCTCCACCCCACCCCTGG	4	23	chr11	12308917	12308940	chr11_12308934_270	1	+
VEGFA site 2	WT SpCas9	chr11	13948350	13948385	chr11_13948370_572	VEGFAsite2-WT_SpCas9.sam	713		13948370	TTAAAAAGTACCCCCCCCACCCCGCCACAGGCACACCTCATAGGATAGCT	468	104	572	220.61731573	2320	614	2934	1193.51581473	259	273	265.907878785	9.561529140580644	TACCCCCCCCACCCCGCCACAGG	3	23	chr11	13948353	13948376	chr11_13948370_572	1	+
VEGFA site 2	WT SpCas9	chr11	17662655	17662656	chr11_17662656_5	VEGFAsite2-WT_SpCas9.sam	723		17662656	TGAGGCGGTAGGGTGCAGCCCAGGGCGGGGTGGGTGGGGTTGGGAGGGCT	0	5	5	0.0	0	18	18	0.0	1	4	2.0	0.5	AACCCCACCCACCCCGCCCTGGG	5	23	chr11	17662649	17662672	chr11_17662656_5	1	-
VEGFA site 2	WT SpCas9	chr11	19798661	19798664	chr11_19798661_8	VEGFAsite2-WT_SpCas9.sam	726		19798661	CGACCCCCCCCCCCACCCCGCCCTCGGCCGCCGCGGCCCCAGCGGCCTCC	8	0	8	0.0	48	0	48	0.0	5	3	3.87298334621	1.5	CCCCCCCCCCACCCCGCCCTCGG	5	23	chr11	19798640	19798663	chr11_19798661_8	1	+
VEGFA site 2	WT SpCas9	chr11	31817463	31817513	chr11_31817483_982	VEGFAsite2-WT_SpCas9.sam	734		31817483	CCTATCCTCAAAACTTGGCCAGAGGCGGGGTGGAGGGGCCCCTAGGAGCG	435	547	982	487.796063945	2379	1863	4242	2105.24986641	478	444	460.686444341	11.664921774276928	GGGCCCCTCCACCCCGCCTCTGG	3	23	chr11	31817476	31817499	chr11_31817483_982	1	-
VEGFA site 2	WT SpCas9	chr11	32094699	32094699	chr11_32094699_9	VEGFAsite2-WT_SpCas9.sam	737		32094699	AACATCGCACCCCCCCCAACCCCGCCTCGGCTCCACCCCCACCTCATCCT	1	8	9	2.82842712475	3	39	42	10.8166538264	8	1	2.82842712475	0.0	ACCCCCCCCAACCCCGCCTCGGC	5	23	chr11	32094682	32094705	chr11_32094699_9	1	+
VEGFA site 2	WT SpCas9	chr11	32184481	32184485	chr11_32184485_7	VEGFAsite2-WT_SpCas9.sam	738		32184485	GCCAGGGGTAGGAGGAGACCTGGGGCGGGGTGCGGGGGGTGGTTGGGGAG	1	6	7	2.44948974278	2	7	9	3.74165738677	2	4	2.82842712475	1.699673171197595	CACCCCCCGCACCCCGCCCCAGG	4	23	chr11	32184478	32184501	chr11_32184485_7	1	-
VEGFA site 2	WT SpCas9	chr11	46141854	46141856	chr11_46141856_19	VEGFAsite2-WT_SpCas9.sam	757		46141856	CTTCCCCCCGACAGCATCCCGGGGTGGGGTGGGGGGGATGGAGGAGCCCC	2	17	19	5.83095189485	13	97	110	35.5105618091	4	12	6.92820323028	0.816496580927726	CATCCCCCCCACCCCACCCCGGG	5	23	chr11	46141848	46141871	chr11_46141856_19	1	-
VEGFA site 2	WT SpCas9	chr11	61196899	61196900	chr11_61196900_15	VEGFAsite2-WT_SpCas9.sam	775		61196900	CTCGGCCCCACCCGCTCCGCCCCGCCCCCGGCCTCGCGCCGCCCACCGCT	0	15	15	0.0	0	104	104	0.0	2	9	4.24264068712	0.5	CACCCGCTCCGCCCCGCCCCCGG	4	23	chr11	61196883	61196906	chr11_61196900_15	1	+
VEGFA site 2	WT SpCas9	chr11	61321429	61321445	chr11_61321439_46	VEGFAsite2-WT_SpCas9.sam	776		61321439	TCCCTGGCTTCTGGAACCCCTGAGGCGGAGGGGAGGGGGTGGCAGGGCTT	20	26	46	22.803508502	61	80	141	69.8569967863	38	5	13.7840487521	5.550275268448904	CACCCCCTCCCCTCCGCCTCAGG	3	23	chr11	61321432	61321455	chr11_61321439_46	1	-
VEGFA site 2	WT SpCas9	chr11	63391082	63391103	chr11_63391090_388	VEGFAsite2-WT_SpCas9.sam	783		63391090	GTTTGTTTTTTGTTTTTTCCAGAGACGGGGTGGAAGGTGTCTCCATATGT	285	103	388	171.333009079	1279	422	1701	734.668632786	167	194	179.994444359	5.717298313014636	GACACCTTCCACCCCGTCTCTGG	3	23	chr11	63391083	63391106	chr11_63391090_388	1	-
VEGFA site 2	WT SpCas9	chr11	64012943	64012951	chr11_64012943_13	VEGFAsite2-WT_SpCas9.sam	787		64012943	CCGTGCCAAGGCAAACTGCCCAAAGCGGGGTGGGGGGGGGAGCTTCCTGT	4	9	13	6.0	25	27	52	25.9807621135	4	9	6.0	4.0	TCCCCCCCCCACCCCGCTTTGGG	5	23	chr11	64012936	64012959	chr11_64012943_13	1	-
VEGFA site 2	WT SpCas9	chr11	65479766	65479769	chr11_65479769_75	VEGFAsite2-WT_SpCas9.sam	793		65479769	GAGGTGGTGAGTCCGGTGCCCGGGGCGGGGCGGAGGGAGCCAGGGGAGGT	49	26	75	35.6931365951	213	158	371	183.45026574	43	26	33.4365069946	1.5	GGCTCCCTCCGCCCCGCCCCGGG	4	23	chr11	65479762	65479785	chr11_65479769_75	1	-
VEGFA site 2	WT SpCas9	chr11	71948785	71948820	chr11_71948804_838	VEGFAsite2-WT_SpCas9.sam	818		71948804	GCCCCTCAGCTTCCCTCCACCCCGCATCCGGGAGAGCATCCAGGAAGACC	388	450	838	417.851648316	1502	2315	3817	1864.70641121	498	309	392.277962674	8.82196064485538	GCTTCCCTCCACCCCGCATCCGG	5	23	chr11	71948787	71948810	chr11_71948804_838	1	+
VEGFA site 2	WT SpCas9	chr11	73458480	73458502	chr11_73458489_263	VEGFAsite2-WT_SpCas9.sam	824		73458489	TGACCTTGTGATCGGAACCCCCCCCCGCCCCGCCCCCGGCCTCCCAAGTG	100	163	263	127.671453348	769	165	934	356.209208191	70	176	110.995495404	7.395360574352773	ACCCCCCCCCGCCCCGCCCCCGG	5	23	chr11	73458480	73458503	chr11_73458489_263	1	+
VEGFA site 2	WT SpCas9	chr11	76495784	76495796	chr11_76495790_83	VEGFAsite2-WT_SpCas9.sam	829		76495790	GCAGTGCCTGGGGCTGACCGGAGGTGGGGGGGGGGGGGTGCTCAGAGCTG	34	49	83	40.8166632639	34	209	243	84.2970936628	32	48	39.1918358845	3.6141013260645765	CACCCCCCCCCCCCCACCTCCGG	4	23	chr11	76495782	76495805	chr11_76495790_83	1	-
VEGFA site 2	WT SpCas9	chr11	83433599	83433607	chr11_83433600_187	VEGFAsite2-WT_SpCas9.sam	837		83433600	AAGTTTACCTCCTCACCTCCAGAGGCGGGGTGGGGAGTGACTCCAGGCTG	83	104	187	92.9085571947	394	476	870	433.063505736	106	67	84.2733647127	2.6874192494328497	GTCACTCCCCACCCCGCCTCTGG	4	23	chr11	83433593	83433616	chr11_83433600_187	1	-
VEGFA site 2	WT SpCas9	chr11	133777457	133777458	chr11_133777457_94	VEGFAsite2-WT_SpCas9.sam	899		133777457	GGGGCAGATCTCCCCTCCACCCCGCCCTCGGGGCCTTCTGCCCTGCCCTT	57	37	94	45.9238500128	218	260	478	238.075618239	60	25	38.7298334621	0.5	TCTCCCCTCCACCCCGCCCTCGG	5	23	chr11	133777440	133777463	chr11_133777457_94	1	+
VEGFA site 2	WT SpCas9	chr12	3200976	3200977	chr12_3200977_9	VEGFAsite2-WT_SpCas9.sam	909		3200977	CATTCTGCACCTCCACAACTCCGCCTCTGGCCTGGCCTCTTCAACTGTGC	5	4	9	4.472135955	15	22	37	18.1659021246	9	0	0.0	0.5	CACCTCCACAACTCCGCCTCTGG	5	23	chr12	3200959	3200982	chr12_3200977_9	1	+
VEGFA site 2	WT SpCas9	chr12	26025085	26025100	chr12_26025095_331	VEGFAsite2-WT_SpCas9.sam	956		26025095	AAAGTAGATTAATGATTGCCTGAGGTGGGGTGGGGGGAATGTTGAGGGGA	171	160	331	165.408585025	832	648	1480	734.258809957	208	94	139.828466344	4.561797891182818	CATTCCCCCCACCCCACCTCAGG	6	23	chr12	26025088	26025111	chr12_26025095_331	1	-
VEGFA site 2	WT SpCas9	chr12	76477817	76477817	chr12_76477817_3	VEGFAsite2-WT_SpCas9.sam	1019		76477817	GCAGCCTCCCCCGCCCCCTCCCCGCCTCGGGGACTCGTCCCTCCACAGCC	2	1	3	1.41421356237	22	1	23	4.69041575982	0	2	0.0	0.0	CCCCGCCCCCTCCCCGCCTCGGG	5	23	chr12	76477800	76477823	chr12_76477817_3	1	+
VEGFA site 2	WT SpCas9	chr12	113827105	113827107	chr12_113827105_24	VEGFAsite2-WT_SpCas9.sam	1076		113827105	CTGCCTCAGGCCCCACCCCACCCCACCCCAGGCCTGCCCCTCACCTCAGG	24	0	24	0.0	122	0	122	0.0	8	13	10.1980390272	1.0	GCCCCACCCCACCCCACCCCAGG	5	23	chr12	113827089	113827112	chr12_113827105_24	1	+
VEGFA site 2	WT SpCas9	chr12	123893671	123893672	chr12_123893671_20	VEGFAsite2-WT_SpCas9.sam	1092		123893671	CGTCTTTGATTCCCCCCCAACCCCACCTCGGGCCTCACGACGGTGCTACC	14	6	20	9.16515138991	75	16	91	34.6410161514	0	19	0.0	0.5	TTCCCCCCCAACCCCACCTCGGG	5	23	chr12	123893655	123893678	chr12_123893671_20	1	+
VEGFA site 2	WT SpCas9	chr12	132529361	132529370	chr12_132529366_92	VEGFAsite2-WT_SpCas9.sam	1111		132529366	CAGCTCTGGACCCCACCCACCCCGCCGCAGGACGACAGCGACATCTACCT	60	32	92	43.8178046004	357	179	536	252.790427034	20	68	36.8781778292	2.9257477676655586	GACCCCACCCACCCCGCCGCAGG	3	23	chr12	132529349	132529372	chr12_132529366_92	1	+
VEGFA site 2	WT SpCas9	chr12	133287138	133287148	chr12_133287148_74	VEGFAsite2-WT_SpCas9.sam	1113		133287148	CCGCGTCTCCGCCCCTGCACCCAGCCTCCGGCCTCGGCAGGCGCTTCCGG	0	74	74	0.0	0	334	334	0.0	1	69	8.30662386292	3.1490739379485304	CCGCCCCTGCACCCAGCCTCCGG	5	23	chr12	133287131	133287154	chr12_133287148_74	1	+
VEGFA site 2	WT SpCas9	chr13	26626232	26626252	chr13_26626241_87	VEGFAsite2-WT_SpCas9.sam	1123		26626241	CTGCGCGGCTCCCCCCCACCCCCGACCTCAGGGACGCCCGCGGGCGCCGG	66	21	87	37.229020938	338	78	416	162.369947958	42	40	40.9878030638	6.148622248565573	TCCCCCCCACCCCCGACCTCAGG	7	23	chr13	26626225	26626248	chr13_26626241_87	1	+
VEGFA site 2	WT SpCas9	chr13	100546977	100547011	chr13_100546989_670	VEGFAsite2-WT_SpCas9.sam	1240		100546989	TATTCCCCTAATACCTTGCCTGAGGCGGGGGGGGGGGGGGGTGCCCAATA	52	618	670	179.265166722	66	3317	3383	467.891012951	291	344	316.392161723	8.914433690800648	CCCCCCCCCCCCCCCGCCTCAGG	4	23	chr13	100546982	100547005	chr13_100546989_670	1	-
VEGFA site 2	WT SpCas9	chr13	107367833	107367839	chr13_107367838_18	VEGFAsite2-WT_SpCas9.sam	1246		107367838	CTTCCCATTCTCCCCTGTACCCCGCCTCTGGCCACCACTAATCTACTTTC	5	13	18	8.0622577483	13	64	77	28.8444102037	14	4	7.48331477355	2.6246692913372702	TCTCCCCTGTACCCCGCCTCTGG	5	23	chr13	107367821	107367844	chr13_107367838_18	1	+
VEGFA site 2	WT SpCas9	chr14	69138287	69138290	chr14_69138289_30	VEGFAsite2-WT_SpCas9.sam	1336		69138289	TCTGCTCTCTCCCCCAACACCCCGCCTCCGACAACCTCTGGGGAGCATGG	5	25	30	11.1803398875	16	173	189	52.6117857519	26	3	8.83176086633	1.247219128924647	CTCCCCCAACACCCCGCCTCCGA	5	23	chr14	69138272	69138295	chr14_69138289_30	1	+
VEGFA site 2	WT SpCas9	chr14	75098722	75098723	chr14_75098723_9	VEGFAsite2-WT_SpCas9.sam	1354		75098723	TATGGACCCTCACCCCCACCCCACCTCTGGTACAGAAAATTCCTACCAGA	8	1	9	2.82842712475	49	2	51	9.89949493661	8	1	2.82842712475	0.5	CCTCACCCCCACCCCACCTCTGG	6	23	chr14	75098705	75098728	chr14_75098723_9	1	+
VEGFA site 2	WT SpCas9	chr14	90403299	90403330	chr14_90403321_156	VEGFAsite2-WT_SpCas9.sam	1377		90403321	TTACCTGTGTCCCCTCCCACCCCGCCTCCAGAGGAAGAATATGTTCAGAA	68	88	156	77.3563184233	274	472	746	359.622023797	75	71	72.9725975966	8.51958527942137	GTCCCCTCCCACCCCGCCTCCAG	4	23	chr14	90403304	90403327	chr14_90403321_156	1	+
VEGFA site 2	WT SpCas9	chr14	96384319	96384320	chr14_96384320_3	VEGFAsite2-WT_SpCas9.sam	1387		96384320	TCCCCACTTCCCCCTCCACCCAGCCCCTGGCAGGAAGAAATGAGTAAATG	2	1	3	1.41421356237	34	13	47	21.0237960416	2	1	1.41421356237	0.5	TTCCCCCTCCACCCAGCCCCTGG	4	23	chr14	96384302	96384325	chr14_96384320_3	1	+
VEGFA site 2	WT SpCas9	chr14	104601191	104601209	chr14_104601209_77	VEGFAsite2-WT_SpCas9.sam	1403		104601209	TGAAGGGAGCCCCCCCCTCCCCGCCCCAGGCTCAGGGTCTTGGATGAGAC	64	13	77	28.8444102037	148	85	233	112.160599142	49	23	33.5708206632	7.615773105863909	AGCCCCCCCCTCCCCGCCCCAGG	5	23	chr14	104601191	104601214	chr14_104601209_77	1	+
VEGFA site 2	WT SpCas9	chr15	33286095	33286123	chr15_33286107_694	VEGFAsite2-WT_SpCas9.sam	1425		33286107	TGTCCTCTGCAACAGCAGCCGGGGGCGGGGTGGGGGGGGTCTTTTGGAAA	250	444	694	333.166624979	752	2328	3080	1323.12357699	302	321	311.355102736	8.439638617855625	GACCCCCCCCACCCCGCCCCCGG	2	23	chr15	33286100	33286123	chr15_33286107_694	1	-
VEGFA site 2	WT SpCas9	chr15	74983133	74983141	chr15_74983134_52	VEGFAsite2-WT_SpCas9.sam	1488		74983134	AGACTGTTTCCACCCCCACCCCGCCTCAGAAAAAGAAATCCAGCACAATC	52	0	52	0.0	497	0	497	0.0	39	5	13.9642400438	3.559026084010437	TTCCACCCCCACCCCGCCTCAGA	5	23	chr15	74983116	74983139	chr15_74983134_52	1	+
VEGFA site 2	WT SpCas9	chr15	78857720	78857725	chr15_78857725_48	VEGFAsite2-WT_SpCas9.sam	1498		78857725	GGAGCAGACAGGGTTGGACCAGAGGCGGGGCGGGGTGGGGAAAGGGTTGG	17	31	48	22.9564805665	25	87	112	46.6368952654	10	37	19.2353840617	2.160246899469287	TCCCCACCCCGCCCCGCCTCTGG	5	23	chr15	78857718	78857741	chr15_78857725_48	1	-
VEGFA site 2	WT SpCas9	chr15	85828619	85828624	chr15_85828623_14	VEGFAsite2-WT_SpCas9.sam	1517		85828623	TGGTGCGTCTTTCCCTCCACCCAGCCTCTGGTTTCTAAGGCCCTCTCTAT	5	9	14	6.7082039325	10	9	19	9.48683298051	5	8	6.32455532034	2.160246899469287	CTTTCCCTCCACCCAGCCTCTGG	5	23	chr15	85828606	85828629	chr15_85828623_14	1	+
VEGFA site 2	WT SpCas9	chr15	99676438	99676439	chr15_99676439_2	VEGFAsite2-WT_SpCas9.sam	1554		99676439	TCCTAAATTCATTGCTTCCTGGGGTGGGGTGGGGTGGGGGCGCTAAATTT	1	1	2	1.0	3	2	5	2.44948974278	0	2	0.0	0.5	CCCCCACCCCACCCCACCCCAGG	6	23	chr15	99676431	99676454	chr15_99676439_2	1	-
VEGFA site 2	WT SpCas9	chr16	944965	944965	chr16_944965_17	VEGFAsite2-WT_SpCas9.sam	1565		944965	CTGTCCTGGGCAGGGAGCCCCGGGGCGGGGTGGGGATGGCCACGAGGGAG	9	8	17	8.48528137424	43	36	79	39.3446311458	9	7	7.93725393319	0.0	GGCCATCCCCACCCCGCCCCGGG	5	23	chr16	944958	944981	chr16_944965_17	1	-
VEGFA site 2	WT SpCas9	chr16	5540585	5540585	chr16_5540585_39	VEGFAsite2-WT_SpCas9.sam	1576		5540585	CGCCCTCCATGGTGCTGGCCGAGGGCGGGGTGAGGGGGTGATGAGTGTGG	38	1	39	6.16441400297	231	1	232	15.1986841536	35	1	5.9160797831	0.0	CACCCCCTCACCCCGCCCTCGGC	6	23	chr16	5540577	5540600	chr16_5540585_39	1	-
VEGFA site 2	WT SpCas9	chr16	23517011	23517016	chr16_23517016_17	VEGFAsite2-WT_SpCas9.sam	1595		23517016	GTACTGTCCCCCACCCCACCCCACCCCAGGTCTGGCCATCTTCATATTTC	14	3	17	6.48074069841	61	3	64	13.5277492585	16	0	0.0	2.160246899469287	CCCCCACCCCACCCCACCCCAGG	6	23	chr16	23516998	23517021	chr16_23517016_17	1	+
VEGFA site 2	WT SpCas9	chr16	56963410	56963443	chr16_56963429_575	VEGFAsite2-WT_SpCas9.sam	1622		56963429	AGACAGTTTTTCCACAGGCCAGAGGTGGGGTGGGGGGGGCATTGTTTCAG	225	350	575	280.624304008	1027	1480	2507	1232.86657834	291	241	264.822582119	9.209577977877828	TGCCCCCCCCACCCCACCTCTGG	4	23	chr16	56963422	56963445	chr16_56963429_575	1	-
VEGFA site 2	WT SpCas9	chr16	57974237	57974238	chr16_57974237_36	VEGFAsite2-WT_SpCas9.sam	1630		57974237	ATCCAGCAGCACCCTGTGACCCGGGGCGGGGTGGGGAGGATAAAAGGACT	0	36	36	0.0	0	252	252	0.0	18	15	16.4316767252	0.5	TATCCTCCCCACCCCGCCCCGGG	5	23	chr16	57974231	57974254	chr16_57974237_36	1	-
VEGFA site 2	WT SpCas9	chr16	67289447	67289457	chr16_67289448_53	VEGFAsite2-WT_SpCas9.sam	1645		67289448	GTTGCTGAGGCCCTCCCACCCCGCATCAGGACAGAAGAGGCTATTCGGGT	51	2	53	10.0995049384	235	2	237	21.6794833887	44	5	14.8323969742	3.960744879438715	AGGCCCTCCCACCCCGCATCAGG	6	23	chr16	67289430	67289453	chr16_67289448_53	1	+
VEGFA site 2	WT SpCas9	chr16	82734570	82734596	chr16_82734581_165	VEGFAsite2-WT_SpCas9.sam	1679		82734581	CCCGCCCCCCCCCCCCCCCCCCCGCCCCGGGCATCTCCAAACTGCTGTCC	159	6	165	30.886890423	884	6	890	72.8285658241	9	139	35.3694783677	8.653093843120576	CCCCCCCCCCCCCCCGCCCCGGG	5	23	chr16	82734564	82734587	chr16_82734581_165	1	+
VEGFA site 2	WT SpCas9	chr17	4358740	4358769	chr17_4358752_969	VEGFAsite2-WT_SpCas9.sam	1705		4358752	CCCACATGTGGCAGATGCCCAGAGGCGGGGTGTGGGGGGTACTTTGTGGG	605	364	969	469.276038169	2863	1488	4351	2064.01162787	490	406	446.026905018	7.902373061302536	TACCCCCCACACCCCGCCTCTGG	3	23	chr17	4358745	4358768	chr17_4358752_969	1	-
VEGFA site 2	WT SpCas9	chr17	7147480	7147481	chr17_7147480_28	VEGFAsite2-WT_SpCas9.sam	1716		7147480	GCCCTCCCTTTCCCCCCCACCCCAACTCAGGTGGAGGGGGAGCAGCTGTC	5	23	28	10.7238052948	15	23	38	18.574175621	1	27	5.19615242271	0.5	TTTCCCCCCCACCCCAACTCAGG	6	23	chr17	7147463	7147486	chr17_7147480_28	1	+
VEGFA site 2	WT SpCas9	chr17	16954836	16954876	chr17_16954852_396	VEGFAsite2-WT_SpCas9.sam	1740		16954852	TGGAGCTTGGCCTCCCATCCTGGGGCGGGGTGGCGGGGGAGGGCCTTGGG	172	224	396	196.285506342	831	804	1635	817.38852451	255	119	174.198163021	10.158124826955023	CTCCCCCGCCACCCCGCCCCAGG	4	23	chr17	16954845	16954868	chr17_16954852_396	1	-
VEGFA site 2	WT SpCas9	chr17	19241176	19241177	chr17_19241176_26	VEGFAsite2-WT_SpCas9.sam	1744		19241176	TTAGGCCCTCGGCCCCCATCCAGATGTGGGGTGGGTGGGGATGGGCAAGT	0	26	26	0.0	0	89	89	0.0	22	2	6.63324958071	0.5	ATCCCCACCCACCCCACATCTGG	6	23	chr17	19241170	19241193	chr17_19241176_26	1	-
VEGFA site 2	WT SpCas9	chr17	38297085	38297091	chr17_38297086_8	VEGFAsite2-WT_SpCas9.sam	1783		38297086	GACCGGGCGGCGAGCCGGCCGGGGGCGGGGTGTAGGTGATGCTAGGTAGT	7	1	8	2.64575131106	18	1	19	4.24264068712	1	6	2.44948974278	2.277608394786075	CATCACCTACACCCCGCCCCCGG	5	23	chr17	38297079	38297102	chr17_38297086_8	1	-
VEGFA site 2	WT SpCas9	chr17	40044729	40044795	chr17_40044757_1422	VEGFAsite2-WT_SpCas9.sam	1790		40044757	GCTGCTTCTACACTCAGCCCAGAGGCGGGGTGGGAGGGGCATGGGACAGA	607	815	1422	703.352685358	2502	3107	5609	2788.1380884	759	560	651.950918398	16.26882726211171	TGCCCCTCCCACCCCGCCTCTGG	4	23	chr17	40044750	40044773	chr17_40044757_1422	1	-
VEGFA site 2	WT SpCas9	chr17	46103832	46103862	chr17_46103846_264	VEGFAsite2-WT_SpCas9.sam	1807		46103846	TCCTTGGCAGACTGAAGAACCTGGGGTGGGGTGGGGGAGGTTGAGAGAGA	73	191	264	118.080481029	286	659	945	434.135923416	176	72	112.569978236	9.182646005064171	AACCTCCCCCACCCCACCCCAGG	5	23	chr17	46103840	46103863	chr17_46103846_264	1	-
VEGFA site 2	WT SpCas9	chr17	55740517	55740535	chr17_55740528_144	VEGFAsite2-WT_SpCas9.sam	1840		55740528	GCTGGGGCTTTGCTCTGAGCCAGTGGCGGGGTGGAGGGGCGGGGCCAAGG	43	101	144	65.9014415624	235	449	684	324.830725148	97	33	56.5773806393	5.1941882750565265	CCGCCCCTCCACCCCGCCACTGG	4	23	chr17	55740522	55740545	chr17_55740528_144	1	-
VEGFA site 2	WT SpCas9	chr17	58404861	58404870	chr17_58404869_58	VEGFAsite2-WT_SpCas9.sam	1849		58404869	CGGGGCCCGCCCACCCCACCCCACCTCAGGAGCCAGGCTGAGCCCGCCCG	37	21	58	27.8747197295	126	60	186	86.9482604771	51	3	12.3693168769	3.1622776601683795	CGCCCACCCCACCCCACCTCAGG	5	23	chr17	58404851	58404874	chr17_58404869_58	1	+
VEGFA site 2	WT SpCas9	chr17	62167045	62167068	chr17_62167053_316	VEGFAsite2-WT_SpCas9.sam	1856		62167053	AGGTGCTGCAACAGATAGACCCGAGCCGGGGTGGAGGGGAGTCAGAAACA	157	159	316	157.996835411	772	606	1378	683.982455915	142	157	149.311754393	6.508983323478824	ACTCCCCTCCACCCCGGCTCGGG	4	23	chr17	62167047	62167070	chr17_62167053_316	1	-
VEGFA site 2	WT SpCas9	chr17	65632975	65632991	chr17_65632990_77	VEGFAsite2-WT_SpCas9.sam	1866		65632990	AGATAATTAACACCCTCCACCCCACCACAGGAGTTTCCTTCTAAAATGAA	13	64	77	28.8444102037	43	273	316	108.346665846	30	41	35.0713558335	5.633327169621874	AACACCCTCCACCCCACCACAGG	4	23	chr17	65632973	65632996	chr17_65632990_77	1	+
VEGFA site 2	WT SpCas9	chr17	72656677	72656688	chr17_72656677_57	VEGFAsite2-WT_SpCas9.sam	1882		72656677	AGAGTAGAAAAGTGGTTGCCAGAGGCTGGGTGGAAGGGGAATGAGGAGTT	55	2	57	10.4880884817	187	11	198	45.3541618818	42	8	18.3303027798	4.546060565661952	TTCCCCTTCCACCCAGCCTCTGG	4	23	chr17	72656670	72656693	chr17_72656677_57	1	-
VEGFA site 2	WT SpCas9	chr17	77979703	77979704	chr17_77979703_25	VEGFAsite2-WT_SpCas9.sam	1909		77979703	ACCTGGGGGACCCTAGGCCCCCGGGGTGGGGTGGGGGAGTTGTCCCTCCT	3	22	25	8.12403840464	3	63	66	13.7477270849	21	3	7.93725393319	0.5	CAACTCCCCCACCCCACCCCGGG	6	23	chr17	77979697	77979720	chr17_77979703_25	1	-
VEGFA site 2	WT SpCas9	chr17	77997467	77997471	chr17_77997468_4	VEGFAsite2-WT_SpCas9.sam	1912		77997468	AACTGCTGCCGGGCCCCCCCCCACCGGCTCAGGGCGTGGCTGGGGTGGCC	1	3	4	1.73205080757	2	3	5	2.44948974278	3	0	0.0	1.699673171197595	GGGCCCCCCCCCACCGGCTCAGG	7	23	chr17	77997453	77997476	chr17_77997468_4	1	+
VEGFA site 2	WT SpCas9	chr17	79881146	79881154	chr17_79881154_55	VEGFAsite2-WT_SpCas9.sam	1919		79881154	CTCGCCGCACCCCCCCCCCCCCGCCCCCGGCCCAGTTCACAAGAGCCCTT	38	17	55	25.4165300543	104	17	121	42.0475920833	37	16	24.3310501212	2.6339134382131846	CACCCCCCCCCCCCCGCCCCCGG	4	23	chr17	79881136	79881159	chr17_79881154_55	1	+
VEGFA site 2	WT SpCas9	chr18	19751057	19751063	chr18_19751063_93	VEGFAsite2-WT_SpCas9.sam	1943		19751063	ACCATACCCGTCTCCCCCACCCCACCTCAGGAGCTAGACGTCAGCTTGGA	0	93	93	0.0	0	491	491	0.0	16	71	33.7045990927	2.494438257849294	CGTCTCCCCCACCCCACCTCAGG	6	23	chr18	19751046	19751069	chr18_19751063_93	1	+
VEGFA site 2	WT SpCas9	chr18	21359544	21359595	chr18_21359559_1560	VEGFAsite2-WT_SpCas9.sam	1952		21359559	GAAAGCAGAATACATGGGCCAGAGGCGGGGTGGGTGGGGGCAGTGGTGGG	450	1110	1560	706.753139363	1354	2794	4148	1945.0131105	869	606	725.681748427	12.203212691746382	GCCCCCACCCACCCCGCCTCTGG	3	23	chr18	21359552	21359575	chr18_21359559_1560	1	-
VEGFA site 2	WT SpCas9	chr18	55101360	55101369	chr18_55101361_13	VEGFAsite2-WT_SpCas9.sam	2009		55101361	TCTTCAACTACCCCTCCACCCCGACTCGGACTGCAGAAATCTCCAACTCT	9	4	13	6.0	44	23	67	31.8119474412	1	12	3.46410161514	4.0276819911981905	CTACCCCTCCACCCCGACTCGGA	5	23	chr18	55101343	55101366	chr18_55101361_13	1	+
VEGFA site 2	WT SpCas9	chr19	1028247	1028250	chr19_1028250_17	VEGFAsite2-WT_SpCas9.sam	2041		1028250	AGGAGGGTGGGGCGGCTTCCGGAGACGGGGTGGGGTGGGGTGGGGGCAGG	3	14	17	6.48074069841	5	59	64	17.1755640373	5	12	7.74596669241	1.247219128924647	ACCCCACCCCACCCCGTCTCCGG	5	23	chr19	1028243	1028266	chr19_1028250_17	1	-
VEGFA site 2	WT SpCas9	chr19	1494326	1494331	chr19_1494330_25	VEGFAsite2-WT_SpCas9.sam	2044		1494330	GGGGTAGCCCTGCCCCCCACCCCGCCCCAGGGGACACTGGGTGATGTCTG	8	17	25	11.6619037897	19	69	88	36.2077339805	4	19	8.71779788708	2.160246899469287	CCTGCCCCCCACCCCGCCCCAGG	6	23	chr19	1494313	1494336	chr19_1494330_25	1	+
VEGFA site 2	WT SpCas9	chr19	1633091	1633092	chr19_1633092_9	VEGFAsite2-WT_SpCas9.sam	2046		1633092	CGGGACGAGGACCTTGGTCCCGGGGCGGGGCGGGCGGGGCCCTTATCTCT	4	5	9	4.472135955	13	32	45	20.3960780544	3	4	3.46410161514	0.5	GGCCCCGCCCGCCCCGCCCCGGG	5	23	chr19	1633085	1633108	chr19_1633092_9	1	-
VEGFA site 2	WT SpCas9	chr19	3554979	3554986	chr19_3554985_56	VEGFAsite2-WT_SpCas9.sam	2053		3554985	TCCCAGGGCAGGTGCCCTCCCCGAGGCGGGGAAGAGGGGTGACGGTGGAC	12	44	56	22.9782505862	44	124	168	73.8647412505	54	0	0.0	3.0912061651652345	TCACCCCTCTTCCCCGCCTCGGG	5	23	chr19	3554979	3555002	chr19_3554985_56	1	-
VEGFA site 2	WT SpCas9	chr19	10163763	10163772	chr19_10163764_101	VEGFAsite2-WT_SpCas9.sam	2077		10163764	TTCATGGGACCCCCCAGCCCCCGCCTCAGGCATTAACACCCAAACTATGA	99	2	101	14.0712472795	499	2	501	31.5911379979	92	3	16.6132477258	3.6110940170535577	GACCCCCCAGCCCCCGCCTCAGG	4	23	chr19	10163746	10163769	chr19_10163764_101	1	+
VEGFA site 2	WT SpCas9	chr19	13122169	13122202	chr19_13122188_978	VEGFAsite2-WT_SpCas9.sam	2090		13122188	CATTTAATGCCCCCCACCACCCCACCTCGGGAGAAATTTCCACTTGCCCC	323	655	978	459.961954948	1186	2624	3810	1764.10430531	570	335	436.978260329	10.189213375141	GCCCCCCACCACCCCACCTCGGG	3	23	chr19	13122171	13122194	chr19_13122188_978	1	+
VEGFA site 2	WT SpCas9	chr19	14142962	14142991	chr19_14142975_257	VEGFAsite2-WT_SpCas9.sam	2093		14142975	GCGAGGTCGAACCGGAGCCCCGGGGCGGGGTGGGGGAGCTCTCTGGGTGG	136	121	257	128.280941687	444	547	991	492.816395831	119	121	119.995833261	8.708312738056762	GAGCTCCCCCACCCCGCCCCGGG	4	23	chr19	14142968	14142991	chr19_14142975_257	1	-
VEGFA site 2	WT SpCas9	chr19	18131303	18131317	chr19_18131314_29	VEGFAsite2-WT_SpCas9.sam	2105		18131314	GTCCCAAGCAAAGAGCGCCAGAGATGGGGTGGGGGTGGGGGTGGGAGGGG	2	27	29	7.34846922835	2	91	93	13.4907375632	25	2	7.07106781187	5.220153254455275	CCCCACCCCCACCCCATCTCTGG	6	23	chr19	18131306	18131329	chr19_18131314_29	1	-
VEGFA site 2	WT SpCas9	chr19	18633482	18633493	chr19_18633483_44	VEGFAsite2-WT_SpCas9.sam	2107		18633483	TTGGACACATAAGGCATCCCTTAGGCGGGGTGGATGGGACTTCCACCCAG	30	14	44	20.4939015319	144	35	179	70.9929573972	29	14	20.1494416796	4.96655480858378	AGTCCCATCCACCCCGCCTAAGG	5	23	chr19	18633476	18633499	chr19_18633483_44	1	-
VEGFA site 2	WT SpCas9	chr19	42806801	42806811	chr19_42806801_105	VEGFAsite2-WT_SpCas9.sam	2162		42806801	AGGCGAGACCATCCAGCTCCCGAGGCGGGGAGGAGGGAGAAACCACCCAC	95	10	105	30.8220700148	451	60	511	164.49924012	1	98	9.89949493661	4.109609335312651	TTCTCCCTCCTCCCCGCCTCGGG	4	23	chr19	42806794	42806817	chr19_42806801_105	1	-
VEGFA site 2	WT SpCas9	chr19	45324581	45324582	chr19_45324581_22	VEGFAsite2-WT_SpCas9.sam	2172		45324581	ACTGGATTCCCCCCCCTCACCCCGCCCCTGGTCCCACTCCTGCCCCCGCC	3	19	22	7.54983443527	5	20	25	10.0	15	5	8.66025403784	0.5	CCCCCCCCTCACCCCGCCCCTGG	5	23	chr19	45324564	45324587	chr19_45324581_22	1	+
VEGFA site 2	WT SpCas9	chr19	45952051	45952067	chr19_45952054_137	VEGFAsite2-WT_SpCas9.sam	2175		45952054	GGCCTAGAAAGACCCCCCACCCCGCCCCAGGAGAGATGTATTTTCTTTTG	58	79	137	67.6904720031	306	442	748	367.766230097	100	26	50.9901951359	6.0877930721892906	AAGACCCCCCACCCCGCCCCAGG	6	23	chr19	45952037	45952060	chr19_45952054_137	1	+
VEGFA site 2	WT SpCas9	chr19	51915518	51915529	chr19_51915519_372	VEGFAsite2-WT_SpCas9.sam	2197		51915519	CAGAAGGGGCCAGTGGTGCCCGGGGTGGGGTGGGGGGTGTTGATGCATGG	239	133	372	178.289091085	1031	620	1651	799.512351374	121	232	167.547008329	3.5744733184250004	AACACCCCCCACCCCACCCCGGG	5	23	chr19	51915512	51915535	chr19_51915519_372	1	-
VEGFA site 2	WT SpCas9	chr19	58666071	58666078	chr19_58666075_52	VEGFAsite2-WT_SpCas9.sam	2211		58666075	ACTCGCAGACCACCCCCCCCCCCGCCCCAGGCGGAGGTCGGGGGCCGTCA	42	10	52	20.4939015319	174	12	186	45.6946386352	12	37	21.0713075057	2.576819745345025	ACCACCCCCCCCCCCGCCCCAGG	6	23	chr19	58666058	58666081	chr19_58666075_52	1	+
VEGFA site 2	WT SpCas9	chr2	5874112	5874113	chr2_5874112_7	VEGFAsite2-WT_SpCas9.sam	2223		5874112	GAAACATCACACACGGGGGCCTGTTGCGGGGTGGGGGGGCTAGGGGAGGG	0	7	7	0.0	0	17	17	0.0	6	1	2.44948974278	0.5	TAGCCCCCCCACCCCGCAACAGG	5	23	chr2	5874106	5874129	chr2_5874112_7	1	-
VEGFA site 2	WT SpCas9	chr2	11699933	11699965	chr2_11699964_249	VEGFAsite2-WT_SpCas9.sam	2235		11699964	GAGTGTGTCTCCCTCCCCACCCCACCTCTGGGTAATCTCTTCACACCTTT	88	161	249	119.029408131	235	703	938	406.454179459	129	108	118.033893437	10.061960820613224	CTCCCTCCCCACCCCACCTCTGG	5	23	chr2	11699947	11699970	chr2_11699964_249	1	+
VEGFA site 2	WT SpCas9	chr2	12744767	12744787	chr2_12744775_568	VEGFAsite2-WT_SpCas9.sam	2240		12744775	GACTGCAGGACACACCCCACCCCACCTCAGGTGTCCTGCTGCCCCAGGCT	375	193	568	269.026021046	1255	852	2107	1034.05028891	236	302	266.968162896	5.8560510015994	GACACACCCCACCCCACCTCAGG	4	23	chr2	12744758	12744781	chr2_12744775_568	1	+
VEGFA site 2	WT SpCas9	chr2	24857585	24857610	chr2_24857594_203	VEGFAsite2-WT_SpCas9.sam	2260		24857594	GGGAGGAACCCCCCCCCCCCCCGCCCCCGGAGACAAGACCACACTCTTTC	148	55	203	90.2219485491	720	55	775	198.997487421	119	64	87.2696969171	8.371967734648766	ACCCCCCCCCCCCCCGCCCCCGG	5	23	chr2	24857576	24857599	chr2_24857594_203	1	+
VEGFA site 2	WT SpCas9	chr2	43608538	43608539	chr2_43608538_67	VEGFAsite2-WT_SpCas9.sam	2291		43608538	AATGTCAATACTCCCCCCACCCAGCCTCAGGAGGTGAAGCTCAACTTCCT	29	38	67	33.1963853454	93	149	242	117.715759353	30	34	31.9374388453	0.5	TACTCCCCCCACCCAGCCTCAGG	4	23	chr2	43608521	43608544	chr2_43608538_67	1	+
VEGFA site 2	WT SpCas9	chr2	129077573	129077585	chr2_129077579_113	VEGFAsite2-WT_SpCas9.sam	2410		129077579	TGTCCACGTCAAGCCCTGCCGGGGACGGGGTGGGGGGGGAGGCGGGGTGG	1	112	113	10.5830052443	1	470	471	21.6794833887	109	0	0.0	3.9698866482558417	CTCCCCCCCCACCCCGTCCCCGG	5	23	chr2	129077572	129077595	chr2_129077579_113	1	-
VEGFA site 2	WT SpCas9	chr2	129244185	129244228	chr2_129244202_219	VEGFAsite2-WT_SpCas9.sam	2412		129244202	TGCACGTCAGCCGCGTGGCCGGGGGCGGGGTGGGGGGGGGGTCATGCCGG	116	103	219	109.306907376	127	477	604	246.128015472	78	133	101.852835012	11.6138991325577	CCCCCCCCCCACCCCGCCCCCGG	4	23	chr2	129244195	129244218	chr2_129244202_219	1	-
VEGFA site 2	WT SpCas9	chr2	129288431	129288431	chr2_129288431_14	VEGFAsite2-WT_SpCas9.sam	2414		129288431	GGATACCTGGGAAGCCCTCCTGAGGCCGGGTGGATGGGGTTTAGGTTGGC	10	4	14	6.32455532034	42	27	69	33.674916481	10	4	6.32455532034	0.0	AACCCCATCCACCCGGCCTCAGG	3	23	chr2	129288424	129288447	chr2_129288431_14	1	-
VEGFA site 2	WT SpCas9	chr2	170573342	170573370	chr2_170573350_119	VEGFAsite2-WT_SpCas9.sam	2462		170573350	CACACACCCCACCCCCCCACCCCGCCCCAGGTTTTGCTCCAAGCTGTGCA	114	5	119	23.8746727726	330	8	338	51.3809303147	37	75	52.6782687643	8.630747123996123	CCACCCCCCCACCCCGCCCCAGG	5	23	chr2	170573333	170573356	chr2_170573350_119	1	+
VEGFA site 2	WT SpCas9	chr2	170823747	170823755	chr2_170823755_31	VEGFAsite2-WT_SpCas9.sam	2465		170823755	GGAGAGTATGCCCCCCCCACCCCCCTACAGGGTATGCGCCCCCCGCCCCC	24	7	31	12.9614813968	26	37	63	31.0161248385	6	25	12.2474487139	3.39934634239519	TGCCCCCCCCACCCCCCTACAGG	6	23	chr2	170823738	170823761	chr2_170823755_31	1	+
VEGFA site 2	WT SpCas9	chr2	221535831	221535833	chr2_221535833_41	VEGFAsite2-WT_SpCas9.sam	2522		221535833	GTCGTAGCTATTCCTTGCCTGGGGTGGGGTGGGGGGGTGTTGTGGGGAGA	12	29	41	18.6547581062	33	164	197	73.566296631	9	29	16.1554944214	0.816496580927726	ACACCCCCCCACCCCACCCCAGG	6	23	chr2	221535825	221535848	chr2_221535833_41	1	-
VEGFA site 2	WT SpCas9	chr2	223423890	223423901	chr2_223423896_29	VEGFAsite2-WT_SpCas9.sam	2530		223423896	CACACCGCGCCCCCCCCCCCCCCGCCCGGCCCCTGCTCCTCTCGCTGTTG	26	3	29	8.83176086633	123	3	126	19.2093727123	14	11	12.409673646	3.9698866482558417	GCCCCCCCCCCCCCCGCCCGGCC	7	23	chr2	223423879	223423902	chr2_223423896_29	1	+
VEGFA site 2	WT SpCas9	chr2	223731497	223731497	chr2_223731497_6	VEGFAsite2-WT_SpCas9.sam	2532		223731497	CCCCCCCCCCCCCCCCCCCCCCCGCCCCGGGGAAATCATAAGGAAATTGA	5	1	6	2.2360679775	18	1	19	4.24264068712	0	6	0.0	0.0	CCCCCCCCCCCCCCCGCCCCGGG	5	23	chr2	223731480	223731503	chr2_223731497_6	1	+
VEGFA site 2	WT SpCas9	chr2	233345198	233345198	chr2_233345198_6	VEGFAsite2-WT_SpCas9.sam	2549		233345198	GATGCACCAGTTCTGGGTCCAGGAGCGGGGTGGAGGGGAGGAGGGGGAGA	5	1	6	2.2360679775	42	7	49	17.1464281995	0	6	0.0	0.0	CCTCCCCTCCACCCCGCTCCTGG	5	23	chr2	233345191	233345214	chr2_233345198_6	1	-
VEGFA site 2	WT SpCas9	chr2	242214574	242214638	chr2_242214606_1926	VEGFAsite2-WT_SpCas9.sam	2567		242214606	AGAAAGCAATTCCCCCCCACCCCGCCTCAGGAAAGAATAAACCTCATACC	862	1064	1926	957.688884764	3565	4734	8299	4108.12731059	1024	766	885.654560198	14.899864054412584	ATTCCCCCCCACCCCGCCTCAGG	4	23	chr2	242214589	242214612	chr2_242214606_1926	1	+
VEGFA site 2	WT SpCas9	chr20	10913942	10913972	chr20_10913961_230	VEGFAsite2-WT_SpCas9.sam	2592		10913961	ATCACACACTGGGGCCTGCCAGGGGCGGGGTGGGGGGGTGGTAAAGGGGA	94	136	230	113.066352201	354	487	841	415.208381418	97	117	106.531685427	10.153369346719792	CCACCCCCCCACCCCGCCCCTGG	5	23	chr20	10913954	10913977	chr20_10913961_230	1	-
VEGFA site 2	WT SpCas9	chr20	35991126	35991144	chr20_35991133_62	VEGFAsite2-WT_SpCas9.sam	2621		35991133	ACAGACTCTGGGATGGTTCCTGGGGTGGGGTGGGGGGGTCTGCGAAGCCT	39	23	62	29.9499582637	191	104	295	140.93970342	26	33	29.2916370318	4.977500397195527	AGACCCCCCCACCCCACCCCAGG	6	23	chr20	35991126	35991149	chr20_35991133_62	1	-
VEGFA site 2	WT SpCas9	chr20	62575813	62575817	chr20_62575817_8	VEGFAsite2-WT_SpCas9.sam	2662		62575817	GCCACCGTGTTGCCGCTCCCTGGGGCGGGATGGGGGGGCGGGTGACCGGG	6	2	8	3.46410161514	33	6	39	14.0712472795	3	4	3.46410161514	1.699673171197595	CCGCCCCCCCATCCCGCCCCAGG	6	23	chr20	62575810	62575833	chr20_62575817_8	1	-
VEGFA site 2	WT SpCas9	chr21	46703220	46703225	chr21_46703222_40	VEGFAsite2-WT_SpCas9.sam	2706		46703222	AGGAGTGGGCGGGGGGCGCCTGAGGCGGGGGGGGGGGGACGCATGCGGCA	1	39	40	6.2449979984	1	244	245	15.6204993518	1	38	6.16441400297	2.0548046676563256	CGTCCCCCCCCCCCCGCCTCAGG	5	23	chr21	46703215	46703238	chr21_46703222_40	1	-
VEGFA site 2	WT SpCas9	chr21	47440556	47440558	chr21_47440557_18	VEGFAsite2-WT_SpCas9.sam	2709		47440557	GAAGTAGAAGACCCCCCCACCCCACCCCAGGAGAACGCTGGACTTTGACA	7	11	18	8.77496438739	28	56	84	39.5979797464	10	5	7.07106781187	0.816496580927726	AGACCCCCCCACCCCACCCCAGG	6	23	chr21	47440540	47440563	chr21_47440557_18	1	+
VEGFA site 2	WT SpCas9	chr22	23260203	23260205	chr22_23260205_4	VEGFAsite2-WT_SpCas9.sam	2717		23260205	AGAAGGTGACCCCCTTCACCCCACCTATGGCTCACCCACCCATGAGAAAA	4	0	4	0.0	7	0	7	0.0	1	3	1.73205080757	0.816496580927726	GACCCCCTTCACCCCACCTATGG	3	23	chr22	23260187	23260210	chr22_23260205_4	1	+
VEGFA site 2	WT SpCas9	chr22	40102398	40102410	chr22_40102400_74	VEGFAsite2-WT_SpCas9.sam	2762		40102400	CGGAGCCTGTCCCTCCCCACCCCGCCTTGGGGCACTCTGCTTTGCAGCAG	46	28	74	35.8887168899	157	104	261	127.78106276	25	46	33.9116499156	4.261455150532504	GTCCCTCCCCACCCCGCCTTGGG	4	23	chr22	40102383	40102406	chr22_40102400_74	1	+
VEGFA site 2	WT SpCas9	chr22	43684491	43684508	chr22_43684495_161	VEGFAsite2-WT_SpCas9.sam	2772		43684495	TGTTGTCCAGCCCCCACCTCCCCGCCTCGGGCTCCTCCCGCTTCGTGCTC	57	104	161	76.9935062197	161	371	532	244.399263501	97	57	74.3572457801	5.3030603409344526	AGCCCCCACCTCCCCGCCTCGGG	4	23	chr22	43684478	43684501	chr22_43684495_161	1	+
VEGFA site 2	WT SpCas9	chr22	45134891	45134909	chr22_45134894_106	VEGFAsite2-WT_SpCas9.sam	2777		45134894	TCATGGAGCCCGAGGTGGCCTGAGGCGGGGAGTAGTGGGTGACCATTAGC	81	25	106	45.0	555	71	626	198.506926831	81	16	36.0	6.4621977685614045	CACCCACTACTCCCCGCCTCAGG	4	23	chr22	45134887	45134910	chr22_45134894_106	1	-
VEGFA site 2	WT SpCas9	chr22	47511254	47511268	chr22_47511256_293	VEGFAsite2-WT_SpCas9.sam	2786		47511256	TCCTAATGCCCCCCACCACCCCACCCCCGGCTCCACATGTTGATGTCCAG	273	20	293	73.8918128076	898	73	971	256.035153836	236	40	97.1596624119	4.6696419087073	GCCCCCCACCACCCCACCCCCGG	4	23	chr22	47511238	47511261	chr22_47511256_293	1	+
VEGFA site 2	WT SpCas9	chr22	50884802	50884816	chr22_50884803_241	VEGFAsite2-WT_SpCas9.sam	2806		50884803	CCACTGTCCCCCCCCCCCCCCCGCCTCCGGCCTCCATCCCTTCAGCTCGG	241	0	241	0.0	948	0	948	0.0	123	99	110.349444946	4.807221130757353	CCCCCCCCCCCCCCCGCCTCCGG	4	23	chr22	50884785	50884808	chr22_50884803_241	1	+
VEGFA site 2	WT SpCas9	chr3	13187302	13187308	chr3_13187303_29	VEGFAsite2-WT_SpCas9.sam	2835		13187303	GGGAGTGAACCTGGGCGCCCGGGGGCGGGGGGGGGGGGTCCTGATCATTG	10	19	29	13.7840487521	10	47	57	21.6794833887	12	17	14.2828568571	2.1147629234082532	GACCCCCCCCCCCCGCCCCCGGG	5	23	chr3	13187295	13187318	chr3_13187303_29	1	-
VEGFA site 2	WT SpCas9	chr3	23595581	23595582	chr3_23595581_3	VEGFAsite2-WT_SpCas9.sam	2860		23595581	CCTAAATAGCCAGAGCAATCCTGAGGTGGGGTTGAGGGGGGAAGAGATAT	1	2	3	1.41421356237	1	7	8	2.64575131106	2	1	1.41421356237	0.5	TCCCCCCTCAACCCCACCTCAGG	4	23	chr3	23595575	23595598	chr3_23595581_3	1	-
VEGFA site 2	WT SpCas9	chr3	31458653	31458675	chr3_31458658_372	VEGFAsite2-WT_SpCas9.sam	2867		31458658	CTATTCCCAAGAGATGATCCTGGGGCGGGGTGTGGGGGAAGTCCTCTGGC	254	118	372	173.12423285	1554	630	2184	989.454395109	89	248	148.566483434	6.533482266949561	CTTCCCCCACACCCCGCCCCAGG	6	23	chr3	31458651	31458674	chr3_31458658_372	1	-
VEGFA site 2	WT SpCas9	chr3	38141256	38141269	chr3_38141265_9	VEGFAsite2-WT_SpCas9.sam	2875		38141265	CATGGGAGGAGGAGCAGACCGGGGGCGGGGTGGGGGTGGGGGCGGGTAAA	5	4	9	4.472135955	5	5	10	5.0	3	5	3.87298334621	4.716990566028302	CCCCACCCCCACCCCGCCCCCGG	5	23	chr3	38141258	38141281	chr3_38141265_9	1	-
VEGFA site 2	WT SpCas9	chr3	47412891	47412892	chr3_47412892_13	VEGFAsite2-WT_SpCas9.sam	2896		47412892	CCCTCCCCCCCACCCCCACCCCGCCGCCGGCCCCCCAACCCCTAGGCTGG	13	0	13	0.0	33	0	33	0.0	9	4	6.0	0.5	CCCCACCCCCACCCCGCCGCCGG	5	23	chr3	47412874	47412897	chr3_47412892_13	1	+
VEGFA site 2	WT SpCas9	chr3	65075657	65075658	chr3_65075657_3	VEGFAsite2-WT_SpCas9.sam	2926		65075657	ACTGCCCGCCCCCCCCTCCACCCCACTTCAGGATCAAGATGAAATGGAGC	2	1	3	1.41421356237	10	1	11	3.16227766017	1	2	1.41421356237	0.5	CCCCCCCTCCACCCCACTTCAGG	4	23	chr3	65075641	65075664	chr3_65075657_3	1	+
VEGFA site 2	WT SpCas9	chr3	140398777	140398818	chr3_140398800_659	VEGFAsite2-WT_SpCas9.sam	3027		140398800	ATTAGAATCAACCCCCCCACCCCGCTTCAGGTGATTCTAATGTGCAGAAT	414	245	659	318.48076865	1540	717	2257	1050.79969547	311	300	305.450486986	10.163606096700567	CAACCCCCCCACCCCGCTTCAGG	4	23	chr3	140398783	140398806	chr3_140398800_659	1	+
VEGFA site 2	WT SpCas9	chr3	195489212	195489221	chr3_195489220_202	VEGFAsite2-WT_SpCas9.sam	3116		195489220	CGGGCCCGCACCACCCCCACCCCGCCCCTGGGGCTGAAGCCGGGAGGGGT	79	123	202	98.5748446613	295	580	875	413.642357599	80	115	95.9166304663	3.095695936834452	CACCACCCCCACCCCGCCCCTGG	4	23	chr3	195489203	195489226	chr3_195489220_202	1	+
VEGFA site 2	WT SpCas9	chr4	1496239	1496268	chr4_1496257_505	VEGFAsite2-WT_SpCas9.sam	3124		1496257	CGGGTATGAGGCCCCCACACCCCGCCTCAGGACCACTGTCCATGGTTCCA	301	204	505	247.798305079	1238	1001	2239	1113.21067189	245	229	236.86494042	7.447647656898234	AGGCCCCCACACCCCGCCTCAGG	5	23	chr4	1496240	1496263	chr4_1496257_505	1	+
VEGFA site 2	WT SpCas9	chr4	4389279	4389297	chr4_4389286_62	VEGFAsite2-WT_SpCas9.sam	3133		4389286	GTGCCCACTTCCCCCCCGCCCCGCCCCGGGTCTTGCTTGTGGTGACTCCC	59	3	62	13.3041346957	195	13	208	50.3487835007	56	1	7.48331477355	5.81033561853358	CTTCCCCCCCGCCCCGCCCCGGG	6	23	chr4	4389268	4389291	chr4_4389286_62	1	+
VEGFA site 2	WT SpCas9	chr4	7329532	7329547	chr4_7329546_87	VEGFAsite2-WT_SpCas9.sam	3137		7329546	GTGTGACCGCCCCCCCCAACCCCGCCCCCGGCAACGTTGCTTTGGCTGCT	23	64	87	38.3666521865	74	368	442	165.021210758	20	56	33.4664010614	5.7566386797235145	GCCCCCCCCAACCCCGCCCCCGG	4	23	chr4	7329529	7329552	chr4_7329546_87	1	+
VEGFA site 2	WT SpCas9	chr4	8841906	8841931	chr4_8841917_398	VEGFAsite2-WT_SpCas9.sam	3145		8841917	AGAGAGGAGTCGAGCCTGCCCGGGGCGGGGTGGGGGGTATGAAACATGAG	152	246	398	193.370111444	624	982	1606	782.794992319	258	121	176.686162446	8.150444899888331	CATACCCCCCACCCCGCCCCGGG	6	23	chr4	8841910	8841933	chr4_8841917_398	1	-
VEGFA site 2	WT SpCas9	chr4	38537598	38537641	chr4_38537627_700	VEGFAsite2-WT_SpCas9.sam	3177		38537627	ATCCTCCCCTCCCCACCCACCCCGCCTCAGGCTTGAAGAGGAAAGAAGAG	586	114	700	258.464697783	2605	342	2947	943.88028902	378	269	318.876151507	10.89750226224136	CTCCCCACCCACCCCGCCTCAGG	4	23	chr4	38537610	38537633	chr4_38537627_700	1	+
VEGFA site 2	WT SpCas9	chr4	143767372	143767374	chr4_143767373_43	VEGFAsite2-WT_SpCas9.sam	3301		143767373	GGCGGGTAATTACCTCTCCCGGAGGCGGAGTGGGGGGCGGCAGCAGCAGC	3	40	43	10.9544511501	14	165	179	48.0624593628	4	37	12.1655250606	0.816496580927726	GCCGCCCCCCACTCCGCCTCCGG	4	23	chr4	143767366	143767389	chr4_143767373_43	1	-
VEGFA site 2	WT SpCas9	chr4	148736621	148736622	chr4_148736622_4	VEGFAsite2-WT_SpCas9.sam	3306		148736622	AGACCCTGAGATTATTGGCCGGAGGCGGGGGGCGGGGGGAGGAGGTTATC	3	1	4	1.73205080757	10	1	11	3.16227766017	1	3	1.73205080757	0.5	CTCCCCCCGCCCCCCGCCTCCGG	5	23	chr4	148736615	148736638	chr4_148736622_4	1	-
VEGFA site 2	WT SpCas9	chr4	154731900	154731903	chr4_154731903_5	VEGFAsite2-WT_SpCas9.sam	3320		154731903	ATGGACAGTAGAAAAAGCCTGATGTGGGGTGGGGGGTATCAAAAAATGAT	1	4	5	2.0	14	13	27	13.4907375632	1	4	2.0	1.5	GATACCCCCCACCCCACATCAGG	5	23	chr4	154731895	154731918	chr4_154731903_5	1	-
VEGFA site 2	WT SpCas9	chr4	160033139	160033153	chr4_160033152_35	VEGFAsite2-WT_SpCas9.sam	3326		160033152	AGCCACAGTCACTCCCCCACCCCACCTCTGGGGATCACTAATCTGTTCCA	7	28	35	14.0	10	208	218	45.607017004	7	25	13.2287565553	5.522680508593631	TCACTCCCCCACCCCACCTCTGG	6	23	chr4	160033135	160033158	chr4_160033152_35	1	+
VEGFA site 2	WT SpCas9	chr5	6715091	6715174	chr5_6715118_2519	VEGFAsite2-WT_SpCas9.sam	3368		6715118	TCGACTCTCTACCCCTCCACCCCGCCTCCGGGCAAGTGAGGAACCCCTTG	1649	870	2519	1197.7604101	10978	3182	14160	5910.32960164	1291	1021	1148.09015325	21.61501079610437	CTACCCCTCCACCCCGCCTCCGG	3	23	chr5	6715101	6715124	chr5_6715118_2519	1	+
VEGFA site 2	WT SpCas9	chr5	60278386	60278391	chr5_60278391_4	VEGFAsite2-WT_SpCas9.sam	3455		60278391	CCCTCCCCCCTCCCCCCACCCCACATCAGGCCCTGGTGTGTGATGTTCCC	3	1	4	1.73205080757	8	1	9	2.82842712475	3	0	0.0	2.5	CCCTCCCCCCACCCCACATCAGG	6	23	chr5	60278373	60278396	chr5_60278391_4	1	+
VEGFA site 2	WT SpCas9	chr5	77269278	77269278	chr5_77269278_6	VEGFAsite2-WT_SpCas9.sam	3474		77269278	GTGCAATGGACGCCAGCACCAGGGGCGGGCTGGAGGGGGACCGGCGATCA	1	5	6	2.2360679775	1	45	46	6.7082039325	0	6	0.0	0.0	GTCCCCCTCCAGCCCGCCCCTGG	3	23	chr5	77269271	77269294	chr5_77269278_6	1	-
VEGFA site 2	WT SpCas9	chr5	122565819	122565831	chr5_122565826_101	VEGFAsite2-WT_SpCas9.sam	3545		122565826	TGCTCTCCCTCCCCCTACACCCCGCAACAGGCTCCAGTGTGTGTTGTTCC	48	53	101	50.4380808517	174	106	280	135.808688971	15	76	33.7638860323	4.079215610874228	CTCCCCCTACACCCCGCAACAGG	5	23	chr5	122565809	122565832	chr5_122565826_101	1	+
VEGFA site 2	WT SpCas9	chr5	132860369	132860389	chr5_132860375_302	VEGFAsite2-WT_SpCas9.sam	3558		132860375	TCCAGAAATGCACCCCCCACCCCGCCCCTGGGTGGGTTGTACAATACTGC	58	244	302	118.962178864	232	1004	1236	482.626149312	187	97	134.681104837	6.398241946034863	TGCACCCCCCACCCCGCCCCTGG	5	23	chr5	132860358	132860381	chr5_132860375_302	1	+
VEGFA site 2	WT SpCas9	chr5	133513143	133513144	chr5_133513144_34	VEGFAsite2-WT_SpCas9.sam	3563		133513144	GGGTGTGTGTGTTCATTCCTGGGGTGGGGTGGGGTGGGGGTGGGGCGCTT	1	33	34	5.74456264654	1	160	161	12.6491106407	0	31	0.0	0.5	CCCCCACCCCACCCCACCCCAGG	6	23	chr5	133513136	133513159	chr5_133513144_34	1	-
VEGFA site 2	WT SpCas9	chr5	139028249	139028257	chr5_139028256_24	VEGFAsite2-WT_SpCas9.sam	3578		139028256	GCTGCAGGCTCCCCCCCCTCCCCGCCTCGGGCCAGCCGCGGCGGCGCGAC	9	15	24	11.6189500386	32	26	58	28.8444102037	17	6	10.0995049384	3.559026084010437	CTCCCCCCCCTCCCCGCCTCGGG	4	23	chr5	139028239	139028262	chr5_139028256_24	1	+
VEGFA site 2	WT SpCas9	chr5	146832259	146832269	chr5_146832259_56	VEGFAsite2-WT_SpCas9.sam	3600		146832259	ATGGCACGTCCCCTCTCCACCCCGCCCTAGGCACACCCTAGCGCATCTGA	40	16	56	25.2982212813	129	113	242	120.735247546	21	31	25.5147016443	3.905124837953327	TCCCCTCTCCACCCCGCCCTAGG	5	23	chr5	146832242	146832265	chr5_146832259_56	1	+
VEGFA site 2	WT SpCas9	chr5	156321140	156321142	chr5_156321141_99	VEGFAsite2-WT_SpCas9.sam	3614		156321141	CTTCAAGAGACCCCACCTACCCCACCTCAGGCTTGGTAATGAAGAGGCCA	53	46	99	49.3761075825	264	185	449	220.997737545	57	37	45.9238500128	0.816496580927726	GACCCCACCTACCCCACCTCAGG	4	23	chr5	156321124	156321147	chr5_156321141_99	1	+
VEGFA site 2	WT SpCas9	chr5	170878067	170878071	chr5_170878069_47	VEGFAsite2-WT_SpCas9.sam	3651		170878069	CCCTCGGGCCGCCCCCCCACCCCGCCGCCGGCCGCCTCCCGCCCGCGGGC	27	20	47	23.2379000772	148	103	251	123.466594672	19	24	21.3541565041	1.632993161855452	CCGCCCCCCCACCCCGCCGCCGG	5	23	chr5	170878052	170878075	chr5_170878069_47	1	+
VEGFA site 2	WT SpCas9	chr5	179588284	179588311	chr5_179588301_486	VEGFAsite2-WT_SpCas9.sam	3680		179588301	AGGAGAGGGACTCCCTCCGCCCCGCTTCCAGAGTGTCTTTTGGGAGGTGA	211	275	486	240.883789409	806	899	1705	851.2308735	249	194	219.786259807	8.507120179590741	GACTCCCTCCGCCCCGCTTCCAG	4	23	chr5	179588284	179588307	chr5_179588301_486	1	+
VEGFA site 2	WT SpCas9	chr6	2738209	2738218	chr6_2738209_9	VEGFAsite2-WT_SpCas9.sam	3687		2738209	CTCTGCTGGGGGTGGGGTGCCGGGGGCGGGTGGGGGGGGGGTGGTCAATG	3	6	9	4.24264068712	3	17	20	7.14142842854	3	5	3.87298334621	3.7416573867739413	ACCCCCCCCCCACCCGCCCCCGG	6	23	chr6	2738203	2738226	chr6_2738209_9	1	-
VEGFA site 2	WT SpCas9	chr6	26470604	26470631	chr6_26470623_162	VEGFAsite2-WT_SpCas9.sam	3739		26470623	ATGTCAGAGACCCCCCCCACCCCACCCCAGGAATCCTGAAACCATATTTG	69	93	162	80.1061795369	225	516	741	340.734500748	96	52	70.6540869306	8.548472898061318	GACCCCCCCCACCCCACCCCAGG	3	23	chr6	26470606	26470629	chr6_26470623_162	1	+
VEGFA site 2	WT SpCas9	chr6	28179947	28179947	chr6_28179947_17	VEGFAsite2-WT_SpCas9.sam	3745		28179947	ACAAGCGTGAGCCCCCGCACCCAGCCTCAGGCTTCTTTTCTTGCTGATCA	14	3	17	6.48074069841	127	5	132	25.1992063367	0	15	0.0	0.0	GAGCCCCCGCACCCAGCCTCAGG	4	23	chr6	28179930	28179953	chr6_28179947_17	1	+
VEGFA site 2	WT SpCas9	chr6	31462826	31462829	chr6_31462826_197	VEGFAsite2-WT_SpCas9.sam	3758		31462826	TGGGGCAGAGCAGAGGGGGCTGGAGGTGGGGTGGAGGGGGAGGGCTTTGA	42	155	197	80.6845710158	128	620	748	281.709069787	135	52	83.7854402626	1.118033988749895	CTCCCCCTCCACCCCACCTCCAG	4	23	chr6	31462820	31462843	chr6_31462826_197	1	-
VEGFA site 2	WT SpCas9	chr6	36575295	36575300	chr6_36575300_12	VEGFAsite2-WT_SpCas9.sam	3774		36575300	CAGGCGTGAGCCACTGCGCCCCGCCCCAGGCTGTTTTTTATAAGATGGTA	7	5	12	5.9160797831	26	9	35	15.2970585408	7	5	5.9160797831	2.160246899469287	GAGCCACTGCGCCCCGCCCCAGG	5	23	chr6	36575282	36575305	chr6_36575300_12	1	+
VEGFA site 2	WT SpCas9	chr6	36853818	36853829	chr6_36853824_230	VEGFAsite2-WT_SpCas9.sam	3776		36853824	CGCATGTGAGTGACTGGGGCCCGAGGCTGGGTGGGGGGAGGCCGCCCTGT	41	189	230	88.0284045067	205	246	451	224.566248577	192	27	72.0	3.559026084010437	GCCTCCCCCCACCCAGCCTCGGG	4	23	chr6	36853818	36853841	chr6_36853824_230	1	-
VEGFA site 2	WT SpCas9	chr6	41543449	41543450	chr6_41543450_5	VEGFAsite2-WT_SpCas9.sam	3794		41543450	TCCCCTGGCCACCCCCCACCCCACCCCAGGAGACTGAGCAGGGCTCTGCC	4	1	5	2.0	4	8	12	5.65685424949	4	0	0.0	0.5	GCCACCCCCCACCCCACCCCAGG	5	23	chr6	41543432	41543455	chr6_41543450_5	1	+
VEGFA site 2	WT SpCas9	chr6	43337336	43337337	chr6_43337337_17	VEGFAsite2-WT_SpCas9.sam	3798		43337337	CGCGTCCGACACACCCCCCCCCGCCTCCGGGGTTCCCCGCTCCTCCACTC	17	0	17	0.0	71	0	71	0.0	12	5	7.74596669241	0.5	GACACACCCCCCCCCGCCTCCGG	4	23	chr6	43337319	43337342	chr6_43337337_17	1	+
VEGFA site 2	WT SpCas9	chr6	43738543	43738579	chr6_43738562_452	VEGFAsite2-WT_SpCas9.sam	3800		43738562	AGGGGCCGGAGCCCGCGCCCGGAGGCGGGGTGGAGGGGGTCGGGGCTCGC	426	26	452	105.242576935	1702	102	1804	416.658133246	146	273	199.644684377	8.995463709389236	GACCCCCTCCACCCCGCCTCCGG	0	23	chr6	43738555	43738578	chr6_43738562_452	1	-
VEGFA site 2	WT SpCas9	chr6	99272924	99272925	chr6_99272924_78	VEGFAsite2-WT_SpCas9.sam	3880		99272924	ACTCAGAAGCCACCCCCCACCCCGCCTCTGCCGTATCTGCTAACTTTGCT	75	3	78	15.0	245	8	253	44.2718872424	35	37	35.9861084309	0.5	GCCACCCCCCACCCCGCCTCTGC	4	23	chr6	99272907	99272930	chr6_99272924_78	1	+
VEGFA site 2	WT SpCas9	chr6	110521029	110521039	chr6_110521034_260	VEGFAsite2-WT_SpCas9.sam	3897		110521034	CCCCACCATGCCCCCTCCACCCCACCTCTGACCAGAAATAGCAGATGCTG	120	140	260	129.614813968	527	408	935	463.698177698	201	44	94.0425435641	2.912795049432761	TGCCCCCTCCACCCCACCTCTGA	4	23	chr6	110521017	110521040	chr6_110521034_260	1	+
VEGFA site 2	WT SpCas9	chr7	814576	814583	chr7_814583_2	VEGFAsite2-WT_SpCas9.sam	3996		814583	CAGGCAGGAGTGCACGGATGGTGAGCACCCCCACCCCACCCCAGGACAGA	0	2	2	0.0	0	2	2	0.0	1	1	1.0	3.5	GAGCACCCCCACCCCACCCCAGG	5	23	chr7	814580	814603	chr7_814583_2	1	+
VEGFA site 2	WT SpCas9	chr7	814597	814598	chr7_814597_23	VEGFAsite2-WT_SpCas9.sam	3997		814597	CGGATGGTGAGCACCCCCACCCCACCCCAGGACAGATGTGAGTCACGTCG	11	12	23	11.4891252931	22	12	34	16.2480768093	8	14	10.5830052443	0.5	GAGCACCCCCACCCCACCCCAGG	5	23	chr7	814580	814603	chr7_814597_23	1	+
VEGFA site 2	WT SpCas9	chr7	1117973	1117991	chr7_1117978_78	VEGFAsite2-WT_SpCas9.sam	3999		1117978	GAATGGAGGATTCTTTCCACCAGCTGCGGGGTGGGGGGGGGCTCAGGCAC	27	51	78	37.1079506306	79	183	262	120.237265438	57	15	29.2403830344	5.739120141624499	GCCCCCCCCCACCCCGCAGCTGG	4	23	chr7	1117972	1117995	chr7_1117978_78	1	-
VEGFA site 2	WT SpCas9	chr7	44253551	44253556	chr7_44253556_75	VEGFAsite2-WT_SpCas9.sam	4070		44253556	TCAGCCTGCCCACTGGTGCCGGAGACGGAGTGGAGTGGGCCTGGATCCGA	4	71	75	16.8522995464	21	242	263	71.2881476825	68	3	14.2828568571	1.920286436967152	GGCCCACTCCACTCCGTCTCCGG	4	23	chr7	44253549	44253572	chr7_44253556_75	1	-
VEGFA site 2	WT SpCas9	chr7	50765511	50765529	chr7_50765527_121	VEGFAsite2-WT_SpCas9.sam	4080		50765527	TGTGGGCTGAACCACCCCCACCCCACCCCAGGGAGGGAAGGAGCCTTTGT	83	38	121	56.1604843284	316	160	476	224.855509161	58	55	56.4800849858	7.188426071662357	AACCACCCCCACCCCACCCCAGG	5	23	chr7	50765511	50765534	chr7_50765527_121	1	+
VEGFA site 2	WT SpCas9	chr7	91935348	91935348	chr7_91935348_4	VEGFAsite2-WT_SpCas9.sam	4134		91935348	TTCTTCCTCCCACCCACCACCCCGCCCCAGGCCACCCCACCCTCTGGTCT	0	4	4	0.0	0	5	5	0.0	1	3	1.73205080757	0.0	CCCACCCACCACCCCGCCCCAGG	5	23	chr7	91935331	91935354	chr7_91935348_4	1	+
VEGFA site 2	WT SpCas9	chr7	95319657	95319693	chr7_95319677_658	VEGFAsite2-WT_SpCas9.sam	4136		95319677	AGCTATGGAACTCTAAACCCAGGGGCGGGGTGTGAGGGGTCCTTAGTTTG	255	403	658	320.569805191	1211	1896	3107	1515.27423261	405	211	292.32687184	8.731832451392071	GACCCCTCACACCCCGCCCCTGG	4	23	chr7	95319670	95319693	chr7_95319677_658	1	-
VEGFA site 2	WT SpCas9	chr7	101150797	101150799	chr7_101150798_103	VEGFAsite2-WT_SpCas9.sam	4148		101150798	TTCACTGCAACCTCCACCTCCCCGCCTCAGGTGATCCTCCCACTTCCCCA	6	97	103	24.1246761636	34	218	252	86.0929730001	83	13	32.8481354113	0.816496580927726	AACCTCCACCTCCCCGCCTCAGG	4	23	chr7	101150781	101150804	chr7_101150798_103	1	+
VEGFA site 2	WT SpCas9	chr7	104933928	104933964	chr7_104933955_314	VEGFAsite2-WT_SpCas9.sam	4155		104933955	CTTCCCCCTCCACCCCCCACCCCGCCCCGGGTTTCAAGTGATTTTCATAC	179	135	314	155.450956896	650	429	1079	528.062496301	198	86	130.491379026	10.868415200920134	TCCACCCCCCACCCCGCCCCGGG	5	23	chr7	104933938	104933961	chr7_104933955_314	1	+
VEGFA site 2	WT SpCas9	chr7	129289158	129289159	chr7_129289159_23	VEGFAsite2-WT_SpCas9.sam	4189		129289159	CAGCCTAGGTTCCCCCCACCCCACCCCGGGTTTGGACTGTAGACTGAGGC	20	3	23	7.74596669241	200	9	209	42.4264068712	18	2	6.0	0.5	GGTTCCCCCCACCCCACCCCGGG	7	23	chr7	129289141	129289164	chr7_129289159_23	1	+
VEGFA site 2	WT SpCas9	chr8	18041532	18041562	chr8_18041546_505	VEGFAsite2-WT_SpCas9.sam	4270		18041546	GCTCTATGCTTTCAGGGTCCCGGGGCGGGGTGGTGGGGGGGTCCCTGTTC	223	282	505	250.770811699	975	1219	2194	1090.1949367	282	186	229.024016208	9.118966803073446	CCCCCCCACCACCCCGCCCCGGG	4	23	chr8	18041539	18041562	chr8_18041546_505	1	-
VEGFA site 2	WT SpCas9	chr8	39839085	39839085	chr8_39839085_5	VEGFAsite2-WT_SpCas9.sam	4298		39839085	AGGCTCCCCACACCCACCACCCCGCCTCAGATCACCTTTCACTTTCTTTG	0	5	5	0.0	0	10	10	0.0	4	1	2.0	0.0	CACACCCACCACCCCGCCTCAGA	4	23	chr8	39839068	39839091	chr8_39839085_5	1	+
VEGFA site 2	WT SpCas9	chr8	104512397	104512399	chr8_104512397_11	VEGFAsite2-WT_SpCas9.sam	4341		104512397	TTTCGCTTCTCCACTCTAGCCGGGGGTGGGGTGGGTGGGGTTGGGGTCTC	2	9	11	4.24264068712	2	11	13	4.69041575982	11	0	0.0	1.0	AACCCCACCCACCCCACCCCCGG	5	23	chr8	104512391	104512414	chr8_104512397_11	1	-
VEGFA site 2	WT SpCas9	chr8	121367898	121367908	chr8_121367908_15	VEGFAsite2-WT_SpCas9.sam	4356		121367908	TCAACTGACAACCCCCCCACCCCGCCTCGGCCTCACAAAGTGCTGGGATT	10	5	15	7.07106781187	34	5	39	13.0384048104	5	10	7.07106781187	5.0	CAACCCCCCCACCCCGCCTCGGC	4	23	chr8	121367891	121367914	chr8_121367908_15	1	+
VEGFA site 2	WT SpCas9	chr8	144822952	144822969	chr8_144822961_626	VEGFAsite2-WT_SpCas9.sam	4386		144822961	TCGCCTGTGTACCCCACCACCCCGCCCCAGGTGTCAGGATAAGGAGCCTG	303	323	626	312.840214806	1121	1391	2512	1248.72374847	389	204	281.701970174	5.0408057116122045	GTACCCCACCACCCCGCCCCAGG	5	23	chr8	144822944	144822967	chr8_144822961_626	1	+
VEGFA site 2	WT SpCas9	chr8	145008404	145008405	chr8_145008405_32	VEGFAsite2-WT_SpCas9.sam	4388		145008405	GGAGCTTGGGTTCCCCCGCCGGGGGCGGGGCGGGGAGGGGGGTTTCCTTC	27	5	32	11.6189500386	121	9	130	33.0	27	0	0.0	0.5	CCCCCTCCCCGCCCCGCCCCCGG	6	23	chr8	145008398	145008421	chr8_145008405_32	1	-
VEGFA site 2	WT SpCas9	chr9	2666738	2666740	chr9_2666738_86	VEGFAsite2-WT_SpCas9.sam	4396		2666738	TTTGCAGCAGCCGCCCCCACCCCGCCCCCGGCCGCTGCCATCACAGGCCC	86	0	86	0.0	175	0	175	0.0	1	77	8.77496438739	0.816496580927726	AGCCGCCCCCACCCCGCCCCCGG	5	23	chr9	2666721	2666744	chr9_2666738_86	1	+
VEGFA site 2	WT SpCas9	chr9	27338858	27338883	chr9_27338874_495	VEGFAsite2-WT_SpCas9.sam	4418		27338874	AGGGGAAGGACCCCTCCCACCCCGACTCCGGTGGACAGGCAGGTAACTCC	264	231	495	246.949387527	1216	1662	2878	1421.6159819	252	207	228.394395728	7.7379217187789875	GACCCCTCCCACCCCGACTCCGG	3	23	chr9	27338857	27338880	chr9_27338874_495	1	+
VEGFA site 2	WT SpCas9	chr9	94480872	94480877	chr9_94480872_6	VEGFAsite2-WT_SpCas9.sam	4465		94480872	AGTTGTAGCTGCCATCCTGGGGCGGGGGGGGGGGGTTGTAGCTGCTGTCC	6	0	6	0.0	6	0	6	0.0	3	3	3.0	1.8708286933869707	CAACCCCCCCCCCCCGCCCCAGG	5	23	chr9	94480862	94480885	chr9_94480872_6	1	-
VEGFA site 2	WT SpCas9	chr9	100732583	100732596	chr9_100732586_10	VEGFAsite2-WT_SpCas9.sam	4476		100732586	CCTGACATCCCCCCACCACCCCACCCCCGGCCACCCCAAGAACCTTCTGT	6	4	10	4.89897948557	9	14	23	11.2249721603	4	6	4.89897948557	4.707440918375928	TCCCCCCACCACCCCACCCCCGG	5	23	chr9	100732568	100732591	chr9_100732586_10	1	+
VEGFA site 2	WT SpCas9	chr9	103599640	103599675	chr9_103599649_645	VEGFAsite2-WT_SpCas9.sam	4482		103599649	CACAACCCTGTTGGACGTCCTGAGGCGGGGTGGGGGGGTGTGCAAGGGAA	284	361	645	320.193691381	1077	1517	2594	1278.20538256	357	250	298.747384926	10.079737498230845	ACACCCCCCCACCCCGCCTCAGG	4	23	chr9	103599642	103599665	chr9_103599649_645	1	-
VEGFA site 2	WT SpCas9	chr9	126138180	126138188	chr9_126138181_341	VEGFAsite2-WT_SpCas9.sam	4524		126138181	CTCCCCGCCACACCCCTTCCTGGGGCGGGGTGGGGGGAGTGGGTGCTGGC	222	119	341	162.536149825	801	135	936	328.838866316	219	105	151.641023473	3.2015621187164243	CACTCCCCCCACCCCGCCCCAGG	4	23	chr9	126138174	126138197	chr9_126138181_341	1	-
VEGFA site 2	WT SpCas9	chr9	130663086	130663087	chr9_130663087_22	VEGFAsite2-WT_SpCas9.sam	4535		130663087	CCCCAACCCCCCACCCCACCCCGCCTCCAGTCTCTACTAAAAATACACAA	22	0	22	0.0	210	0	210	0.0	13	8	10.1980390272	0.5	CCCCCACCCCACCCCGCCTCCAG	5	23	chr9	130663069	130663092	chr9_130663087_22	1	+
VEGFA site 2	WT SpCas9	chr9	131706581	131706582	chr9_131706582_21	VEGFAsite2-WT_SpCas9.sam	4536		131706582	ACACCACTCAGTGGGACACCAGAGGCGGGGTGGGGTTGGCTAAAACAAGA	11	10	21	10.4880884817	36	24	60	29.3938769134	7	13	9.53939201417	0.5	AGCCAACCCCACCCCGCCTCTGG	5	23	chr9	131706575	131706598	chr9_131706582_21	1	-
VEGFA site 2	WT SpCas9	chr9	140263443	140263445	chr9_140263445_47	VEGFAsite2-WT_SpCas9.sam	4556		140263445	GGGGGACGGGGTGCAGTGCCCGGGGCGGGGTGGGGGGGCTTCTCAGAGCC	8	39	47	17.6635217327	13	87	100	33.6303434416	27	17	21.4242852856	0.816496580927726	AAGCCCCCCCACCCCGCCCCGGG	4	23	chr9	140263438	140263461	chr9_140263445_47	1	-
VEGFA site 2	WT SpCas9	chrX	43403741	43403776	chrX_43403746_64	VEGFAsite2-WT_SpCas9.sam	4771		43403746	CTGATGGTTGCTTGACATTCCTGGTGCGGGGTGGTGGGGGGAGGGGGGGT	36	28	64	31.7490157328	180	120	300	146.969384567	51	9	21.4242852856	12.162169516453007	TCCCCCCACCACCCCGCACCAGG	5	23	chrX	43403740	43403763	chrX_43403746_64	1	-
VEGFA site 2	WT SpCas9	chrX	67653796	67653796	chrX_67653796_27	VEGFAsite2-WT_SpCas9.sam	4819		67653796	CCCTGCAGTCTCCCCACCACCCCGCCTGGGAGGCTGCTCTCCCAGAACGG	27	0	27	0.0	31	0	31	0.0	25	1	5.0	0.0	TCTCCCCACCACCCCGCCTGGGA	6	23	chrX	67653779	67653802	chrX_67653796_27	1	+
VEGFA site 2	WT SpCas9	chrX	118865477	118865500	chrX_118865482_163	VEGFAsite2-WT_SpCas9.sam	4910		118865482	GTTCGGTGTGATCAAGGAGCCAGAGGCGGGGTGGTGGAGGACTGGAGCAT	28	135	163	61.4817045958	111	671	782	272.912073753	117	31	60.2245796997	7.9833811759178825	GTCCTCCACCACCCCGCCTCTGG	3	23	chrX	118865476	118865499	chrX_118865482_163	1	-
VEGFA site 2	WT SpCas9	chrX	129040593	129040663	chrX_129040640_539	VEGFAsite2-WT_SpCas9.sam	4929		129040640	ATGTTTTGTGCCCCCCCCACCCCGCCCCCGGAACTAAATGTAGTCCGTTT	286	253	539	268.994423734	1061	1063	2124	1061.99952919	220	281	248.636280538	17.074133701791922	TGCCCCCCCCACCCCGCCCCCGG	4	23	chrX	129040623	129040646	chrX_129040640_539	1	+
VEGFA site 2	WT SpCas9	chrX	149932482	149932547	chrX_149932528_1315	VEGFAsite2-WT_SpCas9.sam	4972		149932528	TGCTGCAGCTGCCCCCCCACCCCGCCACTGGCTGCAGGAATTCAGCCTTT	938	377	1315	594.664611357	5510	1094	6604	2455.18634731	371	847	560.568461475	15.154352510087653	CTGCCCCCCCACCCCGCCACTGG	5	23	chrX	149932511	149932534	chrX_149932528_1315	1	+
VEGFA site 2	WT SpCas9	chrX	152837111	152837131	chrX_152837128_380	VEGFAsite2-WT_SpCas9.sam	4978		152837128	GGCCATCTGTCCCCCTCCTCCCCACCTCCGGAGCCTGGCAGTGCGGGGTA	153	227	380	186.362549886	655	787	1442	717.972840712	214	150	179.164728672	5.282965286865155	GTCCCCCTCCTCCCCACCTCCGG	3	23	chrX	152837111	152837134	chrX_152837128_380	1	+
VEGFA site 2	SpCas9-HF1	chr1	51442191	51442192	chr1_51442192_14	VEGFAsite2-SpCas9-HF1.sam	86		51442192	GGACCTATTTTTCAGCGACCTGAGGTGGGGAGGGAGGGGTCTGAACTTAT	11	3	14	5.74456264654	11	3	14	5.74456264654	13	0	0.0	0.5	GACCCCTCCCTCCCCACCTCAGG	4	23	chr1	51442185	51442208	chr1_51442192_14	1	-
VEGFA site 2	SpCas9-HF1	chr10	72538216	72538222	chr10_72538216_10	VEGFAsite2-SpCas9-HF1.sam	344		72538216	TGTATGAATCAGTCCCCCCACCCCACCTCTGGTAGGCTGAACTGACTCGG	7	3	10	4.58257569496	34	5	39	13.0384048104	3	5	3.87298334621	2.6246692913372702	CAGTCCCCCCACCCCACCTCTGG	6	23	chr10	72538200	72538223	chr10_72538216_10	1	+
VEGFA site 2	SpCas9-HF1	chr11	13948353	13948395	chr11_13948370_419	VEGFAsite2-SpCas9-HF1.sam	449		13948370	TTAAAAAGTACCCCCCCCACCCCGCCACAGGCACACCTCATAGGATAGCT	334	85	419	168.49332331	2153	515	2668	1052.99335231	177	203	189.554741434	11.562606866577294	TACCCCCCCCACCCCGCCACAGG	3	23	chr11	13948353	13948376	chr11_13948370_419	1	+
VEGFA site 2	SpCas9-HF1	chr11	31817482	31817483	chr11_31817483_14	VEGFAsite2-SpCas9-HF1.sam	470		31817483	CCTATCCTCAAAACTTGGCCAGAGGCGGGGTGGAGGGGCCCCTAGGAGCG	9	5	14	6.7082039325	9	21	30	13.7477270849	2	11	4.69041575982	0.5	GGGCCCCTCCACCCCGCCTCTGG	3	23	chr11	31817476	31817499	chr11_31817483_14	1	-
VEGFA site 2	SpCas9-HF1	chr11	71948804	71948806	chr11_71948804_6	VEGFAsite2-SpCas9-HF1.sam	501		71948804	GCCCCTCAGCTTCCCTCCACCCCGCATCCGGGAGAGCATCCAGGAAGACC	0	6	6	0.0	0	23	23	0.0	1	5	2.2360679775	1.0	GCTTCCCTCCACCCCGCATCCGG	5	23	chr11	71948787	71948810	chr11_71948804_6	1	+
VEGFA site 2	SpCas9-HF1	chr11	73458485	73458509	chr11_73458489_156	VEGFAsite2-SpCas9-HF1.sam	505		73458489	TGACCTTGTGATCGGAACCCCCCCCCGCCCCGCCCCCGGCCTCCCAAGTG	67	89	156	77.2204636091	330	379	709	353.652371687	76	70	72.9383301152	8.184398267435427	ACCCCCCCCCGCCCCGCCCCCGG	5	23	chr11	73458480	73458503	chr11_73458489_156	1	+
VEGFA site 2	SpCas9-HF1	chr12	132529366	132529366	chr12_132529366_14	VEGFAsite2-SpCas9-HF1.sam	663		132529366	CAGCTCTGGACCCCACCCACCCCGCCGCAGGACGACAGCGACATCTACCT	5	9	14	6.7082039325	39	33	72	35.8747822293	6	3	4.24264068712	0.0	GACCCCACCCACCCCGCCGCAGG	3	23	chr12	132529349	132529372	chr12_132529366_14	1	+
VEGFA site 2	SpCas9-HF1	chr13	100546979	100546989	chr13_100546988_15	VEGFAsite2-SpCas9-HF1.sam	755		100546988	TTATTCCCCTAATACCTTGCCTGAGGCGGGGGGGGGGGGGGGTGCCCAAT	0	15	15	0.0	0	86	86	0.0	10	3	5.47722557505	4.4969125210773475	CCCCCCCCCCCCCCCGCCTCAGG	4	23	chr13	100546982	100547005	chr13_100546988_15	1	-
VEGFA site 2	SpCas9-HF1	chr15	33286081	33286125	chr15_33286107_1782	VEGFAsite2-SpCas9-HF1.sam	876		33286107	TGTCCTCTGCAACAGCAGCCGGGGGCGGGGTGGGGGGGGTCTTTTGGAAA	618	1164	1782	848.14621381	2741	5159	7900	3760.42803415	1106	524	761.277873053	11.908913561791532	GACCCCCCCCACCCCGCCCCCGG	2	23	chr15	33286100	33286123	chr15_33286107_1782	1	-
VEGFA site 2	SpCas9-HF1	chr16	56963428	56963436	chr16_56963429_122	VEGFAsite2-SpCas9-HF1.sam	1008		56963429	AGACAGTTTTTCCACAGGCCAGAGGTGGGGTGGGGGGGGCATTGTTTCAG	76	46	122	59.1269819964	326	614	940	447.396915501	58	48	52.7636238331	2.925747767665559	TGCCCCCCCCACCCCACCTCTGG	4	23	chr16	56963422	56963445	chr16_56963429_122	1	-
VEGFA site 2	SpCas9-HF1	chr17	4358737	4358769	chr17_4358752_610	VEGFAsite2-SpCas9-HF1.sam	1043		4358752	CCCACATGTGGCAGATGCCCAGAGGCGGGGTGTGGGGGGTACTTTGTGGG	284	326	610	304.276190327	1112	1352	2464	1226.14191675	348	206	267.746148432	8.760565050269303	TACCCCCCACACCCCGCCTCTGG	3	23	chr17	4358745	4358768	chr17_4358752_610	1	-
VEGFA site 2	SpCas9-HF1	chr2	24857584	24857609	chr2_24857593_100	VEGFAsite2-SpCas9-HF1.sam	1353		24857593	GGGGAGGAACCCCCCCCCCCCCCGCCCCCGGAGACAAGACCACACTCTTT	75	25	100	43.3012701892	336	25	361	91.6515138991	42	49	45.3651848889	7.951240294584374	ACCCCCCCCCCCCCCGCCCCCGG	5	23	chr2	24857576	24857599	chr2_24857593_100	1	+
VEGFA site 2	SpCas9-HF1	chr2	129244160	129244232	chr2_129244202_357	VEGFAsite2-SpCas9-HF1.sam	1469		129244202	TGCACGTCAGCCGCGTGGCCGGGGGCGGGGTGGGGGGGGGGTCATGCCGG	80	277	357	148.862352527	214	1546	1760	575.190403258	204	113	151.828851013	19.881466929598712	CCCCCCCCCCACCCCGCCCCCGG	4	23	chr2	129244195	129244218	chr2_129244202_357	1	-
VEGFA site 2	SpCas9-HF1	chr2	170573350	170573351	chr2_170573350_37	VEGFAsite2-SpCas9-HF1.sam	1496		170573350	CACACACCCCACCCCCCCACCCCGCCCCAGGTTTTGCTCCAAGCTGTGCA	35	2	37	8.36660026534	97	2	99	13.9283882772	18	18	18.0	0.5	CCACCCCCCCACCCCGCCCCAGG	5	23	chr2	170573333	170573356	chr2_170573350_37	1	+
VEGFA site 2	SpCas9-HF1	chr2	242214578	242214626	chr2_242214606_1195	VEGFAsite2-SpCas9-HF1.sam	1564		242214606	AGAAAGCAATTCCCCCCCACCCCGCCTCAGGAAAGAATAAACCTCATACC	505	690	1195	590.29653565	1992	3176	5168	2515.2717547	712	367	511.179029304	12.890676870242709	ATTCCCCCCCACCCCGCCTCAGG	4	23	chr2	242214589	242214612	chr2_242214606_1195	1	+
VEGFA site 2	SpCas9-HF1	chr20	10913941	10913971	chr20_10913961_97	VEGFAsite2-SpCas9-HF1.sam	1579		10913961	ATCACACACTGGGGCCTGCCAGGGGCGGGGTGGGGGGGTGGTAAAGGGGA	40	57	97	47.7493455453	99	202	301	141.414284993	49	41	44.821869662	8.332592559667855	CCACCCCCCCACCCCGCCCCTGG	5	23	chr20	10913954	10913977	chr20_10913961_97	1	-
VEGFA site 2	SpCas9-HF1	chr22	50884802	50884808	chr22_50884805_14	VEGFAsite2-SpCas9-HF1.sam	1722		50884805	ACTGTCCCCCCCCCCCCCCCGCCTCCGGCCTCCATCCCTTCAGCTCGGGT	14	0	14	0.0	36	0	36	0.0	4	10	6.32455532034	2.0591260281974	CCCCCCCCCCCCCCCGCCTCCGG	4	23	chr22	50884785	50884808	chr22_50884805_14	1	+
VEGFA site 2	SpCas9-HF1	chr3	140398800	140398801	chr3_140398800_7	VEGFAsite2-SpCas9-HF1.sam	1876		140398800	ATTAGAATCAACCCCCCCACCCCGCTTCAGGTGATTCTAATGTGCAGAAT	6	1	7	2.44948974278	18	1	19	4.24264068712	1	5	2.2360679775	0.5	CAACCCCCCCACCCCGCTTCAGG	4	23	chr3	140398783	140398806	chr3_140398800_7	1	+
VEGFA site 2	SpCas9-HF1	chr4	38537627	38537628	chr4_38537628_8	VEGFAsite2-SpCas9-HF1.sam	1974		38537628	TCCTCCCCTCCCCACCCACCCCGCCTCAGGCTTGAAGAGGAAAGAAGAGC	6	2	8	3.46410161514	32	3	35	9.79795897113	6	2	3.46410161514	0.5	CTCCCCACCCACCCCGCCTCAGG	4	23	chr4	38537610	38537633	chr4_38537628_8	1	+
VEGFA site 2	SpCas9-HF1	chr6	26470607	26470632	chr6_26470623_248	VEGFAsite2-SpCas9-HF1.sam	2392		26470623	ATGTCAGAGACCCCCCCCACCCCACCCCAGGAATCCTGAAACCATATTTG	86	162	248	118.033893437	574	874	1448	708.29090069	133	92	110.616454472	6.713145799892346	GACCCCCCCCACCCCACCCCAGG	3	23	chr6	26470606	26470629	chr6_26470623_248	1	+
VEGFA site 2	SpCas9-HF1	chr6	43738557	43738594	chr6_43738562_635	VEGFAsite2-SpCas9-HF1.sam	2433		43738562	AGGGGCCGGAGCCCGCGCCCGGAGGCGGGGTGGAGGGGGTCGGGGCTCGC	582	53	635	175.630293515	2722	256	2978	834.764637488	358	238	291.897242193	9.852030247619016	GACCCCCTCCACCCCGCCTCCGG	0	23	chr6	43738555	43738578	chr6_43738562_635	1	-
VEGFA site 2	SpCas9-HF1	chr7	1117978	1117979	chr7_1117979_5	VEGFAsite2-SpCas9-HF1.sam	2618		1117979	AATGGAGGATTCTTTCCACCAGCTGCGGGGTGGGGGGGGGCTCAGGCACA	5	0	5	0.0	15	0	15	0.0	1	4	2.0	0.5	GCCCCCCCCCACCCCGCAGCTGG	4	23	chr7	1117972	1117995	chr7_1117979_5	1	-
VEGFA site 2	SpCas9-HF1	chr9	27338865	27338875	chr9_27338875_10	VEGFAsite2-SpCas9-HF1.sam	2884		27338875	GGGGAAGGACCCCTCCCACCCCGACTCCGGTGGACAGGCAGGTAACTCCA	4	6	10	4.89897948557	14	26	40	19.0787840283	7	3	4.58257569496	3.905124837953327	GACCCCTCCCACCCCGACTCCGG	3	23	chr9	27338857	27338880	chr9_27338875_10	1	+
VEGFA site 2	SpCas9-HF1	chr9	94480865	94480875	chr9_94480868_96	VEGFAsite2-SpCas9-HF1.sam	2915		94480868	GGGGAGTTGTAGCTGCCATCCTGGGGCGGGGGGGGGGGGTTGTAGCTGCT	1	95	96	9.74679434481	1	628	629	25.0599281723	80	13	32.2490309932	3.6314597615834874	CAACCCCCCCCCCCCGCCCCAGG	5	23	chr9	94480862	94480885	chr9_94480868_96	1	-
VEGFA site 2	SpCas9-HF1	chr9	103599634	103599667	chr9_103599649_631	VEGFAsite2-SpCas9-HF1.sam	2934		103599649	CACAACCCTGTTGGACGTCCTGAGGCGGGGTGGGGGGGTGTGCAAGGGAA	268	363	631	311.903831333	1037	1938	2975	1417.64099828	244	343	289.295696477	8.393449827097319	ACACCCCCCCACCCCGCCTCAGG	4	23	chr9	103599642	103599665	chr9_103599649_631	1	-
VEGFA site 2	SpCas9-HF1	chr9	140263438	140263455	chr9_140263445_14	VEGFAsite2-SpCas9-HF1.sam	2984		140263445	GGGGGACGGGGTGCAGTGCCCGGGGCGGGGTGGGGGGGCTTCTCAGAGCC	6	8	14	6.92820323028	17	21	38	18.8944436277	3	10	5.47722557505	6.603029607687671	AAGCCCCCCCACCCCGCCCCGGG	4	23	chr9	140263438	140263461	chr9_140263445_14	1	-
VEGFA site 2	SpCas9-HF1	chrX	129040617	129040660	chrX_129040640_252	VEGFAsite2-SpCas9-HF1.sam	3255		129040640	ATGTTTTGTGCCCCCCCCACCCCGCCCCCGGAACTAAATGTAGTCCGTTT	154	98	252	122.849501423	1186	352	1538	646.120731752	89	127	106.315568004	12.61214995671286	TGCCCCCCCCACCCCGCCCCCGG	4	23	chrX	129040623	129040646	chrX_129040640_252	1	+
VEGFA site 2	SpCas9-HF1	chrX	149932521	149932529	chrX_149932528_56	VEGFAsite2-SpCas9-HF1.sam	3284		149932528	TGCTGCAGCTGCCCCCCCACCCCGCCACTGGCTGCAGGAATTCAGCCTTT	31	25	56	27.8388218142	262	142	404	192.883384458	21	34	26.7207784318	3.559026084010437	CTGCCCCCCCACCCCGCCACTGG	5	23	chrX	149932511	149932534	chrX_149932528_56	1	+
VEGFA site 2	B-evoSpCas9	chr15	33286100	33286117	chr15_33286107_512	VEGFA2-B-evo-15-1.sam	2826	15	33286107	TGTCCTCTGCAACAGCAGCCGGGGGCGGGGTGGGGGGGGTCTTTTGGAAA	133	379	512	224.515032904	163	3259	3422	728.846348691	1	0	0.0	5.2190760030161965	GACCCCCCCCACCCCGCCCCCGG	2	23	chr15	33286100	33286123	chr15_33286107_512	1	-
VEGFA site 2	B-evoSpCas9	chr2	242214605	242214613	chr2_242214606_7	VEGFA2-B-evo-15-1.sam	4830	2	242214606	AGAAAGCAATTCCCCCCCACCCCGCCTCAGGAAAGAATAAACCTCATACC	6	1	7	2.44948974278	8	1	9	2.82842712475	0	0	0.0	3.112474899497183	ATTCCCCCCCACCCCGCCTCAGG	4	23	chr2	242214589	242214612	chr2_242214606_7	1	+
VEGFA site 2	B-evoSpCas9	chr6	43738559	43738576	chr6_43738562_169	VEGFA2-B-evo-15-1.sam	7487	6	43738562	AGGGGCCGGAGCCCGCGCCCGGAGGCGGGGTGGAGGGGGTCGGGGCTCGC	159	10	169	39.8748040748	433	12	445	72.0832851638	1	0	0.0	5.593746508378798	GACCCCCTCCACCCCGCCTCCGG	0	23	chr6	43738555	43738578	chr6_43738562_169	1	-
VEGFA site 2	B-evoSpCas9+ dRNA3 1:1	chr15	33286102	33286107	chr15_33286107_339	VEGFA2-B-evo-15-2.sam	3677	15	33286107	TGTCCTCTGCAACAGCAGCCGGGGGCGGGGTGGGGGGGGTCTTTTGGAAA	9	330	339	54.4977063738	33	3703	3736	349.569735532	0	0	0.0	1.707825127659933	GACCCCCCCCACCCCGCCCCCGG	2	23	chr15	33286100	33286123	chr15_33286107_339	1	-
VEGFA site 2	B-evoSpCas9+ dRNA3 1:1	chr6	43738560	43738570	chr6_43738562_99	VEGFA2-B-evo-15-2.sam	9532	6	43738562	AGGGGCCGGAGCCCGCGCCCGGAGGCGGGGTGGAGGGGGTCGGGGCTCGC	87	12	99	32.3109888428	156	16	172	49.9599839872	1	0	0.0	2.9731307022799225	GACCCCCTCCACCCCGCCTCCGG	0	23	chr6	43738555	43738578	chr6_43738562_99	1	-
VEGFA site 2	B-evoSpCas9+ dRNA3 6:1	chr6	43738562	43738566	chr6_43738562_10	VEGFA2-B-evo-15-4.sam	5348	6	43738562	AGGGGCCGGAGCCCGCGCCCGGAGGCGGGGTGGAGGGGGTCGGGGCTCGC	8	2	10	4.0	15	2	17	5.47722557505	0	0	0.0	2.0	GACCCCCTCCACCCCGCCTCCGG	0	23	chr6	43738555	43738578	chr6_43738562_10	1	-
VEGFA site 2	B-evoSpCas9 RNP	no reads detected
ERCC2s1	WT SpCas9	chrchr19	45855592	45855637	chrchr19_45855609_5981	ERCC2-WT.sam	1112	chr19	45855609	CCCCGCTTGTCCCCACGGGCAAACCGCTGTGGGCAGAAGCGCAGGCCAGG	2928	3053	5981	2989.85	7535	11615	19150	9355.16	74	1	8.60233	11.7723	TCCCCACGGGCAAACCGCTGTGG	1	23	chrchr19	45855593	45855616	chrchr19_45855609_5981	1	+
ERCC2s1	WT SpCas9	chrchr2	208254609	208254662	chrchr2_208254623_2406	ERCC2-WT.sam	1307	chr2	208254623	AGGAGTGTCCCCACGGGTCAAACCACTGGGGCTGGTTGGACCAGTTGAGG	1243	1163	2406	1202.33	4419	3559	7978	3965.76	26	0	0	14.2527	CCCCACGGGTCAAACCACTGGGG	5	23	chrchr2	208254606	208254629	chrchr2_208254623_2406	1	+
ERCC2s1	B-SpCas9-HF1	chr19	45855595	45855637	chr19_45855611_449	ERCC2s4-B-HF1.sam	4070	19	45855611	CCGCTTGTCCCCACGGGCAAACCGCTGTGGGCAGAAGCGCAGGCCAGGGA	266	183	449	220.630913518	606	355	961	463.821086196	1	0	0.0	9.300720475347285	TCCCCACGGGCAAACCGCTGTGG	0	23	chr19	45855593	45855616	chr19_45855611_449	1	+
ERCC2s1	B-SpCas9-HF1	chr2	208254622	208254626	chr2_208254623_18	ERCC2s4-B-HF1.sam	4743	2	208254623	AGGAGTGTCCCCACGGGTCAAACCACTGGGGCTGGTTGGACCAGTTGAGG	14	4	18	7.48331477355	26	8	34	14.4222051019	0	0	0.0	1.479019945774904	CCCCACGGGTCAAACCACTGGGG	5	23	chr2	208254606	208254629	chr2_208254623_18	1	+
ERCC2s1	B-SpCas9-HF1 repeat	chrchr19	45855583	45855627	chrchr19_45855609_2592	ERCC2-B-HF1.sam	1354	chr19	45855609	CCCCGCTTGTCCCCACGGGCAAACCGCTGTGGGCAGAAGCGCAGGCCAGG	1081	1511	2592	1278.04	3900	4005	7905	3952.15	37	0	0	11.6469	TCCCCACGGGCAAACCGCTGTGG	1	23	chrchr19	45855593	45855616	chrchr19_45855609_2592	1	+
ERCC2s1	B-HypaSpCas9	chrchr19	45855599	45855625	chrchr19_45855609_1247	ERCC2-B-Hypa.sam	654	chr19	45855609	CCCCGCTTGTCCCCACGGGCAAACCGCTGTGGGCAGAAGCGCAGGCCAGG	532	715	1247	616.75	3251	3218	6469	3234.46	16	0	0	6.8376	TCCCCACGGGCAAACCGCTGTGG	1	23	chrchr19	45855593	45855616	chrchr19_45855609_1247	1	+

## Sheet: F9b, F9d, SF10
Amplicon	NGS run	SpCas9 variant	target site	sample no.	replicate	i5 index	i7 index	Indel read count/ Total read count	indel (%)	Guideseq dsODN integration	ssODN integration	Indel average (%)	Normalized to WT
ERCC2_exon22 ON	NGS 2023-02-10	dead SpCas9	ERCC2s1	P791	1	NGS_i5_518	NGS_i7_N701	4 / 13739	0.0003			0.000333333	-
				P792	2		NGS_i7_N702	8 / 14420	0.0006
				P793	3		NGS_i7_N703	2 / 15389	0.0001
ERCC2_exon22 ON	NGS 2023-02-10	WT SpCas9	ERCC2s1	P801	1		NGS_i7_N704	2948 / 17322	0.1702			0.169233	1
				P802	2		NGS_i7_N705	3314 / 17946	0.1847
				P803	3		NGS_i7_N706	2180 / 14263	0.1528
ERCC2_exon22 ON	NGS 2023-02-10	eSpCas9-plus	ERCC2s1	P811	1		NGS_i7_N707	2842 / 18420	0.1543			0.1572	0.928895
				P812	2		NGS_i7_N710	2751 / 17181	0.1601
				P813	3		NGS_i7_N711
ERCC2_exon22 ON	NGS 2023-02-10	B-HypaR-SpCas9	ERCC2s1	P831	1	NGS_i5_520	NGS_i7_N701	363 / 7950	0.0457			0.0415667	0.245617
				P832	2		NGS_i7_N702	488 / 12781	0.0382
				P833	3		NGS_i7_N703	530 / 13006	0.0408
ERCC2_exon22 ON	NGS 2023-02-10	B-WT SpCas9	ERCC2s1	P851	1		NGS_i7_N707	1447 / 9114	0.1588			0.1583	0.935395
				P852	2		NGS_i7_N710	1793 / 11027	0.1626
				P853	3		NGS_i7_N711	2500 / 16290	0.1535
ERCC2_exon22 ON	NGS 2023-02-10	B-SpCas9-HF1	ERCC2s1	P871	1	NGS_i5_521	NGS_i7_N701	2452 / 17879	0.1371			0.128633	0.760095
				P872	2		NGS_i7_N702	1432 / 9810	0.146
				P873	3		NGS_i7_N703	1812 / 17627	0.1028
ERCC2_exon22 ON	NGS 2023-02-10	untreated	ERCC2s1	U-E-1	1	NGS_i5_516	NGS_i7_N712	1 / 12324	0.0001			0.000166667	0.000984834
				U-E-2	2		NGS_i7_N714	0 / 12107	0
				U-E-3	3		NGS_i7_N715	5 / 12574	0.0004
ERCC2_exon22 ON	GUIDEseq, 2nd step (NGS 2022-12-09)	WT SpCas9	ERCC2s1	p1101	1	NGS_i5_516	NGS_i7_N701	4832 / 18737	0.2579	0.0694067		0.26365	1
				p1102	2		NGS_i7_N702	7266 / 26968	0.2694	0.0749814
				p1103	3		NGS_i7_N703
ERCC2_exon22 ON	GUIDEseq, 2nd step (NGS 2022-12-09)	B-SpCas9-HF1	ERCC2s1	p1111	1		NGS_i7_N704	5019 / 22887	0.2193	0.0966712		0.210667	0.799039
				p1112	2		NGS_i7_N705	3886 / 18823	0.2064	0.0804264
				p1113	3		NGS_i7_N706	4081 / 19780	0.2063	0.0862821
ERCC2_exon22 ON	GUIDEseq, 2nd step (NGS 2022-12-09)	B-HypaSpCas9	ERCC2s1	p1121	1		NGS_i7_N707	1683 / 11348	0.1483	0.0512475		0.15355	0.582401
				p1122	2		NGS_i7_N710	2665 / 16777	0.1588	0.0535264
				p1123	3		NGS_i7_N711
ERCC2_exon22 ON	HDR (NGS 2021-10-22)	B-SpCas9-HF1	ERCC2s1	P103	1	NGS_i5_S515	NGS_i7_N707	4696 / 16814	0.2793	0.0912997		0.2768
					2	NGS_i5_S515	NGS_i7_N710	4457 / 16407	0.2717	0.0857563
					3	NGS_i5_S515	NGS_i7_N711	4501 / 16110	0.2794	0.108447
ERCC2_exon22 ON	HDR (NGS 2021-10-15)	WT SpCas9	ERCC2s1	P85	1	NGS_i5_S513	NGS_i7_N701	1299 / 6254	0.2077			0.254933
					2	NGS_i5_S513	NGS_i7_N702	2195 / 8015	0.2739
					3	NGS_i5_S513	NGS_i7_N703	2686 / 9484	0.2832
ERCC2_exon22 ON	HDR (NGS 2021-10-15)	B-SpCas9-HF1	ERCC2s1	P87	1	NGS_i5_S513	NGS_i7_N707	685 / 3679	0.1862			0.205233
					2	NGS_i5_S513	NGS_i7_N710	1793 / 9823	0.1825
					3	NGS_i5_S513	NGS_i7_N711	2260 / 9151	0.247
ERCC2_exon22 ON	HDR (NGS 2021-10-15)	B-HypaSpCas9	ERCC2s1	P88	1	NGS_i5_S513	NGS_i7_N712					0.22825
					2	NGS_i5_S513	NGS_i7_N714	2361 / 10207	0.2313
					3	NGS_i5_S513	NGS_i7_N715	3273 / 14533	0.2252
ERCC2_exon22 ON	HDR (NGS 2021-10-27)	WT SpCas9	ERCC2s1	R6	1	NGS_i5_S515	NGS_i7_N704	1492 / 22549	0.0662		0.1473
					2	NGS_i5_S515	NGS_i7_N705	1440 / 24958	0.0577		0.1444
					3	NGS_i5_S515	NGS_i7_N706	1425 / 18530	0.0769		0.1117
ERCC2_exon22 ON	HDR (NGS 2021-10-27)	B-SpCas9-HF1	ERCC2s1	R7	1	NGS_i5_S515	NGS_i7_N707	1865 / 23600	0.079		0.133
					2	NGS_i5_S515	NGS_i7_N710	1417 / 21237	0.0667		0.153
					3	NGS_i5_S515	NGS_i7_N711	1379 / 20476	0.0673		0.1203
ERCC2_exon22 ON	HDR (NGS 2021-10-27)	B-HypaSpCas9	ERCC2s1	R8	1	NGS_i5_S515	NGS_i7_N712	885 / 19993	0.0443		0.0991
					2	NGS_i5_S515	NGS_i7_N714	1192 / 26769	0.0445		0.125
					3	NGS_i5_S515	NGS_i7_N715	879 / 19635	0.0448		0.0968
ERCC2_exon22 OT1	NGS 2023-02-10	dead SpCas9	ERCC2s1	P791	1	NGS_i5_511	NGS_i7_N701	2 / 22327	0.0001			0.000133333
				P792	2		NGS_i7_N702	1 / 20881	0
				P793	3		NGS_i7_N703	5 / 19393	0.0003
ERCC2_exon22 OT1	NGS 2023-02-10	WT SpCas9	ERCC2s1	P801	1		NGS_i7_N704	3796 / 21407	0.1773			0.1747
				P802	2		NGS_i7_N705	4508 / 23526	0.1916
				P803	3		NGS_i7_N706	2948 / 19000	0.1552
ERCC2_exon22 OT1	NGS 2023-02-10	eSpCas9-plus	ERCC2s1	P811	1		NGS_i7_N707	840 / 17334	0.0485			0.0516
				P812	2		NGS_i7_N710	1215 / 22223	0.0547
				P813	3		NGS_i7_N711
ERCC2_exon22 OT1	NGS 2023-02-10	B-WT SpCas9	ERCC2s1	P851	1	NGS_i5_S513	NGS_i7_N707	3239 / 11788	0.2748			0.287767
				P852	2	NGS_i5_S513	NGS_i7_N710	5117 / 17481	0.2927
				P853	3	NGS_i5_S513	NGS_i7_N711	5949 / 20114	0.2958
ERCC2_exon22 OT1	NGS 2023-03-03	B-SpCas9-HF1	ERCC2s1	P871	1	NGS_i5_515	NGS_i7_N701	18 / 11932	0.0015			0.00143333
				P872	2		NGS_i7_N702	15 / 10389	0.0014
				P873	3		NGS_i7_N703	22 / 15635	0.0014
ERCC2_exon22 OT1	NGS 2023-03-03	B-HypaSpCas9	ERCC2s1	P881	1		NGS_i7_N704	2 / 10699	0.0002			0.000133333
				P881	2		NGS_i7_N705	1 / 13296	0.0001
				P881	3		NGS_i7_N706	2 / 13721	0.0001
ERCC2_exon22 OT1	NGS 2023-02-10	untreated	ERCC2s1	U-E-1	1		NGS_i7_N707	0 / 14963	0			0.0001
				U-E-2	2		NGS_i7_N710	2 / 13387	0.0001
				U-E-3	3		NGS_i7_N711	2 / 12382	0.0002
ERCC2_exon22 OT1	NGS 2023-02-10	non-targeted 1	ERCC2s1	P631	1		NGS_i7_N712	1 / 13613	0.0001			0.0001
				P632	2		NGS_i7_N714	2 / 25899	0.0001
				P633	3		NGS_i7_N715	2 / 14057	0.0001
ERCC2_exon22 OT1	NGS 2023-02-10	non-targeted 2	ERCC2s1	P681	1	NGS_i5_516	NGS_i7_N701	3 / 12764	0.0002			0.000166667
				P682	2		NGS_i7_N702	3 / 17853	0.0002
				P683	3		NGS_i7_N703	1 / 9598	0.0001
ERCC2_exon22	NGS 2021-10-22	WT SpCas9	ERCC2s1	P101	1	NGS_i5_S515	NGS_i7_N701	3621 / 12909	0.2805			0.279433	1
					2	NGS_i5_S515	NGS_i7_N702	3915 / 14251	0.2747
					3	NGS_i5_S515	NGS_i7_N703	3974 / 14036	0.2831
ERCC2_exon22	NGS 2021-10-22	HypaSpCas9	ERCC2s1	P102	1	NGS_i5_S515	NGS_i7_N704	516 / 15688	0.0329			0.0278	0.0994871
					2	NGS_i5_S515	NGS_i7_N705	398 / 16262	0.0245
					3	NGS_i5_S515	NGS_i7_N706	398 / 15291	0.026
ERCC2_exon22	NGS 2021-10-22	HypaR-SpCas9	ERCC2s1	P105	1	NGS_i5_S516	NGS_i7_N701	221 / 15685	0.0141			0.0148667	0.0532029
					2	NGS_i5_S516	NGS_i7_N702	253 / 16869	0.015
					3	NGS_i5_S516	NGS_i7_N703	234 / 15098	0.0155

[truncated: 6 more sheets: SF4-5, SF4-5-GUIDE-seq, SF7, SF8a-d, SF8e-f, SF9b-f]
